# Supplementary material for: Folliculin regulates mTORC1/2 and WNT pathways in early human pluripotency
Source: Nat Commun. 2019 Feb 7;10:632. doi: 10.1038/s41467-018-08020-0 (PMC6367455; doi:10.1038/s41467-018-08020-0)
Supplement: Supplementary file 4 — Supplementary Data 1 [file 41467_2018_8020_MOESM4_ESM.xlsx]

## Sheet: S1A
GName	chr.x	region.start.x	region.end.x	region.length.x	log2FC.x	padj.x	event.x	treat.count.x	control.count.x	treat.enr.x	control.enr.x	distance2TSS.x	feature.x	chr.y	region.start.y	region.end.y	region.length.y	log2FC.y	padj.y	event.y	treat.count.y	control.count.y	treat.enr.y	control.enr.y	distance2TSS.y	feature.y	category
AATF	9	35305181	35305700	520	-1.63609	0.000123888	Down	10.92	36.05	5.22	25.25	-733.5	Promoter1k	9	35301201	35305700	4500	-1.20244	2.22045e-16	Down	154.17	356.09	4.37	11.59	-2723.5	Promoter3k	no change
ABCA4	1	94537121	94537860	740	-2.60459	0.000127514	Down	1.92	16.76	0.55	6.42	49214.5	Genebody	1	94571701	94572700	1000	2.22726	0.000270572	Up	22.74	4.07	4.86	0.41	14504.5	Genebody	consistent
ABCA5	9	67322081	67322340	260	-1.38191	0.0113793	Down	2.91	9.19	2.74	7.39	1112.5	Promoter3k														no change
ABCG4	3	119019201	119019400	200	-2.08691	0.00762767	Down	2.06	12	3.62	72.98	-448.5	Promoter1k	3	119020001	119023400	3400	-1.39093	2.22045e-16	Down	83.18	219.76	2.59	10.18	1402.5	Promoter3k	no change
ABHD14A	16	52009301	52009520	220	-2.73516	0.00494785	Down	0.2	6.99	0.56	9.17	369.5	Promoter1k	16	52008401	52009400	1000	1.18061	0.000392701	Up	56.62	24.42	4.57	4.2	-140.5	ProximalPromoter	consistent
ABLIM1	2	116391381	116391720	340	-2.09478	0.000267365	Down	1.43	9.38	0.81	7.62	26507.5	Genebody														no change
ACAN	7	89348841	89349040	200	-1.96263	0.00562894	Down	0.76	5.86	0.73	10.94	2267.5	Promoter3k	7	89343101	89345200	2100	-1.65789	2.0361e-08	Down	22.53	73.25	1.42	4.9	-2522.5	Promoter3k	no change
ACHE	20	100493601	100494360	760	-1.91264	0.000310546	Down	16.7	65.64	7.85	30.22	-439.5	Promoter1k	20	100490401	100491900	1500	1.65927	7.85191e-06	Up	53.58	16.28	2.66	2.18	2390.5	Promoter3k	consistent
ACTA1	1	229566941	229567320	380	-2.10236	0.00021046	Down	4.61	23.09	4.73	69.89	2712.5	Promoter3k	1	229568501	229570500	2000	-0.640268	1.27149e-06	Down	181.11	282.84	6.16	15.48	342.5	Promoter1k	no change
ACTR2	12	65499221	65499440	220	-2.66297	0.00956671	Down	0.5	8.5	1.57	44.17	44502.5	Genebody														no change
ACTR3C	20	150004041	150004320	280	-2.78485	0.000636653	Down	0.2	7.27	0.3	38.03	16577.5	Genebody	20	149969101	149970400	1300	-2.00866	0.000250502	Down	4.81	22.38	0.53	2.7	30318.5	Genebody	no change
ADAMTS1	14	28220061	28220280	220	-2.66448	0.00289583	Down	0	5.34	0	29.02	-2442.5	Promoter3k	14	28216701	28217700	1000	1.84957	0.000175231	Up	31.94	8.14	2.07	2.45	527.5	Promoter1k	consistent
ADAMTS15	3	130318421	130318720	300	-1.97411	0.000965101	Down	1.53	8.94	1.5	14.7	-297.5	Promoter1k	3	130330601	130333500	2900	1.64824	1.13661e-09	Up	97.8	30.52	3.45	1.27	13182.5	Genebody	consistent
ADAMTS18	8	77471001	77471220	220	-2.36075	0.00931425	Down	0.1	4.65	0.25	8.66	-2099.5	Promoter3k														no change
ADAMTS5	14	28339621	28339880	260	-1.77498	0.00386882	Down	1.06	6.05	0.79	5.58	-311.5	Promoter1k	14	28338801	28342400	3600	-1.60035	2.22045e-16	Down	49.66	152.61	1.68	5.11	-1161.5	Promoter3k	no change
ADAMTS9	16	64518241	64518580	340	-2.37464	0.000190762	Down	1.15	10.15	0.82	6.97	154954	Genebody														no change
ADAMTSL4	1	150521021	150521240	220	-1.79903	0.00784188	Down	1.73	8.5	1.88	10.42	-766.5	Promoter1k	1	150520901	150523300	2400	1.79405	2.22045e-16	Up	143.61	40.7	3.63	2.45	203.5	ProximalPromoter	consistent
ADCY4	6	24803501	24803800	300	-1.35506	0.0037251	Down	10.88	29.39	10.03	77.74	626.5	Promoter1k														no change
ADM	3	10325061	10325400	340	-2.12888	0.000686478	Down	1.06	8.01	0.6	8.5	-1410.5	Promoter3k														no change
ADORA1	1	203097101	203097340	240	-2.11042	0.00433155	Down	0.76	6.6	0.8	5.85	385.5	Promoter1k	1	203123601	203124900	1300	-2.11453	7.93815e-05	Down	4.87	24.42	0.46	1.96	27415.5	Genebody	no change
ADRA1A	21	26722921	26723160	240	-1.28396	0.00391796	Down	8.24	21.5	25.93	64.18	-118.5	ProximalPromoter	21	26705401	26708000	2600	-2.23203	5.45157e-11	Down	12.64	63.08	0.72	3.45	16221.5	Genebody	no change
ADRA1B	18	159397901	159398100	200	-1.72036	0.00767496	Down	2.32	9.94	3.61	57.06	54261.5	Genebody	18	159349201	159353500	4300	-2.25836	2.22045e-16	Down	20.9	103.78	0.83	2.36	7611.5	Genebody	no change
ADRA2A	2	112839341	112839680	340	-1.10879	0.00111212	Down	6.15	14.42	6.82	26.92	2721.5	Promoter3k	2	112831801	112836000	4200	-2.79469	2.22045e-16	Down	13.22	97.67	0.77	2.8	-2888.5	Promoter3k	no change
AGAP3	20	150784961	150785240	280	-1.71707	0.0062929	Down	3.38	13.4	2.6	22.93	1275.5	Promoter3k	20	150816701	150821100	4400	1.56878	2.22045e-16	Up	170.97	56.97	2.09	3.27	35075.5	Genebody	consistent
AGPAT9	17	84457501	84457900	400	-2.32132	0.000463412	Down	3.71	22.54	3.26	15.39	48.5	ProximalPromoter	17	84458101	84459900	1800	-3.93129	2.22045e-16	Down	2.4	50.87	0.23	3.6	1348.5	Promoter3k	no change
AGRN	1	974981	975180	200	-1.91567	0.012282	Down	1.95	10.13	3.49	#NUM!	19578.5	Genebody	1	972701	977500	4800	1.18422	2.22045e-16	Up	482.16	211.62	6.65	7.08	19598.5	Genebody	consistent
AHNAK2	6	105443561	105443940	380	-2.04207	0.000167614	Down	3.9	19.18	4.12	8.99	943.5	Promoter1k	6	105403201	105408000	4800	-1.4909	2.22045e-16	Down	65.96	187.2	1.73	4.51	39093.5	Genebody	no change
AHSG	16	186335021	186335260	240	-2.47768	0.00576432	Down	0	4.57	0	3.71	4291.5	Genebody	16	186337101	186338300	1200	-3.15796	7.93739e-05	Down	0.48	12.21	0.14	3.68	6851.5	Genebody	no change
AIFM2	2	71891401	71891620	220	-1.78445	0.00672815	Down	1.63	8.06	1.95	37.98	1179.5	Promoter3k	2	71892501	71894600	2100	-1.58206	7.51529e-09	Down	27.2	83.43	1.78	5.02	-860.5	Promoter1k	no change
AIFM3	15	21320501	21320900	400	-1.89494	0.000356019	Down	7.97	32.36	5.8	59.28	1283.5	Promoter3k	15	21319101	21322400	3300	0.766911	3.36399e-11	Up	385.03	225.86	10.07	20.92	1333.5	Promoter3k	consistent
AK4	1	65612541	65612760	220	-1.02722	0.00883534	Down	6.35	13.98	8.97	26.4	-580.5	Promoter1k														no change
AMDHD1	4	96336741	96337020	280	-2.52607	0.00494917	Down	0	4.76	0	8	-189.5	ProximalPromoter														no change
AMN	6	103393881	103394120	240	-0.958777	0.0115005	Down	5.39	11.42	6.89	32.53	5008.5	Genebody	6	103394801	103397500	2700	0.586135	2.84953e-11	Up	620.61	413.07	12.25	45.22	7158.5	Genebody	consistent
AMOTL2	16	134095861	134096180	320	-2.87971	0.000709392	Down	0	6.36	0	11.14	-2614.5	Promoter3k	16	134077401	134079000	1600	2.39869	2.16586e-06	Up	36.44	6.1	2.41	0.57	15205.5	Genebody	consistent
ANKRD1	2	92682101	92682860	760	-2.9089	0.000148933	Down	3.31	31.37	1.48	19.02	-1448.5	Promoter3k														no change
ANKRD17	17	74096161	74096400	240	-2.34199	0.011079	Down	0	4.07	0	3.54	28221.5	Genebody	17	74054901	74056000	1100	-2.34149	0.000189092	Down	2.81	18.31	0.44	3.15	69051.5	Genebody	no change
ANKRD18DP	16	197806761	197807060	300	-1.63346	0.000729521	Down	6.41	21.99	7.22	20.68	631.5	Promoter1k	16	197801401	197804400	3000	-2.20883	6.2503e-09	Down	10.22	50.87	0.57	2.66	4641.5	Genebody	no change
ANKRD19P	22	95572601	95572800	200	-1.69344	0.00723661	Down	5.36	19.57	7.46	22.96	808.5	Promoter1k														no change
ANKRD20A8P	12	95525241	95525500	260	-2.67807	0.000975007	Down	0.7	9.88	1.48	19.36	-2550.5	Promoter3k	12	95474201	95476100	1900	-1.77655	2.22045e-16	Down	68.78	238.07	0.93	2.65	47669.5	Genebody	no change
ANKRD33B	18	10566221	10566680	460	-2.63771	0.000214773	Down	3.61	27.69	2.67	10.34	2016.5	Promoter3k	18	10562601	10566100	3500	0.860105	3.90713e-14	Up	403.42	221.8	5.88	14.84	-83.5	ProximalPromoter	consistent
ANKRD34A	1	145471741	145472200	460	-1.75475	0.00031291	Down	6.66	24.85	3.17	16.15	1463.5	Promoter3k	1	145470701	145472300	1600	-1.93704	2.66842e-06	Down	9.89	40.7	0.9	3.5	993.5	Promoter1k	no change
ANKRD34B	18	79858301	79858540	240	-1.64124	0.00311843	Down	1.43	6.58	1.13	12.52	7883.5	Genebody	18	79866201	79870000	3800	-1.20048	2.22045e-16	Down	114.54	264.53	4.42	5.9	-1796.5	Promoter3k	no change
ANKRD63	7	40576561	40576860	300	-2.35595	0.00140538	Down	1.85	13.59	2.77	11.46	-1923.5	Promoter3k	7	40573101	40576200	3100	0.535697	3.52281e-11	Up	723.14	498.53	14.15	35.32	136.5	ProximalPromoter	consistent
ANO1	3	69923781	69923980	200	-1.30905	0.0104486	Down	6.2	16.84	14.04	13.56	-526.5	Promoter1k	3	69986401	69989000	2600	-1.66055	2.22045e-16	Down	45.66	146.51	2.7	5.04	56185.5	Genebody	no change
ANP32B	22	100747761	100748340	580	-2.18057	0.000145074	Down	4.1	22.12	1.23	18.23	2562.5	Promoter3k	22	100744101	100746100	2000	1.89464	1.30942e-08	Up	70.8	18.31	2.68	2.45	-387.5	Promoter1k	consistent
ANTXR1	12	69239761	69239960	200	-2.43539	0.0132074	Down	0.1	4.95	0.23	8.44	-414.5	Promoter1k	12	69238001	69239900	1900	-2.91201	1.11994e-10	Down	4.81	42.73	0.57	2.06	-1324.5	Promoter3k	no change
ANTXRL	2	47656361	47656860	500	-2.07465	2.97013e-05	Down	3.19	16.65	1.43	32.06	-1622.5	Promoter3k														no change
ANXA3	17	79472421	79472760	340	-2.35865	0.000295669	Down	1.25	10.54	0.4	4.95	-150.5	ProximalPromoter														no change
AP1S3	12	224702381	224702580	200	-2.06695	0.0100258	Down	0	3.19	0	6.05	-161.5	ProximalPromoter														no change
AP3B1	18	77311781	77312200	420	-1.54524	2.22566e-05	Down	9.8	30.52	4.88	19.23	278538	Genebody														no change
APC2	11	1465661	1465920	260	-1.65614	0.00800319	Down	7.7	26.42	14.1	25.19	15643.5	Genebody	11	1464601	1476300	11700	1.35866	2.22045e-16	Up	3596.93	1401.99	15.52	31.27	20303.5	Genebody	consistent
APLP1	11	36358781	36359060	280	-2.23898	0.00657168	Down	2.15	13.87	2.71	38.82	-479.5	Promoter1k														no change
APLP2	3	129938361	129938560	200	-2.08334	0.0104175	Down	1.06	7.73	2.13	7.4	-1254.5	Promoter3k	3	129959901	129962200	2300	2.15254	2.22045e-16	Up	102.95	22.38	2.15	2.7	20588.5	Genebody	consistent
AQPEP	18	115297821	115298100	280	-1.77649	0.000160932	Down	2.78	11.95	3.9	#NUM!	-189.5	ProximalPromoter	18	115299401	115301900	2500	-2.01083	1.06417e-10	Down	16.92	71.22	1.09	5.05	2500.5	Promoter3k	no change
ARHGAP23	9	36665741	36666080	340	-2.86048	0.00334583	Down	0.79	12	1.18	12.04	81191.5	Genebody	9	36654401	36656300	1900	2.28557	2.36493e-08	Up	53.46	10.17	2.98	1.53	70631.5	Genebody	consistent
ARHGEF17	3	73045561	73045840	280	-2.33464	0.0039205	Down	1.26	10.4	1.03	26.63	26038.5	Genebody	3	73018601	73021500	2900	1.73865	4.27156e-13	Up	124.58	36.63	2.9	2.32	388.5	Promoter1k	consistent
ARHGEF3	16	57113921	57114120	200	-2.21101	0.0100258	Down	0	3.63	0	10.04	-684.5	Promoter1k														no change
ARHGEF37	18	148960161	148960360	200	-1.64324	0.00881305	Down	1.83	7.84	2.43	7.62	-873.5	Promoter1k														no change
ARID3C	22	34627481	34627700	220	-2.07235	0.0115005	Down	3.91	19.65	6.14	32.27	420.5	Promoter1k	22	34626001	34627900	1900	-0.814893	1.9799e-07	Down	118.71	209.59	13.05	10.52	1060.5	Promoter3k	no change
ARL10	18	175791681	175791980	300	-1.65889	0.00105625	Down	5.53	19.62	6.17	22.23	-670.5	Promoter1k	18	175791901	175794000	2100	0.752184	2.01102e-06	Up	216.6	128.19	6.58	10.29	449.5	Promoter1k	consistent
ARNTL	3	13298381	13298640	260	-1.84997	0.00266749	Down	1.43	7.76	0.75	13.34	-813.5	Promoter1k	3	13300601	13303300	2700	-1.42025	1.39889e-10	Down	44.23	120.05	2.88	6.02	2626.5	Promoter3k	no change
ARNTL2	4	27485141	27485420	280	-2.68229	0.010463	Down	0.6	9.27	1.19	6.74	-505.5	Promoter1k	4	27484501	27485800	1300	-1.81562	2.21576e-05	Down	9.69	36.63	0.95	2.32	-635.5	Promoter1k	no change
ARVCF	15	20005061	20005280	220	-1.791	0.00767496	Down	7.49	28.38	19.12	31.4	-861.5	Promoter1k	15	19965001	19967100	2100	2.28874	2.20804e-08	Up	53.58	10.17	2.92	1.53	38258.5	Genebody	consistent
ASCL1	4	103354561	103354860	300	-1.43859	0.000376518	Down	10.09	29.06	7.73	54.57	3259.5	Genebody														no change
ASXL1	13	30947601	30947800	200	-1.6297	0.0110661	Down	2.81	10.79	3.93	13.21	1554.5	Promoter3k														no change
ATP5E	13	57604461	57604840	380	-3.0072	0.000262096	Down	0	7.04	0	4.4	2771.5	Promoter3k	23	57606101	57607100	1000	-2.46011	5.13757e-05	Down	2.88	20.35	0.69	2.45	821.5	Promoter1k	no change
ATP9A	23	50323561	50323860	300	-2.76129	0.00133665	Down	0	5.78	0	5.73	61197.5	Genebody	13	50217001	50219100	2100	-1.99013	4.38595e-08	Down	12.57	52.91	0.88	3.54	166858	Genebody	no change
B3GNT4	4	122689821	122690020	200	-1.53051	0.00925047	Down	2.51	9.14	2.34	23.6	1693.5	Promoter3k	4	122687501	122689600	2100	0.837798	4.55886e-08	Up	233.55	130.23	7.28	19.6	323.5	Promoter1k	consistent
B4GALNT1	4	58021841	58022200	360	-1.25702	0.000429266	Down	10.82	27.25	10.12	32.14	4964.5	Genebody	4	58020001	58021500	1500	-0.713229	6.30814e-05	Down	97.66	160.75	8.66	32.27	6234.5	Genebody	no change
BACE2	14	42539661	42539900	240	-2.34792	0.00421706	Down	0.1	4.6	0.38	14.02	53.5	ProximalPromoter														no change
BAG2	19	57037981	57038180	200	-2.49476	0.00921559	Down	0.1	5.2	0.23	5.09	977.5	Promoter1k														no change
BARHL1	22	135461221	135461420	200	-1.26767	0.002646	Down	14.01	35.14	20.87	50.05	3328.5	Genebody	22	135460201	135462200	2000	-0.794951	1.25883e-08	Down	148.52	258.42	13.44	16.38	3208.5	Genebody	no change
BARHL2	1	91184481	91184980	500	-1.75918	0.000526595	Down	16.79	59.22	8.33	22.28	-1936.5	Promoter3k	1	91175201	91183400	8200	-0.900185	2.22045e-16	Down	502.16	938.05	8.08	18.52	3493.5	Genebody	no change
BARX1	22	96712881	96713220	340	-1.44169	0.000431183	Down	13.21	37.6	11.68	30.23	4557.5	Genebody														no change
BATF3	1	212873281	212874920	1640	-2.12946	0.000840699	Down	40.06	178.66	7.24	35.7	-773.5	Promoter1k	1	212872401	212874600	2200	1.22668	1.42479e-13	Up	215.64	91.57	6.37	10.03	-173.5	ProximalPromoter	consistent
BCL2L15	1	114422741	114423000	260	-2.52607	0.00494917	Down	0	4.76	0	#NUM!	7298.5	Genebody	1	114420801	114422000	1200	-2.30411	0.00022434	Down	2.91	18.31	0.34	3.68	8768.5	Genebody	no change
BCL3	11	45258041	45258760	720	-3.0315	0.000219199	Down	3.02	31.87	1.26	14.62	6423.5	Genebody														no change
BCL7C	8	30906081	30906280	200	-1.68047	0.0115005	Down	1.63	7.43	2.41	7.71	-781.5	Promoter1k														no change
BCL9	1	147056861	147057100	240	-2.65076	0.00160009	Down	0	5.28	0	9.63	43799.5	Genebody	1	147050701	147052200	1500	-2.4097	3.31523e-05	Down	3.4	22.38	0.39	3	38269.5	Genebody	no change
BEAN1	8	66461721	66461960	240	-1.51036	0.00108596	Down	8.26	25.38	12.54	35.39	641.5	Promoter1k	8	66461701	66466400	4700	-0.900906	2.22045e-16	Down	188.06	352.02	4.34	9.22	2851.5	Promoter3k	no change
BEND6	19	56817801	56818280	480	-2.65717	0.000173918	Down	2.02	18.05	0.79	11.63	-1731.5	Promoter3k														no change
BHLHE22	21	65496201	65496520	320	-1.36962	0.000452514	Down	9.77	26.83	8.94	74.28	3566.5	Genebody														no change
BHLHE23	13	61636961	61637300	340	-1.47407	0.00109347	Down	23.6	67.34	31.17	32.15	1256.5	Promoter3k	13	61635901	61640300	4400	0.705037	2.22045e-16	Up	1257.83	771.2	16.45	48.88	286.5	Promoter1k	consistent
BHLHE40	16	5019121	5019360	240	-2.03642	0.00576432	Down	0.76	6.22	0.76	10	-1855.5	Promoter3k														no change
BHLHE41	4	26278861	26279060	200	-2.53812	0.0122213	Down	0.2	5.97	0.8	15.13	-957.5	Promoter1k	4	26272701	26275000	2300	-2.81107	2.22045e-16	Down	8.42	65.11	0.49	3.73	4152.5	Genebody	no change
BMI1	2	22611761	22612080	320	-1.77505	0.00778982	Down	8.87	32.78	7.6	18.48	1782.5	Promoter3k	2	22610701	22612500	1800	-0.845106	6.45875e-06	Down	83.38	150.58	5.32	13.95	1462.5	Promoter3k	no change
BMP6	19	7729261	7729640	380	-2.35244	0.000230473	Down	3.21	20.5	2.23	104.71	2440.5	Promoter3k	19	7723301	7726300	3000	-2.17636	2.22045e-16	Down	22.63	105.81	0.95	3.19	-2209.5	Promoter3k	no change
BMP7	13	55839001	55839240	240	-2.79984	0.00171028	Down	0.1	6.66	0.12	8.27	2586.5	Promoter3k	13	55840201	55842200	2000	1.1547	9.75168e-10	Up	168.85	75.29	5.94	11.33	506.5	Promoter1k	consistent
BMP8A	1	39955921	39956300	380	-1.55428	0.000547422	Down	9.77	30.63	10.95	41.43	-1206.5	Promoter3k	1	39956101	39958700	2600	0.707706	1.30905e-12	Up	499.12	305.22	13.36	36.76	83.5	ProximalPromoter	consistent
BMP8B	1	40253181	40253600	420	-1.3619	0.00105155	Down	25.13	66.16	31.13	46.48	1142.5	Promoter3k	1	40253201	40255500	2300	0.763553	2.22045e-16	Up	511.95	301.15	14.18	40.3	182.5	ProximalPromoter	consistent
BNC1	7	83951521	83951720	200	-2.86942	0.00197821	Down	0.3	8.5	0.47	20.85	1847.5	Promoter3k	7	83951601	83955100	3500	1.77783	2.22045e-16	Up	386.18	111.91	8.54	4.49	117.5	ProximalPromoter	consistent
BSX	3	122851941	122852480	540	-2.03477	2.67567e-06	Down	11.81	51.49	10.33	28.72	168.5	ProximalPromoter	3	122844701	122852400	7700	-0.955353	2.22045e-16	Down	423.47	822.07	6.87	14.56	3828.5	Genebody	no change
BTBD17	9	72352301	72352520	220	-2.02333	0.00141968	Down	3.14	15.83	8.85	95.61	5547.5	Genebody	9	72353901	72356000	2100	-1.7677	2.22045e-16	Down	36.94	128.19	2.96	5.94	3007.5	Genebody	no change
BTG2	1	203277641	203278860	1220	-1.87651	0.000256751	Down	18.9	72.07	2.38	13.03	3587.5	Genebody	1	203274101	203275700	1600	0.919795	0.000719738	Up	77.89	40.7	2.87	3.06	237.5	ProximalPromoter	consistent
BTNL9	18	180485501	180485860	360	-1.93759	0.00506991	Down	7.74	32.48	9.42	97.8	18456.5	Genebody	18	180471201	180474100	2900	-1.81714	2.22045e-16	Down	88.21	313.36	1.58	11.79	5426.5	Genebody	no change
C11orf20	3	64067661	64068120	460	-1.36766	0.00166634	Down	20.24	53.81	14.15	77	28.5	ProximalPromoter	3	64068401	64069600	1200	-1.35334	1.19149e-05	Down	24.08	63.08	2.98	6.91	1138.5	Promoter3k	no change
C11orf45	3	128773321	128773560	240	-1.79065	0.00633462	Down	4.46	17.89	6.23	24.67	2151.5	Promoter3k	3	128773901	128775000	1100	-1.12419	3.47812e-05	Down	34.93	77.32	4.23	11.64	1141.5	Promoter3k	no change
C11orf80	3	66511221	66511440	220	-2.31904	0.0102988	Down	0	3.99	0	19.54	-875.5	Promoter1k														no change
C11orf88	3	111384841	111385040	200	-1.19489	0.00420114	Down	6.64	16.49	8.02	31.06	-568.5	Promoter1k	3	111405501	111407100	1600	-2.61294	2.551e-05	Down	2.49	20.35	0.47	1.75	20791.5	Genebody	no change
C11orf96	3	43962641	43962920	280	-2.78834	0.002587	Down	0.2	7.29	0.57	7.42	-1324.5	Promoter3k	3	43963501	43965700	2200	0.905923	8.4987e-07	Up	168.63	89.53	5.33	11.98	495.5	Promoter1k	consistent
C12orf39	4	21681621	21681820	200	-2.28223	0.0115005	Down	0.4	5.81	0.6	8.78	2465.5	Promoter3k	4	21679001	21680100	1100	-3.27851	2.8521e-06	Down	0.99	18.31	0.18	2.21	295.5	Promoter1k	no change
C14orf159	6	91605201	91605400	200	-2.37295	0.00850926	Down	0	4.18	0	#NUM!	24322.5	Genebody	6	91672001	91673200	1200	-1.88045	0.000485188	Down	5.35	22.38	0.73	3.37	91622.5	Genebody	no change
C14orf162	6	70039161	70039500	340	-1.26459	0.000261238	Down	8.24	21.2	9.33	148.89	-1412.5	Promoter3k	6	70038301	70040700	2400	0.542197	3.70999e-10	Up	640.48	439.52	13.69	66.17	-1582.5	Promoter3k	consistent
C14orf182	6	50469341	50469960	620	-2.7245	0.000120154	Down	1.15	13.21	0.4	6.41	4587.5	Genebody	6	50470001	50471100	1100	2.48634	2.34966e-05	Up	27.41	4.07	2.89	0.49	3687.5	Genebody	consistent
C14orf43	6	74254561	74255320	760	-2.45943	0.00018056	Down	4.42	28.81	1.06	14.16	-1044.5	Promoter3k	6	74225301	74227200	1900	2.16192	8.12249e-11	Up	76.33	16.28	2.46	2.18	750.5	Promoter1k	consistent
C15orf26	7	81426741	81426940	200	-2.46894	0.0115005	Down	0.1	5.09	0.3	5.48	197.5	ProximalPromoter	7	81434801	81437100	2300	-1.90048	1.29956e-07	Down	13.44	52.91	1.25	2.36	9307.5	Genebody	no change
C15orf27	7	76482521	76482800	280	-1.93305	0.000602687	Down	1.15	7.21	1.95	19.48	130362	Genebody	7	76435401	76439500	4100	-2.00104	2.22045e-16	Down	26.7	109.88	1.23	3.78	85152.5	Genebody	no change
C17orf82	9	59488021	59488380	360	-1.45984	0.000920418	Down	15.13	43.37	14.1	40.78	-910.5	Promoter1k														no change
C17orf96	9	36826861	36827260	400	-1.82119	0.000181866	Down	4.04	16.81	3.19	26.87	4126.5	Genebody	9	36831801	36833400	1600	-2.32152	7.15433e-07	Down	6.12	34.59	0.43	1.67	-1413.5	Promoter3k	no change
C19orf81	11	51161341	51161640	300	-1.7318	0.00280962	Down	0.96	5.51	0.5	17.92	8789.5	Genebody	11	51161101	51163800	2700	1.07349	2.70572e-07	Up	138.13	65.11	3.57	3.41	9749.5	Genebody	consistent
C1orf151-NBL1	1	19969201	19969460	260	-2.13862	0.00519322	Down	2.52	14.5	2.29	15.4	45860.5	Genebody	1	19967501	19970500	3000	-1.16816	2.72644e-13	Down	92.71	209.59	2.7	7.65	45530.5	Genebody	no change
C1orf200	1	9712761	9713120	360	-1.03994	0.000773306	Down	14.32	30.5	13.15	45.77	1703.5	Promoter3k	1	9712801	9714800	2000	-0.718531	6.33572e-07	Down	146.76	242.14	9.19	12.68	843.5	Promoter1k	no change
C1orf204	1	159823721	159823940	220	-2.25399	0.0100085	Down	0	3.77	0	11.83	1306.5	Promoter3k	1	159814401	159816200	1800	-2.72285	1.18757e-08	Down	4.7	36.63	0.45	2.1	9836.5	Genebody	no change
C1orf213	1	23695781	23696720	940	-2.28478	0.000456268	Down	17.88	91	5.82	24.33	540.5	Promoter1k	1	23695001	23697200	2200	1.74411	9.45661e-08	Up	70.52	20.35	3.55	0.85	390.5	Promoter1k	consistent
C1orf53	1	197872441	197872920	480	-1.91913	0.0368036	Down	7.53	31.26	3.52	16.29	999.5	Promoter1k	1	197874701	197880200	5500	-1.2831	2.22045e-16	Down	144.06	352.02	3.53	13.25	5769.5	Genebody	no change
C1QL3	2	16564301	16564500	200	-2.35242	0.00957821	Down	2.09	14.78	4.18	42.71	-396.5	Promoter1k	2	16563901	16567400	3500	-1.42929	3.90713e-14	Down	59.06	160.75	3.92	5.38	-1646.5	Promoter3k	no change
C20orf26	23	20135301	20135600	300	-1.53081	0.0197416	Down	2.71	9.72	4.09	15.29	98161.5	Genebody	13	20058901	20060800	1900	-3.36197	6.6373e-11	Down	2.66	36.63	0.28	2.59	22561.5	Genebody	no change
C22orf25	15	20006801	20007000	200	-2.38694	0.00450026	Down	1.69	13.07	4.55	#NUM!	-1729.5	Promoter3k														no change
C2CD4A	7	62361461	62361940	480	-1.67022	5.24555e-05	Down	9.13	31.24	4.94	28.96	2525.5	Promoter3k	7	62353701	62360000	6300	-1.44366	2.22045e-16	Down	98.86	270.63	2.44	4.59	-2324.5	Promoter3k	no change
C2CD4B	7	62455201	62455400	200	-2.31376	0.00409204	Down	2.19	14.86	3.59	27.44	2181.5	Promoter3k														no change
C2orf72	12	231903201	231903400	200	-2.0845	0.0119609	Down	2.15	12.36	3.1	63.68	1020.5	Promoter3k														no change
C3orf64	16	69062001	69062280	280	-2.63923	0.000559889	Down	0	5.23	0	5.93	633.5	Promoter1k	16	69025501	69026600	1100	-2.3455	0.000355351	Down	2.4	16.28	0.34	3.27	36723.5	Genebody	no change
C3orf72	16	138666081	138666780	700	-1.42226	0.000341572	Down	26.41	72.46	12.32	36.48	355.5	Promoter1k	16	138669201	138672600	3400	-1.13668	2.22045e-16	Down	112.36	248.25	4.93	8.54	4825.5	Genebody	no change
C4orf32	17	113067381	113067680	300	-1.70562	0.00270382	Down	3.28	12.96	2.55	6.95	978.5	Promoter1k	17	113080501	113082400	1900	-3.44531	4.51447e-07	Down	0.96	20.35	0.11	2.45	14898.5	Genebody	no change
C4orf45	17	159927161	159927380	220	-2.21101	0.0100258	Down	0	3.63	0	6.57	29062.5	Genebody														no change
C4orf48	17	2042881	2043080	200	-0.864465	0.0115005	Down	12.55	23.67	18.05	127.12	-738.5	Promoter1k	17	2041801	2046300	4500	0.697319	7.50592e-13	Up	521.93	321.5	7.17	20.38	274.5	Promoter1k	consistent
C5orf39	18	43038281	43040660	2380	-3.19901	0.000209882	Down	13.13	128.76	1.49	22	976.5	Promoter1k	18	43039701	43040800	1100	1.6598	0.001152	Up	27.88	8.14	3.47	0.49	196.5	ProximalPromoter	consistent
C6orf48	19	31802601	31802800	200	-1.9891	0.00447025	Down	0.66	5.59	0.45	6.92	8.5	ProximalPromoter														no change
C6orf97	19	151815641	151815840	200	-1.57222	0.00658521	Down	2.79	10.27	3.09	19.49	566.5	Promoter1k	19	151915801	151917000	1200	-3.59637	5.71594e-06	Down	0.26	14.24	0.08	2.86	101226	Genebody	no change
C8orf47	21	99078181	99078600	420	-2.53701	4.1526e-06	Down	2.62	20.01	2.36	38.83	1641.5	Promoter3k	21	99078901	99079900	1000	-3.15796	7.93739e-05	Down	0.48	12.21	0.09	2.45	2651.5	Promoter3k	no change
C8orf55	21	143809341	143809600	260	-1.81311	0.00321572	Down	4	16.57	6.89	48.29	850.5	Promoter1k	21	143807401	143810200	2800	1.33497	5.7448e-13	Up	181.19	71.22	4.3	4.77	180.5	ProximalPromoter	consistent
C8orf73	21	144652081	144652280	200	-2.29405	0.012282	Down	1.09	9.25	4.42	13.37	2747.5	Promoter3k	21	144648201	144650900	2700	1.60546	7.34593e-12	Up	125.89	40.7	4.21	3.5	5377.5	Genebody	consistent
C9orf53	22	21966301	21967000	700	-1.80818	0.000322714	Down	16.41	59.97	10.53	65.03	-486.5	Promoter1k														no change
CA12	7	63674741	63674940	200	-2.52607	0.00494917	Down	0	4.76	0	11.15	-765.5	Promoter1k	7	63619501	63622800	3300	-1.63297	7.56684e-09	Down	24.91	79.36	1.13	2.58	52924.5	Genebody	no change
CA3	21	86351341	86351560	220	-1.01486	0.0139495	Down	2.38	5.83	4.21	14	395.5	Promoter1k														no change
CA7	8	66879221	66879420	200	-1.66656	0.0132074	Down	6.39	22.46	26.44	63.78	480.5	Promoter1k	8	66875801	66878300	2500	-1.04181	3.2823e-10	Down	93.38	193.31	4.62	7.05	-1230.5	Promoter3k	no change
CACNA1E	1	181453041	181453240	200	-2.0183	0.0127579	Down	5.07	23.59	10.46	33.7	455.5	Promoter1k	1	181458301	181460800	2500	-2.68806	2.22045e-16	Down	9.89	69.18	0.73	2.69	6865.5	Genebody	no change
CACNB3	4	49209701	49209900	200	-1.77537	0.0115005	Down	1.15	6.36	0.96	16.4	444.5	Promoter1k														no change
CADPS	16	62402341	62403040	700	-2.59314	3.56286e-07	Down	2.81	21.99	1.15	31.32	458374	Genebody	16	62448401	62449400	1000	-4.07334	1.63164e-09	Down	0.51	24.42	0.16	2.1	412164	Genebody	no change
CALCA	3	14995541	14995780	240	-1.61696	0.00529223	Down	7.77	25.9	15.92	27.1	-1828.5	Promoter3k	3	14986701	14989100	2400	-3.37883	4.27156e-13	Down	3.4	44.77	0.18	4.15	5931.5	Genebody	no change
CALCB	3	15094661	15095100	440	-2.95736	0.000148933	Down	1.06	15	1.49	47.73	-264.5	Promoter1k	3	15097401	15099500	2100	-2.17921	5.06717e-10	Down	12.25	59.01	1.23	3.38	3305.5	Genebody	no change
CALY	2	135148101	135148420	320	-1.53385	0.00096092	Down	15.95	48.08	24.49	67.35	2214.5	Promoter3k	2	135150401	135154100	3700	-1.38467	2.22045e-16	Down	81.21	213.66	2.12	17.15	-1775.5	Promoter3k	no change
CAMK2D	17	114682001	114682300	300	-2.80923	0.00146869	Down	0.1	6.71	0.39	8.02	932.5	Promoter1k														no change
CANT1	9	77002741	77002980	240	-2.97018	0.000615007	Down	0.1	7.62	0.22	20.41	3038.5	Genebody	9	76991801	76993500	1700	3.6183	2.99871e-09	Up	36.21	2.03	3.63	0.14	13248.5	Genebody	consistent
CAPN3	7	42674421	42674920	500	-2.57559	0.000100651	Down	1.06	11.28	0.42	13.36	22973.5	Genebody	7	42691901	42693200	1300	-2.11453	7.93815e-05	Down	4.87	24.42	1.85	1.96	40853.5	Genebody	no change
CAV1	20	116167181	116167480	300	-2.70708	0.00233193	Down	0	5.53	0	15.18	919.5	Promoter1k														no change
CAV2	20	116139821	116140320	500	-2.45245	0.000890537	Down	1.26	11.37	1.28	8.49	416.5	Promoter1k	20	116140101	116141300	1200	-1.17295	0.000754651	Down	20.2	46.8	2.16	4.7	603.5	Promoter1k	no change
CBLN1	8	49311261	49311600	340	-1.90541	0.00143827	Down	10.03	40.32	12.45	51.05	4311.5	Genebody	8	49316301	49319000	2700	-1.46185	2.22045e-16	Down	69.54	193.31	3.26	11.64	-1908.5	Promoter3k	no change
CBLN2	10	70209101	70209480	380	-2.10165	0.000160932	Down	2.87	15.61	4.52	#NUM!	2432.5	Promoter3k	10	70204901	70209100	4200	-2.00901	2.22045e-16	Down	34.13	140.4	1.69	5.83	4722.5	Genebody	no change
CBR3	14	37507641	37508000	360	-1.88223	0.000408077	Down	7.26	29.45	7.8	19.51	558.5	Promoter1k	14	37507901	37511100	3200	-1.42826	2.22045e-16	Down	63.64	172.96	2.46	5.79	2238.5	Promoter3k	no change
CBX4	9	77807541	77807780	240	-1.57878	0.00029044	Down	12.26	38.61	20.25	112.28	5552.5	Genebody	9	77812501	77819200	6700	0.859528	2.22045e-16	Up	1377.96	758.99	12.9	33.85	-2637.5	Promoter3k	consistent
CBX8	9	77769661	77770040	380	-1.99163	0.000444017	Down	11.1	47.12	15.16	59.41	1064.5	Promoter3k														no change
CCDC14	16	123680861	123681100	240	-2.66751	0.00861012	Down	0.5	8.53	0.94	16.2	-725.5	Promoter1k	16	123662601	123663700	1100	-2.91596	0.000414677	Down	0.48	10.17	0.1	2.04	17104.5	Genebody	no change
CCDC140	12	223168481	223168740	260	-1.2542	0.0119818	Down	15.79	39.05	16.52	66.18	5745.5	Genebody	12	223166401	223169500	3100	-1.08731	2.22045e-16	Down	167.06	356.09	5.2	15.32	5085.5	Genebody	no change
CCDC151	11	11534981	11535240	260	-1.71601	0.0106567	Down	2.12	9.25	3.03	58.07	10869.5	Genebody	11	11538301	11539300	1000	2.45555	3.35838e-05	Up	26.81	4.07	3.71	0.82	7179.5	Genebody	consistent
CCDC48	16	128723261	128723460	200	-1.40905	0.0105872	Down	2.02	7.02	5.9	37.74	2889.5	Promoter3k	16	128721201	128727300	6100	-0.887226	2.22045e-16	Down	258.07	478.18	5.26	9.29	3779.5	Genebody	no change
CCDC57	9	80133601	80134900	1300	-2.42522	0.00022135	Down	11.8	67.75	2.67	16.36	36438.5	Genebody	9	80134201	80136100	1900	1.23033	1.93871e-12	Up	197.09	83.43	3.18	4.37	35538.5	Genebody	consistent
CCDC85B	3	65657481	65657680	200	-1.46928	0.00940553	Down	2.98	10.02	2.69	23.86	-293.5	Promoter1k	3	65656401	65658000	1600	-1.34433	6.79076e-06	Down	25.84	67.15	1.6	4.49	-673.5	Promoter1k	no change
CCDC93	12	118772121	118772320	200	-2.40352	0.012077	Down	0.1	4.82	0.21	11.96	-481.5	Promoter1k														no change
CCKBR	3	6281741	6281980	240	-2.47935	0.00765984	Down	0.7	8.48	1.06	7.96	957.5	Promoter1k														no change
CCND2	4	4380241	4380540	300	-1.57106	0.00263848	Down	3.17	11.39	3.35	32.24	-2510.5	Promoter3k														no change
CCND3	19	42013321	42015880	2560	-2.19317	0.000602687	Down	40.18	187.32	4.13	30.51	2009.5	Promoter3k														no change
CCNE1	11	30303641	30303860	220	-2.30451	0.0116404	Down	0	3.94	0	6.6	850.5	Promoter1k														no change
CCNO	18	54530961	54531340	380	-1.65559	0.000100651	Down	8.7	29.56	7.13	40.32	-1642.5	Promoter3k														no change
CD14	18	140011441	140011660	220	-1.96327	0.000190762	Down	2.68	13.35	3.24	#NUM!	1484.5	Promoter3k	18	140009901	140012200	2300	-1.01111	2.27703e-07	Down	70.17	142.44	6.82	7.46	1984.5	Promoter3k	no change
CD1D	1	158150841	158151100	260	-1.90625	0.00419464	Down	2.02	10.32	2.49	18.46	1234.5	Promoter3k	1	158148401	158150700	2300	-1.5462	1.91217e-11	Down	38.36	113.95	2.47	5.28	-185.5	ProximalPromoter	no change
CD22	11	35838361	35838560	200	-2.19018	0.0129052	Down	0.1	4.02	0.4	11.99	18389.5	Genebody														no change
CD38	17	15780861	15781300	440	-1.54245	0.000106782	Down	4.51	15.05	1.98	11.88	1150.5	Promoter3k	17	15776401	15779700	3300	-2.04537	2.26859e-10	Down	15.51	67.15	0.85	2.7	-1879.5	Promoter3k	no change
CD82	3	44587781	44587980	200	-1.80827	0.010463	Down	1.25	6.88	2.19	13.28	740.5	Promoter1k														no change
CDC20B	18	54470121	54470520	400	-1.63993	5.58298e-05	Down	9.3	31.1	5.88	24.3	-1315.5	Promoter3k	18	54451201	54452600	1400	-2.72017	1.45316e-05	Down	2.24	20.35	0.29	8.17	17104.5	Genebody	no change
CDC37L1	22	4679781	4680000	220	-2.63227	0.00263131	Down	0	5.2	0	6.47	325.5	Promoter1k	22	4679601	4680600	1000	-1.85848	0.00033909	Down	6.01	24.42	0.74	3.27	535.5	Promoter1k	no change
CDC42EP1	15	37956841	37957560	720	-2.6827	0.000236791	Down	4.35	33.35	1.88	29.28	730.5	Promoter1k	15	37955801	37958600	2800	1.76731	2.22045e-16	Up	154.81	44.77	3.69	3.59	730.5	Promoter1k	consistent
CDC42EP2	3	65080981	65081220	240	-1.54876	0.00386072	Down	3.17	11.2	2.43	12.33	-1187.5	Promoter3k														no change
CDCP1	16	45188821	45189020	200	-1.98619	0.0119609	Down	2.15	11.48	4.52	60.68	-1006.5	Promoter3k	16	45184501	45187300	2800	-1.44309	5.17499e-11	Down	44.27	122.09	2.43	5.45	2013.5	Promoter3k	no change
CDH11	8	65154121	65154320	200	-1.28974	0.0101298	Down	4.71	12.96	5.09	23.28	1698.5	Promoter3k														no change
CDHR1	2	85955101	85955300	200	-1.86901	0.0115005	Down	3.81	16.57	17.04	23.45	789.5	Promoter1k	2	85954601	85958600	4000	-0.985809	2.22045e-16	Down	180.34	358.13	4.44	19.6	2189.5	Promoter3k	no change
CDKN1C	3	2904341	2904540	200	-2.42761	0.0129362	Down	0.5	7.07	1.13	13.21	2554.5	Promoter3k	3	2906401	2908300	1900	1.60997	4.60095e-08	Up	82.79	26.45	2.29	3.98	-355.5	Promoter1k	consistent
CDKN2A	22	21993121	21993720	600	-2.20723	0.000304977	Down	7.06	36.22	3.17	23.67	1069.5	Promoter3k	22	21971301	21973800	2500	-3.04044	2.22045e-16	Down	7.53	69.18	0.42	6.41	2275.5	Promoter3k	no change
CDKN2B	22	22006141	22006500	360	-1.75176	0.000248905	Down	8.41	30.69	6.02	33.32	2991.5	Promoter3k	22	22004601	22005900	1300	-1.48217	4.50103e-05	Down	16.11	46.8	1.55	2.56	4061.5	Genebody	no change
CDKN2C	1	51436441	51436800	360	-1.61148	0.00045006	Down	15.71	50.06	8.8	42.95	979.5	Promoter1k	1	51438001	51440600	2600	-1.95623	7.51187e-11	Down	18.66	75.29	1.41	5.67	3659.5	Genebody	no change
CDKN2D	11	10677561	10677760	200	-2.65344	0.00822086	Down	0.2	6.55	0.57	8.77	1970.5	Promoter3k														no change
CDX2	5	28542981	28543560	580	-1.91002	0.000489222	Down	15.91	62.55	12.29	37.48	234.5	ProximalPromoter	5	28541101	28545700	4600	1.26476	2.22045e-16	Up	509.9	211.62	13.23	4.39	104.5	ProximalPromoter	consistent
CER1	22	14722621	14722820	200	-2.34199	0.011079	Down	0	4.07	0	22.95	-5.5	ProximalPromoter														no change
CERCAM	22	131181921	131182180	260	-1.26816	0.000488169	Down	9.06	23.23	8	16.15	-707.5	Promoter1k														no change
CES4A	8	67032921	67033140	220	-2.30406	0.0143833	Down	0.3	5.42	0.89	10.4	10539.5	Genebody	8	67031601	67033300	1700	-1.54654	5.19651e-06	Down	18.15	54.94	1.68	3.68	9959.5	Genebody	no change
CGREF1	12	27342361	27342560	200	-1.34044	0.00970244	Down	4.73	13.51	9.56	70.94	-465.5	Promoter1k	12	27342001	27346600	4600	-1.23595	2.22045e-16	Down	129.01	305.22	3.21	6.56	-2305.5	Promoter3k	no change
CHCHD5	12	113342081	113342280	200	-1.61651	0.00651037	Down	0.96	5.01	0.86	8.11	145.5	ProximalPromoter														no change
CHL1	16	238121	238380	260	-1.88308	0.00423724	Down	4.01	17.48	6.41	34.79	-27.5	ProximalPromoter	16	237201	240200	3000	-1.64168	2.22045e-16	Down	69.75	219.76	1.68	24.06	422.5	Promoter1k	no change
CHN2	20	29232161	29233000	840	-2.03775	0.000273069	Down	9.94	43.92	3.93	18.49	-1539.5	Promoter3k	20	29233301	29235700	2400	1.49985	2.22045e-16	Up	232.01	81.39	9.34	5.45	380.5	Promoter1k	consistent
CHP2	8	23766421	23766620	200	-1	0.0132074	Down	2.87	6.74	4.37	#NUM!	573.5	Promoter1k	8	23767401	23769900	2500	-1.36166	7.40334e-14	Down	65.9	170.92	3.05	8.58	2703.5	Promoter3k	no change
CISH	16	50648381	50648600	220	-1.97486	0.0129362	Down	1.46	8.67	3.18	15.75	771.5	Promoter1k	16	50644001	50646000	2000	2.83951	7.73394e-10	Up	49.82	6.1	3.16	0.35	4261.5	Genebody	consistent
CKB	6	103989601	103989860	260	-1.55137	0.00607373	Down	2.91	10.46	2.27	14.67	-534.5	Promoter1k	6	103985601	103987000	1400	1.5221	2.44545e-05	Up	54.46	18.31	4.12	2.01	2895.5	Promoter3k	consistent
CKM	11	45818201	45818400	200	-1.61333	0.0129362	Down	1.35	6.19	3.22	12.13	7932.5	Genebody	11	45821701	45823700	2000	-1.58321	6.77904e-08	Down	23.78	73.25	1.45	4.41	3532.5	Genebody	no change
CLEC11A	11	51227361	51227580	220	-1.75453	0.00428581	Down	2.02	9.19	4.42	10.71	866.5	Promoter1k														no change
CMPK2	12	7004361	7004560	200	-2.0378	0.00881305	Down	1.26	8.28	2.48	24.15	1475.5	Promoter3k	12	6998901	7000600	1700	-4.26296	1.09875e-13	Down	0.96	36.63	0.07	2.21	6185.5	Genebody	no change
CMTM4	8	66688121	66688340	220	-2.30451	0.0116404	Down	0	3.94	0	4.85	42379.5	Genebody														no change
CNIH3	1	224802821	224803200	380	-1.55229	0.00106908	Down	9.57	30	5.44	20.36	-1167.5	Promoter3k	1	224805901	224807800	1900	-1.5439	3.54088e-08	Down	26.56	79.36	1.69	3.68	2672.5	Promoter3k	no change
CNNM1	2	101086161	101086380	220	-2.43539	0.0132074	Down	0.1	4.95	0.23	23.52	-2584.5	Promoter3k	2	101090301	101094500	4200	-1.6185	2.22045e-16	Down	54.99	170.92	2.86	5.02	3545.5	Genebody	no change
CNPY1	20	155295661	155295980	320	-1.85101	0.00139136	Down	4.58	19.13	6.76	56.57	30718.5	Genebody	20	155296801	155304100	7300	-1.57986	2.22045e-16	Down	115.05	345.92	2.1	6.04	26088.5	Genebody	no change
CNTFR	22	34586801	34587100	300	-2.07673	0.000366897	Down	2.89	15.41	2.9	15	2784.5	Promoter3k	22	34586501	34589000	2500	-1.72333	5.46061e-13	Down	32.58	109.88	1.29	3.68	1984.5	Promoter3k	no change
CNTNAP3B	22	43686421	43686640	220	-2.46145	0.0366168	Down	0.3	6.16	3.36	5.16	1646.5	Promoter3k	22	43891401	43892500	1100	-2.47681	2.2846e-05	Down	3.2	22.38	0.64	3.37	207066	Genebody	no change
COL12A1	19	75915761	75916000	240	-2.73733	0.00865152	Down	0.99	12.27	2.39	10.67	-257.5	Promoter1k	19	75909101	75919200	10100	-1.04419	2.22045e-16	Down	398.12	822.07	5.14	10	1472.5	Promoter3k	no change
COLEC12	10	499661	499880	220	-1.96269	0.0182047	Down	4.68	21.14	9.33	56.72	958.5	Promoter1k	10	499101	501900	2800	2.00904	2.22045e-16	Up	175.02	42.73	4.9	1.51	228.5	ProximalPromoter	consistent
COMMD3	2	22608781	22608980	200	-1.82129	0.00268449	Down	4.15	17.2	5.69	21.17	3569.5	Genebody	2	22605201	22606300	1100	-2.03521	2.21973e-05	Down	6.69	30.52	0.92	2.45	439.5	Promoter1k	no change
COMP	11	18897661	18898020	360	-1.10786	0.003146	Down	21.35	47.17	34.09	65.51	4273.5	Genebody	11	18893601	18894600	1000	0.733646	0.000588279	Up	119.09	71.22	9.87	9.53	8013.5	Genebody	consistent
CORO6	9	27949281	27949540	260	-2.37758	0.00420114	Down	1.39	11.42	3.03	16.73	-969.5	Promoter1k														no change
CPNE9	16	9746041	9746240	200	-2.38914	0.00732307	Down	0.3	5.81	0.62	5.74	631.5	Promoter1k														no change
CPT1A	3	68609581	68611180	1600	-1.84794	8.37799e-07	Down	39.86	146.09	8.77	40.88	-981.5	Promoter1k	3	68609501	68611500	2000	-0.856973	2.66636e-11	Down	165.82	301.15	8.5	22.67	-1101.5	Promoter3k	no change
CPXM2	2	125650641	125650840	200	-2.36637	0.0096989	Down	0.79	8.23	1.79	11.97	759.5	Promoter1k														no change
CR1	1	207669041	207669260	220	-1.85854	0.00531348	Down	1.65	8.61	2.12	12.28	-321.5	Promoter1k	1	207663801	207669700	5900	-1.73614	2.22045e-16	Down	44.5	150.58	1.28	3.07	-2721.5	Promoter3k	no change
CRHBP	18	76250461	76250780	320	-1.39203	0.00149644	Down	8.64	24.3	10.12	72.63	1941.5	Promoter3k														no change
CRIP1	6	105952341	105952540	200	-1.16318	0.00457258	Down	4.72	11.81	5.6	71.62	-815.5	Promoter1k	6	105952501	105956000	3500	0.921773	2.22045e-16	Up	478.9	252.32	8.55	20.26	994.5	Promoter1k	consistent
CRIP2	6	105946921	105947360	440	-2.17224	0.000281265	Down	5.92	30.19	4.55	32.03	6010.5	Genebody	6	105943801	105946400	2600	0.843164	2.22045e-16	Up	588.52	327.61	13.64	35.87	3970.5	Genebody	consistent
CRLF1	11	18719361	18720000	640	-1.5746	0.000636653	Down	26.02	79.48	12.49	42.65	-2020.5	Promoter3k	11	18715901	18719200	3300	0.990036	2.22045e-16	Up	841.64	423.24	15.39	36.41	109.5	ProximalPromoter	consistent
CRMP1	17	5895561	5895780	220	-1.93238	0.00409191	Down	3.04	14.42	6.85	11.66	-885.5	Promoter1k														no change
CRTC3	7	91078021	91078260	240	-2.49057	0.00517855	Down	0	4.62	0	20.18	4943.5	Genebody	7	91071601	91074800	3200	2.3003	2.22045e-16	Up	184.35	36.63	5.59	1.84	3.5	ProximalPromoter	consistent
CRYBA2	12	219856741	219857000	260	-1.67892	0.00468728	Down	11.68	39.6	16.87	71.98	1250.5	Promoter3k	12	219855201	219857600	2400	-0.935281	7.40334e-14	Down	165.52	317.43	8.02	21.24	1720.5	Promoter3k	no change
CRYL1	5	21100981	21102220	1240	-2.28259	0.000444017	Down	14.54	74.61	4.21	24.69	-1588.5	Promoter3k	5	21073901	21075800	1900	-2.30684	6.73375e-06	Down	4.96	28.49	0.37	2.64	25161.5	Genebody	no change
CRYM-AS1	8	21315081	21315280	200	-2.55459	0.00386882	Down	0.2	6.05	0.48	4.82	3011.5	Genebody	8	21323401	21325500	2100	2.38164	2.80085e-09	Up	57.21	10.17	3.49	0.77	12281.5	Genebody	consistent
CSAD	4	53568261	53568720	460	-2.30321	0.000205401	Down	3.19	19.68	1.62	18.79	5939.5	Genebody	4	53559501	53560700	1200	2.82963	6.15755e-05	Up	20.54	2.03	2.59	0.2	14329.5	Genebody	consistent
CSPG5	16	47620961	47621260	300	-1.36142	0.00387226	Down	7.36	20.48	8.31	57.87	619.5	Promoter1k														no change
CST1	13	23734421	23734720	300	-2.28421	0.00210448	Down	0.86	8.06	1.04	13.63	-2996.5	Promoter3k	13	23730301	23731300	1000	1.96452	0.000312353	Up	26.71	6.1	3.78	1.47	773.5	Promoter1k	consistent
CTDSP1	12	219262561	219262820	260	-2.03803	0.00307459	Down	3.68	18.22	3.53	31.81	-369.5	Promoter1k	12	219261301	219266100	4800	2.27664	2.22045e-16	Up	329.22	67.15	5.85	2.07	640.5	Promoter1k	consistent
CTSH	7	79236641	79236840	200	-1.40508	0.0129314	Down	3.18	10.07	3.78	9.71	679.5	Promoter1k														no change
CXCL14	18	134913861	134914540	680	-2.45319	0.000363678	Down	8.47	50.86	3.66	32.81	768.5	Promoter1k	18	134912701	134914400	1700	-0.939891	9.54986e-06	Down	62.1	120.05	3.23	5.56	1418.5	Promoter3k	no change
CXCR7	12	237477101	237477300	200	-1.40718	0.00886484	Down	3.37	10.59	3.73	10.2	-1178.5	Promoter3k														no change
CYFIP1	7	22893421	22893660	240	-2.55849	0.00421706	Down	0.1	5.48	0.24	10.07	857.5	Promoter1k														no change
CYP1B1	12	38304841	38305120	280	-2.82273	0.0021126	Down	0.2	7.49	0.39	6.28	-1657.5	Promoter3k														no change
CYP26C1	2	94824801	94825160	360	-1.73171	0.000116183	Down	9.46	33.74	9.58	24.13	3960.5	Genebody	2	94826101	94828300	2200	-0.720061	5.59595e-10	Down	218.25	360.16	10.78	21.69	6180.5	Genebody	no change
CYP2E1	2	135343341	135343840	500	-2.54424	0.000225598	Down	3.97	27.99	3.45	82.82	2724.5	Promoter3k	2	135338401	135340900	2500	-1.47192	8.51996e-07	Down	24.3	69.18	2.26	5.55	-1215.5	Promoter3k	no change
DACH1	5	72441881	72442200	320	-1.9487	0.00494916	Down	3.58	16.68	2.47	13.56	-710.5	Promoter1k	5	72437401	72439500	2100	-1.66115	5.08072e-08	Down	21.19	69.18	1.79	5.21	2879.5	Promoter3k	no change
DACT1	6	59103421	59103740	320	-2.49067	0.000656624	Down	1.16	11.14	0.79	25.6	-1175.5	Promoter3k														no change
DBX1	3	20183681	20184020	340	-1.62471	0.00105487	Down	9.74	32.12	9.78	20.03	-1980.5	Promoter3k	3	20181901	20186800	4900	-1.50673	2.22045e-16	Down	152.59	435.45	4.59	8.46	-2480.5	Promoter3k	no change
DBX2	4	45441121	45441320	200	-2.25399	0.0100085	Down	0	3.77	0	5.58	3661.5	Genebody	4	45445001	45447900	2900	-1.24937	4.06938e-07	Down	39.65	95.64	2.61	8.86	-1568.5	Promoter3k	no change
DCLK2	17	151001221	151001500	280	-2.01073	0.00496827	Down	2.35	12.5	3.36	16.9	1935.5	Promoter3k	17	151000701	151002500	1800	-1.55974	5.02907e-10	Down	32.47	97.67	3.34	4.71	2175.5	Promoter3k	no change
DDHD2	21	38088401	38088660	260	-2.14561	0.0107884	Down	1.26	9	1.32	21.15	-477.5	Promoter1k	21	38103901	38105100	1200	-2.04617	0.00288557	Down	2.69	14.24	0.32	4.29	15030.5	Genebody	no change
DDN	4	49389541	49389860	320	-2.57884	0.000761931	Down	1.36	13.1	1.03	13.79	3387.5	Genebody	4	49390601	49393800	3200	0.771939	1.83104e-12	Up	424.61	248.25	9.78	13	887.5	Promoter1k	consistent
DDX46	18	134093661	134093900	240	-2.38128	0.00265154	Down	0	4.21	0	7.83	-679.5	Promoter1k														no change
DEGS2	6	100624841	100625180	340	-1.57928	0.000209302	Down	10.02	31.93	8.21	34.74	1001.5	Promoter3k														no change
DGCR14	15	19134901	19135200	300	-1.49985	0.00850926	Down	3.48	11.67	11.14	9.41	-2860.5	Promoter3k														no change
DHH	4	49482261	49482600	340	-1.54975	0.000187524	Down	4.53	15.19	2.81	30.86	6171.5	Genebody	4	49481701	49483800	2100	-0.89741	1.39986e-08	Down	110.96	207.55	4.61	9.61	5851.5	Genebody	no change
DKFZP434L187	7	30485521	30485740	220	-2.50803	0.00621217	Down	0.99	10.32	1.69	14.51	-2607.5	Promoter3k	7	30485201	30487700	2500	-1.03268	1.42544e-10	Down	98.95	203.48	3.95	9.08	-1787.5	Promoter3k	no change
DKK1	2	54075241	54075460	220	-0.870791	0.00635681	Down	5.07	10.1	4.69	17.31	1310.5	Promoter3k	2	54075101	54076100	1000	-2.93702	7.67501e-05	Down	0.99	14.24	0.15	2.14	1560.5	Promoter3k	no change
DLC1	21	12989461	12989740	280	-1.79856	0.000859524	Down	1.82	8.81	1.53	43.47	1208.5	Promoter3k	21	13046301	13048300	2000	-1.26834	2.22045e-16	Down	163.29	394.75	2.37	11.06	325128	Genebody	no change
DLGAP1	10	3591821	3592180	360	-1.98197	0.000632337	Down	2.02	10.93	1.23	10.89	253358	Genebody	10	3784701	3786200	1500	-3.69131	2.81222e-10	Down	1.44	30.52	0.26	2.3	59907.5	Genebody	no change
DLL1	19	170596561	170596760	200	-1.84834	0.0115005	Down	3.61	15.6	9.98	21.19	3036.5	Genebody	19	170591801	170595200	3400	1.11126	2.22045e-16	Up	308.88	142.44	9.17	7.8	6196.5	Genebody	consistent
DLL3	11	39996181	39996440	260	-2.71016	0.00829251	Down	1.39	14.64	4.61	#NUM!	6754.5	Genebody	11	39990101	39992500	2400	-1.50819	2.22045e-16	Down	67.31	193.31	4.52	6.85	1744.5	Promoter3k	no change
DLL4	7	41218461	41218680	220	-1.06295	0.00133974	Down	9.65	21.25	17.82	30.21	-2959.5	Promoter3k	7	41221001	41223000	2000	0.787451	6.7651e-09	Up	288.73	166.86	8.32	13.4	470.5	Promoter1k	consistent
DLX1	12	172951241	172951580	340	-1.72434	0.000452042	Down	13.46	46.78	12.12	40.89	1203.5	Promoter3k	12	172948001	172949300	1300	-0.717084	9.86813e-05	Down	91.21	150.58	10.15	10.07	-1556.5	Promoter3k	no change
DLX2	12	172966761	172966960	200	-1.79545	0.0132074	Down	6.13	23.75	14.68	62.9	617.5	Promoter1k	12	172963001	172966300	3300	1.02564	2.22045e-16	Up	440.15	215.69	8.77	12.99	2827.5	Promoter3k	consistent
DLX3	9	48067861	48068200	340	-2.25096	0.000614706	Down	1.25	9.71	0.97	51.26	4557.5	Genebody	9	48071701	48073500	1800	-0.799963	2.57687e-06	Down	102.42	179.06	5.35	8.29	-12.5	ProximalPromoter	no change
DLX4	9	48050101	48050360	260	-1.31624	0.00337955	Down	13.24	34.46	11.45	88.86	101.5	ProximalPromoter	9	48042601	48046000	3400	-1.3488	2.22045e-16	Down	168.76	431.38	5.08	16.24	-2260.5	Promoter3k	no change
DLX5	20	96653401	96653680	280	-2.08243	0.00387226	Down	5.76	27.63	11.97	48.59	602.5	Promoter1k	20	96654401	96657000	2600	-1.40336	1.46672e-11	Down	50.15	134.3	2.81	4.15	-1557.5	Promoter3k	no change
DLX6	20	96637941	96638640	700	-1.52464	0.0116073	Down	28.55	84.02	11.16	38.92	3001.5	Genebody	20	96636701	96638200	1500	-1.48987	1.76456e-08	Down	30.51	87.5	4.06	3.63	2161.5	Promoter3k	no change
DLX6-AS1	20	96633781	96634020	240	-1.49491	0.00240118	Down	8.75	26.48	9.08	75.1	9476.5	Genebody	20	96628701	96632400	3700	-1.82656	2.22045e-16	Down	61.24	219.76	2.79	6.15	12826.5	Genebody	no change
DMRT3	22	978081	978380	300	-1.92403	0.00207593	Down	10.6	43.02	23.75	39.53	1267.5	Promoter3k	22	973301	976500	3200	-1.08272	2.22045e-16	Down	128.21	272.67	8.48	12.16	-2062.5	Promoter3k	no change
DMRTA2	1	50891561	50891920	360	-1.42012	0.000924611	Down	20.24	55.84	21.1	41.98	-2621.5	Promoter3k	1	50885101	50886900	1800	-0.573587	1.36923e-06	Down	230.74	343.88	9.62	29.58	3118.5	Genebody	no change
DNAH11	20	21583141	21583680	540	-2.58496	0.000120244	Down	1.35	13.1	1.13	11.16	578.5	Promoter1k	20	21813701	21816100	2400	-3.73812	2.22045e-16	Down	2.43	44.77	0.19	2.16	232068	Genebody	no change
DOK7	17	3485561	3485780	220	-2.37033	0.0112807	Down	0.7	7.79	2.76	7.79	20638.5	Genebody	17	3493501	3499300	5800	0.831306	2.22045e-16	Up	598.16	335.74	7.69	12.64	31368.5	Genebody	consistent
DPF3	6	73359341	73359680	340	-1.60366	0.000632012	Down	8.71	28.51	12.99	50.25	1298.5	Promoter3k	6	73357201	73359500	2300	-1.45103	1.84222e-11	Down	45.51	126.16	3.38	5.84	2458.5	Promoter3k	no change
DPH1	9	1931181	1931500	320	-1.75051	0.00227511	Down	3.77	15.05	5.71	71.76	-2089.5	Promoter3k	9	1943601	1944700	1100	1.77728	0.000353769	Up	30.33	8.14	3.62	0.75	10720.5	Genebody	consistent
DPY19L2P4	20	89748341	89748540	200	-0.912093	0.0133257	Down	5.09	10.46	6.08	55.55	-272.5	Promoter1k	20	89748501	89750500	2000	-0.782635	1.97359e-05	Down	89.48	154.65	5.83	14.33	787.5	Promoter1k	no change
DPYSL2	21	26371721	26372040	320	-1.53839	0.00038613	Down	7.71	24.3	9.97	32.86	172.5	ProximalPromoter	21	26372501	26375400	2900	-1.58075	1.19892e-12	Down	40.15	122.09	2.16	4.9	2242.5	Promoter3k	no change
DUOX1	7	45426201	45426400	200	-1.37812	0.00944686	Down	1.82	6.33	2.25	10.06	4109.5	Genebody	7	45422701	45425100	2400	-1.25511	1.68872e-08	Down	48.01	115.98	4.89	5.82	1709.5	Promoter3k	no change
DUOXA2	7	45407501	45407960	460	-1.31496	0.000622932	Down	12.28	32.04	7.89	44.51	1208.5	Promoter3k														no change
DUSP4	21	29207061	29207260	200	-1.08406	0.0115005	Down	3.25	8.01	5.73	#NUM!	1106.5	Promoter3k	21	29202701	29205400	2700	-1.80746	9.07424e-09	Down	18.47	67.15	0.96	3.23	2271.5	Promoter3k	no change
DUSP5	2	112256641	112256920	280	-1.53641	0.00794042	Down	1.82	7.18	1.29	8.98	-843.5	Promoter1k	2	112258001	112260600	2600	-1.14482	1.42392e-10	Down	76.75	170.92	2.76	8.23	1676.5	Promoter3k	no change
DUSP5P	1	228782821	228783260	440	-2.06435	0.000314499	Down	7.66	35.22	7.37	13.52	2384.5	Promoter3k														no change
DUSP6	4	89749101	89749460	360	-2.45742	0.000372934	Down	2.92	20.53	3.07	13.76	-2984.5	Promoter3k	4	89744401	89746500	2100	1.22764	8.56154e-12	Up	187.19	79.36	10.6	3.41	845.5	Promoter1k	consistent
DUSP8	3	1592461	1592660	200	-1.58048	0.00767496	Down	3.3	11.86	12.1	17.14	589.5	Promoter1k	3	1577201	1580100	2900	1.05213	2.22045e-16	Up	541.16	260.46	12.66	18.45	14499.5	Genebody	consistent
DUX2	17	190997481	190997700	220	-2.41954	0.00663748	Down	0	4.35	0	12.39	2134.5	Promoter3k	2	135477201	135499400	22200	1.12167	2.22045e-16	Up	6762.34	3107.17	2.89	10.11	4559.5	Genebody	consistent
DUX4L2	2	135477661	135477880	220	-1.69892	0.00381554	Down	1.92	8.48	2.63	9.37	-2596.5	Promoter3k	2	135476801	135478000	1200	-1.13306	0.000655787	Down	22.65	50.87	1.9	3.6	-2966.5	Promoter3k	no change
DYSF	12	71694521	71694860	340	-1.53631	0.000291824	Down	6.64	21.16	3.63	18.39	859.5	Promoter1k	12	71874801	71876000	1200	-4.11103	1.46325e-07	Down	0	16.28	0	2.18	181570	Genebody	no change
E2F8	3	19263401	19263600	200	-1.73556	0.0056295	Down	1.06	5.86	1.34	16.1	-993.5	Promoter1k	3	19264601	19266000	1400	-2.10095	0.000162459	Down	4.45	22.38	0.66	4.49	-2793.5	Promoter3k	no change
ECEL1	12	233349401	233349600	200	-1.66217	0.0127813	Down	4.7	17.04	9.63	#NUM!	3031.5	Genebody	12	233349801	233353200	3400	0.782186	2.22045e-16	Up	851.06	494.46	13.69	33.08	1031.5	Promoter3k	consistent
ECEL1P2	12	233253841	233254040	200	-2.42626	0.00350228	Down	0.6	7.6	1.63	23.14	-2186.5	Promoter3k	12	233249301	233254000	4700	1.18285	2.22045e-16	Up	417.02	183.13	6.79	4.9	103.5	ProximalPromoter	consistent
ECHS1	2	135187901	135188100	200	-2.14639	0.00822086	Down	1.06	8.12	1.6	6.78	-1092.5	Promoter3k	2	135179601	135180600	1000	1.98005	0.000265965	Up	27.01	6.1	2.22	3.68	6807.5	Genebody	consistent
EEFSEC	16	127998161	127998380	220	-2.52607	0.00494917	Down	0	4.76	0	4.66	125958	Genebody	16	128097001	128099400	2400	3.18721	4.61651e-10	Up	45.18	4.07	2.78	0.35	225888	Genebody	consistent
EFCAB4A	3	831441	831740	300	-1.37375	0.00529942	Down	7.64	21.39	14.07	29.94	4006.5	Genebody	3	828901	830600	1700	-0.779192	3.04644e-06	Down	107.48	185.17	3.47	22.3	2166.5	Promoter3k	no change
EFEMP1	12	56150361	56150560	200	-0.917538	0.0109899	Down	2.78	6.14	7.93	38.87	837.5	Promoter1k	12	56151101	56152900	1800	-2.60177	9.30937e-10	Down	6.54	44.77	0.81	4.9	-702.5	Promoter1k	no change
EFHD1	12	233500541	233500800	260	-2.49619	0.00410722	Down	1.29	11.92	2.22	10.94	2464.5	Promoter3k														no change
EFNA1	1	155098301	155098720	420	-2.08951	0.000368864	Down	8.96	41.39	6.83	15.44	-1837.5	Promoter3k	1	155098301	155099500	1200	1.2463	4.5714e-05	Up	68.96	28.49	5.35	3.81	-1447.5	Promoter3k	consistent
EFNA3	1	155056341	155056540	200	-2.04911	0.0115005	Down	3.91	19.32	6.27	33.53	5093.5	Genebody	1	155052101	155053900	1800	0.537965	6.01211e-06	Up	357.93	246.21	11.43	22.81	1653.5	Promoter3k	consistent
EGFLAM	18	38256001	38256420	420	-2.22321	0.000174465	Down	2.78	16.65	1.55	28.88	-2299.5	Promoter3k	18	38255801	38258300	2500	-2.52768	2.22045e-16	Down	12.23	75.29	0.68	2.59	-1459.5	Promoter3k	no change
EGFR	20	55088161	55088420	260	-2.14239	0.0172938	Down	2.35	13.79	3.4	10.21	1566.5	Promoter3k	20	55085801	55088700	2900	0.985478	3.90713e-14	Up	319.26	160.75	6.38	12.1	526.5	Promoter1k	consistent
EGLN1	1	231556241	231556520	280	-3.11032	0.000264528	Down	0.4	11.09	0.61	17.72	4409.5	Genebody	1	231529301	231530400	1100	-2.75987	0.000150389	Down	1.25	14.24	0.24	1.91	30939.5	Genebody	no change
EGR3	21	22549241	22549440	200	-1.36819	0.0125764	Down	11.52	31.32	21.28	41.91	561.5	Promoter1k	21	22546901	22550700	3800	0.613153	2.22045e-16	Up	896.92	586.03	14.28	29.41	1101.5	Promoter3k	consistent
ELOVL2	19	11043641	11044020	380	-1.73449	7.8724e-05	Down	8.34	30.08	8.68	56.41	793.5	Promoter1k	19	11041701	11043700	2000	-1.97145	4.67535e-09	Down	14.82	61.04	1.34	3.5	1923.5	Promoter3k	no change
ELOVL3	2	103986441	103986760	320	-1.70696	0.00323708	Down	10.03	35.01	15.35	39.66	458.5	Promoter1k	2	103985601	103988400	2800	-0.957793	2.15115e-11	Down	128.37	250.28	5.71	8.37	858.5	Promoter1k	no change
EMILIN2	10	2848021	2848360	340	-2.13896	0.000753592	Down	3.5	18.82	3.6	19.4	1163.5	Promoter3k														no change
EMX1	12	73141821	73142160	340	-1.63824	0.000454424	Down	13	42.58	12.62	58.19	-2612.5	Promoter3k	12	73152801	73158500	5700	-1.62127	2.22045e-16	Down	122.35	378.48	3.35	8	11047.5	Genebody	no change
EMX2	2	119306641	119306840	200	-1.12611	0.012077	Down	12.52	28.51	13.86	33.33	4785.5	Genebody	2	119305001	119310300	5300	-0.837395	2.22045e-16	Down	366.25	655.21	8.38	14.35	5695.5	Genebody	no change
EMX2OS	2	119289621	119290140	520	-1.13102	0.000789825	Down	8.73	20.31	4.56	16.06	14698.5	Genebody	2	119289001	119293800	4800	-1.22526	2.22045e-16	Down	168.27	394.75	6.68	10.34	13178.5	Genebody	no change
EN1	12	119598641	119598860	220	-2.07921	0.00687799	Down	5.6	26.89	8.34	#NUM!	7008.5	Genebody	12	119606501	119610800	4300	-0.793155	2.22045e-16	Down	326.02	565.68	10.59	17.93	-2891.5	Promoter3k	no change
EN2	20	155249421	155249900	480	-1.23435	0.000544668	Down	33.84	80.97	27.63	43.27	-1162.5	Promoter3k	20	155249501	155252100	2600	0.808593	2.22045e-16	Up	613.76	349.99	14.02	84.3	-22.5	ProximalPromoter	consistent
ENC1	18	73925761	73925960	200	-2.30451	0.0116404	Down	0	3.94	0	6.35	11388.5	Genebody														no change
ENDOD1	3	94824601	94824900	300	-2.34314	0.00227971	Down	1.16	9.96	1.06	61.5	1777.5	Promoter3k	3	94821401	94822700	1300	-1.76393	3.43342e-05	Down	10.08	36.63	0.89	4.01	-922.5	Promoter1k	no change
ENTPD4	21	23310361	23310640	280	-2.30451	0.0116404	Down	0	3.94	0	5.14	4743.5	Genebody	21	23315201	23316500	1300	-2.30951	1.624e-06	Down	5.77	32.56	0.55	2.45	-606.5	Promoter1k	no change
EOMES	16	27758161	27758500	340	-1.94357	0.000257437	Down	2.78	13.54	2.16	13.5	5454.5	Genebody	16	27753001	27774600	21600	-1.56144	2.22045e-16	Down	547.43	1617.68	3.72	8.58	-15.5	ProximalPromoter	no change
EPB41L2	19	131384801	131385020	220	-2.35896	0.0105096	Down	0	4.13	0	4.28	-448.5	Promoter1k														no change
EPB41L4A	18	111753621	111753840	220	-1.84997	0.00266749	Down	1.43	7.76	1.26	8.44	1279.5	Promoter3k														no change
EPB49	21	21908081	21908900	820	-2.28003	0.000331705	Down	10.25	53.64	3.42	25.91	-2589.5	Promoter3k	21	21907101	21909200	2100	-1.39958	5.11269e-10	Down	43.34	115.98	1.54	7.76	-2929.5	Promoter3k	no change
EPHB3	16	184282441	184282900	460	-2.48993	0.000153663	Down	3.68	25.29	2.06	31.68	3084.5	Genebody	16	184279101	184281700	2600	1.64501	2.22045e-16	Up	193.03	61.04	5.82	3.2	814.5	Promoter1k	consistent
EPHX1	1	225996961	225997200	240	-2.66448	0.00289583	Down	0	5.34	0	13.69	-715.5	Promoter1k	1	226031701	226032800	1100	2.73867	1.04864e-06	Up	32.84	4.07	3.79	1.63	19249.5	Genebody	consistent
EPO	20	100319001	100319240	240	-2.07257	0.00457258	Down	2.15	12.25	4.46	11.98	698.5	Promoter1k														no change
ERBB3	4	56473901	56474160	260	-2.46748	0.00234704	Down	0.3	6.19	0.55	4.98	139.5	ProximalPromoter	4	56475601	56478600	3000	-1.8944	1.69442e-12	Down	23.9	91.57	1.09	4.08	3209.5	Genebody	no change
ERN1	9	62206701	62206900	200	-1.77897	0.0111292	Down	0.76	5.04	0.66	5.43	701.5	Promoter1k														no change
ERVMER34-1	17	53618141	53618340	200	-1.82989	0.0121964	Down	1.45	7.71	2.6	8.44	-433.5	Promoter1k														no change
ESAM	3	124631921	124632160	240	-2.23097	0.000225598	Down	3.91	22.05	6.22	60.4	182.5	ProximalPromoter	3	124632301	124633700	1400	-1.05947	1.45316e-05	Down	44.39	93.6	2.31	5.12	-777.5	Promoter1k	no change
ESPN	1	6513481	6513840	360	-1.765	0.000318654	Down	3.74	15.11	1.45	10.87	28813.5	Genebody	1	6513901	6516600	2700	0.80921	2.22045e-16	Up	763.77	435.45	14.19	26.22	30403.5	Genebody	consistent
ESR2	6	64759941	64760140	200	-2.41875	0.0132074	Down	0.7	8.09	1.34	6.28	1087.5	Promoter3k	6	64708801	64710700	1900	-2.90236	9.87025e-07	Down	2.4	24.42	0.21	1.96	40042.5	Genebody	no change
ESYT3	16	138152921	138153120	200	-1.922	0.00791715	Down	4.13	18.44	12.76	18.16	-393.5	Promoter1k														no change
ETV5	16	185816701	185817680	980	-2.57341	0.000150421	Down	5.27	36.32	1.2	19.81	9710.5	Genebody	16	185824101	185825500	1400	-1.84653	0.000133093	Down	7.2	28.49	0.63	2.86	2100.5	Promoter3k	no change
EVX1	20	27285981	27286680	700	-1.54252	0.000706388	Down	29.47	87.76	15.34	56.07	4167.5	Genebody	20	27279001	27282800	3800	-1.21359	2.22045e-16	Down	145.08	337.78	2.79	8.47	-1262.5	Promoter3k	no change
EVX2	12	176946561	176946800	240	-1.3143	0.00216936	Down	19.09	48.96	22.08	53.24	2009.5	Promoter3k	12	176948101	176950300	2200	-0.849798	2.76071e-11	Down	168.91	305.22	9.46	20.42	-510.5	Promoter1k	no change
EXOC3L4	6	103570701	103570900	200	-1.437	0.00593366	Down	7.31	21.5	12.14	25.08	4320.5	Genebody														no change
F13A1	19	6263001	6263200	200	-1.45675	0.0120627	Down	0.96	4.38	1.01	6.87	57823.5	Genebody	19	6315101	6317100	2000	-4.88215	7.22764e-13	Down	0	28.49	0	2.45	4823.5	Genebody	no change
FAM110D	1	26483021	26483340	320	-2.86282	0.000160932	Down	1.26	15.44	1.02	20.75	-2329.5	Promoter3k	1	26482801	26484100	1300	1.46156	0.000148098	Up	46.59	16.28	5.03	1.23	-2059.5	Promoter3k	consistent
FAM115C	20	143318441	143318740	300	-2.29028	0.00391796	Down	1.95	13.43	1.36	#NUM!	49.5	ProximalPromoter	20	143322101	143323200	1100	-2.12928	0.000247831	Down	3.88	20.35	0.48	2.04	4109.5	Genebody	no change
FAM123A	5	25746801	25747000	200	-2.52838	0.0100258	Down	0.3	6.5	0.71	11.06	-1043.5	Promoter3k														no change
FAM123C	12	131514181	131514420	240	-1.42923	0.0262266	Down	1.15	4.79	1.57	14.7	437.5	Promoter1k	12	131510301	131512900	2600	-1.93813	1.57372e-11	Down	20.5	81.39	1.75	3.5	-1475.5	Promoter3k	no change
FAM129A	1	184942281	184942580	300	-2.15227	0.00702669	Down	3.02	16.87	3.14	15.37	1251.5	Promoter3k	1	184943501	184947100	3600	-1.29233	6.97084e-10	Down	52.58	130.23	2.3	5.06	-1618.5	Promoter3k	no change
FAM150B	12	286401	286660	260	-2.86262	0.00307459	Down	0.5	9.91	0.91	12.42	1777.5	Promoter3k	12	286001	287700	1700	-1.88818	1.5056e-08	Down	15.76	61.04	1.17	4.9	1457.5	Promoter3k	no change
FAM159A	1	53099401	53099620	220	-1.59568	0.00648186	Down	5.26	17.92	6.85	16.68	445.5	Promoter1k														no change
FAM172A	18	92958021	92958380	360	-1.66748	9.12518e-05	Down	4.21	15.55	3.14	40.6	489204	Genebody														no change
FAM176B	1	36787561	36787860	300	-2.0964	0.000488259	Down	2.22	12.77	2.6	13.38	2044.5	Promoter3k	1	36786901	36789300	2400	1.77153	2.22045e-16	Up	141.37	40.7	4.55	7	1654.5	Promoter3k	consistent
FAM181B	3	82443721	82443920	200	-1.39997	0.0097965	Down	10.55	29.48	29	54.78	1085.5	Promoter3k	3	82443201	82445300	2100	0.738363	1.07625e-09	Up	353.71	211.62	12.12	31.86	655.5	Promoter1k	consistent
FAM196A	2	128993681	128993980	300	-1.65198	0.0386772	Down	5.59	19.71	12.66	22.9	591.5	Promoter1k	2	128953901	128955800	1900	-1.92005	5.63022e-06	Down	9.48	38.66	0.65	1.55	39571.5	Genebody	no change
FAM20A	9	66596021	66596360	340	-2.72973	0.00252109	Down	0.2	6.96	0.69	10.5	904.5	Promoter1k														no change
FAM27B	22	67793621	67793860	240	-2.21522	0.00932159	Down	1.16	9.03	0.87	6.49	448.5	Promoter1k														no change
FAM43B	1	20878421	20878660	240	-1.38925	0.00263131	Down	3.94	11.94	6.35	21.36	-390.5	Promoter1k	1	20879101	20881000	1900	0.615883	1.6057e-07	Up	368.5	240.11	11.5	36.15	1119.5	Promoter3k	consistent
FAM47E-STBD1	17	77226161	77226400	240	-1.51987	0.00493436	Down	1.72	6.8	1.25	11.68	53428.5	Genebody	17	77225801	77227200	1400	-2.0432	3.48135e-06	Down	8.13	36.63	0.62	2.76	53648.5	Genebody	no change
FAM53B	2	126430921	126431140	220	-2.30451	0.0116404	Down	0	3.94	0	18.39	1899.5	Promoter3k	2	126328401	126329400	1000	4.87676	1.54803e-09	Up	28.38	0	2.98	0	104030	Genebody	consistent
FAM65A	8	67572421	67572800	380	-2.18325	0.000313211	Down	3.19	18.03	2.1	17.56	1246.5	Promoter3k	8	67571001	67573300	2300	1.70976	2.22045e-16	Up	162.03	48.84	4.61	3.1	786.5	Promoter1k	consistent
FAM89A	1	231177201	231177560	360	-2.15537	0.00040765	Down	2.32	13.79	1.57	11.46	-1385.5	Promoter3k	1	231174501	231177900	3400	1.90542	2.22045e-16	Up	185.71	48.84	4.45	2.18	-205.5	ProximalPromoter	consistent
FAM89B	3	65342181	65342480	300	-1.21117	0.00964881	Down	4.9	12.66	3.33	70.54	2511.5	Promoter3k	3	65341201	65342700	1500	1.34628	7.2512e-06	Up	73.98	28.49	2.82	2.64	2131.5	Promoter3k	consistent
FBLN5	6	92412141	92412620	480	-2.55094	2.99736e-05	Down	1.36	12.83	1.24	14.77	1665.5	Promoter3k	6	92385301	92386700	1400	-3.9113	2.75127e-10	Down	0.96	28.49	0.11	2.86	28045.5	Genebody	no change
FBP1	22	97403261	97403460	200	-1.75655	0.0110972	Down	2.22	9.88	2.73	17.94	-829.5	Promoter1k	22	97378701	97380100	1400	-2.42484	1.46951e-06	Down	4.87	30.52	0.49	2.83	22522.5	Genebody	no change
FBXL14	4	1702161	1702540	380	-2.13473	0.000139449	Down	2.78	15.6	1.72	7.11	980.5	Promoter1k	4	1701401	1704300	2900	2.50591	2.22045e-16	Up	131.8	22.38	2.71	2.25	480.5	Promoter1k	consistent
FBXL16	8	749861	750280	420	-2.14582	0.00159844	Down	5.37	27.19	9.05	40.19	5754.5	Genebody	8	749901	757000	7100	0.793564	2.22045e-16	Up	1386.86	799.68	12.22	33.21	2374.5	Promoter3k	consistent
FBXL17	18	107225181	107225380	200	-2.42761	0.00700093	Down	0	4.38	0	11.12	492518	Genebody														no change
FBXL8	8	67197601	67197820	220	-1.6747	0.00263131	Down	9.7	33.16	16.41	47.98	3820.5	Genebody	8	67195301	67196800	1500	-0.989477	1.18279e-11	Down	121.46	242.14	11.58	26.51	2160.5	Promoter3k	no change
FERD3L	20	19184441	19184640	200	-1.43132	0.0113032	Down	6.82	20.09	15.27	59.96	503.5	Promoter1k	20	19184901	19186700	1800	-1.40834	2.40593e-07	Down	30.04	81.39	2.08	7	-756.5	Promoter1k	no change
FEV	12	219851321	219851540	220	-1.8109	0.00229234	Down	10.03	37.7	13.85	33.81	-1051.5	Promoter3k	12	219850901	219853600	2700	-0.985128	2.08533e-13	Down	141.36	280.8	7.79	14.7	-1871.5	Promoter3k	no change
FEZ2	12	36823521	36823720	200	-2.13422	0.00767496	Down	0	3.39	0	#NUM!	1711.5	Promoter3k														no change
FEZF2	16	62356601	62356900	300	-1.34228	0.000592305	Down	18.29	47.91	21.21	42.29	2439.5	Promoter3k	16	62359601	62362700	3100	-1.07435	2.22045e-16	Down	170.51	360.16	6.54	8.85	-1960.5	Promoter3k	no change
FGF10	18	44388441	44388700	260	-2.52744	0.00100157	Down	1.26	12.03	1.68	20.85	213.5	ProximalPromoter	18	44386701	44391500	4800	-1.81545	2.22045e-16	Down	40.91	146.51	1.1	3.6	-316.5	Promoter1k	no change
FGF17	21	21906701	21907680	980	-2.43695	0.000384158	Down	13.05	75.08	4.38	30.62	6763.5	Genebody														no change
FGF18	18	170848581	170848820	240	-3.09733	0.000341117	Down	0.2	9.27	0.44	44.32	2034.5	Promoter3k	18	170866501	170867700	1200	-2.22117	6.30923e-06	Down	5.76	30.52	0.55	3.34	20434.5	Genebody	no change
FGF8	2	103534581	103535300	720	-1.42336	2.94869e-07	Down	26.65	73.16	11.06	38.4	818.5	Promoter1k	2	103537301	103540100	2800	-1.53686	2.22045e-16	Down	57.55	168.89	1.87	7.01	1425.5	Promoter3k	no change
FGF9	5	22242461	22242900	440	-2.30643	0.000239354	Down	3.68	22.15	2.96	17.12	-2533.5	Promoter3k	5	22244601	22249100	4500	-1.10994	2.22045e-16	Down	124.85	270.63	2.97	11.24	1636.5	Promoter3k	no change
FIBCD1	22	133816321	133816520	200	-1.493	0.0132074	Down	3.48	11.61	4.18	35.14	-1965.5	Promoter3k	22	133803701	133805500	1800	1.66206	1.59548e-07	Up	72.99	22.38	2.55	2.25	9638.5	Genebody	consistent
FIGLA	12	71018301	71018500	200	-1.76164	0.0115005	Down	7.29	27.11	10.27	71.85	-625.5	Promoter1k	12	71018001	71019800	1800	-1.71946	7.14421e-11	Down	27.11	91.57	2.42	7.35	-1125.5	Promoter3k	no change
FLJ12825	4	54484641	54484860	220	-1.91893	0.000664408	Down	4.49	19.76	4.81	58.09	32713.5	Genebody	4	54452801	54455700	2900	2.82718	2.22045e-16	Up	136.04	18.31	6.2	0.53	2213.5	Promoter3k	consistent
FLJ23152	19	17101781	17102080	300	-2.09913	0.000759605	Down	3.71	19.18	5.49	15	-557.5	Promoter1k	19	17102601	17104900	2300	-1.72118	7.25752e-09	Down	21.52	73.25	2.39	5.19	1262.5	Promoter3k	no change
FLJ27354	1	90096321	90096520	200	-1.66985	0.0111292	Down	0.76	4.6	1	8.99	2032.5	Promoter3k	1	90096401	90098000	1600	-1.55302	2.36007e-05	Down	15.29	46.8	3.3	3.13	1252.5	Promoter3k	no change
FLJ31485	4	130643581	130644060	480	-2.13836	0.000175307	Down	4.34	22.51	1.92	18.32	2402.5	Promoter3k														no change
FLJ32063	12	200333081	200333340	260	-1.87899	0.00576432	Down	5.37	22.43	8.18	61.68	390.5	Promoter1k	12	200333901	200336200	2300	-0.755709	1.16194e-09	Down	188.8	319.47	6.31	15.39	2230.5	Promoter3k	no change
FLJ41350	2	102995101	102995580	480	-1.17968	0.000384223	Down	23.73	55.02	10.8	32.76	5990.5	Genebody	2	102992601	102996500	3900	-1.05327	2.22045e-16	Down	143.62	299.12	6.16	8.38	5200.5	Genebody	no change
FLJ42709	18	92914361	92914620	260	-1.85918	0.00392123	Down	11.07	42.79	13.96	36.17	2512.5	Promoter3k	18	92908401	92914800	6400	-1.0606	2.22045e-16	Down	225.81	472.08	4.72	10.15	5402.5	Genebody	no change
FLJ42875	1	2983121	2983620	500	-1.90791	0.00026222	Down	12.22	48.61	15.67	58.1	918.5	Promoter1k	1	2980601	2982000	1400	-0.579321	0.000109289	Down	146.75	219.76	11.28	15.57	2988.5	Promoter3k	no change
FLJ44511	20	561281	561620	340	-1.38488	0.000356019	Down	7.34	20.78	6.7	54.49	1423.5	Promoter3k	20	561001	564000	3000	0.745732	3.95759e-13	Up	474.95	282.84	10.94	17.93	2473.5	Promoter3k	consistent
FOS	6	75746201	75746500	300	-2.96179	0.000759951	Down	0.1	7.57	0.11	4.47	870.5	Promoter1k														no change
FOSL1	3	65666201	65666800	600	-1.68558	0.000373396	Down	11.69	39.82	5.04	16.66	1496.5	Promoter3k	3	65668201	65670100	1900	-1.35625	4.04365e-05	Down	20.85	54.94	1.83	3.01	-1153.5	Promoter3k	no change
FOSL2	12	28617461	28617740	280	-1.65662	0.00316136	Down	4.04	14.89	7.65	26.73	1822.5	Promoter3k	12	28616101	28618100	2000	1.39191	2.26292e-10	Up	135.12	50.87	6.92	4.38	1322.5	Promoter3k	consistent
FOXA1	6	38058661	38058880	220	-2.0294	0.000884107	Down	4.1	19.82	4.92	21.99	5718.5	Genebody	6	38064501	38067500	3000	-0.875094	8.63577e-12	Down	164.85	303.19	4.88	13.52	-1511.5	Promoter3k	no change
FOXA2	13	22562381	22562760	380	-1.54357	0.000379903	Down	15.97	48.47	22.22	53.79	2530.5	Promoter3k	13	22559101	22562900	3800	-1.2223	2.22045e-16	Down	177.34	415.1	5.3	17.24	4100.5	Genebody	no change
FOXB2	22	79633981	79634280	300	-2.3153	0.00265154	Down	4.67	27.22	6.8	32.02	-439.5	Promoter1k	22	79631501	79633800	2300	-0.638421	2.79705e-08	Down	234.94	366.27	8.11	22.06	-1919.5	Promoter3k	no change
FOXC1	19	1613061	1613400	340	-1.16431	0.000622932	Down	19.02	43.87	13.65	38.52	2550.5	Promoter3k	19	1608501	1612600	4100	1.04529	2.22045e-16	Up	647.77	313.36	9.6	20.97	-129.5	ProximalPromoter	consistent
FOXC2	8	86602321	86602620	300	-1.24063	0.00822086	Down	16.52	40.4	24.99	210.68	1614.5	Promoter3k	8	86596901	86599400	2500	-1.72602	2.22045e-16	Down	55.89	187.2	2.98	8.35	-2705.5	Promoter3k	no change
FOXD1	18	72745841	72746040	200	-1.86566	0.0064929	Down	5.27	21.85	7.76	40.6	-1588.5	Promoter3k	18	72742001	72745400	3400	1.75901	2.22045e-16	Up	374.29	109.88	10.12	8.27	651.5	Promoter1k	consistent
FOXD2	1	47905281	47905900	620	-1.48685	0.000904669	Down	38.19	108.84	22.55	140.7	3902.5	Genebody	1	47902401	47905900	3500	0.794904	2.22045e-16	Up	735.04	423.24	12.42	26.83	2462.5	Promoter3k	consistent
FOXD4	22	115501	115780	280	-1.44077	0.000419673	Down	14.21	40.29	21.88	237.77	2776.5	Promoter3k	22	118101	120800	2700	-1.72714	2.22045e-16	Down	41.71	140.4	3.13	5.12	-1033.5	Promoter3k	no change
FOXD4L1	12	114256461	114256680	220	-1.98784	0.00461601	Down	5.85	26.17	11.97	33.99	-89.5	ProximalPromoter	12	114258001	114260300	2300	-0.809225	1.35944e-09	Down	159.82	280.8	16.57	14.09	2490.5	Promoter3k	no change
FOXD4L2	22	70428961	70429160	200	-1.44508	0.00955645	Down	9.1	26.5	28.99	71.86	670.5	Promoter1k	22	70428801	70431500	2700	-1.21057	2.50647e-09	Down	58.34	136.33	3.96	9.12	-419.5	Promoter1k	no change
FOXD4L3	22	70918961	70919220	260	-1.51481	0.00171664	Down	14.24	42.55	24.16	38.44	1308.5	Promoter3k	22	70919301	70921500	2200	-0.906874	3.35177e-09	Down	116.74	219.76	6.82	11.03	2618.5	Promoter3k	no change
FOXD4L6	22	69198821	69199540	720	-1.54882	0.000102318	Down	28.24	84.55	9.98	91.6	3023.5	Genebody	22	69198101	69200100	2000	-0.882845	6.95389e-07	Down	90.03	166.86	7.27	11.16	3103.5	Genebody	no change
FOXE1	22	100612601	100613260	660	-1.43036	0.000508955	Down	36.1	98.99	13.33	91.92	-2605.5	Promoter3k														no change
FOXE3	1	47881481	47881680	200	-1.76396	0.0107884	Down	4.4	17.34	6.15	101.99	-162.5	ProximalPromoter														no change
FOXF1	8	86545221	86545460	240	-1.40441	0.0115005	Down	13.31	36.88	21.51	51.56	1208.5	Promoter3k														no change
FOXF2	19	1387341	1387700	360	-1.73109	0.000672442	Down	12.54	43.95	10.69	53.66	-2547.5	Promoter3k	19	1394501	1399100	4600	-1.41949	2.22045e-16	Down	101.31	272.67	3.14	6.99	6732.5	Genebody	no change
FOXG1	6	29233921	29234120	200	-2.48228	0.00607735	Down	1.79	14.59	4.02	75.15	-2265.5	Promoter3k														no change
FOXI2	2	129537901	129538100	200	-1.66113	0.00767496	Down	2.32	9.5	4.61	55.38	2463.5	Promoter3k	2	129531201	129534500	3300	-0.836293	3.40386e-11	Down	173.93	311.33	6.86	9.87	-2686.5	Promoter3k	no change
FOXJ1	9	74133081	74133320	240	-1.58935	0.00889556	Down	5.56	18.74	6.72	26.81	4179.5	Genebody	9	74133001	74137900	4900	0.835292	2.22045e-16	Up	774.1	433.42	10.24	12.14	1929.5	Promoter3k	consistent
FOXK1	20	4748401	4748860	460	-2.99003	0.000122891	Down	1.36	17.75	0.83	14.05	26701.5	Genebody	20	4728801	4731300	2500	3.19593	3.81593e-10	Up	45.46	4.07	3.61	0.27	8121.5	Genebody	consistent
FOXL1	8	86611421	86611780	360	-1.29423	0.000485248	Down	14.67	37.43	15.25	46.39	-513.5	Promoter1k														no change
FOXL2	16	138662121	138662380	260	-1.41755	0.00697861	Down	9.77	27.77	18	75.37	3731.5	Genebody														no change
FOXN3	6	89711161	89711480	320	-2.58736	0.00322889	Down	0	5.01	0	22.6	172134	Genebody	6	89971101	89973000	1900	3.24942	2.22045e-16	Up	66.52	6.1	1.78	0.82	113444	Genebody	consistent
FOXQ1	19	1311561	1311920	360	-1.51411	0.00272457	Down	13.12	39.33	17.2	109.03	-933.5	Promoter1k	19	1314201	1316900	2700	-1.46944	4.79018e-12	Down	46.39	130.23	2.53	5.41	2876.5	Promoter3k	no change
FRMD3	22	86154361	86154560	200	-1.78069	0.0132074	Down	2.51	11.06	5.4	30.37	-1112.5	Promoter3k	22	86148501	86152300	3800	-2.22659	1.42479e-13	Down	16.17	79.36	0.77	2.58	2947.5	Promoter3k	no change
FZD10	4	130648601	130649300	700	-2.26963	0.00054194	Down	19.45	97.61	10.09	30.82	1947.5	Promoter3k														no change
GABRA2	17	46392821	46393040	220	-1.59516	0.00433155	Down	1.82	7.52	3.27	9.64	-874.5	Promoter1k	17	46389601	46394000	4400	-1.78932	2.22045e-16	Down	70.52	246.21	2.24	8.47	255.5	Promoter1k	no change
GABRA4	17	46995101	46995300	200	-1.00426	0.0111631	Down	2.38	5.78	10.65	40.61	321.5	Promoter1k	17	46993601	46997500	3900	-1.98386	2.22045e-16	Down	55.84	223.83	2.6	7.09	873.5	Promoter1k	no change
GABRB2	18	160975081	160975320	240	-1.45844	0.00201263	Down	2.97	9.91	4.79	24.83	-70.5	ProximalPromoter	18	160972501	160974700	2200	-1.71479	2.88163e-09	Down	22.86	77.32	1.4	3	1529.5	Promoter3k	no change
GAD1	12	171674081	171674680	600	-3.42875	0.000116332	Down	1.16	22.26	0.76	15.74	1181.5	Promoter3k	12	171673601	171682200	8600	-1.87166	2.22045e-16	Down	145.51	535.16	1.75	9.08	4701.5	Genebody	no change
GADD45B	11	2477261	2478080	820	-3.52472	0.000121072	Down	1.16	23.86	0.68	7.64	1548.5	Promoter3k	11	2475901	2476900	1000	-2.07902	1.62834e-05	Down	6.46	30.52	0.6	3.34	278.5	Promoter1k	no change
GADD45G	22	92218081	92218360	280	-1.5375	0.00801001	Down	1.06	4.98	0.62	4.93	-1705.5	Promoter3k	22	92219401	92221700	2300	2.03219	2.69644e-12	Up	94.63	22.38	3.32	1.17	624.5	Promoter1k	consistent
GAL	3	68452781	68453180	400	-2.26759	8.53747e-05	Down	3.22	19.32	2.78	18.36	998.5	Promoter1k														no change
GALNT10	18	153568241	153568440	200	-2.53222	0.0112876	Down	0.3	6.52	1.28	28.3	-1953.5	Promoter3k	18	153568401	153570300	1900	-1.24164	2.28413e-08	Down	48.47	115.98	2.13	6.35	-943.5	Promoter1k	no change
GALNT9	4	132863981	132864260	280	-2.3112	0.00420114	Down	1.16	9.72	2.74	18.9	41784.5	Genebody	4	132907001	132909500	2500	-1.72315	2.22045e-16	Down	38.13	128.19	3.07	8.58	-2345.5	Promoter3k	no change
GALR1	10	74961721	74961920	200	-1.3133	0.00493436	Down	6.38	17.34	12.57	#NUM!	-186.5	ProximalPromoter	10	74963701	74965900	2200	-1.52598	2.22045e-16	Down	52.34	152.61	4.62	10.81	2793.5	Promoter3k	no change
GALR2	9	74070821	74071140	320	-1.82844	0.00112146	Down	11.13	42.08	12.08	47.53	89.5	ProximalPromoter	9	74071801	74073500	1700	0.507719	4.77097e-06	Up	405.45	284.87	17.22	57.18	1759.5	Promoter3k	consistent
GAS6	5	114565941	114566180	240	-2.46162	0.00386882	Down	0.2	5.61	0.46	7.97	985.5	Promoter1k	5	114524101	114527600	3500	1.46567	2.22045e-16	Up	181.59	65.11	3.42	3.73	10863.5	Genebody	consistent
GAST	9	39866941	39867160	220	-1.80472	0.00437053	Down	1.35	7.21	1.72	#NUM!	-1526.5	Promoter3k	9	39866601	39868300	1700	-1.48071	6.78462e-05	Down	15.4	44.77	1.41	2.25	-1126.5	Promoter3k	no change
GATA2	16	128201281	128201860	580	-1.81016	0.00031254	Down	10.03	37.68	4.31	16.86	5193.5	Genebody	16	128198801	128202400	3600	1.86315	2.22045e-16	Up	158.09	42.73	3.54	1.07	6163.5	Genebody	consistent
GATA3	2	8103321	8103620	300	-3.39963	0.00010603	Down	0.5	14.83	0.47	24.83	6804.5	Genebody	2	8096101	8099100	3000	2.28554	2.22045e-16	Up	281.63	56.97	7.44	2.21	934.5	Promoter1k	consistent
GATA4	21	11569581	11569980	400	-1.98448	0.000148966	Down	3.44	16.57	1.47	6.27	8064.5	Genebody	21	11559201	11563600	4400	0.969617	2.22045e-16	Up	562.82	286.91	10.57	8.04	-315.5	Promoter1k	consistent
GATA5	13	61049661	61050000	340	-1.47338	0.000300374	Down	9.48	28.1	9.99	37.52	1195.5	Promoter3k	13	61049001	61052600	3600	0.895676	2.22045e-16	Up	515.73	276.74	9.17	15.87	225.5	ProximalPromoter	consistent
GATA6	10	19758121	19758520	400	-2.107	5.87204e-06	Down	5.43	26.7	3.63	10.37	8905.5	Genebody	10	19749301	19752900	3600	1.26652	2.22045e-16	Up	544.78	225.86	7.22	8.5	1685.5	Promoter3k	consistent
GBX1	20	150863421	150863700	280	-1.88076	0.00262039	Down	5.87	24.3	7.14	129.83	1306.5	Promoter3k	20	150846901	150850300	3400	-2.53421	2.22045e-16	Down	20.6	124.12	1.33	3.18	16266.5	Genebody	no change
GBX2	12	237073261	237075920	2660	-3.33584	0.00031065	Down	21.6	227.19	2.49	23.27	2061.5	Promoter3k	12	237073201	237076300	3100	-1.15413	2.22045e-16	Down	107.34	240.11	3.38	10.33	1901.5	Promoter3k	no change
GCM2	19	10884061	10884360	300	-2.48435	0.00175244	Down	4.27	28.49	8.64	32.46	-2112.5	Promoter3k	19	10879001	10883100	4100	-1.10586	2.22045e-16	Down	145.06	313.36	5.68	11.1	1047.5	Promoter3k	no change
GDF6	21	97159001	97159520	520	-2.01956	0.000102318	Down	5.96	27.22	5.65	18.63	13759.5	Genebody	21	97166501	97169600	3100	-1.19953	2.22045e-16	Down	109.3	252.32	6.22	10.48	4969.5	Genebody	no change
GDF7	12	20868841	20869080	240	-1.97692	0.00490762	Down	7.98	34.35	29.46	39.12	2537.5	Promoter3k	12	20870901	20872900	2000	-0.790072	1.00883e-08	Down	152.56	264.53	11.65	13.27	5477.5	Genebody	no change
GDNF	18	37834021	37834400	380	-2.73396	0.000148416	Down	1.16	13.37	0.76	13.1	1382.5	Promoter3k														no change
GHR	18	42425101	42425300	200	-1.84829	0.00752346	Down	1.73	8.83	4.79	22.61	107.5	ProximalPromoter														no change
GJB2	5	20765241	20765880	640	-1.86775	0.000407117	Down	12.5	48.27	6.91	85.59	1553.5	Promoter3k														no change
GJD2	7	35045981	35046200	220	-1.17696	0.00590677	Down	5.59	13.9	7.12	19.93	598.5	Promoter1k	7	35047601	35050700	3100	-1.51127	2.17739e-12	Down	44.32	128.19	2.35	6.18	-2461.5	Promoter3k	no change
GLB1	16	33071701	33071900	200	-2.34199	0.011079	Down	0	4.07	0	3.75	66513.5	Genebody	16	33038001	33039600	1600	2.40002	5.61584e-05	Up	25.76	4.07	5.3	0.41	99513.5	Genebody	consistent
GLB1L3	3	134145341	134145580	240	-1.98144	0.00576432	Down	0.76	5.95	0.57	8.61	-813.5	Promoter1k	3	134146501	134149300	2800	-0.951688	6.43555e-11	Down	124.71	242.14	4.74	10.8	1626.5	Promoter3k	no change
GLI3	20	42127961	42128160	200	-2.37295	0.00850926	Down	0	4.18	0	9.86	148558	Genebody														no change
GLRA1	18	151281601	151281980	380	-3.11032	0.000264528	Down	0.4	11.09	0.73	7.39	22606.5	Genebody	18	151303701	151306300	2600	-2.15363	2.22045e-16	Down	18.89	87.5	0.99	5.55	-603.5	Promoter1k	no change
GLT25D2	1	184005241	184005460	220	-2.45848	0.00387226	Down	1.76	14.17	3.73	15.03	1512.5	Promoter3k	1	183993401	183994500	1100	-3.54543	2.55859e-06	Down	0.48	16.28	0.06	2.18	12912.5	Genebody	no change
GLTPD2	9	4694061	4694420	360	-1.9263	0.000715888	Down	4.07	18.27	2.24	25.33	1987.5	Promoter3k	9	4691601	4694200	2600	1.33072	2.22045e-16	Up	257.42	101.74	6.84	6.45	647.5	Promoter1k	consistent
GNAI3	1	110091121	110091320	200	-2.41143	0.00909662	Down	0	4.32	0	7.76	35.5	ProximalPromoter	1	110114601	110115700	1100	-2.45161	0.000110852	Down	2.53	18.31	0.35	2.21	23965.5	Genebody	no change
GNAS	13	57428181	57428800	620	-1.58429	0.000190762	Down	13.24	41.7	11.06	20.34	455.5	Promoter1k	13	57464101	57467600	3500	1.49933	6.92737e-13	Up	151.41	52.91	2.5	7.96	1671.5	Promoter3k	consistent
GP1BB	15	19711901	19712140	240	-1.81921	0.000217091	Down	7.66	29.56	17.5	#NUM!	955.5	Promoter1k	15	19710501	19712800	2300	0.66334	2.79891e-09	Up	406.64	256.39	10.58	20.58	585.5	Promoter1k	consistent
GPR124	21	37655401	37655720	320	-1.29905	0.000489894	Down	11.33	29.34	18.45	27.53	1160.5	Promoter3k	21	37653801	37657800	4000	1.6594	2.22045e-16	Up	439.25	138.37	7.89	5.05	1400.5	Promoter3k	consistent
GPR137	3	64057701	64058040	340	-1.83047	0.000216121	Down	4.66	19.13	5.34	37.72	4289.5	Genebody														no change
GRB10	20	50861621	50861960	340	-2.01266	0.00663748	Down	2.12	11.59	2.27	10.55	-631.5	Promoter1k														no change
GRHL1	12	10090541	10090860	320	-1.89029	0.000119031	Down	5.76	24.06	12	35.19	-1090.5	Promoter3k	12	10090101	10093300	3200	1.12821	2.22045e-16	Up	268.06	122.09	6.66	7.35	-90.5	ProximalPromoter	consistent
GRHL3	1	24646361	24646580	220	-2.74262	0.00465432	Down	0.4	8.37	0.91	10.45	415.5	Promoter1k														no change
GRIN1	22	140056961	140057160	200	-1.1424	0.00393821	Down	15.05	34.43	32.69	#NUM!	23452.5	Genebody	22	140054801	140064800	10000	0.773642	2.22045e-16	Up	2338.39	1367.4	15.3	41.17	26192.5	Genebody	consistent
GRP	10	56887981	56888180	200	-1.65208	0.00766594	Down	7.05	24.3	20.81	72.63	681.5	Promoter1k	10	56892301	56896100	3800	-3.03244	2.22045e-16	Down	7.08	65.11	0.34	2.38	6801.5	Genebody	no change
GSC	6	95238561	95238840	280	-1.72271	0.00680683	Down	8.05	28.87	7.73	26.49	-2201.5	Promoter3k	6	95232501	95235000	2500	-0.916384	3.39316e-09	Down	113.81	215.69	6.72	8.96	2748.5	Promoter3k	no change
GSC2	15	19136041	19136280	240	-1.72385	0.00750402	Down	7.51	27.11	21.2	162.14	1635.5	Promoter3k														no change
GSN	22	124044021	124044240	220	-1.69808	0.00350671	Down	1.82	8.15	3.15	11.15	13751.5	Genebody														no change
GSX1	5	28365221	28365420	200	-1.8997	0.0100487	Down	5.03	21.5	9.95	114.73	-1458.5	Promoter3k														no change
GSX2	17	54964561	54964920	360	-2.59929	0.00029044	Down	4.01	29.36	3.89	159.59	-1506.5	Promoter3k	17	54964401	54966600	2200	-1.25849	2.22045e-16	Down	86.17	207.55	3.24	10.87	-746.5	Promoter1k	no change
GTSF1	4	54849421	54849620	200	-2.5518	0.00679633	Down	0.1	5.45	0.18	26.96	17865.5	Genebody														no change
GXYLT2	16	72940201	72940480	280	-1.88891	0.000934963	Down	1.53	8.37	1.78	9.65	2956.5	Promoter3k	16	72946801	72948500	1700	-1.92227	1.58047e-05	Down	8.39	34.59	0.54	2.45	10266.5	Genebody	no change
GYG1	16	148710281	148710480	200	-2.21101	0.0100258	Down	0	3.63	0	19.02	1186.5	Promoter3k	16	148742301	148743300	1000	-3.14813	0.000189836	Down	0.26	10.17	0.05	4.08	33606.5	Genebody	no change
GYPC	12	127412901	127413120	220	-2.30451	0.0116404	Down	0	3.94	0	4.85	-672.5	Promoter1k	12	127453701	127454800	1100	3.07537	5.95989e-06	Up	24.54	2.03	2.13	0.35	40567.5	Genebody	consistent
H2AFY	18	134736381	134738460	2080	-2.72443	0.00029044	Down	10.79	76.92	1.07	11.12	-1843.5	Promoter3k	18	134691901	134693800	1900	4.62819	4.49296e-08	Up	23.73	0	2.25	0	42077.5	Genebody	consistent
H2AFY2	2	71814101	71814460	360	-2.56992	0.000118191	Down	1.25	12.36	0.8	14.89	1924.5	Promoter3k														no change
HABP2	2	115315881	115316460	580	-2.66712	0.000214728	Down	3.01	24.47	1.42	12.63	3393.5	Genebody	2	115316801	115319600	2800	-2.07391	9.25745e-12	Down	17.12	75.29	1.05	2.83	5423.5	Genebody	no change
HAND1	18	153856401	153856800	400	-1.407	0.00054515	Down	20.6	56.28	11.83	47.28	1223.5	Promoter3k	18	153854801	153864500	9700	1.57787	2.22045e-16	Up	542.62	181.1	5.9	1.82	-1826.5	Promoter3k	consistent
HAND2	17	174448661	174449300	640	-1.79971	0.000537905	Down	22.26	79.98	15.42	62.82	2397.5	Promoter3k														no change
HAPLN2	1	156592821	156593160	340	-2.5561	0.00164707	Down	2.45	19.29	3.73	20.55	3905.5	Genebody	1	156593201	156595800	2600	0.716667	3.90713e-14	Up	545.72	331.68	10.39	22.19	5415.5	Genebody	consistent
HBA1	8	227841	228580	740	-1.81134	0.00111394	Down	27.43	98.78	14.86	68.77	1532.5	Promoter3k	8	223101	226500	3400	-1.03561	2.22045e-16	Down	239.7	492.43	7.88	21.18	-1877.5	Promoter3k	no change
HBA2	8	224321	224760	440	-1.89572	0.000332521	Down	9.29	37.29	8.74	17.58	1695.5	Promoter3k														no change
HBM	8	215301	215520	220	-1.18035	0.004311	Down	14.62	34.4	45.77	178.07	-561.5	Promoter1k	8	211001	222700	11700	-1.00885	2.22045e-16	Down	597.11	1202.58	7.14	14.06	878.5	Promoter1k	no change
HCG9	19	29944481	29945080	600	-1.95103	0.000266384	Down	6.64	28.54	3.7	25.37	1889.5	Promoter3k	19	29943001	29944900	1900	-0.855562	3.6427e-06	Down	85.02	154.65	3.07	9.31	1059.5	Promoter3k	no change
HCN4	7	73662801	73663060	260	-2.67286	0.00635221	Down	0.3	7.29	0.77	8.51	-1325.5	Promoter3k														no change
HCRT	9	40337561	40337900	340	-2.60644	0.0036868	Down	0	5.09	0	4.69	-260.5	Promoter1k														no change
HEG1	16	124776081	124776300	220	-1.73061	0.0115005	Down	1.73	8.06	2.2	21.25	-1388.5	Promoter3k	16	124744701	124745700	1000	-3.72356	6.56878e-06	Down	0	12.21	0	3.68	29601.5	Genebody	no change
HELT	17	185942741	185943040	300	-1.16833	0.0011163	Down	13.1	30.69	10.51	36.03	2808.5	Promoter3k														no change
HES2	1	6477401	6477600	200	-1.74201	0.00826139	Down	5	19.07	13.74	21.8	2478.5	Promoter3k	1	6478601	6481300	2700	0.551593	3.3762e-10	Up	623.8	425.28	14.44	39.4	28.5	ProximalPromoter	consistent
HES4	1	933321	933520	200	-1.31983	0.00957369	Down	8.65	23.09	21.64	138.16	2131.5	Promoter3k	1	930701	938000	7300	1.07379	2.22045e-16	Up	1581.61	750.85	10.03	20.55	1201.5	Promoter3k	consistent
HES5	1	2459501	2460100	600	-1.39077	0.00035453	Down	15.41	42.03	6.91	40.01	1883.5	Promoter3k	1	2462901	2464900	2000	0.847485	1.44981e-09	Up	275.4	152.61	12.63	15.32	-2216.5	Promoter3k	consistent
HES7	9	8030141	8030400	260	-1.92923	0.0106285	Down	1.35	7.95	1.46	14.85	-2860.5	Promoter3k	9	8023901	8025900	2000	1.1403	3.4747e-10	Up	180.61	81.39	5.69	5.77	2509.5	Promoter3k	consistent
HEY2	19	126068641	126069100	460	-1.8414	3.76239e-05	Down	2.29	10.79	0.94	5.33	-1860.5	Promoter3k														no change
HHEX	2	94449001	94449320	320	-1.37977	0.000489894	Down	10.49	28.9	12	154.89	-519.5	Promoter1k	2	94447301	94449200	1900	-1.44607	7.95531e-10	Down	38.95	107.85	2.09	7.22	-1429.5	Promoter3k	no change
HHIP	17	145567541	145567920	380	-1.94095	0.000335521	Down	5.92	25.57	5.4	33.37	583.5	Promoter1k	17	145568101	145569600	1500	-2.45042	3.62803e-10	Down	8.49	50.87	0.91	2.66	1703.5	Promoter3k	no change
HIC2	15	21773121	21773360	240	-2.62059	0.00350228	Down	0	5.15	0	5.4	1548.5	Promoter3k	15	21804401	21806300	1900	2.2138	1.61083e-06	Up	41.4	8.14	2.14	0.89	33658.5	Genebody	consistent
HIGD1A	16	42847061	42847280	220	-1.74942	0.00361863	Down	0.96	5.59	0.71	4.89	-1143.5	Promoter3k														no change
HLA-G	19	29794481	29794680	200	-1.40655	0.00765994	Down	2.41	8.04	2.38	14.82	-174.5	ProximalPromoter	19	29790701	29795300	4600	-1.86539	2.22045e-16	Down	37.25	138.37	1.25	5.75	-1754.5	Promoter3k	no change
HLX	1	221052281	221052760	480	-1.88227	3.37712e-06	Down	7.55	30.52	4.44	25.37	-221.5	ProximalPromoter	1	221048601	221052900	4300	-1.29333	2.22045e-16	Down	150.51	370.34	4.22	8.26	-1991.5	Promoter3k	no change
HMG20B	11	3573121	3573380	260	-2.50885	0.0115005	Down	0.2	5.83	0.3	9.89	308.5	Promoter1k	11	3577001	3578900	1900	1.92769	2.85334e-07	Up	56.98	14.24	1.71	2.14	5008.5	Genebody	consistent
HMX1	17	8874241	8874600	360	-1.64199	0.00149826	Down	13.22	43.38	23.69	259.43	-877.5	Promoter1k	17	8872101	8875600	3500	0.717584	2.22045e-16	Up	582.87	354.06	11.75	28.43	-307.5	Promoter1k	consistent
HMX2	2	124906161	124906380	220	-1.57827	0.00127673	Down	13.4	42	23.77	117.8	-1366.5	Promoter3k														no change
HMX3	2	124893721	124893920	200	-1.44426	0.0107884	Down	10.3	29.75	49.87	23.79	-1745.5	Promoter3k	2	124895101	124897200	2100	0.677838	3.80788e-10	Up	430.29	268.6	14.83	21.57	584.5	Promoter1k	consistent
HNF1B	9	36096401	36096860	460	-2.25817	0.000219319	Down	3.95	22.68	3.18	57.15	8465.5	Genebody	9	36104801	36109800	5000	-1.14935	2.22045e-16	Down	182.92	406.96	5.26	12.25	-2204.5	Promoter3k	no change
HOTAIR	4	54360621	54361020	400	-1.43509	0.000733193	Down	28.02	77.47	20.65	81.99	1694.5	Promoter3k	4	54355401	54359700	4300	-1.20897	2.22045e-16	Down	191.32	443.59	5.35	10.27	4964.5	Genebody	no change
HOTAIRM1	20	27135941	27136320	380	-1.76863	0.000139677	Down	2.29	10.21	0.87	9.91	418.5	Promoter1k	20	27138001	27139000	1000	2.23272	0.000258254	Up	22.83	4.07	3.28	0.49	2788.5	Promoter3k	consistent
HOTTIP	20	27243101	27243420	320	-1.3016	0.000676321	Down	26.59	67.01	25.3	57.32	3221.5	Genebody	20	27240101	27241900	1800	-0.962357	2.20628e-08	Down	91.41	179.06	8.43	11.98	961.5	Promoter1k	no change
HOXA1	20	27131961	27132220	260	-2.34141	0.00015556	Down	1.06	9.44	0.72	11.29	3534.5	Genebody														no change
HOXA10	20	27216381	27216860	480	-1.35429	0.00046712	Down	31.62	82.4	19.7	56.4	3259.5	Genebody	20	27211801	27214500	2700	0.867129	2.22045e-16	Up	531.58	290.98	21.25	18.44	804.5	Promoter1k	consistent
HOXA10-HOXA9	20	27207161	27207520	360	-1.59725	0.00511233	Down	19.26	60.3	17.37	38.92	12539.5	Genebody	20	27207901	27210700	2800	1.45043	2.22045e-16	Up	402.13	146.51	10.49	7.35	10579.5	Genebody	consistent
HOXA11	20	27222461	27223620	1160	-1.92832	0.00261717	Down	40.47	156.84	9.5	50.14	1794.5	Promoter3k	20	27223201	27224700	1500	0.645355	1.50775e-05	Up	236.09	150.58	16.34	4.32	884.5	Promoter1k	consistent
HOXA11-AS1	20	27226781	27227200	420	-1.54619	0.00056755	Down	23.26	69.85	14.03	46.53	1964.5	Promoter3k	20	27226001	27227500	1500	-1.65815	9.50622e-11	Down	29.62	95.64	2.57	7.2	1724.5	Promoter3k	no change
HOXA13	20	27236481	27236840	360	-1.54695	0.000398388	Down	11.05	34.21	6.88	23.02	3064.5	Genebody	20	27237901	27240300	2400	0.837595	5.15534e-13	Up	386.24	215.69	11.88	12.37	624.5	Promoter1k	consistent
HOXA2	20	27142661	27142860	200	-2.07705	0.00760504	Down	4.97	24.19	9.63	30.95	-366.5	Promoter1k														no change
HOXA3	20	27145321	27147160	1840	-2.61285	0.000736229	Down	31.87	200.07	5.23	30.28	12973.5	Genebody	20	27146701	27148800	2100	2.73069	2.22045e-16	Up	113.7	16.28	7.63	0.89	11463.5	Genebody	consistent
HOXA4	20	27167641	27167920	280	-1.87294	0.000653127	Down	11.01	42.99	21.09	44.34	2618.5	Promoter3k	20	27168801	27171100	2300	1.48147	2.22045e-16	Up	268.85	95.64	6.47	7.2	448.5	Promoter1k	consistent
HOXA5	20	27181821	27182020	200	-2.10221	0.010693	Down	5.47	26.78	12.09	45.87	1366.5	Promoter3k														no change
HOXA6	20	27186881	27187360	480	-2.1744	0.000514235	Down	13.3	63.55	17.95	39.35	272.5	Promoter1k														no change
HOXA7	20	27194721	27195140	420	-2.00702	0.000370522	Down	14.88	62.83	12.91	71.58	1365.5	Promoter3k	20	27194301	27198800	4500	0.959374	2.22045e-16	Up	665.66	341.85	12.78	9.8	-254.5	Promoter1k	consistent
HOXA9	20	27200841	27201300	460	-1.84636	0.000167614	Down	12.19	46.43	8.7	37.01	4078.5	Genebody														no change
HOXB1	9	46606121	46607000	880	-2.84938	0.000134581	Down	3.35	30.35	0.99	11.99	1711.5	Promoter3k														no change
HOXB13	9	46805701	46808540	2840	-2.44916	0.000969824	Down	53.86	298.59	4.42	53.57	-1009.5	Promoter3k														no change
HOXB13-AS1	9	46800781	46802660	1880	-2.16327	0.000684263	Down	34.74	159.09	4.9	16.42	1179.5	Promoter3k	9	46800501	46801700	1200	-1.15065	3.13568e-06	Down	41.61	93.6	6.06	4.34	559.5	Promoter1k	no change
HOXB2	9	46623041	46623300	260	-2.19818	0.000122891	Down	2.09	13.18	1.37	9.23	-777.5	Promoter1k														no change
HOXB3	9	46625101	46625520	420	-3.32087	0.000124645	Down	1.73	26.28	0.79	31.08	26499.5	Genebody	9	46639701	46642600	2900	1.74184	2.22045e-16	Up	199.71	59.01	5.25	1.92	10659.5	Genebody	consistent
HOXB4	9	46656181	46656700	520	-1.74809	0.000612865	Down	23.67	81.87	11.06	59.33	-697.5	Promoter1k	9	46653201	46656300	3100	1.42734	2.22045e-16	Up	242.48	89.53	7.06	3.17	992.5	Promoter1k	consistent
HOXB5	9	46669361	46669580	220	-1.8459	0.00120751	Down	6.65	26.5	10.32	#NUM!	1632.5	Promoter3k														no change
HOXB6	9	46680841	46681160	320	-2.10506	0.00941021	Down	10.65	49.12	7.8	35.56	1333.5	Promoter3k														no change
HOXB7	9	46687821	46688320	500	-1.83733	0.000616517	Down	21.93	80.94	12.5	62.38	312.5	Promoter1k	9	46682701	46686300	3600	0.804115	1.86772e-08	Up	263.67	150.58	6.57	3.63	3882.5	Genebody	consistent
HOXB8	9	46694581	46694800	220	-1.98598	0.000602687	Down	9.34	39.96	16.75	74.71	-2389.5	Promoter3k	9	46686801	46692800	6000	1.59663	2.22045e-16	Up	752.82	248.25	9.21	4.46	2500.5	Promoter3k	consistent
HOXB9	9	46700641	46700900	260	-1.29414	0.00076997	Down	20.91	52.73	24.06	34.52	3064.5	Genebody	9	46701801	46704500	2700	1.00615	2.22045e-16	Up	389.28	193.31	13.29	9.7	684.5	Promoter1k	consistent
HOXC11	4	54364741	54364980	240	-1.94686	0.00635397	Down	7.71	32.58	55.18	155.27	-2048.5	Promoter3k														no change
HOXC12	4	54348461	54348720	260	-1.65933	0.00341288	Down	13.24	43.98	24.34	62.64	-122.5	ProximalPromoter	4	54349101	54350600	1500	-0.473485	0.000254802	Down	204.89	284.87	12.18	28.59	1137.5	Promoter3k	no change
HOXC4	4	54441441	54441880	440	-1.32522	0.000711895	Down	30.56	78.08	22.74	83.65	31019.5	Genebody	4	54444501	54449500	5000	1.84498	2.22045e-16	Up	353.47	97.67	8.98	1.68	36359.5	Genebody	consistent
HOXC6	4	54411441	54411980	540	-1.63168	0.000251572	Down	10.85	35.72	5.85	32.75	1069.5	Promoter3k	4	54410701	54413800	3100	1.52282	2.22045e-16	Up	235.75	81.39	6.43	2.45	1609.5	Promoter3k	consistent
HOXC8	4	54404961	54405240	280	-2.15039	0.00111148	Down	6.85	33.85	8.43	57.64	2211.5	Promoter3k	4	54401901	54404500	2600	1.25084	2.22045e-16	Up	345.19	144.47	12.37	6.21	311.5	Promoter1k	consistent
HOXC9	4	54392181	54392380	200	-0.970023	0.0114478	Down	16.02	32.34	24.38	91.65	-1595.5	Promoter3k	4	54392501	54395600	3100	1.29799	2.22045e-16	Up	516.81	209.59	16.61	9.35	174.5	ProximalPromoter	consistent
HOXD1	12	177055741	177056120	380	-2.64654	0.000255083	Down	3.51	27.24	3.64	13.97	2624.5	Promoter3k	12	177054101	177057300	3200	-1.04659	3.48287e-10	Down	92.08	191.27	3.55	8.53	2394.5	Promoter3k	no change
HOXD10	12	176979221	176979460	240	-1.70588	0.00558946	Down	10.4	36.19	9.44	179.18	-2150.5	Promoter3k	12	176977601	176980800	3200	-1.03442	2.22045e-16	Down	168.37	345.92	7.38	14.88	-2290.5	Promoter3k	no change
HOXD12	12	176964801	176965000	200	-1.47852	0.0114665	Down	11.42	33.61	35.6	#NUM!	371.5	Promoter1k	12	176964301	176965600	1300	0.621371	6.61996e-06	Up	272.87	177.03	14.69	26.65	421.5	Promoter1k	consistent
HOXD13	12	176955421	176955800	380	-1.52602	0.000371259	Down	14.82	44.56	14.39	61.22	-1920.5	Promoter3k	12	176958201	176963200	5000	-1.3374	2.22045e-16	Down	133.87	339.81	4.44	6.39	3169.5	Genebody	no change
HOXD3	12	177027061	177027440	380	-1.6503	0.0011631	Down	25.26	81.43	37.76	144.93	-1553.5	Promoter3k	12	177030501	177033800	3300	-1.94666	1.42479e-13	Down	24.07	95.64	1.27	3.84	3346.5	Genebody	no change
HOXD4	12	177017981	177018180	200	-1.74943	0.0103318	Down	7.64	28.05	10.83	77.62	1968.5	Promoter3k														no change
HOXD8	12	176996121	176996580	460	-1.8462	0.0132074	Down	19.57	72.96	13.03	79.12	1883.5	Promoter3k	12	176993901	176996000	2100	0.887889	1.66873e-12	Up	335.97	181.1	13.41	10.91	483.5	Promoter1k	consistent
HPCAL1	12	10443801	10444000	200	-1.64721	0.0104706	Down	4.67	16.76	5.49	18.7	75.5	ProximalPromoter														no change
HPCAL4	1	40157301	40157680	380	-1.24744	0.0092086	Down	19.15	46.84	20.98	87.82	-401.5	Promoter1k	1	40144401	40149700	5300	-1.09377	2.22045e-16	Down	196.82	421.21	5.18	10.35	10038.5	Genebody	no change
HPGD	17	175444581	175444780	200	-1.87514	0.00598487	Down	0.96	6.19	1.43	11.27	-631.5	Promoter1k	17	175443901	175444900	1000	-2.31522	0.000212377	Down	2.88	18.31	0.34	2.01	-351.5	Promoter1k	no change
HR	21	21989401	21989620	220	-2.34111	0.00450026	Down	1.69	12.63	3.84	23.48	-945.5	Promoter1k														no change
HRK	4	117316441	117316680	240	-1.49884	0.0040195	Down	5.04	16.07	5.16	45.28	2671.5	Promoter3k	4	117319501	117322900	3400	-1.3995	2.22045e-16	Down	94.25	250.28	3.24	9.72	-1968.5	Promoter3k	no change
HS3ST3A1	9	13503721	13504200	480	-2.44493	0.000161032	Down	3	20.78	2.69	15.55	1283.5	Promoter3k	9	13503201	13505600	2400	1.22848	1.6228e-11	Up	182.52	77.32	5.77	10.35	843.5	Promoter1k	consistent
HS3ST6	8	1970021	1970220	200	-1.2219	0.0115005	Down	24.29	57.99	26.75	82.07	-1889.5	Promoter3k	8	1966801	1970000	3200	0.75353	2.22045e-16	Up	666.2	394.75	14.18	19.81	-169.5	ProximalPromoter	consistent
HSBP1L1	10	77724161	77724480	320	-1.918	8.61334e-05	Down	2.71	13.02	3	18.58	-260.5	Promoter1k	10	77723201	77725700	2500	1.38647	2.14635e-08	Up	108.02	40.7	3.98	2.13	-130.5	ProximalPromoter	consistent
HSD17B8	19	33173701	33174020	320	-2.20683	0.000268892	Down	1.53	10.68	1.28	11.08	1442.5	Promoter3k														no change
HSF4	8	67198801	67199180	380	-1.5337	0.000454424	Down	25.83	76.68	27.86	109.13	1703.5	Promoter3k														no change
HSPA6	1	161494361	161494620	260	-1.31797	0.00493436	Down	5.57	15.38	8.36	84.02	455.5	Promoter1k	1	161495501	161499400	3900	-1.09078	5.31554e-11	Down	90.23	193.31	5.32	6.47	3415.5	Genebody	no change
HTATIP2	3	20384961	20385160	200	-1.97213	0.0115005	Down	0.96	6.69	1.29	17.2	-169.5	ProximalPromoter														no change
HTR1A	18	63256901	63257160	260	-1.29488	0.000940339	Down	4.6	12.74	7.14	37.48	515.5	Promoter1k	18	63256901	63259500	2600	-1.0309	1.93591e-10	Down	98.08	201.45	4.74	20.22	-654.5	Promoter1k	no change
HYMAI	19	144327301	144327580	280	-2.33924	0.00101483	Down	1.65	12.41	1.62	62.76	2426.5	Promoter3k	19	144328301	144330100	1800	1.42763	5.56053e-07	Up	83.79	30.52	3.5	3.68	666.5	Promoter1k	consistent
ICA1	20	8302661	8302900	240	-1.59659	0.00798112	Down	1.06	5.23	1.98	4.22	-595.5	Promoter1k	20	8239401	8241400	2000	-3.21266	6.4035e-09	Down	2.4	30.52	0.16	2.63	61379.5	Genebody	no change
ICAM1	11	10381041	10381360	320	-1.78381	0.000239361	Down	8.18	30.61	10.97	28.48	-315.5	Promoter1k	11	10380001	10382500	2500	1.01765	6.33443e-13	Up	277.04	136.33	8.68	6.57	-265.5	Promoter1k	consistent
ICAM4	11	10398821	10399160	340	-1.28552	0.000105896	Down	14.97	37.93	11.3	222.56	1348.5	Promoter3k	11	10397801	10400700	2900	-0.746214	1.36367e-12	Down	255.56	429.35	5.77	19.15	1608.5	Promoter3k	no change
ICAM5	11	10404361	10404740	380	-1.52014	0.000948299	Down	14.25	42.74	19.05	76.39	3896.5	Genebody	11	10406001	10407700	1700	0.632161	7.2946e-06	Up	262.31	168.89	11.79	22.6	6196.5	Genebody	consistent
ID3	1	23883921	23884180	260	-2.12262	0.00493436	Down	0.86	7.1	0.77	17.86	2234.5	Promoter3k	1	23883901	23885400	1500	-1.66155	0.000112496	Down	10.25	34.59	0.68	2.45	1634.5	Promoter3k	no change
IDAS	18	54515561	54516060	500	-1.57475	9.83863e-06	Down	9.87	31.38	4.1	14.8	7332.5	Genebody	18	54523201	54527300	4100	-1.34181	2.22045e-16	Down	159.15	404.93	5.18	15.73	-2107.5	Promoter3k	no change
IDH3A	7	78442381	78442580	200	-1.74649	0.012077	Down	0.66	4.57	0.45	5.57	762.5	Promoter1k														no change
IER5L	22	131943321	131943600	280	-2.14148	0.00541658	Down	5.09	25.87	8.44	62.88	-2920.5	Promoter3k	22	131938301	131940700	2400	2.0387	2.22045e-16	Up	136.89	32.56	4.89	2.45	1039.5	Promoter3k	consistent
IFFO2	1	19281881	19282200	320	-1.29225	0.00139621	Down	4.5	12.47	3.38	9.4	785.5	Promoter1k	1	19256301	19258000	1700	4.72301	1.33371e-08	Up	25.41	0	2.16	0	25675.5	Genebody	consistent
IFITM4P	19	29719781	29720060	280	-2.62265	0.000797345	Down	1.96	17.23	2.94	17.97	-995.5	Promoter1k	19	29716801	29719800	3000	-1.08877	9.38636e-10	Down	79.83	170.92	2.93	8.58	624.5	Promoter1k	no change
IFT140	8	1663141	1663360	220	-2.57693	0.0110904	Down	0.2	6.16	0.61	29.85	-1141.5	Promoter3k	8	1613901	1615200	1300	2.93041	5.88427e-08	Up	37.65	4.07	4.25	0.54	47558.5	Genebody	consistent
IGDCC3	7	65649241	65649500	260	-2.52607	0.00494917	Down	0	4.76	0	4.88	21007.5	Genebody														no change
IGF2	3	2156221	2156480	260	-1.98154	0.00360779	Down	1.95	10.65	3.09	14.99	3853.5	Genebody	3	2159801	2162100	2300	0.800432	2.22045e-16	Up	457.9	262.49	10.4	22.58	1390.5	Promoter3k	consistent
IGF2-AS	3	2165961	2166400	440	-1.78993	0.00063786	Down	18.04	64.84	33.36	180.93	4423.5	Genebody														no change
IGFBP3	20	45958041	45958280	240	-2.48947	0.00211073	Down	1.29	11.86	4.15	8.7	2710.5	Promoter3k														no change
IGSF3	1	117171481	117171700	220	-2.31711	0.0129831	Down	0.2	4.98	0.47	10.25	38723.5	Genebody														no change
IHH	12	219926881	219927140	260	-1.65228	0.00420807	Down	12.05	40.02	19.96	223.09	-1772.5	Promoter3k	12	219926001	219929800	3800	-1.42255	2.22045e-16	Down	67.69	183.13	2.37	7.61	-2662.5	Promoter3k	no change
IL15RA	2	6018621	6018980	360	-1.65076	1.06613e-05	Down	4.5	16.27	3.3	31.19	773.5	Promoter1k	2	6017001	6018800	1800	-1.18233	2.40824e-06	Down	39.79	91.57	3.71	4.59	1673.5	Promoter3k	no change
IL17RD	16	57196801	57197100	300	-1.54778	0.00168475	Down	1.62	6.66	1.32	16.07	2452.5	Promoter3k														no change
IL1RAP	16	190232921	190233120	200	-1.87755	0.0117521	Down	1.55	8.37	1.36	24.4	1181.5	Promoter3k	16	190233301	190234700	1400	-2.64286	4.20642e-06	Down	3.07	24.42	0.48	1.96	2161.5	Promoter3k	no change
IL6R	1	154379401	154379600	200	-2.34614	0.0100258	Down	0.3	5.61	0.89	15.94	1832.5	Promoter3k														no change
IL7	21	79716881	79717200	320	-1.54815	0.000729521	Down	6.41	20.67	7.22	39.75	717.5	Promoter1k	21	79712801	79719500	6700	-1.51969	2.22045e-16	Down	98.7	284.87	1.86	7.3	1607.5	Promoter3k	no change
IMPDH1	20	128045141	128045520	380	-1.70245	0.000341927	Down	7.84	27.77	8.09	48.03	693.5	Promoter1k	20	128044701	128046600	1900	1.29481	1.79892e-08	Up	121.28	48.84	4.5	3.46	373.5	Promoter1k	consistent
IMPG2	16	100986921	100987240	320	-2.82597	0.00185358	Down	0.1	6.8	0.12	4.3	52338.5	Genebody	16	100940001	100941900	1900	-3.44531	4.51447e-07	Down	0.96	20.35	0.08	2.72	98468.5	Genebody	no change
INHBB	12	121107421	121107620	200	-1.42643	0.0133222	Down	3.1	10.02	4.73	28.54	3802.5	Genebody	12	121101201	121105000	3800	0.731723	2.22045e-16	Up	838.66	504.63	11.92	30.39	-617.5	Promoter1k	consistent
INPP5A	2	134596501	134596720	220	-1.75078	0.00793064	Down	6.69	24.88	6.45	22.35	245258	Genebody	2	134418901	134423600	4700	2.04892	2.22045e-16	Up	137.87	32.56	3.8	1.35	69898.5	Genebody	consistent
INSM1	13	20350701	20351420	720	-1.56923	1.26647e-06	Down	15.29	47.34	5.71	26.26	2296.5	Promoter3k														no change
INSRR	1	156816481	156816840	360	-1.58879	0.000507178	Down	9.04	29.2	13.49	41.9	12051.5	Genebody	1	156816501	156818700	2200	-0.982427	3.89896e-11	Down	117.94	234	5.78	12.81	11111.5	Genebody	no change
INTS10	21	19672641	19672920	280	-1.57695	0.00897375	Down	2.61	9.77	2.55	22.45	-2136.5	Promoter3k														no change
IRF8	8	85931421	85931720	300	-1.80512	0.00578745	Down	3.61	15.11	6.78	21.04	-1202.5	Promoter3k	8	85933701	85935800	2100	-1.46706	6.06625e-08	Down	29.54	83.43	1.39	4.78	1977.5	Promoter3k	no change
IRX4	18	1880941	1881520	580	-1.73772	2.07477e-07	Down	10.49	37.32	6.4	40.91	1649.5	Promoter3k	18	1877701	1880200	2500	0.678302	1.28145e-12	Up	537.87	335.74	18.81	21.28	3929.5	Genebody	consistent
IRX5	8	54968441	54968780	340	-1.7713	0.00119887	Down	10.46	38.12	12.21	36.59	3500.5	Genebody	8	54965101	54966200	1100	-0.841451	2.59339e-05	Down	73.37	132.26	5.77	22.76	540.5	Promoter1k	no change
ISL1	18	50678481	50678820	340	-1.99354	0.000756999	Down	2.92	14.61	3.16	14.47	-306.5	Promoter1k														no change
ISL2	7	76629621	76629900	280	-1.43231	0.00126834	Down	13.74	38.78	14.48	51.36	614.5	Promoter1k	7	76626501	76629400	2900	-0.949567	9.75567e-13	Down	147.02	284.87	4.99	11.44	-1195.5	Promoter3k	no change
ISLR2	7	74427001	74427220	220	-1.71861	0.0100258	Down	5.25	19.57	5.56	49.51	4368.5	Genebody	7	74421101	74424000	2900	-0.536431	2.06274e-07	Down	306.94	445.63	7.19	18.51	555.5	Promoter1k	no change
ISM2	6	77966501	77966720	220	-1.8866	0.000507251	Down	3.2	14.53	11.2	85.1	-1400.5	Promoter3k														no change
ISOC2	11	55963641	55963880	240	-1.70358	0.00659054	Down	8.88	31.18	27.75	59.35	9288.5	Genebody														no change
ITGB3	9	45330101	45330340	240	-2.0301	0.00388449	Down	0.66	5.78	0.39	4.31	-986.5	Promoter1k														no change
ITPKA	7	41792661	41793240	580	-1.72052	0.000569114	Down	20.08	68.47	10.23	58.98	6895.5	Genebody														no change
ITPKB	1	226926181	226926440	260	-1.87964	0.00218807	Down	1.53	8.31	1.58	6.01	565.5	Promoter1k	1	226921801	226924800	3000	-1.13867	5.25819e-10	Down	73.39	162.79	2.51	11.53	3575.5	Genebody	no change
JAZF1	20	28218661	28218900	240	-1.92211	0.00798112	Down	0.76	5.67	0.76	4.53	1656.5	Promoter3k														no change
JUN	1	59247721	59247940	220	-2.7522	0.00822086	Down	0.79	11.06	1.61	20.25	1954.5	Promoter3k	1	59247501	59249400	1900	1.14628	9.26648e-07	Up	113.81	50.87	4.7	3.06	1334.5	Promoter3k	consistent
JUNB	11	12901901	12902260	360	-1.96035	0.000444017	Down	2.32	11.92	1.55	11.15	-228.5	ProximalPromoter	11	12901801	12904000	2200	1.27611	1.33721e-12	Up	188.68	77.32	5.11	5.48	591.5	Promoter1k	consistent
KAZALD1	2	102821901	102822400	500	-2.57312	0.000215704	Down	3.28	24.47	2.04	16.05	1152.5	Promoter3k	2	102820701	102823300	2600	1.03517	1.51797e-09	Up	197.05	95.64	5.06	3.49	1002.5	Promoter3k	consistent
KCNA2	1	111147721	111148000	280	-1.90286	0.00485997	Down	1.15	7.04	1.17	18.38	1114.5	Promoter3k	1	111161701	111163700	2000	-2.23127	2.22045e-16	Down	46.45	221.8	2.35	3.34	11395.5	Genebody	no change
KCNA3	1	111216321	111216560	240	-1.44238	0.00142306	Down	16.25	45.88	27.7	238.75	1214.5	Promoter3k	1	111218001	111220800	2800	-1.65714	1.77665e-12	Down	34.8	111.91	2.37	4.81	-1745.5	Promoter3k	no change
KCNA4	3	30040541	30040920	380	-1.72169	4.28975e-05	Down	6.88	24.99	7.17	17.13	-2153.5	Promoter3k	3	30035601	30038600	3000	-1.55022	2.22045e-16	Down	58.4	172.96	2.9	6.13	1476.5	Promoter3k	no change
KCNA6	4	4918141	4918380	240	-2.8594	0.00276101	Down	0.4	9.16	1.34	12.19	-80.5	ProximalPromoter	4	4952501	4953500	1000	-2.41504	0.000262309	Down	2.24	16.28	0.42	2.45	34659.5	Genebody	no change
KCNA7	11	49576941	49577300	360	-1.64748	0.000105903	Down	7.28	24.94	7.96	19.84	-922.5	Promoter1k														no change
KCNC2	4	75600401	75600600	200	-1.73354	0.012282	Down	1.95	8.81	4.46	26.69	3010.5	Genebody	4	75599501	75601100	1600	-1.16977	3.84145e-06	Down	39.24	89.53	3.97	6.74	3210.5	Genebody	no change
KCNG1	13	49640921	49641200	280	-2.24229	0.00812914	Down	1.16	9.22	1.58	15.08	-1385.5	Promoter3k														no change
KCNH4	9	40334601	40334980	380	-1.69834	0.00029044	Down	3.77	14.48	3.3	16.45	-1494.5	Promoter3k	9	40333301	40335700	2400	-1.34755	1.42479e-13	Down	65.76	168.89	3.58	7.53	-1204.5	Promoter3k	no change
KCNIP2	2	103601681	103601900	220	-2.41074	0.00767496	Down	0.89	9.05	2.04	#NUM!	1886.5	Promoter3k														no change
KCNJ5	3	128759441	128759720	280	-1.97772	0.00906866	Down	6.34	27.91	10.08	152.17	-1731.5	Promoter3k	3	128775501	128777300	1800	-1.90397	2.19972e-07	Down	12.86	50.87	0.7	4.38	15088.5	Genebody	no change
KCNJ8	4	21926921	21927400	480	-3.27165	1.87776e-07	Down	1.19	20.15	0.87	22.7	586.5	Promoter1k	4	21927001	21928400	1400	1.38207	0.00018707	Up	49.33	18.31	3.33	2.76	46.5	ProximalPromoter	consistent
KCNK4	3	64061401	64061760	360	-1.91185	0.000186287	Down	6.55	27.41	8.56	161.44	2788.5	Promoter3k	3	64058201	64060900	2700	0.790156	2.22045e-16	Up	771.34	445.63	13.48	33.54	758.5	Promoter1k	consistent
KCNK9	21	140713381	140713580	200	-2.03814	0.0058577	Down	2.64	13.95	4.86	19.12	1818.5	Promoter3k	21	140714301	140716900	2600	0.723995	2.22045e-16	Up	555.21	335.74	10.57	67.39	-301.5	Promoter1k	consistent
KCNV1	21	110986821	110987260	440	-1.62022	0.000422006	Down	9.78	32.14	21.23	19.2	-81.5	ProximalPromoter														no change
KCTD12	5	77459041	77459260	220	-1.95203	0.00897375	Down	3.74	17.34	8.34	24.07	1389.5	Promoter3k														no change
KIAA0226	16	197476001	197476200	200	-1.77915	0.00767496	Down	1.73	8.37	2.13	9.59	467.5	Promoter1k														no change
KIAA0226L	5	46959981	46960340	360	-1.85347	0.000213906	Down	4.41	18.55	2.86	24.08	1474.5	Promoter3k	5	46959401	46960600	1200	-1.99384	0.000272589	Down	4.87	22.38	0.74	2.45	1634.5	Promoter3k	no change
KIAA0415	20	4832521	4832800	280	-2.70708	0.00233193	Down	0	5.53	0	27.14	17399.5	Genebody	20	4832501	4833800	1300	1.51307	7.24738e-05	Up	48.32	16.28	3.18	2.45	17889.5	Genebody	consistent
KIAA1024	7	79725801	79726000	200	-0.530396	0.0119609	Down	8.34	12.49	8.92	19.68	1043.5	Promoter3k	7	79725001	79728000	3000	-1.22016	3.50218e-09	Down	56.2	132.26	2.92	5.49	1643.5	Promoter3k	no change
KIAA1191	18	175790061	175790260	200	-2.38914	0.00732307	Down	0.3	5.81	1.02	35.14	-1351.5	Promoter3k	18	175788401	175791300	2900	-1.16573	3.31974e-08	Down	55.68	126.16	2.28	6.91	-1041.5	Promoter3k	no change
KL	5	33588441	33588680	240	-1.98388	0.00350228	Down	1.25	7.9	1.15	6.2	-2009.5	Promoter3k	5	33592701	33596100	3400	-2.37815	2.22045e-16	Down	23.46	126.16	1.9	5.43	3830.5	Genebody	no change
KLC3	11	45842321	45842600	280	-2.47465	0.00798112	Down	0.2	5.67	0.22	10.12	-1536.5	Promoter3k														no change
KLF14	20	130418101	130418460	360	-1.37097	3.41824e-05	Down	20.69	55.1	20.58	35.47	607.5	Promoter1k	20	130418001	130419700	1700	0.724175	1.2786e-06	Up	239.31	144.47	10.55	14.5	37.5	ProximalPromoter	consistent
KLF16	11	1860621	1860900	280	-2.39606	0.00264029	Down	0.1	4.79	0.2	9.08	2803.5	Promoter3k	11	1862701	1865800	3100	1.9946	1.09875e-13	Up	108.39	26.45	1.91	2.12	-686.5	Promoter1k	consistent
KLF2	11	16438221	16438820	600	-2.36897	0.000100651	Down	9.62	53.86	7.53	28.13	2870.5	Promoter3k	11	16434801	16437400	2600	1.07361	2.22045e-16	Up	377.97	179.06	7.98	16.59	450.5	Promoter1k	consistent
KLF4	22	110249161	110249460	300	-2.50457	0.000866502	Down	1.46	12.96	1.13	17.82	2736.5	Promoter3k														no change
KLF5	5	73634541	73634880	340	-2.62265	0.000797345	Down	1.96	17.23	2.08	15.39	1569.5	Promoter3k	5	73633401	73634400	1000	1.35135	0.000549352	Up	43.09	16.28	2.59	3.27	759.5	Promoter1k	consistent
KLHL17	1	901301	901500	200	-1.19515	0.00992669	Down	4.04	10.54	4.18	32.78	5434.5	Genebody	1	898401	904100	5700	1.13811	2.22045e-16	Up	655.05	297.08	7.16	11.93	5284.5	Genebody	consistent
KLK1	11	51327121	51327320	200	-2.31711	0.0129831	Down	0.2	4.98	1.09	27.49	-177.5	ProximalPromoter	11	51325201	51326200	1000	-0.903828	0.000304481	Down	45.21	85.46	4.71	12.87	1342.5	Promoter3k	no change
KREMEN1	15	29470561	29470760	200	-2.48308	0.0115005	Down	0.1	5.15	0.21	12.36	1595.5	Promoter3k	15	29515301	29517500	2200	-1.92654	2.22045e-16	Down	31.38	122.09	0.44	2.67	47335.5	Genebody	no change
KY	16	134368741	134369200	460	-1.57439	0.000507798	Down	12.7	39.8	7.94	19.6	893.5	Promoter1k														no change
LAMB1	20	107646441	107646680	240	-1.88336	0.0034537	Down	1.06	6.6	2.4	11.25	-2756.5	Promoter3k														no change
LAMP5	13	9497501	9497700	200	-1.91689	0.00700093	Down	3.6	16.37	5.76	26.35	2596.5	Promoter3k	13	9495501	9500900	5400	-1.31355	2.22045e-16	Down	124.66	311.33	3.81	7.65	3196.5	Genebody	no change
LBH	12	30453281	30453500	220	-2.47581	0.00525311	Down	0.99	10.07	2.58	11.35	-1005.5	Promoter3k	12	30453301	30456300	3000	1.22526	9.71741e-12	Up	186.88	79.36	4.85	5.03	404.5	Promoter1k	consistent
LBX1	2	102986621	102987020	400	-1.21751	0.000644889	Down	27.76	65.88	16.94	44.16	1896.5	Promoter3k														no change
LEF1	17	109087881	109088600	720	-3.88688	0.000109418	Down	0.5	21.19	0.3	12.89	1871.5	Promoter3k														no change
LEFTY1	1	226076201	226076520	320	-2.76022	0.00404674	Down	0.2	7.13	0.23	12.88	485.5	Promoter1k	1	226073801	226075000	1200	-1.22915	0.000450526	Down	19.39	46.8	2.16	2.68	2445.5	Promoter3k	no change
LEFTY2	1	226130981	226131200	220	-2.06695	0.0100258	Down	0	3.19	0	4.76	-2007.5	Promoter3k														no change
LETM1	17	1858941	1859140	200	-1.34234	0.0120203	Down	6.86	18.93	15.89	#NUM!	-1066.5	Promoter3k	17	1856601	1860800	4200	2.1533	2.22045e-16	Up	193.53	42.73	4.03	1.72	-726.5	Promoter1k	consistent
LETM2	21	38244441	38244640	200	-2.09813	0.0130963	Down	1.06	7.82	1.49	13.03	582.5	Promoter1k														no change
LGR5	4	71834241	71834880	640	-1.62169	0.000492485	Down	18.91	60.27	10.34	35.27	748.5	Promoter1k	4	71847601	71848700	1100	-4.21378	2.77351e-09	Down	0.26	22.38	0.04	2.45	14338.5	Genebody	no change
LHFP	5	39963001	39963500	500	-2.15223	0.000125024	Down	2.19	13.18	1.12	12.55	214106	Genebody														no change
LHX1	9	35292661	35293140	480	-1.52428	1.26647e-06	Down	16.56	49.51	10.29	39.85	-1870.5	Promoter3k														no change
LHX3	22	139089941	139090380	440	-1.19929	0.00313694	Down	28.5	66.74	27.15	170.95	4843.5	Genebody	22	139088801	139092600	3800	0.722951	2.22045e-16	Up	894.03	541.26	15.75	34.31	4303.5	Genebody	consistent
LHX6	22	124987281	124987640	360	-2.21704	0.000578908	Down	5.36	28.57	9.48	48.01	2404.5	Promoter3k	22	124991301	124996100	4800	-1.57469	2.22045e-16	Down	70.38	211.62	2.12	5.66	-2609.5	Promoter3k	no change
LHX8	1	75598941	75599160	220	-2.15451	0.00388487	Down	5.17	26.47	7.5	46.43	4932.5	Genebody	1	75597001	75602400	5400	-1.18146	2.22045e-16	Down	148.37	337.78	4.37	7.82	5582.5	Genebody	no change
LHX9	1	197889441	197889700	260	-1.72421	0.00337245	Down	6.5	23.78	9.12	27.38	3054.5	Genebody	1	197880801	197887100	6300	-1.02978	2.22045e-16	Down	391.16	799.68	8.33	13.19	2316.5	Promoter3k	no change
LIMCH1	17	41363221	41363820	600	-1.87486	0.000134032	Down	9.05	35.86	5.14	10.9	717.5	Promoter1k														no change
LIMS2	12	128430461	128430680	220	-2.29546	0.00621771	Down	0.1	4.4	0.36	13.35	2193.5	Promoter3k	12	128399501	128401600	2100	2.4796	2.58255e-10	Up	61.3	10.17	2.61	0.94	5202.5	Genebody	consistent
LINC00261	13	22559281	22559940	660	-1.78101	2.06081e-07	Down	13.13	47.56	4.4	33.55	-330.5	Promoter1k	13	22542001	22549400	7400	-1.58308	2.22045e-16	Down	108.68	327.61	3.37	6.07	13579.5	Genebody	no change
LINC00277	7	69376781	69376980	200	-2.3114	0.0129052	Down	0.1	4.46	0.2	22.94	3691.5	Genebody														no change
LINC00461	18	87963941	87964940	1000	-2.32264	1.87776e-07	Down	11.09	59.48	2.56	22.27	4705.5	Genebody	18	87981301	87984700	3400	-1.94979	2.22045e-16	Down	48.77	191.27	3.08	4.52	-2380.5	Promoter3k	no change
LINC00478	14	17612701	17612920	220	-2.54102	0.00403263	Down	0	4.82	0	11.29	46112.5	Genebody	14	17840101	17842600	2500	-3.63571	1.09621e-10	Down	1.7	32.56	0.16	3.02	274652	Genebody	no change
LINC00485	4	103216601	103216800	200	-2.3114	0.0129052	Down	0.1	4.46	0.33	8.23	1476.5	Promoter3k	4	103214901	103219200	4300	-1.58144	2.22045e-16	Down	51.01	154.65	1.95	4.43	1126.5	Promoter3k	no change
LINC00518	19	10427881	10428200	320	-2.06382	0.00084277	Down	3.09	16.1	2.36	18.09	7014.5	Genebody														no change
LIPA	2	91010421	91010640	220	-2.35896	0.0105096	Down	0	4.13	0	6.77	1129.5	Promoter3k														no change
LIPG	10	47086401	47086680	280	-2.26728	0.000975313	Down	1.26	9.88	0.97	19.36	-1885.5	Promoter3k	10	47085201	47087100	1900	-1.74521	3.87074e-08	Down	18.72	65.11	1.58	3.73	-2275.5	Promoter3k	no change
LMO2	3	33887861	33888060	200	-1.87514	0.00598487	Down	0.96	6.19	1.84	33.82	3410.5	Genebody	3	33895601	33901100	5500	-2.19628	2.22045e-16	Down	36.07	168.89	1.3	3.28	15485.5	Genebody	no change
LOC100126784	3	19734541	19734740	200	-1.90435	0.0107976	Down	1.65	8.92	2.05	17.11	1577.5	Promoter3k	3	19733701	19736300	2600	0.902332	1.93562e-09	Up	244.28	130.23	6.65	5.6	1217.5	Promoter3k	consistent
LOC100130275	19	10414881	10415180	300	-1.80417	0.00179318	Down	10.01	37.45	13.5	92.79	2480.5	Promoter3k	19	10413201	10414400	1200	-0.956327	0.000127035	Down	44.61	87.5	3.86	7.02	1250.5	Promoter3k	no change
LOC100130417	1	856921	857380	460	-1.88629	0.000314683	Down	10.05	39.85	8.16	29.51	-2333.5	Promoter3k	1	853801	856300	2500	0.967938	2.22045e-16	Up	458.67	234	15.14	16.58	-233.5	ProximalPromoter	consistent
LOC100132891	21	72917641	72917840	200	-2.46205	0.00793199	Down	0	4.51	0	11.63	161390	Genebody	21	72923801	72926000	2200	-3.08682	5.05421e-09	Down	2.95	32.56	0.2	2.31	168550	Genebody	no change
LOC100133311	20	27189641	27190740	1100	-2.31349	0.000379903	Down	17.86	92.75	6.32	33.71	3409.5	Genebody	20	27186301	27193600	7300	1.07717	2.22045e-16	Up	941.34	445.63	12.18	6.88	3169.5	Genebody	consistent
LOC100190940	4	130527061	130527480	420	-1.88768	0.000207502	Down	3.94	17.28	2.14	23.28	-383.5	Promoter1k														no change
LOC100240735	4	54474821	54475200	380	-0.978114	0.00118346	Down	13.28	27.13	12.03	15.3	596.5	Promoter1k	4	54472301	54474000	1700	1.15106	0.000354088	Up	59.96	26.45	6.8	2.45	2456.5	Promoter3k	consistent
LOC100287216	12	109745101	109745320	220	-1.14263	0.0100258	Down	7.42	17.59	7.76	34.11	1364.5	Promoter3k	12	109744801	109747000	2200	0.670422	3.93608e-11	Up	483.13	303.19	12.52	73.03	674.5	Promoter1k	consistent
LOC100288524	20	331341	331580	240	-2.34303	0.00320902	Down	1.85	13.46	7.4	#NUM!	1325.5	Promoter3k	20	329001	331900	2900	0.577328	7.40334e-14	Up	786.85	527.02	14.44	70.52	315.5	Promoter1k	consistent
LOC100294145	19	32861561	32861800	240	-2.30451	0.0116404	Down	0	3.94	0	18.39	-271.5	Promoter1k														no change
LOC100505746	14	46350261	46350480	220	-2.73516	0.00494785	Down	0.2	6.99	1.26	6.06	9421.5	Genebody	14	46349201	46350900	1700	-1.01677	3.6447e-05	Down	44.75	91.57	2.55	5.51	9101.5	Genebody	no change
LOC100506178	20	22603701	22603980	280	-2.86196	0.000540638	Down	0	6.27	0	31.34	885.5	Promoter1k														no change
LOC100506190	22	132251661	132251860	200	-2.31904	0.0102988	Down	0	3.99	0	19.54	822.5	Promoter1k	22	132253801	132254900	1100	-1.3861	0.00126464	Down	11.84	32.56	1.13	2.61	3412.5	Genebody	no change
LOC100506409	19	11045041	11045240	200	-1.29103	0.0126332	Down	2.02	6.39	3	18.5	217.5	ProximalPromoter	19	11043401	11045300	1900	0.858085	1.03766e-06	Up	181.55	99.71	7.9	20.01	360.5	Promoter1k	consistent
LOC100506428	14	37506401	37506620	220	-1.94517	0.00496827	Down	2.62	12.94	3.52	75.3	22095.5	Genebody	14	37504301	37507600	3300	-1.00046	2.36057e-12	Down	125.62	252.32	3.77	7.6	22655.5	Genebody	no change
LOC100506783	12	176999501	176999700	200	-2.16711	0.009521	Down	4.7	24.6	7.97	21.18	2225.5	Promoter3k	12	177001901	177004500	2600	-1.52926	2.22045e-16	Down	69.14	201.45	3.94	8.09	-1374.5	Promoter3k	no change
LOC100506939	2	54071941	54073080	1140	-2.36738	0.000162175	Down	7.06	40.59	1.34	14.09	1377.5	Promoter3k														no change
LOC100507055	4	133178981	133179360	380	-1.91162	0.000478292	Down	3.67	16.57	1.72	17.4	7866.5	Genebody														no change
LOC100507218	9	74138861	74139080	220	-2.48361	0.00941021	Down	0.99	10.13	3.29	27.57	2334.5	Promoter3k														no change
LOC100507392	3	128561321	128561520	200	-1.53382	0.0115005	Down	7.71	24.22	21.83	70.92	4497.5	Genebody														no change
LOC100507401	3	46870601	46870960	360	-1.933	0.000532036	Down	1.92	10.15	1.33	10.59	2819.5	Promoter3k														no change
LOC100507410	9	77020741	77021000	260	-1.77313	0.0109727	Down	5.46	21.08	7.5	38.86	2866.5	Promoter3k	9	77016801	77019000	2200	-2.15424	4.08504e-11	Down	14.31	67.15	0.92	3.85	5836.5	Genebody	no change
LOC146513	8	86325541	86325820	280	-2.36869	0.000625176	Down	1.55	12.17	2.08	23.78	5644.5	Genebody	8	86321001	86323500	2500	-1.03984	3.05524e-12	Down	113.3	234	5.24	8.54	2214.5	Promoter3k	no change
LOC151534	12	74731181	74731440	260	-2.45892	0.000306633	Down	1.55	13.02	2.06	32.47	1567.5	Promoter3k	12	74729201	74731600	2400	0.829644	5.52305e-11	Up	329.87	185.17	8.98	8.26	657.5	Promoter1k	consistent
LOC153684	18	43044561	43045120	560	-3.75048	0.000116332	Down	0.7	21.88	0.47	15.37	2605.5	Promoter3k	18	43043201	43044300	1100	-1.63479	0.00032074	Down	9.15	30.52	2.49	7.35	1515.5	Promoter3k	no change
LOC154761	20	143532381	143532700	320	-1.12676	0.00194214	Down	6.35	15.05	4.05	28.92	1269.5	Promoter3k	20	143528101	143530100	2000	-2.68247	2.43017e-07	Down	3.91	30.52	0.38	2.3	4709.5	Genebody	no change
LOC254559	7	89940441	89940740	300	-1.62925	0.00178628	Down	5.63	19.51	6.79	27.34	19318.5	Genebody	7	89922801	89926000	3200	-1.39764	2.22045e-16	Down	75.84	201.45	3.86	6.56	3128.5	Genebody	no change
LOC255130	17	58058881	58059080	200	-2.37295	0.00850926	Down	0	4.18	0	18.68	83053.5	Genebody														no change
LOC255480	4	114850181	114850540	360	-1.67162	0.000386299	Down	15.26	50.8	18.58	86.1	4361.5	Genebody	4	114847001	114851900	4900	-1.13586	2.22045e-16	Down	269.84	594.17	8.46	14.6	3451.5	Genebody	no change
LOC283731	7	74419601	74419840	240	-1.73383	0.00793671	Down	2.22	9.71	2.6	6.13	1898.5	Promoter3k	7	74418901	74420600	1700	-1.38669	2.0036e-06	Down	26.62	71.22	1.78	3.57	1868.5	Promoter3k	no change
LOC284798	13	25129161	25129380	220	-2.03642	0.00621771	Down	0.76	6.22	0.99	19.96	90.5	ProximalPromoter	13	25129401	25131600	2200	-1.18162	5.55506e-10	Down	66.72	152.61	3.62	9.19	-1074.5	Promoter3k	no change
LOC284801	13	26188961	26189160	200	-0.945777	0.0117072	Down	20.01	39.47	3.89	14.74	808.5	Promoter1k	13	26190501	26191500	1000	-4.09509	2.22045e-16	Down	1.44	40.7	0.41	9.8	-1131.5	Promoter3k	no change
LOC285084	12	175193581	175194100	520	-1.38242	0.000513044	Down	18.29	49.29	7.47	44.56	3086.5	Genebody	12	175190301	175191600	1300	0.732828	0.00279295	Up	95.34	56.97	6.73	3.12	196.5	ProximalPromoter	consistent
LOC285547	17	13532201	13532580	380	-2.80903	0.000151916	Down	1.46	16.24	1.12	11.65	650.5	Promoter1k	17	13526001	13529500	3500	-1.30932	2.22045e-16	Down	87.26	217.73	6.61	11.4	5290.5	Genebody	no change
LOC285548	17	13547561	13547860	300	-2.19867	0.000876405	Down	4.08	22.32	2.72	17.25	1737.5	Promoter3k	17	13549901	13552900	3000	-2.16117	2.22045e-16	Down	23.79	109.88	1.78	4.14	-1952.5	Promoter3k	no change
LOC285768	19	1104161	1104520	360	-3.1127	0.000241042	Down	0.2	9.38	0.34	7.48	-2773.5	Promoter3k	19	1009201	1010400	1200	-3.12072	5.84331e-06	Down	1.22	18.31	0.17	3.68	91766.5	Genebody	no change
LOC286002	20	107300541	107300820	280	-1.52678	0.00172539	Down	7.18	22.57	7.42	42.67	1562.5	Promoter3k	20	107296801	107297900	1100	-3.12901	8.83113e-05	Down	0.51	12.21	0.11	3.68	4892.5	Genebody	no change
LOC389332	18	135527221	135527520	300	-2.05984	0.00308664	Down	3.9	19.43	4.28	16.44	1480.5	Promoter3k	18	135527001	135528800	1800	1.08001	1.92451e-05	Up	95.76	44.77	4.29	5.99	950.5	Promoter1k	consistent
LOC392232	21	73163221	73163420	200	-2.40493	0.0107976	Down	0.79	8.48	1.62	16.55	548.5	Promoter1k	21	73164001	73165900	1900	-1.88456	8.84957e-08	Down	14.15	54.94	0.95	5.09	-1081.5	Promoter3k	no change
LOC400043	4	54520041	54520540	500	-1.33887	0.000461729	Down	18.13	47.39	8.54	40.67	436.5	Promoter1k	4	54519201	54522500	3300	1.56294	2.22045e-16	Up	158.28	52.91	6.01	2.12	996.5	Promoter1k	consistent
LOC400550	8	86526961	86527280	320	-1.64177	0.000123111	Down	10.62	35.26	19.8	29.23	15345.5	Genebody	8	86517101	86519700	2600	-1.96351	2.22045e-16	Down	27.43	109.88	1.94	5.29	24065.5	Genebody	no change
LOC401022	12	177040741	177041080	340	-1.85958	0.00174798	Down	5.82	23.75	5.93	10.08	12775.5	Genebody	12	177047101	177049800	2700	-1.87784	8.18621e-12	Down	23.08	87.5	3.04	3.76	5235.5	Genebody	no change
LOC401463	21	65488821	65489200	380	-1.19449	0.000420232	Down	23.91	56.01	32.64	81.38	809.5	Promoter1k	21	65484601	65488200	3600	-3.03001	1.42479e-13	Down	5.6	52.91	0.3	2.28	3419.5	Genebody	no change
LOC404266	9	46667221	46667820	600	-1.69518	0.000503528	Down	19.07	63.99	9.5	43.06	-301.5	Promoter1k	9	46669101	46676200	7100	1.45278	2.22045e-16	Up	759.27	276.74	8.91	4.02	2997.5	Promoter3k	consistent
LOC415056	22	34578761	34579060	300	-1.58992	0.000349845	Down	2.87	10.65	2.58	6.6	10901.5	Genebody	22	34577801	34579600	1800	-1.10125	1.83847e-05	Down	39.3	85.46	1.31	4.47	10691.5	Genebody	no change
LOC440461	9	66196141	66196380	240	-1.25214	0.00508025	Down	16.83	41.47	20.44	53.56	1460.5	Promoter3k	9	66191701	66193900	2200	0.633083	5.40614e-08	Up	376.08	242.14	11.12	15.35	-1999.5	Promoter3k	consistent
LOC440925	12	171569041	171570480	1440	-2.70037	0.000266384	Down	14.01	96.56	2.59	22.39	1316.5	Promoter3k	12	171566001	171572200	6200	-1.78412	2.22045e-16	Down	86.73	301.15	1.17	9.07	1976.5	Promoter3k	no change
LOC442421	22	66494401	66494640	240	-1.64135	0.00263191	Down	11.46	37.87	7.41	39.81	252.5	Promoter1k	22	66492901	66495100	2200	0.937277	2.22045e-16	Up	378.88	197.38	4.43	5.66	-267.5	Promoter1k	consistent
LOC641518	17	109090641	109091080	440	-2.7827	0.000127514	Down	2.12	20.47	1.21	8.01	2180.5	Promoter3k														no change
LOC643837	1	763581	763780	200	-2.55459	0.00386882	Down	0.2	6.05	0.84	35.46	617.5	Promoter1k	1	768301	770000	1700	-2.14647	5.63393e-06	Down	6.58	32.56	0.52	4.9	6087.5	Genebody	no change
LOC645166	1	148930801	148931000	200	-1.93831	0.00418617	Down	1.15	7.24	0.54	12.7	496.5	Promoter1k	1	148927601	148933100	5500	1.24145	2.22045e-16	Up	800	337.78	4.01	3.48	2065.5	Promoter3k	consistent
LOC645249	20	156806881	156807840	960	-2.11175	1.14028e-06	Down	20.76	93.05	9.04	40.78	3810.5	Genebody	20	156804301	156806900	2600	-0.834789	1.3612e-08	Down	131.9	236.04	5.03	9.48	2050.5	Promoter3k	no change
LOC648987	18	43016821	43018040	1220	-3.42111	0.000137175	Down	2.78	39.49	0.48	12.02	1482.5	Promoter3k														no change
LOC728431	1	37939301	37939520	220	-1.71086	0.00147424	Down	2.29	9.77	1.44	11.85	633.5	Promoter1k														no change
LOC729911	7	79574581	79574780	200	-2.20034	0.0134223	Down	3.38	19.13	6.21	113.15	1606.5	Promoter3k	7	79538801	79541000	2200	-3.26032	3.87213e-07	Down	1.44	22.38	0.1	2.25	36386.5	Genebody	no change
LOC730227	1	203273321	203273720	400	-1.75226	0.000348485	Down	7.54	27.77	6.11	36.37	932.5	Promoter1k	1	203266601	203267700	1100	-1.4723	0.00095394	Down	10.36	30.52	1.42	3.34	7302.5	Genebody	no change
LOC732275	8	86377201	86377620	420	-3.06907	0.000378023	Down	0.3	9.91	0.33	14.35	1874.5	Promoter3k														no change
LOC84931	12	121225241	121225540	300	-2.1207	0.000280541	Down	4.3	22.05	5.82	17.4	-1465.5	Promoter3k														no change
LONRF2	12	100939201	100939780	580	-1.9468	0.000128758	Down	12.81	52.24	7.89	26.89	-295.5	Promoter1k	12	100937501	100939400	1900	0.80493	1.10656e-08	Up	270.93	154.65	10.73	20.69	744.5	Promoter1k	consistent
LOR	1	153233221	153233480	260	-1.48346	0.00286001	Down	7.93	23.97	16.24	42.2	1172.5	Promoter3k	1	153231101	153233500	2400	-1.32175	3.20617e-12	Down	62.08	156.68	2.97	7.26	122.5	ProximalPromoter	no change
LPL	21	19797981	19798300	320	-1.46149	0.0154162	Down	7.29	21.83	8.72	66.05	1559.5	Promoter3k	21	19797901	19801300	3400	-1.8427	2.22045e-16	Down	47.5	172.96	2.13	6.13	3019.5	Genebody	no change
LPPR4	1	99729841	99730040	200	-2.19018	0.0129052	Down	0.1	4.02	0.2	11.99	93.5	ProximalPromoter	1	99728601	99730500	1900	-1.53087	4.42908e-08	Down	26.81	79.36	1.57	3.54	-296.5	Promoter1k	no change
LRAT	17	155662101	155662400	300	-2.7261	0.00533511	Down	0.2	6.94	0.28	8.91	-2911.5	Promoter3k	17	155660601	155667500	6900	-1.75365	2.22045e-16	Down	137.48	465.97	2.82	8.25	-1111.5	Promoter3k	no change
LRBA	17	151505761	151505980	220	-2.04172	0.00598487	Down	0.96	7.07	0.77	13.21	430548	Genebody														no change
LRFN5	6	42077681	42078640	960	-1.88504	0.000386299	Down	14.21	55.18	3.14	21.5	1397.5	Promoter3k	6	42142401	42143900	1500	2.22165	8.77135e-08	Up	51.1	10.17	1.54	4.08	66387.5	Genebody	consistent
LRP4	3	46939261	46939520	260	-2.47768	0.00576432	Down	0	4.57	0	4.41	782.5	Promoter1k														no change
LRRC38	1	13838421	13838640	220	-1.70044	0.0131448	Down	5.92	21.49	7.3	59.22	1711.5	Promoter3k	1	13833901	13839400	5500	-1.13469	2.22045e-16	Down	168.12	370.34	3.63	9.29	3591.5	Genebody	no change
LRRC4	20	127669741	127669980	240	-2.14164	0.00437053	Down	1.06	8.09	3.09	46.94	1141.5	Promoter3k														no change
LRRC4C	3	40226761	40227000	240	-1.97371	0.00172854	Down	1.63	9.33	1.18	6.5	88783.5	Genebody	3	40222101	40223100	1000	-3.72356	6.56878e-06	Down	0	12.21	0	2.45	93063.5	Genebody	no change
LRRC71	1	156895041	156895360	320	-1.60364	0.00210051	Down	6.42	21.55	5.64	17.59	4777.5	Genebody	1	156890701	156893100	2400	-0.876571	2.33259e-11	Down	158.03	290.98	6.71	21.9	1477.5	Promoter3k	no change
LRRN2	1	204653561	204653920	360	-1.62986	0.000486862	Down	2.48	9.77	1.77	8.21	740.5	Promoter1k														no change
LRRN4	13	6033261	6033500	240	-1.87297	0.00220276	Down	5.14	21.49	11.53	18.99	1313.5	Promoter3k	13	6032001	6034400	2400	1.56113	2.22045e-16	Up	218.1	73.25	6.88	3.68	1493.5	Promoter3k	consistent
LRRTM1	12	80529121	80529340	220	-1.81374	0.0110972	Down	2.22	10.32	3.25	9.77	2256.5	Promoter3k														no change
LRTM2	4	1930781	1930980	200	-1.70173	0.0059037	Down	3.31	13.02	9.57	37.15	1448.5	Promoter3k	4	1930801	1931900	1100	-0.741888	0.000220489	Down	76.25	128.19	6.96	14.04	1918.5	Promoter3k	no change
LTK	7	41802381	41803120	740	-1.5168	0.00056783	Down	26.23	76.92	11.74	45.96	3334.5	Genebody														no change
LUZP2	3	24519081	24519280	200	-2.43463	0.00696099	Down	0.6	7.65	1.88	45.26	665.5	Promoter1k	3	24516301	24518600	2300	-1.71252	1.65097e-07	Down	17.93	61.04	1.29	5.25	-1064.5	Promoter3k	no change
LYL1	11	13210981	13211560	580	-2.08386	0.000217091	Down	7.48	34.95	5.2	23.8	2703.5	Promoter3k	11	13212701	13214500	1800	1.82655	6.85666e-08	Up	67.49	18.31	2.75	2.45	373.5	Promoter1k	consistent
LYPD1	12	133427001	133427520	520	-1.87374	0.000269152	Down	6.16	25.24	3.85	15.3	1220.5	Promoter3k														no change
MAB21L1	5	36050281	36050740	460	-1.70478	0.000331705	Down	9.47	33.13	6.52	23.95	321.5	Promoter1k														no change
MAB21L2	17	151504421	151504640	220	-2.41202	0.00840862	Down	1.39	11.72	3.16	68.21	1454.5	Promoter3k	17	151502801	151504500	1700	-1.07822	8.42898e-06	Down	44.77	95.64	3.66	3.97	574.5	Promoter1k	no change
MADCAM1	11	498401	498600	200	-1.47379	0.00702669	Down	6.91	20.97	9.82	58.18	2011.5	Promoter3k	11	495401	499800	4400	1.29952	2.22045e-16	Up	913.04	370.34	9	22.3	1111.5	Promoter3k	consistent
MAFB	13	39313661	39313860	200	-1.29599	0.0059284	Down	10	26.01	14.87	36.1	4115.5	Genebody	13	39314101	39315300	1200	-1.8936	2.45796e-07	Down	12.96	50.87	2.73	4.08	3175.5	Genebody	no change
MAGI2-AS3	20	79083341	79083540	200	-1.63946	0.0126862	Down	2.81	10.87	5.57	29.69	165.5	ProximalPromoter	20	79083601	79086600	3000	-1.51338	1.04693e-10	Down	37.84	109.88	2.86	3.89	1825.5	Promoter3k	no change
MAK	19	10836521	10836760	240	-2.57823	0.00316741	Down	0.79	9.69	1.33	26.78	2147.5	Promoter3k	19	10779901	10781500	1600	-2.15693	6.45861e-05	Down	4.7	24.42	0.48	2.1	58087.5	Genebody	no change
MAL	12	95693041	95693240	200	-1.3355	0.00669153	Down	7.25	19.82	10.19	27.96	1662.5	Promoter3k	12	95692301	95695000	2700	-1.26064	2.22045e-16	Down	108.97	262.49	4.21	10.9	2172.5	Promoter3k	no change
MAP3K5	19	137112321	137112520	200	-1.83487	0.00867296	Down	3.6	15.41	4.89	79.07	1235.5	Promoter3k	19	137112701	137114700	2000	1.10736	1.45147e-11	Up	215.98	99.71	7.14	9.24	-44.5	ProximalPromoter	consistent
MAP6	3	75378001	75378340	340	-1.53645	0.00147986	Down	7.77	24.44	5.52	17.67	1308.5	Promoter3k	3	75376101	75378400	2300	-1.70237	7.55374e-12	Down	30.57	101.74	1.82	4.71	2228.5	Promoter3k	no change
MAPK11	15	50706301	50706920	620	-1.8196	0.000269152	Down	8.72	33.31	5.22	41.07	2168.5	Promoter3k	15	50707501	50709700	2200	0.849099	3.90713e-14	Up	407.66	225.86	9.06	30.22	178.5	ProximalPromoter	consistent
MAPK8IP2	15	51042001	51042240	240	-1.91956	0.000152053	Down	2.78	13.3	4.4	41.74	559.5	Promoter1k	15	51041301	51045900	4600	0.778355	2.22045e-16	Up	929.07	541.26	14.25	23.28	2039.5	Promoter3k	consistent
MAPKAPK3	16	50649701	50649900	200	-1.17361	0.0104812	Down	2.48	6.85	2.56	35.4	508.5	Promoter1k														no change
MAPRE2	10	32556981	32558140	1160	-2.34116	1.87776e-07	Down	9.43	51.85	2.79	24.31	669.5	Promoter1k	10	32553901	32557000	3100	-1.88906	1.76635e-13	Down	26.19	99.71	1.78	4.62	-1440.5	Promoter3k	no change
MAST4	18	65890121	65890340	220	-1.59942	0.00447882	Down	2.31	9.03	2.53	44.03	-1944.5	Promoter3k														no change
MCAM	3	119185941	119186140	200	-1.58962	0.0120672	Down	1.06	5.2	1.28	4.97	1799.5	Promoter3k	3	119187001	119188300	1300	0.884824	0.000314893	Up	94.78	50.87	3.7	4.71	189.5	ProximalPromoter	consistent
MCM8	13	5951521	5951780	260	-2.75197	0.00270703	Down	0.1	6.41	0.13	16.86	20353.5	Genebody	23	5969101	5970600	1500	-2.26032	6.99886e-05	Down	3.88	22.38	0.52	2.45	38553.5	Genebody	no change
MCOLN3	1	85512401	85512600	200	-1.61005	0.00607373	Down	2.61	10.02	2.98	19.39	1722.5	Promoter3k														no change
MDGA1	19	37667101	37667300	200	-1.96266	0.00233193	Down	5.85	25.7	8.59	23.96	-1434.5	Promoter3k	19	37663801	37666100	2300	0.817926	2.22045e-16	Up	459.92	260.46	10.22	19.6	815.5	Promoter1k	consistent
MEIG1	2	15003241	15003460	220	-2.36737	0.00780307	Down	0	4.16	0	13.18	1913.5	Promoter3k	2	15010501	15012800	2300	-1.95709	1.9527e-08	Down	13.93	56.97	1.35	3.27	10213.5	Genebody	no change
MEIS1	12	66670381	66670720	340	-2.09897	0.0012838	Down	7.52	35.5	9.78	28.09	8019.5	Genebody	12	66670801	66673600	2800	1.66918	4.55569e-13	Up	131.62	40.7	4.31	1.63	9669.5	Genebody	consistent
MEIS3	11	47924981	47925320	340	-3.16534	0.000252264	Down	0.4	11.56	0.36	11.99	-2365.5	Promoter3k														no change
METRNL	9	81036261	81036460	200	-1.27886	0.00845634	Down	6.48	17.15	11.57	24.43	-1205.5	Promoter3k	9	81036301	81050600	14300	1.7645	2.22045e-16	Up	1620.15	476.15	7.94	8.43	5884.5	Genebody	consistent
METTL11B	1	170114201	170114500	300	-2.58277	0.00690485	Down	0.1	5.59	0.17	9.41	-836.5	Promoter1k														no change
MFSD4	1	205537541	205537840	300	-1.1483	0.000703949	Down	15.58	35.75	16.64	47.91	-420.5	Promoter1k	1	205544401	205547900	3500	-0.800268	1.01802e-08	Down	147.97	258.42	4.57	6.48	8039.5	Genebody	no change
MGC12916	9	14208201	14208400	200	-2.38914	0.00732307	Down	0.3	5.81	0.54	6.56	1244.5	Promoter3k	9	14207001	14208100	1100	0.931452	0.000603976	Up	78.53	40.7	14.76	4.9	494.5	Promoter1k	consistent
MGC12982	1	47899361	47899620	260	-1.49289	0.00517855	Down	15.93	46.65	24.49	262.61	822.5	Promoter1k														no change
MGC23284	8	88753301	88753500	200	-2.05091	0.00862464	Down	2.55	13.71	3.94	12.7	23620.5	Genebody														no change
MIA3	1	222790361	222790620	260	-2.59455	0.000901396	Down	0	5.04	0	14.03	-952.5	Promoter1k														no change
MICA	19	31368641	31369080	440	-2.74504	0.000102107	Down	0.96	12.14	0.31	12.22	388.5	Promoter1k														no change
MICAL3	15	18507841	18508200	360	-1.76946	0.000729521	Down	6.55	24.74	8.35	23.12	-695.5	Promoter1k	15	18503501	18506500	3000	-1.64873	1.91311e-10	Down	29.17	93.6	1.39	3.22	2324.5	Promoter3k	no change
MIR10A	9	46660081	46660460	380	-1.58687	0.000602687	Down	21.65	67.04	24.45	49.75	-2961.5	Promoter3k	9	46658001	46660300	2300	0.912886	1.55019e-09	Up	242.24	128.19	7.49	8.13	-1841.5	Promoter3k	consistent
MIR10B	12	177012921	177013180	260	-1.65814	0.000613552	Down	10.66	35.8	14.54	24.74	-1979.5	Promoter3k														no change
MIR1179	7	89151481	89151680	200	-1.67607	0.00598487	Down	1.25	6.19	2.3	16.91	243.5	ProximalPromoter	7	89149201	89151300	2100	-1.56267	1.93215e-10	Down	33.78	101.74	1.95	5.83	-1086.5	Promoter3k	no change
MIR124-3	13	61807881	61808120	240	-1.43697	0.0249933	Down	11.24	32.14	15.35	34.41	-1850.5	Promoter3k														no change
MIR129-2	3	43603321	43603520	200	-1.15783	0.0135043	Down	14.31	33.16	15.42	35.84	477.5	Promoter1k	3	43601601	43602600	1000	-0.866628	0.000243399	Down	52	95.64	5.69	8.86	-842.5	Promoter1k	no change
MIR183	20	129416901	129417100	200	-1.54554	0.0115005	Down	2.71	9.83	3.44	27.9	-2146.5	Promoter3k	20	129415201	129418500	3300	-0.909558	2.22045e-16	Down	233.51	439.52	7.49	18.9	-1996.5	Promoter3k	no change
MIR193A	9	29885281	29885680	400	-2.47481	0.000120244	Down	1.63	13.62	0.94	15.9	-1533.5	Promoter3k	9	29885701	29887900	2200	1.18903	6.04336e-11	Up	182.22	79.36	5.13	6.37	-213.5	ProximalPromoter	consistent
MIR196A1	9	46709921	46710160	240	-1.74375	0.00260654	Down	11.09	39.49	16.1	109	-119.5	ProximalPromoter	9	46709001	46710800	1800	-1.0943	1.68252e-10	Down	85.24	183.13	5.07	9.19	20.5	ProximalPromoter	no change
MIR212	9	1955281	1955600	320	-1.6299	0.000547303	Down	17.65	56.72	17.58	96.91	-1766.5	Promoter3k	9	1952701	1955600	2900	0.964585	2.22045e-16	Up	600.57	307.26	12.63	28.46	-476.5	Promoter1k	consistent
MIR219-2	22	131155821	131156540	720	-2.36911	0.000352134	Down	10.31	57.43	5.25	19.01	-1187.5	Promoter3k	22	131152701	131156200	3500	-0.980038	2.22045e-16	Down	158.37	313.36	3.25	13.98	542.5	Promoter1k	no change
MIR31HG	22	21558901	21559100	200	-2.19018	0.0129052	Down	0.1	4.02	0.18	7.69	696.5	Promoter1k	22	21557801	21559300	1500	-3.02214	2.31235e-08	Down	2.88	30.52	0.51	4.59	1146.5	Promoter3k	no change
MIR34C	3	111384541	111384800	260	-2.47269	0.000744626	Down	2.25	17.04	3.11	29.75	507.5	Promoter1k	3	111383601	111385700	2100	-1.35627	7.29582e-08	Down	35.95	93.6	2.13	7.05	487.5	Promoter1k	no change
MIR375	12	219865101	219865920	820	-1.81193	0.000658453	Down	28.7	103.28	18.32	68.15	919.5	Promoter1k	12	219865301	219867800	2500	0.992958	2.22045e-16	Up	438.37	219.76	12.4	20.36	-120.5	ProximalPromoter	consistent
MIR4734	9	36857721	36858320	600	-1.95701	0.00019112	Down	7.77	33.05	3.09	11.74	563.5	Promoter1k	9	36858801	36860900	2100	-0.929364	1.18304e-09	Down	115.99	221.8	4.94	9.89	-1266.5	Promoter3k	no change
MIR4792	16	24562081	24562360	280	-1.94001	0.00257248	Down	2.99	14.31	3.07	79.31	705.5	Promoter1k	16	24563001	24564000	1000	1.30645	0.000458227	Up	46.76	18.31	3.64	4.41	-574.5	Promoter1k	consistent
MIR548A2	16	64901421	64901660	240	-2.36737	0.00780307	Down	0	4.16	0	13.18	195858	Genebody	16	64789601	64791000	1400	-3.00123	1.45914e-06	Down	1.92	22.38	0.23	2.07	84618.5	Genebody	no change
MIR548I4	20	147131461	147131900	440	-3.29144	0.000103608	Down	0.1	9.77	0.12	6.83	123282	Genebody	20	147007601	147010500	2900	-3.91811	1.69266e-11	Down	1.22	32.56	0.08	3.56	245912	Genebody	no change
MIR9-3	7	89911401	89911620	220	-1.70098	0.00686802	Down	11.42	39.38	17.58	43.91	263.5	Promoter1k														no change
MIXL1	1	226412001	226412220	220	-2.3345	0.0261828	Down	0.6	7.07	1.09	12.72	728.5	Promoter1k	1	226411701	226414000	2300	-1.36816	1.17511e-07	Down	34.07	89.53	1.84	5.99	1468.5	Promoter3k	no change
MKX	2	28032321	28032740	420	-1.73418	0.000276084	Down	10.41	36.96	9.97	35.96	2247.5	Promoter3k	2	28033501	28038900	5400	-0.822628	2.22045e-16	Down	238.87	423.24	5.88	15.45	-1422.5	Promoter3k	no change
MLLT6	9	36860521	36860980	460	-1.97211	0.000271181	Down	3.57	16.93	1.87	8.35	-1121.5	Promoter3k	9	36872601	36874500	1900	2.0383	2.63996e-08	Up	61.6	14.24	2.88	1.01	11678.5	Genebody	consistent
MMP2	8	55512061	55512700	640	-3.19599	0.000137175	Down	1.56	22.46	0.79	27.21	-699.5	Promoter1k	8	55534701	55535900	1200	-2.9844	1.05863e-05	Down	1.44	18.31	0.15	2.21	19827.5	Genebody	no change
MNX1	20	156799581	156799960	380	-1.39398	0.000477018	Down	23.33	62.94	14.48	37.41	2358.5	Promoter3k	20	156801001	156803800	2800	0.770863	2.22045e-16	Up	594.41	347.95	14.37	38.1	946.5	Promoter1k	consistent
MOXD1	19	132721921	132722120	200	-1.18375	0.00970244	Down	5	12.63	6.61	25.34	643.5	Promoter1k	19	132722801	132725100	2300	-1.3385	2.08533e-13	Down	66.18	168.89	5.97	8.47	-1286.5	Promoter3k	no change
MSC	21	72753041	72753440	400	-2.1528	0.000269152	Down	4.46	23.28	2.16	31.47	3490.5	Genebody	21	72751801	72760800	9000	-1.21598	2.22045e-16	Down	270.1	628.76	3.52	11.3	430.5	Promoter1k	no change
MSX1	17	4865321	4865680	360	-1.45115	0.000910595	Down	17.1	48.49	9.84	34.61	4109.5	Genebody	17	4863701	4865800	2100	1.69787	2.22045e-16	Up	140.87	42.73	5.46	2.24	3359.5	Genebody	consistent
MSX2	18	174157301	174157720	420	-2.34563	0.000294659	Down	5.64	32.75	3.42	15.9	5936.5	Genebody	18	174155501	174157100	1600	2.81955	6.78192e-05	Up	20.39	2.03	2.49	0.22	4726.5	Genebody	consistent
MT1A	8	56674421	56674740	320	-2.14042	0.000969136	Down	1.25	8.92	1.25	9.8	2003.5	Promoter3k	8	56672201	56673200	1000	0.992889	0.00031616	Up	77.93	38.66	9.68	2.22	123.5	ProximalPromoter	consistent
MT1DP	8	56676901	56677140	240	-1.96633	0.00846803	Down	3.01	14.67	6.09	25.86	-577.5	Promoter1k	8	56677601	56681400	3800	-1.58461	2.22045e-16	Down	53.61	162.79	2.13	5.16	1785.5	Promoter3k	no change
MT1E	8	56660581	56660880	300	-1.84377	0.000160932	Down	4.7	19.46	5.16	14.99	1146.5	Promoter3k														no change
MT1G	8	56702341	56702680	340	-2.06421	0.000455246	Down	6.8	31.62	8.3	17.84	-533.5	Promoter1k	8	56702201	56703500	1300	-0.744088	2.96215e-05	Down	96.79	162.79	9.13	11.53	-873.5	Promoter1k	no change
MT1JP	8	56670341	56670600	260	-1.44556	0.000905186	Down	11.16	32.12	18.79	44.23	820.5	Promoter1k	8	56670501	56672300	1800	-0.942612	1.59323e-08	Down	97.98	189.24	5.53	16.28	1750.5	Promoter3k	no change
MT1L	8	56650561	56650820	260	-2.78015	0.00332554	Down	0.3	7.93	0.46	7.33	-681.5	Promoter1k	8	56651401	56653200	1800	-1.45524	2.27959e-06	Down	23.11	65.11	1.75	3.56	928.5	Promoter1k	no change
MT1M	8	56665041	56665440	400	-1.84008	0.000294478	Down	7.22	28.43	4.89	140.56	-1292.5	Promoter3k	8	56667701	56669200	1500	-0.852098	1.12868e-06	Down	94.24	170.92	7.01	18.71	1917.5	Promoter3k	no change
MT2A	8	56641901	56642280	380	-3.2555	0.000122891	Down	0.2	10.46	0.32	13.06	-386.5	Promoter1k														no change
MYO5B	10	47722381	47722600	220	-1.459	0.00710626	Down	5.14	15.88	8.62	29.21	-1039.5	Promoter3k	10	47721801	47724600	2800	-1.41696	6.58372e-12	Down	50.43	136.33	3.28	4.44	-1749.5	Promoter3k	no change
MYOD1	3	17743221	17743420	200	-1.60344	0.0121308	Down	7.79	25.71	27.81	47.47	2211.5	Promoter3k	3	17736401	17741000	4600	-1.21441	2.22045e-16	Down	158.15	368.3	5.18	13.05	-2408.5	Promoter3k	no change
N4BP2L1	5	33002661	33002860	200	-2.35896	0.0105096	Down	0	4.13	0	6.77	-445.5	Promoter1k														no change
NAAA	17	76861601	76861800	200	-2.7145	0.00326974	Down	0.1	6.22	0.31	6.18	465.5	Promoter1k	17	76840301	76841300	1000	-1.89414	0.000451482	Down	5.29	22.38	0.58	2.07	21365.5	Genebody	no change
NAT16	20	100814161	100814740	580	-1.64857	0.000695726	Down	25.03	80.61	11.68	45.34	9106.5	Genebody	20	100816801	100823200	6400	-1.12298	2.22045e-16	Down	255.45	557.54	3.71	10.02	3556.5	Genebody	no change
NAV2	3	20022701	20022920	220	-2.49057	0.00517855	Down	0	4.62	0	20.18	287930	Genebody	3	19562601	19566200	3600	-2.55485	1.763e-11	Down	8.52	54.94	0.46	2.36	192130	Genebody	no change
NBL1	1	19969781	19970120	340	-1.56289	0.000892286	Down	8.44	26.89	7.36	37.96	228.5	ProximalPromoter	1	19970101	19971500	1400	0.527969	0.00048205	Up	220.49	152.61	8.29	45.95	593.5	Promoter1k	consistent
NBLA00301	17	174458261	174458580	320	-1.3639	0.000606649	Down	17.63	46.95	13.89	63.59	6812.5	Genebody	17	174452001	174459300	7300	-1.35472	2.22045e-16	Down	249.22	638.93	5.1	9.38	4042.5	Genebody	no change
NBPF11	1	146070021	146070260	240	-2.47768	0.00576432	Down	0	4.57	0	7.57	12492.5	Genebody														no change
NBPF15	1	148564241	148564880	640	-2.54065	0.000122891	Down	1.92	15.99	0.58	9.89	3714.5	Genebody														no change
NBPF24	1	146067421	146067660	240	-1.23349	0.000789593	Down	3.44	9.44	7.15	21.95	704.5	Promoter1k														no change
NCF1	20	74204521	74204720	200	-1.88713	0.0115005	Down	0.96	6.25	1.78	11.8	16312.5	Genebody	20	74202301	74203400	1100	1.2	0.000299791	Up	57.4	24.42	3.54	9.8	14542.5	Genebody	consistent
NCF1C	20	74571981	74572260	280	-2.69599	0.00285053	Down	0.5	8.72	0.59	44.66	15695.5	Genebody	20	74572201	74574300	2100	1.26329	2.54093e-08	Up	123.51	50.87	3.93	10.21	14565.5	Genebody	consistent
NDRG1	21	134307721	134308180	460	-2.35465	0.000291824	Down	3.01	19.51	1.7	32.72	1596.5	Promoter3k	21	134265301	134267900	2600	-2.37673	2.07327e-08	Down	7.42	42.73	0.55	2.45	42946.5	Genebody	no change
NDRG4	8	58496241	58496460	220	-1.09591	0.0110267	Down	4.31	10.35	6.11	17.41	-1197.5	Promoter3k	8	58492901	58496500	3600	-1.72278	2.22045e-16	Down	38.14	128.19	1.79	3.36	-2847.5	Promoter3k	no change
NDUFA11	11	5902981	5903200	220	-2.37295	0.00850926	Down	0	4.18	0	9.86	933.5	Promoter1k	11	5896001	5898100	2100	2.05046	2.0179e-08	Up	62.13	14.24	2.12	2.45	6973.5	Genebody	consistent
NDUFA4L2	4	57633061	57633480	420	-2.62177	1.12469e-06	Down	3.45	26.39	2.3	37.8	1204.5	Promoter3k	4	57631101	57634800	3700	1.05785	2.22045e-16	Up	488.23	234	9.41	6.87	1524.5	Promoter3k	consistent
NEFH	15	29875101	29875420	320	-1.36019	0.00210632	Down	9.79	26.7	13.63	18.82	-919.5	Promoter1k														no change
NEFL	21	24815521	24815740	220	-2.22844	0.0033739	Down	4.1	22.9	8.28	29.94	-1499.5	Promoter3k	21	24814101	24817500	3400	-1.50024	2.22045e-16	Down	83.51	238.07	5.3	7.35	-1669.5	Promoter3k	no change
NEFM	21	24770861	24771080	220	-2.34792	0.00421706	Down	0.1	4.6	0.29	6.62	-302.5	Promoter1k	21	24771901	24776700	4800	-1.57062	2.22045e-16	Down	62.36	187.2	1.52	6.26	1846.5	Promoter3k	no change
NETO1	10	70536721	70537040	320	-1.94639	0.00576432	Down	5.1	22.51	8.58	41.42	-2070.5	Promoter3k	10	70534401	70536600	2200	0.647177	2.84469e-09	Up	424.4	270.63	15.81	29.63	-690.5	Promoter1k	consistent
NEURL2	13	44519141	44519360	220	-2.30451	0.0116404	Down	0	3.94	0	20.57	650.5	Promoter1k														no change
NEUROD2	9	37759781	37759980	200	-1.25417	0.00725031	Down	11.51	28.84	14.31	22.72	4294.5	Genebody														no change
NEUROG1	18	134870061	134870440	380	-1.399	0.000446202	Down	14.49	39.85	9.32	49.64	1388.5	Promoter3k	18	134867801	134870900	3100	-1.14808	3.34043e-13	Down	95.86	213.66	5.82	7.35	2288.5	Promoter3k	no change
NEUROG2	17	113433721	113433920	200	-1.9871	0.00909001	Down	6.02	26.83	8.84	21.39	3507.5	Genebody	17	113435801	113437300	1500	0.407356	0.0028636	Up	275.59	207.55	10.57	41.66	777.5	Promoter1k	consistent
NEUROG3	2	71335761	71336320	560	-1.75569	0.000613552	Down	21.74	75.79	17.99	34.84	-2830.5	Promoter3k														no change
NFIB	22	14316761	14317140	380	-2.98517	0.00019112	Down	0.1	7.71	0.11	8.44	82031.5	Genebody	22	14320201	14322000	1800	-5.18291	2.22045e-16	Down	0.26	44.77	0.05	1.93	77881.5	Genebody	no change
NFIL3	22	94187921	94188260	340	-1.39765	0.00220276	Down	4.53	13.57	2.95	36.97	-1946.5	Promoter3k														no change
NFKB1	17	103421541	103421740	200	-2.3978	0.00663748	Down	0	4.27	0	12.15	-844.5	Promoter1k														no change
NIT2	16	100052701	100052900	200	-2.43539	0.0132074	Down	0.1	4.95	0.18	4.81	-760.5	Promoter1k														no change
NKD1	8	50581761	50582020	260	-2.7145	0.00326974	Down	0.1	6.22	0.25	14.47	-349.5	Promoter1k	8	50622601	50624400	1800	2.31296	6.79104e-06	Up	34.28	6.1	2.91	0.53	41260.5	Genebody	consistent
NKX1-2	2	126135141	126135560	420	-1.43668	0.00016829	Down	6.03	18.03	2.58	20.32	3199.5	Genebody	2	126138501	126141500	3000	-1.76504	2.22045e-16	Down	47.19	162.79	2.01	5.45	-1450.5	Promoter3k	no change
NKX2-1	6	36990261	36990580	320	-1.17334	0.00262668	Down	24.3	56.06	44.55	50.43	-990.5	Promoter1k	6	36983501	36986500	3000	-0.976168	2.22045e-16	Down	197.07	388.65	11.09	18	3902.5	Genebody	no change
NKX2-2	13	21492961	21493320	360	-1.64911	0.000413806	Down	15.35	50.28	19.77	45.51	1523.5	Promoter3k	13	21494401	21499000	4600	-0.804597	2.22045e-16	Down	338.58	592.13	5.8	16.21	-2036.5	Promoter3k	no change
NKX2-3	2	101296161	101296500	340	-1.80942	0.00057545	Down	12.94	47.86	16.79	83.3	3641.5	Genebody	2	101289001	101291200	2200	1.09224	1.58836e-12	Up	239.73	111.91	12.32	8.99	-2588.5	Promoter3k	consistent
NKX2-4	13	21378661	21378980	320	-1.61055	0.000230473	Down	9.43	30.85	12.79	34.63	-773.5	Promoter1k	13	21376301	21378600	2300	0.785959	2.22045e-16	Up	481.39	278.77	16.41	55.95	596.5	Promoter1k	consistent
NKX2-5	18	172662301	172662920	620	-2.0365	0.000517177	Down	15.78	67.84	7.08	38.68	-295.5	Promoter1k	18	172663101	172665800	2700	-0.814986	2.22045e-16	Down	238.99	421.21	14.1	21.14	-2135.5	Promoter3k	no change
NKX2-6	21	23566141	23566540	400	-1.5209	0.000882188	Down	15.5	46.35	8.73	50.27	-2229.5	Promoter3k	21	23560901	23566700	5800	-0.821288	2.22045e-16	Down	506.26	895.32	7.99	17.97	310.5	Promoter1k	no change
NKX3-1	21	23540541	23540880	340	-1.63277	0.000516531	Down	5.43	18.94	4.43	18.27	-260.5	Promoter1k	21	23535801	23539000	3200	-1.6288	2.25711e-12	Down	36.17	113.95	2.06	3.19	3049.5	Genebody	no change
NKX3-2	17	13542081	13542720	640	-2.10828	0.000264327	Down	13.69	62.34	12.26	43.16	3713.5	Genebody	17	13544901	13546900	2000	0.726636	2.68152e-07	Up	266.66	160.75	6.36	11.39	213.5	ProximalPromoter	consistent
NKX6-1	17	85417661	85417860	200	-1.49559	0.00987438	Down	6.88	21.22	10.21	113.68	1626.5	Promoter3k														no change
NLRP6	3	280981	281180	200	-2.21965	0.000124333	Down	2.01	13.02	3.06	17.31	2511.5	Promoter3k	3	278901	282000	3100	0.71408	2.22045e-16	Up	891.89	543.3	16.54	38.49	1881.5	Promoter3k	consistent
NODAL	2	72200321	72200800	480	-1.41518	0.000206019	Down	11.46	32.23	5.16	17.9	904.5	Promoter1k	2	72198101	72200100	2000	-1.14669	4.33577e-07	Down	49.08	109.88	3.38	5.51	2364.5	Promoter3k	no change
NOG	9	54672021	54672220	200	-2.29933	0.010463	Down	1.96	13.57	6.09	15.29	1061.5	Promoter3k														no change
NPAS3	6	33406221	33406580	360	-2.27811	0.000167499	Down	2.61	16.51	2.14	9.62	-2057.5	Promoter3k	6	33404201	33407800	3600	-1.69009	2.22045e-16	Down	62.37	203.48	2.84	7.66	-2457.5	Promoter3k	no change
NPAS4	3	66188981	66189200	220	-1.53465	0.00882396	Down	2.89	10.27	9.15	20.27	616.5	Promoter1k	3	66186101	66188100	2000	-1.05847	2.63596e-08	Down	71.78	150.58	3.41	7.56	-1373.5	Promoter3k	no change
NPBWR1	21	53850361	53850560	200	-1.57037	0.0132935	Down	3.97	13.76	5.34	14.88	-2006.5	Promoter3k	21	53849301	53851700	2400	-2.05808	2.4485e-11	Down	16.83	73.25	1.15	3.68	-1966.5	Promoter3k	no change
NPY1R	17	164252621	164252820	200	-1.08352	0.00519207	Down	6.55	15	6.74	22.15	1226.5	Promoter3k	17	164251301	164253400	2100	-1.15197	1.20612e-08	Down	60.8	136.33	3.98	11.73	1596.5	Promoter3k	no change
NPY2R	17	156130101	156130340	240	-1.8468	0.0059037	Down	3.02	13.46	7.31	10.59	440.5	Promoter1k	17	156128101	156133000	4900	-1.27245	2.22045e-16	Down	84.49	205.52	2.28	6.19	770.5	Promoter1k	no change
NPY5R	17	164265901	164266200	300	-1.42992	0.000393279	Down	7.44	21.74	4.8	20.24	960.5	Promoter1k	17	164265801	164266900	1100	-3.12072	5.84331e-06	Down	1.22	18.31	0.21	3.68	1260.5	Promoter3k	no change
NR2E1	19	108498341	108498700	360	-1.70361	0.000160364	Down	12.65	43.46	15.48	49.41	11306.5	Genebody	19	108491301	108495800	4500	-1.17127	2.22045e-16	Down	154.85	349.99	5.68	12.4	6336.5	Genebody	no change
NR2F1	18	92921621	92921980	360	-1.62299	0.000529852	Down	17.47	55.89	13.78	57.46	2758.5	Promoter3k	18	92924601	92929200	4600	-1.70814	2.22045e-16	Down	67.81	223.83	2.71	6.27	7858.5	Genebody	no change
NR2F2	7	96877981	96878220	240	-1.62344	0.00822086	Down	11.58	37.76	26.11	97.14	1532.5	Promoter3k	7	96873501	96876200	2700	1.16882	2.22045e-16	Up	275.74	122.09	6.55	7	740.5	Promoter1k	consistent
NR4A3	22	102589221	102589580	360	-1.58496	0.000123888	Down	7.94	25.82	7.17	#NUM!	5264.5	Genebody	22	102588201	102590900	2700	-1.29417	2.22045e-16	Down	85.7	211.62	3.88	7.72	5414.5	Genebody	no change
NRIP1	14	16379161	16379360	200	-1.46897	0.00829251	Down	1.33	5.45	1.28	24.09	57865.5	Genebody	14	16341701	16343400	1700	-2.82415	5.00641e-05	Down	1.44	16.28	0.29	2.45	94575.5	Genebody	no change
NRIP3	3	9023781	9024020	240	-2.13083	0.00360779	Down	1.66	10.65	2.33	56.76	1695.5	Promoter3k	3	9026301	9028200	1900	-1.71954	7.40334e-14	Down	35.14	118.02	2.74	5.69	-1654.5	Promoter3k	no change
NRN1	19	5999121	5999480	360	-1.19189	0.000482446	Down	21.81	51.11	31.27	40.53	8332.5	Genebody	19	5999601	6002800	3200	-0.740598	7.40334e-14	Down	284.57	476.15	6.83	16.87	6432.5	Genebody	no change
NRP2	12	206547861	206548100	240	-2.29546	0.00621771	Down	0.1	4.4	0.15	8.9	757.5	Promoter1k														no change
NTF3	4	5543341	5543660	320	-1.97615	0.000445178	Down	5.71	25.4	4.37	25.69	2221.5	Promoter3k	4	5539701	5542100	2400	1.50628	3.65824e-10	Up	117.46	40.7	6.25	2.88	-378.5	Promoter1k	consistent
NTN4	4	96184881	96185080	200	-2.24112	0.00860547	Down	3.81	21.74	8.07	#NUM!	-444.5	Promoter1k														no change
NUP88	9	5322461	5322660	200	-2.30451	0.0116404	Down	0	3.94	0	6.86	498.5	Promoter1k														no change
NXNL1	11	17565441	17565640	200	-1.33961	0.00935777	Down	1.92	6.39	2.2	35.03	6184.5	Genebody	11	17566601	17568800	2200	-1.05546	2.17188e-09	Down	82.7	172.96	3.62	10.41	4024.5	Genebody	no change
NXPH4	4	57612361	57612960	600	-1.75047	0.000386575	Down	19.73	68.75	10.74	52.96	2083.5	Promoter3k	4	57609301	57611600	2300	0.741472	5.89706e-12	Up	436.13	260.46	12.55	20.91	-126.5	ProximalPromoter	consistent
O3FAR1	2	95328521	95328880	360	-1.18901	0.000494935	Down	9.93	23.92	11.81	22.85	2279.5	Promoter3k	2	95327001	95332200	5200	-1.04861	2.22045e-16	Down	152.94	317.43	3.72	6.48	3179.5	Genebody	no change
OAF	3	120083601	120084000	400	-1.88881	0.000159089	Down	3.55	15.85	2.36	7.93	2054.5	Promoter3k	3	120095601	120096600	1000	1.74148	0.000129916	Up	36.35	10.17	3.71	0.68	14354.5	Genebody	consistent
OBSCN	1	228462901	228463100	200	-1.31323	0.00850926	Down	1.33	4.79	2.92	9.8	67140.5	Genebody														no change
OCLN	18	68788561	68788760	200	-2.36056	0.00598487	Down	0.4	6.19	0.86	18.92	71.5	ProximalPromoter	18	68789101	68793400	4300	-1.41773	2.22045e-16	Down	67.16	181.1	2.02	5.89	2661.5	Promoter3k	no change
ODF2	22	131221661	131221880	220	-1.84857	0.00656429	Down	3.19	14.09	3.21	#NUM!	2585.5	Promoter3k														no change
ODF3B	15	50971401	50971600	200	-1.7855	0.00850926	Down	2.42	10.79	3.51	12.51	-492.5	Promoter1k	15	50966901	50971500	4600	1.15801	2.22045e-16	Up	736.82	329.64	8.23	15.27	1807.5	Promoter3k	consistent
OLIG1	14	34440241	34440440	200	-1.68107	0.0132074	Down	3.21	12.5	10.18	22.74	-2108.5	Promoter3k														no change
OLIG2	14	34400341	34400580	240	-1.8546	0.00622914	Down	8.44	33.14	15.37	61.93	2245.5	Promoter3k	14	34396001	34398400	2400	-1.08155	2.22045e-16	Down	160.04	339.81	8.72	18.6	-1014.5	Promoter3k	no change
ONECUT3	11	1757221	1757440	220	-1.43641	0.00047802	Down	13.24	37.54	27.17	103.76	3669.5	Genebody	11	1769001	1775900	6900	-1.14621	2.22045e-16	Down	244.92	543.3	3.36	14.87	18789.5	Genebody	no change
OSBPL3	20	25020481	25020740	260	-2.07204	0.00637759	Down	2.32	12.96	1.89	7.66	-850.5	Promoter1k	20	25021501	25023500	2000	-2.27056	3.03349e-09	Down	9.75	50.87	0.98	2.55	-2740.5	Promoter3k	no change
OSBPL6	12	179058101	179058380	280	-2.8505	0.00337642	Down	0.6	10.54	1.55	13.91	-966.5	Promoter1k														no change
OSMR	18	38846661	38847000	340	-0.803811	0.00763022	Down	14.14	25.43	14.52	31.91	871.5	Promoter1k	18	38846901	38850000	3100	-1.53892	8.73874e-11	Down	36.46	107.85	1.89	6.49	2491.5	Promoter3k	no change
OSR1	12	19552221	19552660	440	-1.95101	0.00118101	Down	11.88	48.8	16.42	68.87	5931.5	Genebody	12	19553301	19556100	2800	-0.907623	2.22045e-16	Down	207.79	390.68	9.66	14.26	3671.5	Genebody	no change
OSR2	21	99963461	99963700	240	-2.5217	0.00104526	Down	2.38	18.41	6.79	16.79	6950.5	Genebody	21	99961601	99967000	5400	-1.75979	2.22045e-16	Down	79.21	270.63	2.6	5.72	7670.5	Genebody	no change
OTOP1	17	4228741	4228940	200	-1.17448	0.0117409	Down	13.04	30.69	18.96	29.57	-219.5	ProximalPromoter	17	4222801	4228300	5500	-1.04071	2.22045e-16	Down	246.76	508.7	5.17	7.38	3070.5	Genebody	no change
OTP	18	76928961	76929280	320	-1.31556	0.000444017	Down	11.72	30.66	13.39	35.17	5401.5	Genebody	18	76926801	76930600	3800	-1.15407	2.22045e-16	Down	102.77	229.93	4.16	7.69	5821.5	Genebody	no change
OTX2OS1	6	57362461	57362720	260	-3.17259	0.000167499	Down	0.2	9.82	0.22	11.95	82690.5	Genebody	6	57323001	57324900	1900	-2.92588	1.20104e-11	Down	5.29	46.8	0.29	2.17	44050.5	Genebody	no change
OXTR	16	8807141	8807400	260	-2.57289	0.00420114	Down	0	4.95	0	11.76	4029.5	Genebody														no change
PAG1	21	82022641	82023160	520	-2.81223	0.00029044	Down	3.64	31.59	2.7	39.58	1402.5	Promoter3k	21	82022001	82024100	2100	-1.84314	1.61551e-08	Down	16.86	63.08	1.21	4.47	1252.5	Promoter3k	no change
PANK4	1	2458381	2459140	760	-1.6035	0.000262298	Down	16.01	50.69	6.54	18.52	-725.5	Promoter1k	1	2443301	2444900	1600	2.14631	2.69052e-08	Up	57.48	12.21	2.73	2.1	13934.5	Genebody	consistent
PAOX	2	135191381	135191600	220	-1.12029	0.0115005	Down	7.74	18	14.57	25.83	-1249.5	Promoter3k	2	135190301	135194200	3900	1.02005	2.22045e-16	Up	471.46	231.97	6.33	10.35	-489.5	Promoter1k	consistent
PARM1	17	75860961	75861180	220	-1.71601	0.00182553	Down	2.12	9.25	2.64	8.2	2786.5	Promoter3k	17	75859001	75861700	2700	-1.22349	2.64623e-12	Down	76.11	179.06	3.7	8.63	2066.5	Promoter3k	no change
PARP10	21	145052641	145052980	340	-1.63573	0.00242005	Down	3.84	14.04	2.74	#NUM!	7824.5	Genebody	21	145049601	145052800	3200	0.67914	3.34043e-13	Up	561	349.99	9.13	30.11	9434.5	Genebody	consistent
PARP6	7	72536981	72537360	380	-2.82254	0.000139815	Down	1.16	14.28	0.96	18.18	26457.5	Genebody														no change
PAX1	13	21694201	21694580	380	-1.80426	0.000583679	Down	12.99	47.86	22.35	45.7	8094.5	Genebody	13	21695101	21699800	4700	-1.205	2.22045e-16	Down	154.78	358.13	4.99	11.66	11154.5	Genebody	no change
PAX6	3	31837401	31837600	200	-1.50216	0.000583512	Down	13.76	40.81	29.43	111.52	2008.5	Promoter3k	3	31821501	31824100	2600	-1.13077	2.22045e-16	Down	120.26	264.53	10.09	17.7	10078.5	Genebody	no change
PAX8	12	114038521	114038820	300	-2.86381	0.00333526	Down	0.79	12.03	1.94	20.85	-2172.5	Promoter3k	12	114030001	114033400	3400	-2.49942	2.22045e-16	Down	15.01	89.53	0.92	3.59	4797.5	Genebody	no change
PCDH10	17	134071461	134071780	320	-2.17829	0.00294796	Down	2.25	13.71	5.03	72.15	1151.5	Promoter3k	17	134072601	134073600	1000	1.23284	0.00033909	Up	53.95	22.38	5.9	3.37	2631.5	Promoter3k	consistent
PCDH17	5	58206241	58206520	280	-2.5606	0.00270154	Down	1.19	11.92	2.25	34.78	592.5	Promoter1k	5	58204101	58206000	1900	-1.11188	1.43304e-06	Down	48.42	105.81	4.14	5.31	-737.5	Promoter1k	no change
PCDHAC2	18	140346821	140347520	700	-2.11824	4.80669e-07	Down	5.03	25.18	2.33	8.1	819.5	Promoter1k	18	140379001	140380900	1900	-2.62611	2.77321e-12	Down	8.39	56.97	0.54	2.21	34204.5	Genebody	no change
PCGF5	2	92978681	92978880	200	-2.00734	0.010463	Down	0.96	6.88	1.14	17.81	-1587.5	Promoter3k	2	92977901	92980400	2500	-3.01929	2.22045e-16	Down	6.15	56.97	0.32	3.61	-1217.5	Promoter3k	no change
PCSK6	7	102030381	102030640	260	-2.01408	0.00395784	Down	1.55	9.3	2.78	24.15	-323.5	Promoter1k														no change
PDE3A	4	20704181	20704620	440	-1.14337	0.00805942	Down	26.9	60.63	1.3	3.85	182222	Genebody	4	20703501	20705500	2000	-1.43531	2.22045e-16	Down	267.98	726.43	1.96	3.07	182322	Genebody	no change
PDE4A	11	10529461	10529860	400	-1.72265	0.000251572	Down	5.99	22.07	5.12	14.83	2212.5	Promoter3k														no change
PDGFB	15	39626561	39626980	420	-2.71758	5.37545e-05	Down	1.06	12.55	0.82	7.01	10143.5	Genebody	15	39637101	39641500	4400	1.01378	2.22045e-16	Up	789.88	390.68	10.83	13.84	1656.5	Promoter3k	consistent
PDGFRA	17	55095561	55095760	200	-1.72461	0.0103298	Down	5.33	19.92	7.28	14.49	397.5	Promoter1k	17	55095201	55100900	5700	1.30176	2.22045e-16	Up	447.93	181.1	7.67	3.97	2787.5	Promoter3k	consistent
PDGFRB	18	149512081	149512440	360	-2.47983	0.000209943	Down	0.66	8.26	0.65	7.17	23161.5	Genebody	18	149536901	149538200	1300	2.75773	8.37045e-07	Up	33.29	4.07	2.82	0.35	-2128.5	Promoter3k	consistent
PDLIM2	21	22435481	22435860	380	-1.72569	0.000105903	Down	6.71	24.5	7.79	19.61	-582.5	Promoter1k	21	22435501	22438000	2500	0.822194	2.22045e-16	Up	490.07	276.74	10.79	18.52	497.5	Promoter1k	consistent
PDSS2	19	107665441	107665640	200	-1.45675	0.0120627	Down	0.96	4.38	0.63	6.63	115238	Genebody														no change
PDX1	5	28493161	28493620	460	-1.76852	0.000807069	Down	24.6	86.22	16.45	45.26	-776.5	Promoter1k	5	28499601	28501900	2300	-0.757503	1.58512e-09	Down	184.95	313.36	9.68	29.03	6583.5	Genebody	no change
PEAR1	1	156860801	156861140	340	-1.41846	0.000298693	Down	3.74	11.67	3.19	32.68	-2551.5	Promoter3k	1	156862601	156865300	2700	1.11285	4.33277e-08	Up	146.39	67.15	3.76	3.85	428.5	Promoter1k	consistent
PENK	21	57360301	57360540	240	-1.15491	0.00881351	Down	2.97	7.84	3.52	7.33	-1138.5	Promoter3k	21	57359401	57362200	2800	-1.05039	6.22174e-10	Down	88.89	185.17	4.3	7.43	-1518.5	Promoter3k	no change
PGLYRP2	11	15580521	15580760	240	-1.51723	0.00164209	Down	3.07	10.65	3.72	34.65	9674.5	Genebody	11	15577401	15580200	2800	-1.11531	5.02192e-10	Down	77.42	168.89	2.84	6.16	11514.5	Genebody	no change
PGM5P2	22	69148401	69148600	200	-2.33636	0.0107884	Down	0.99	9.05	2.31	12.67	-646.5	Promoter1k	22	69147901	69151700	3800	-1.68133	2.22045e-16	Down	57.68	187.2	2.11	6.63	-1946.5	Promoter3k	no change
PGR	3	100997541	100997860	320	-2.13921	0.00054057	Down	3.22	17.59	3.29	25.58	2093.5	Promoter3k														no change
PHLDA2	3	2951081	2951660	580	-2.45879	0.000184538	Down	5.17	32.92	2.93	22.75	-720.5	Promoter1k	3	2949301	2951600	2300	0.689572	1.34621e-07	Up	305.82	189.24	7.67	20.72	199.5	ProximalPromoter	consistent
PHLDB1	3	118475941	118476280	340	-2.19044	0.00111148	Down	1.25	9.27	0.81	5.85	-1101.5	Promoter3k	3	118480301	118482600	2300	0.845093	8.28283e-12	Up	344.39	191.27	7.23	17.72	3145.5	Genebody	consistent
PHLDB2	16	111637561	111637980	420	-2.69936	0.000194783	Down	1.06	12.38	0.83	14.7	59203.5	Genebody	16	111633501	111634500	1000	3.51854	0.000365475	Up	10.46	0	2.94	0	55433.5	Genebody	consistent
PHOX2B	17	41751741	41752200	460	-1.12402	0.000636653	Down	27.24	60.55	18.43	47.03	-983.5	Promoter1k	17	41745701	41748400	2700	-1.09546	2.22045e-16	Down	186.11	398.82	6.41	21.83	3936.5	Genebody	no change
PIGZ	16	196693761	196694360	600	-1.61217	4.11625e-07	Down	15.11	48.25	9.47	27.26	1643.5	Promoter3k	16	196694801	196697500	2700	0.751306	2.22045e-16	Up	565.84	335.74	12.28	50.54	-446.5	Promoter1k	consistent
PITX1	18	134365601	134366780	1180	-1.9869	0.00022267	Down	28.31	115.18	7.22	28.64	3773.5	Genebody	18	134362401	134365400	3000	1.10899	2.22045e-16	Up	470.79	217.73	14.2	13.11	6063.5	Genebody	consistent
PITX2	17	111543621	111544020	400	-2.5483	7.8724e-05	Down	0.86	9.88	0.57	13.71	433.5	Promoter1k														no change
PIWIL1	4	130824101	130824780	680	-2.9021	0.000191533	Down	2.22	23.07	1.3	28.04	2008.5	Promoter3k	4	130834601	130836000	1400	-4.11103	1.46325e-07	Down	0	16.28	0	1.96	12868.5	Genebody	no change
PKM2	7	72525181	72525420	240	-2.67431	0.00525311	Down	0.2	6.66	0.34	#NUM!	-1573.5	Promoter3k	7	72498001	72499000	1000	2.20398	0.000336816	Up	22.36	4.07	2.87	0.82	23562.5	Genebody	consistent
PLAGL1	19	144292621	144293580	960	-2.23468	0.000186941	Down	7.52	39.1	1.78	16.69	36440.5	Genebody	19	144380701	144385200	4500	-1.5619	2.22045e-16	Down	57.23	170.92	2.18	4.29	2784.5	Promoter3k	no change
PLCD1	16	38070181	38070400	220	-1.84013	0.00994153	Down	3.6	15.47	5.89	15.5	863.5	Promoter1k														no change
PLCL2	16	17040181	17040560	380	-2.12763	0.000275081	Down	3	16.48	1.77	15.9	65789.5	Genebody														no change
PLD1	16	171528881	171529160	280	-1.85704	0.00080974	Down	2.71	12.44	2.7	35.24	-736.5	Promoter1k														no change
PLEKHF2	21	96147121	96147340	220	-2.47465	0.00798112	Down	0.2	5.67	0.22	15.46	1282.5	Promoter3k														no change
PLEKHN1	1	902941	903220	280	-1.57608	0.000191865	Down	5.52	18.44	9.72	26.98	1204.5	Promoter3k	1	904901	908700	3800	0.8164	2.22045e-16	Up	728.18	413.07	13.08	27.64	4924.5	Genebody	consistent
PLIN1	7	90209381	90209600	220	-0.982722	0.0115005	Down	2.78	6.47	2.61	16.35	13157.5	Genebody	7	90208701	90210700	2000	1.45142	3.13356e-07	Up	85.2	30.52	3.38	4.59	12947.5	Genebody	consistent
PM20D2	19	89854121	89854700	580	-2.17414	0.00023636	Down	4.32	23.01	1.9	13.17	-1357.5	Promoter3k	19	89855901	89856900	1000	1.64731	0.000355351	Up	33.99	10.17	2.6	3.06	632.5	Promoter1k	consistent
PMP22	9	15166581	15166980	400	-2.22626	0.000248905	Down	2.99	17.67	1.75	21.99	1863.5	Promoter3k														no change
PNMA2	21	26371021	26371220	200	-1.72607	0.0115005	Down	3.12	12.63	7.27	19	362.5	Promoter1k	21	26368001	26372100	4100	-0.974894	2.22045e-16	Down	182.75	360.16	4.42	11.72	1432.5	Promoter3k	no change
POMC	12	25390421	25390620	200	-0.813231	0.0105712	Down	9.5	17.45	15.74	#NUM!	1038.5	Promoter3k	12	25391401	25393600	2200	-1.02909	3.29347e-10	Down	96.21	197.38	5.36	8.8	-941.5	Promoter1k	no change
POU3F2	19	99282021	99282260	240	-2.27707	0.0029874	Down	0.96	8.5	1.49	14.72	-438.5	Promoter1k	19	99284201	99286700	2500	-2.43151	2.7225e-08	Down	6.73	40.7	0.38	2.45	2871.5	Promoter3k	no change
POU3F3	12	105472961	105473220	260	-1.46325	0.00173421	Down	15.81	45.35	29.16	77.87	1122.5	Promoter3k	12	105471001	105473800	2800	1.0384	2.22045e-16	Up	602.88	293.01	13.52	23.53	432.5	Promoter1k	consistent
POU4F1	5	79179941	79180620	680	-1.40464	0.000716947	Down	31.03	83.8	13.55	40.5	-2585.5	Promoter3k	5	79171101	79175700	4600	-1.31861	2.22045e-16	Down	121.77	305.22	4.23	10.5	4294.5	Genebody	no change
POU4F2	17	147558481	147558720	240	-1.37494	0.0035952	Down	9.9	27.27	12.46	75.07	-1443.5	Promoter3k	17	147561501	147565200	3700	-1.20856	1.42479e-13	Down	86.6	201.45	4.71	7.83	3306.5	Genebody	no change
POU4F3	18	145719721	145720040	320	-1.00826	0.00152819	Down	23.37	48.02	21.55	36.84	1294.5	Promoter3k	18	145714101	145717100	3000	-1.51749	2.22045e-16	Down	67.58	195.34	3.97	5.35	-2985.5	Promoter3k	no change
PP12613	17	122686881	122687080	200	-1.6222	0.00604079	Down	3.08	11.56	2.91	11.46	1241.5	Promoter3k	17	122686401	122688600	2200	-1.48034	2.34958e-10	Down	38.74	109.88	1.96	5.09	1761.5	Promoter3k	no change
PP14571	12	241394561	241395160	600	-2.00516	3.64569e-07	Down	6.68	29.83	3.4	17.15	1256.5	Promoter3k	12	241391201	241394100	2900	0.903485	2.74643e-12	Up	320.59	170.92	7.28	34.31	3466.5	Genebody	consistent
PPARG	16	12331001	12331460	460	-1.99634	0.000239354	Down	4.92	22.62	2.78	14.61	795.5	Promoter1k	16	12325201	12329000	3800	-1.85596	2.22045e-16	Down	32.44	120.05	1.56	4.25	-2247.5	Promoter3k	no change
PPARGC1B	18	149111881	149112080	200	-2.19018	0.0129052	Down	0.1	4.02	0.3	#NUM!	2166.5	Promoter3k														no change
PPIC	18	122373641	122373840	200	-2.19056	0.00155814	Down	1.16	8.86	1.5	11.7	-1315.5	Promoter3k	18	122372901	122374500	1600	-3.54543	2.55859e-06	Down	0.48	16.28	0.03	2.8	-1275.5	Promoter3k	no change
PPP1R16B	23	37545921	37546120	200	-2.46894	0.0115005	Down	0.1	5.09	0.29	8.86	111674	Genebody	13	37435201	37441300	6100	-1.17021	2.22045e-16	Down	132.36	299.12	2.49	7.83	3903.5	Genebody	no change
PPP1R1A	4	54982721	54982920	200	-1.88042	0.0111292	Down	0.76	5.48	0.74	15.7	-377.5	Promoter1k	4	54982501	54984000	1500	-1.46149	9.06471e-06	Down	20.05	56.97	1.39	4.29	-807.5	Promoter1k	no change
PPP1R3E	6	23772921	23773180	260	-1.12666	0.00881351	Down	3.25	8.28	2.48	9.02	-993.5	Promoter1k	6	23767701	23768800	1100	-2.34596	2.23561e-05	Down	4	24.42	1.14	1.96	3806.5	Genebody	no change
PQLC1	10	77713721	77713980	260	-1.68063	0.000966372	Down	1.82	8.04	2.42	6.32	-2197.5	Promoter3k	10	77710201	77713300	3100	1.05105	1.76635e-13	Up	275.12	132.26	4.73	13.27	-97.5	ProximalPromoter	consistent
PQLC3	12	11294461	11294660	200	-2.22239	0.0111292	Down	0.2	4.6	0.3	13.24	-978.5	Promoter1k	12	11300701	11301700	1000	-1.91029	0.000414677	Down	5.22	22.38	1.24	3	5661.5	Genebody	no change
PRDM13	19	100060561	100061080	520	-1.55386	0.000244488	Down	20.88	63.24	17.07	35.52	6171.5	Genebody	19	100055101	100061100	6000	-0.966936	2.22045e-16	Down	280.58	549.4	6.38	12.72	3451.5	Genebody	no change
PRDM2	1	14049381	14050040	660	-2.9021	0.000149942	Down	2.62	26.06	1.69	12.91	18361.5	Genebody														no change
PRDM6	18	122426721	122426940	220	-1.39693	0.000709392	Down	8.22	23.28	15.49	44.73	1990.5	Promoter3k	18	122424901	122427200	2300	0.970176	1.41297e-10	Up	244.12	124.12	7.09	6.5	1210.5	Promoter3k	consistent
PRDM8	17	81103421	81103860	440	-1.38269	0.000385526	Down	12.25	33.55	10.49	29.95	-2782.5	Promoter3k	17	81113001	81118400	5400	-1.45222	2.22045e-16	Down	86.37	238.07	2.25	6.99	9277.5	Genebody	no change
PRHOXNB	5	28551181	28551660	480	-1.4521	0.000239361	Down	23.74	66.69	13.23	61.49	11353.5	Genebody	5	28555001	28558800	3800	-1.44618	2.22045e-16	Down	100.18	274.7	3.38	9.19	5873.5	Genebody	no change
PRKCQ	2	6587041	6587260	220	-2.34199	0.011079	Down	0	4.07	0	5.42	35103.5	Genebody														no change
PRNP	13	4666761	4666960	200	-2.43539	0.0132074	Down	0.1	4.95	0.23	#NUM!	64.5	ProximalPromoter	23	4668801	4670000	1200	-2.3455	0.000355351	Down	2.4	16.28	0.43	1.96	2244.5	Promoter3k	no change
PROM1	17	16086341	16086540	200	-0.890976	0.0129362	Down	3.74	7.79	3.61	22.49	-817.5	Promoter1k	17	15997001	15998300	1300	4.08151	1.01078e-05	Up	15.93	0	2.23	0	80090.5	Genebody	consistent
PRPH	4	49688161	49688540	380	-1.35461	0.000190762	Down	7.99	21.99	5.38	25.2	-557.5	Promoter1k	4	49686501	49690500	4000	0.835581	2.22045e-16	Up	516.42	288.94	8.76	11.23	-407.5	Promoter1k	consistent
PRR15	20	29605321	29605520	200	-1.38003	0.00840862	Down	3.38	10.4	5.85	12.34	1994.5	Promoter3k	20	29606201	29607300	1100	-1.63568	8.74216e-05	Down	11.11	36.63	2	3.68	3324.5	Genebody	no change
PRR18	19	166723461	166723720	260	-1.87578	0.00429173	Down	3	13.68	3.46	76.28	-1719.5	Promoter3k	19	166720001	166722600	2600	0.900498	2.22045e-16	Up	426.29	227.9	12.75	21.11	570.5	Promoter1k	consistent
PRRX1	1	170637841	170638040	200	-2.36474	0.013349	Down	3.25	20.89	8.63	33.96	4628.5	Genebody	1	170636501	170642300	5800	-1.48544	2.22045e-16	Down	106.91	301.15	2.26	7.56	6088.5	Genebody	no change
PRSS23	3	86512501	86512740	240	-2.18825	0.00395767	Down	1.26	9.3	2.55	8.83	1130.5	Promoter3k														no change
PRSS3	22	33750341	33751140	800	-2.66169	0.000209882	Down	3.76	29.12	2.96	37.14	277.5	Promoter1k	22	33751001	33753000	2000	-1.20588	1.65349e-08	Down	53.24	124.12	4.2	6.79	1182.5	Promoter3k	no change
PRSS56	12	233387341	233387620	280	-0.891354	0.00382824	Down	24.02	45.41	30.36	51.72	2308.5	Promoter3k	12	233386201	233389500	3300	0.737672	2.22045e-16	Up	604.63	362.2	11.58	24.23	2678.5	Promoter3k	consistent
PRTG	7	56027421	56027860	440	-3.34932	0.000102107	Down	0.2	11.23	0.17	27.21	7536.5	Genebody	7	55961701	55962900	1200	-2.9844	1.05863e-05	Down	1.44	18.31	0.21	3.15	72876.5	Genebody	no change
PSEN2	1	227058961	227059220	260	-1.57734	0.0202989	Down	1.53	6.55	1.07	4.26	818.5	Promoter1k														no change
PSTPIP2	10	43609081	43609420	340	-1.87155	0.0028885	Down	4.84	20.37	4.75	58.85	42999.5	Genebody	10	43650601	43653100	2500	1.80181	2.22045e-16	Up	144.39	40.7	4.53	3.27	399.5	Promoter1k	consistent
PTCH1	22	98277541	98277980	440	-2.69123	3.26017e-05	Down	1.66	16.18	3.17	6.79	1486.5	Promoter3k														no change
PTF1A	2	23479161	23479620	460	-1.73934	0.000505009	Down	16	55.76	8.28	32.64	-2068.5	Promoter3k	2	23482301	23483900	1600	-1.11434	9.67704e-12	Down	91.57	199.41	8.24	26.68	1641.5	Promoter3k	no change
PTH1R	16	46925101	46925860	760	-1.82249	0.000267946	Down	8.48	32.53	3.12	19.49	1742.5	Promoter3k	16	46915001	46918200	3200	1.68728	3.09902e-10	Up	100.51	30.52	3.51	1.6	-2634.5	Promoter3k	consistent
PTH2	11	49927661	49927860	200	-1.64763	0.00980729	Down	3.58	13.35	5.41	38.92	-1062.5	Promoter3k	11	49926401	49927400	1000	0.516285	0.000727743	Up	215.8	150.58	16.15	10.67	-202.5	ProximalPromoter	consistent
PTHLH	4	28125181	28125620	440	-2.83441	0.000105903	Down	1.49	16.76	1.34	8.36	-484.5	Promoter1k	4	28125901	28127800	1900	-0.883324	1.76794e-07	Down	98.82	183.13	10.38	16.97	-1934.5	Promoter3k	no change
PTMA	12	232576121	232576340	220	-2.37295	0.00850926	Down	0	4.18	0	20.89	2996.5	Promoter3k														no change
PTPN12	20	77167241	77167440	200	-2.37295	0.00850926	Down	0	4.18	0	#NUM!	568.5	Promoter1k														no change
PTPRN2	20	157471981	157472520	540	-2.6917	3.09636e-07	Down	3.84	30.27	4.21	54.76	908232	Genebody	20	157879001	157883800	4800	-2.32228	2.22045e-16	Down	31.75	162.79	1	3.7	499082	Genebody	no change
PURA	18	139492121	139492680	560	-1.78662	5.41297e-06	Down	9.51	35.26	5.11	24.55	-1306.5	Promoter3k														no change
PYGB	13	25227081	25227280	200	-2.21101	0.0100258	Down	0	3.63	0	10.04	-1524.5	Promoter3k	13	25262501	25264500	2000	1.94343	3.68744e-09	Up	73.27	18.31	4.05	1.84	34795.5	Genebody	consistent
RAB11FIP3	8	474201	474640	440	-1.45684	0.000566519	Down	12.65	36.47	6.22	102.61	-1246.5	Promoter3k	8	470901	474900	4000	-1.19144	1.58243e-11	Down	76.06	174.99	3.91	4.3	-2766.5	Promoter3k	no change
RAB20	5	111215201	111215400	200	-2.3114	0.0129052	Down	0.1	4.46	0.22	5.01	-1229.5	Promoter3k														no change
RAB31	10	9707581	9707960	380	-1.59074	0.000265333	Down	3.15	11.5	1.71	7.26	-456.5	Promoter1k	10	9707101	9709600	2500	1.6729	2.22045e-16	Up	164.39	50.87	4.97	2.19	123.5	ProximalPromoter	consistent
RAET1G	19	150245341	150245620	280	-1.79481	0.00262397	Down	9.56	35.64	17.44	41.17	-1266.5	Promoter3k	19	150243101	150246600	3500	-0.662731	2.9527e-12	Down	326.11	516.84	8.22	18.31	-636.5	Promoter1k	no change
RAI1	9	17587101	17587540	440	-1.85239	0.000266224	Down	3.37	14.78	1.33	24.21	2534.5	Promoter3k	9	17700201	17702600	2400	1.97824	1.82165e-11	Up	91.12	22.38	2.75	3	116614	Genebody	consistent
RARA	9	38500141	38500560	420	-1.92286	0.000229901	Down	4.81	21.03	2.62	13.84	2080.5	Promoter3k	9	38472501	38476100	3600	2.12628	2.22045e-16	Up	145.52	32.56	3.34	0.89	8878.5	Genebody	consistent
RARRES2	20	150037181	150037460	280	-2.80735	0.000225598	Down	0.2	7.4	0.25	22.47	1442.5	Promoter3k	20	150038801	150040300	1500	-0.920427	0.000105539	Down	50.06	95.64	3.37	10.47	-787.5	Promoter1k	no change
RASA3	5	114895721	114895980	260	-1.51062	0.0192678	Down	1.92	7.32	3.07	10.08	2244.5	Promoter3k	5	114824801	114829200	4400	1.86579	2.22045e-16	Up	239.95	65.11	4.89	2.8	71094.5	Genebody	consistent
RASEF	22	85676381	85676620	240	-1.46459	0.000993606	Down	4.33	13.71	3.14	72.15	1542.5	Promoter3k	22	85673601	85677400	3800	-1.65048	2.22045e-16	Down	47.93	152.61	1.77	3.83	2542.5	Promoter3k	no change
RASGRF2	18	80254781	80254980	200	-2.3114	0.0129052	Down	0.1	4.46	0.23	8.23	-1626.5	Promoter3k														no change
RASL10A	15	29709701	29710100	400	-1.46352	0.00037405	Down	10.52	30.77	10	42.01	1847.5	Promoter3k	15	29712001	29714000	2000	-1.4045	6.41936e-09	Down	37.81	101.74	2.88	5.33	-1252.5	Promoter3k	no change
RASL11A	5	27845581	27845820	240	-1.56708	0.00970244	Down	3.6	12.63	5.97	13.88	1237.5	Promoter3k	5	27841001	27844700	3700	-1.6706	2.07088e-12	Down	33.83	109.88	1.25	3.15	-1612.5	Promoter3k	no change
RASSF1	16	50376661	50376900	240	-1.80277	0.0109859	Down	1.25	6.85	1.33	6.92	1586.5	Promoter3k	16	50376001	50378200	2200	-1.15272	2.09916e-12	Down	89.14	199.41	4.93	8.28	1266.5	Promoter3k	no change
RASSF10	3	13033701	13033900	200	-1.47719	0.00882396	Down	2.89	9.83	4.09	26.42	2831.5	Promoter3k	3	13032901	13035800	2900	-2.91255	2.22045e-16	Down	6.97	59.01	0.39	2.63	3381.5	Genebody	no change
RAX	10	56937981	56938220	240	-2.06807	0.00338194	Down	4.64	22.65	8.87	121.99	2524.5	Promoter3k	10	56941101	56945800	4700	-1.14837	2.22045e-16	Down	168.36	374.41	5.39	9.59	-2825.5	Promoter3k	no change
RBM20	2	112404721	112405100	380	-2.54718	0.000149157	Down	1.45	13.32	1.09	9.26	756.5	Promoter1k														no change
RBM24	19	17280101	17280380	280	-1.24146	0.00822086	Down	3.94	10.68	2.45	6.57	-1567.5	Promoter3k														no change
RBP4	2	95359981	95360300	320	-1.55997	0.002166	Down	6.18	20.17	6.06	18.54	852.5	Promoter1k	2	95361401	95363600	2200	-2.38566	2.22045e-16	Down	18.66	101.74	1.97	5.33	-1507.5	Promoter3k	no change
RBP7	1	10056901	10057140	240	-1.3697	0.00583788	Down	6.96	19.57	8.03	22.43	-233.5	ProximalPromoter														no change
REEP6	11	1491501	1491720	220	-1.56996	0.0129362	Down	7.7	24.83	12.92	70.96	446.5	Promoter1k	11	1490401	1493300	2900	1.28743	2.22045e-16	Up	517.99	211.62	8.88	13.41	686.5	Promoter1k	consistent
RET	2	43573601	43573820	220	-1.58883	0.00450089	Down	3.97	13.95	4.13	12.75	1194.5	Promoter3k														no change
RFPL2	15	32598901	32599340	440	-0.998153	0.000499215	Down	14.63	30.22	17.9	60.36	343.5	Promoter1k														no change
RGMA	7	93633381	93633760	380	-1.81548	0.000850673	Down	4.06	16.81	2.75	10.41	-1127.5	Promoter3k	7	93632401	93634600	2200	-1.79272	2.48284e-10	Down	22.78	81.39	1.29	4.08	-1057.5	Promoter3k	no change
RGS10	2	121302961	121303160	200	-1.59718	0.00521372	Down	0.96	4.93	1.18	7.3	-838.5	Promoter1k														no change
RHBDF2	9	74496141	74496360	220	-2.46205	0.00793199	Down	0	4.51	0	24.63	1258.5	Promoter3k	9	74468201	74470800	2600	1.71616	9.92041e-09	Up	82.52	24.42	2.9	3.27	14490.5	Genebody	consistent
RHOB	12	20647581	20648000	420	-1.9373	0.000141427	Down	3.35	15.66	2.12	12.89	956.5	Promoter1k														no change
RHOU	1	228778541	228778840	300	-1.2471	0.00219313	Down	17.36	42.58	5.88	16.13	-1702.5	Promoter3k														no change
RIMBP3	15	20460201	20460640	440	-2.31206	0.000264321	Down	5.16	29.59	6.87	49.27	1365.5	Promoter3k														no change
RIMBP3B	15	21902641	21903180	540	-1.97154	0.000167614	Down	12.44	51.71	13.92	37.1	2462.5	Promoter3k	15	21900901	21905500	4600	0.962875	2.22045e-16	Up	409.48	209.59	10.29	18.03	2172.5	Promoter3k	consistent
RIMBP3C	15	21905561	21905760	200	-1.4109	0.0117449	Down	3.37	10.62	5.35	27.88	89.5	ProximalPromoter	15	21905401	21907300	1900	-1.28745	7.54232e-08	Down	41.09	101.74	3.37	8.17	-600.5	Promoter1k	no change
RING1	19	33179321	33179520	200	-1.9891	0.00447025	Down	0.66	5.59	1.46	9.06	3135.5	Genebody	19	33178301	33179900	1600	1.39406	0.000157206	Up	49.75	18.31	4.63	4.41	2815.5	Promoter3k	consistent
RIPK4	14	43188801	43189060	260	-1.63372	0.00106801	Down	3.17	11.94	3.35	6.85	-1681.5	Promoter3k	14	43164301	43166500	2200	2.14853	2.55949e-08	Up	57.57	12.21	2.53	0.77	21848.5	Genebody	consistent
RNF43	9	56477321	56477520	200	-2.30451	0.0116404	Down	0	3.94	0	20.57	17510.5	Genebody														no change
RNPEPL1	12	241507341	241507740	400	-1.89297	3.04184e-05	Down	3.65	16.27	3.02	86.96	-462.5	Promoter1k	12	241506701	241512900	6200	1.3824	2.22045e-16	Up	346.41	132.26	4.53	5.31	1797.5	Promoter3k	consistent
ROBO3	3	124737581	124737900	320	-1.27709	0.00104946	Down	8.02	20.86	6.07	40.19	2436.5	Promoter3k	3	124736001	124738700	2700	-1.07755	2.22045e-16	Down	140.24	297.08	4.55	8.52	2046.5	Promoter3k	no change
ROR2	22	94711741	94711940	200	-1.62286	0.01198	Down	1.63	7.1	2.28	35.73	603.5	Promoter1k														no change
RPL23AP82	15	51195801	51196120	320	-1.81467	0.00350228	Down	1.53	7.9	0.72	14.62	447.5	Promoter1k	15	51191901	51193800	1900	-2.72205	1.82146e-09	Down	5.32	40.7	0.39	3.06	-2662.5	Promoter3k	no change
RRAD	8	66959781	66959980	200	-1.51494	0.0115005	Down	4.84	15.69	7.15	83.33	-441.5	Promoter1k														no change
RRN3P1	8	21825141	21825360	220	-2.22239	0.0111292	Down	0.2	4.6	0.34	8.36	5244.5	Genebody	8	21830601	21832400	1800	-2.24289	2.63157e-06	Down	6.09	32.56	0.62	2.18	-1005.5	Promoter3k	no change
RRN3P2	8	29094121	29094320	200	-1.73385	0.0103086	Down	2.71	11.34	4.7	6.83	8058.5	Genebody	8	29121901	29123300	1400	-2.39638	3.96593e-07	Down	5.76	34.59	0.99	2.31	36438.5	Genebody	no change
RRP7A	15	42915521	42915720	200	-2.42761	0.00700093	Down	0	4.38	0	7.13	208.5	ProximalPromoter	15	42916001	42917300	1300	1.75967	0.000414677	Up	29.95	8.14	3.28	0.82	-821.5	Promoter1k	consistent
RUNX1	14	36263641	36264460	820	-1.90682	4.29163e-07	Down	12.47	49.51	5.32	18.64	157544	Genebody	14	36258601	36262700	4100	1.07508	5.70496e-10	Up	194.03	91.57	4.33	3.24	336.5	Promoter1k	consistent
RUNX2	19	45387921	45388260	340	-1.54316	0.00183505	Down	14.64	44.58	10.17	32.19	92037.5	Genebody	19	45388801	45393000	4200	1.12925	2.22045e-16	Up	352.82	160.75	6.54	7.45	987.5	Promoter1k	consistent
RUNX3	1	25255181	25255620	440	-1.49304	0.000457857	Down	10.61	31.68	13.95	27.66	1369.5	Promoter3k	1	25273601	25275600	2000	2.74797	2.36755e-11	Up	60.4	8.14	3.6	0.61	16900.5	Genebody	consistent
RXRA	22	137216441	137216640	200	-2.34199	0.011079	Down	0	4.07	0	4.59	-1774.5	Promoter3k	22	137275301	137278600	3300	1.92815	1.22588e-11	Up	95.74	24.42	2.02	1.73	58635.5	Genebody	consistent
RXRG	1	165414341	165414700	360	-1.72316	0.000729684	Down	2.78	11.48	3.01	25.91	71.5	ProximalPromoter	1	165410301	165413500	3200	-2.43213	2.22045e-16	Down	13.89	79.36	0.79	2.39	2691.5	Promoter3k	no change
SAG	12	234239301	234240120	820	-2.17495	1.50788e-06	Down	6.64	33.5	2.66	23.76	23402.5	Genebody	12	234239101	234241300	2200	1.58483	7.20026e-10	Up	105.76	34.59	4.97	1.6	23892.5	Genebody	consistent
SALL3	10	76737941	76738280	340	-2.2321	0.000444017	Down	1.75	11.92	1.56	23.19	-2163.5	Promoter3k														no change
SAMD11	1	862421	863100	680	-1.40771	0.000170782	Down	30.34	82.15	23.49	57.55	1640.5	Promoter3k	1	858401	861900	3500	0.974533	2.22045e-16	Up	844.64	429.35	14.73	24.62	-969.5	Promoter1k	consistent
SAMD4A	6	55031981	55032300	320	-2.01911	0.00280909	Down	1.25	8.12	0.92	7.22	-2188.5	Promoter3k	6	55031501	55034300	2800	1.83891	2.22045e-16	Up	170	46.8	3.69	3.76	-1428.5	Promoter3k	consistent
SAMD5	19	147827321	147827680	360	-2.28385	0.000379588	Down	1.15	9.47	0.53	11.69	-2326.5	Promoter3k														no change
SATB2	12	200332141	200332720	580	-2.14932	0.000117427	Down	7.62	37.24	5.71	14.36	3558.5	Genebody	12	200336401	200341400	5000	-2.32167	2.22045e-16	Down	21.18	109.88	0.64	3.23	-2911.5	Promoter3k	no change
SCAND2	7	85177761	85178140	380	-2.33921	0.000101257	Down	2.32	15.8	1.39	14.34	3260.5	Genebody														no change
SCARF2	15	20784561	20784920	360	-1.63163	0.000729684	Down	14.21	46.13	22.36	52.25	7405.5	Genebody	15	20790401	20793300	2900	1.15279	2.22045e-16	Up	376.74	168.89	7.58	11.96	295.5	Promoter1k	consistent
SCGB3A1	18	180016621	180016940	320	-1.73246	0.00829251	Down	5.1	19.27	5.69	27.26	1706.5	Promoter3k														no change
SCN5A	16	38691621	38691820	200	-2.60581	0.00171465	Down	1.29	12.94	3.58	14.06	-556.5	Promoter1k	16	38684201	38687100	2900	1.41082	2.43644e-12	Up	158.56	59.01	6.79	3.55	5512.5	Genebody	consistent
SCTR	12	120280861	120281060	200	-2.07257	0.00457258	Down	2.15	12.25	6.16	73.3	1067.5	Promoter3k														no change
SEC31B	2	102248901	102249440	540	-2.93477	0.00016829	Down	1.46	17.81	1.34	49.1	30424.5	Genebody														no change
SEPHS1	2	13392161	13392360	200	-1.9047	0.0111739	Down	0.76	5.59	0.91	14.67	-1962.5	Promoter3k	2	13390901	13395200	4300	-1.9261	2.22045e-16	Down	45.31	174.99	1.36	4.9	-2752.5	Promoter3k	no change
SEPT5	15	19708541	19708780	240	-1.3789	0.000444017	Down	13.3	36.19	19.59	49.65	2703.5	Promoter3k	15	19701001	19703100	2100	0.960786	1.34234e-08	Up	198.97	101.74	5.81	13.61	64.5	ProximalPromoter	consistent
SERPINE2	12	224902021	224902260	240	-1.83031	0.00253136	Down	0.96	5.97	0.7	7.78	1216.5	Promoter3k	12	224904601	224905900	1300	-3.74812	3.08446e-08	Down	0.74	22.38	0.07	2.45	-1214.5	Promoter3k	no change
SERTAD2	12	64869181	64869620	440	-3.60526	5.71239e-05	Down	0	11.17	0	10.72	11645.5	Genebody	12	64860801	64861800	1000	-3.12928	2.08695e-06	Down	1.44	20.35	0.16	2.04	19745.5	Genebody	no change
SETD7	17	140478701	140478920	220	-1.88021	0.00589958	Down	2.42	11.59	2.25	6.14	-1233.5	Promoter3k	17	140434201	140435300	1100	3.68594	0.000148952	Up	11.87	0	4.85	0	42826.5	Genebody	consistent
SETD8	4	123871781	123872000	220	-2.30451	0.0116404	Down	0	3.94	0	6.35	3187.5	Genebody	4	123872701	123875200	2500	1.60799	1.14385e-09	Up	101.3	32.56	3.62	3.56	5247.5	Genebody	consistent
SFXN3	2	102791081	102791320	240	-2.31536	0.00135421	Down	0.76	7.76	0.75	8.44	205.5	ProximalPromoter														no change
SGMS2	17	108747641	108747840	200	-2.36075	0.00931425	Down	0.1	4.65	0.2	13.51	2020.5	Promoter3k	17	108745901	108747700	1800	-1.2602	6.56878e-06	Down	30.85	75.29	2	3.78	1080.5	Promoter3k	no change
SGPP2	12	223287581	223287920	340	-2.15415	0.000657295	Down	6.05	30.38	5.09	147.77	-1570.5	Promoter3k	12	223286901	223289200	2300	-1.26098	6.48949e-12	Down	68.19	164.82	3.76	6.84	-1270.5	Promoter3k	no change
SHANK1	11	51198781	51198980	200	-1.65416	0.0132935	Down	3.41	12.88	9.98	25.44	21314.5	Genebody	11	51192401	51196700	4300	-1.36973	2.22045e-16	Down	123.01	319.47	3.21	10.4	25644.5	Genebody	no change
SHC3	22	91792121	91792860	740	-2.21607	0.00029044	Down	8.64	43.79	3.86	18.31	1191.5	Promoter3k	22	91790201	91792900	2700	-1.18367	7.00011e-10	Down	65.73	150.58	3.82	5.5	2131.5	Promoter3k	no change
SHH	20	155606721	155607080	360	-1.43185	6.22873e-05	Down	10.52	30.08	10.93	33.59	-1933.5	Promoter3k	20	155594801	155597000	2200	1.0344	2.22045e-16	Up	301.14	146.51	11.45	14.7	9066.5	Genebody	consistent
SHISA3	17	42398201	42398480	280	-1.40082	0.00463309	Down	5.12	15.16	4.5	#NUM!	-1514.5	Promoter3k	17	42396501	42403500	7000	-1.50737	2.22045e-16	Down	151.09	431.38	2.58	8.66	145.5	ProximalPromoter	no change
SHISA7	11	55944341	55945120	780	-1.94936	0.000248905	Down	7.77	32.87	6.12	42.57	9499.5	Genebody	11	55945101	55949000	3900	-1.24986	3.90713e-14	Down	83.27	199.41	3.87	9.61	7179.5	Genebody	no change
SHISA8	15	42307121	42307340	220	-0.871492	0.0115005	Down	26.34	49.02	44.8	71.93	3440.5	Genebody	15	42309001	42312300	3300	0.974595	2.22045e-16	Up	792.68	402.89	15.45	23.11	20.5	ProximalPromoter	consistent
SHOX2	16	157824521	157825000	480	-1.46086	1.14028e-06	Down	13.72	39.52	7.23	14.9	-808.5	Promoter1k	16	157823701	157827300	3600	-0.991876	1.65796e-11	Down	119.21	238.07	4.03	10.62	-1548.5	Promoter3k	no change
SIGLEC15	10	43419021	43419220	200	-1.40541	0.00940716	Down	1.82	6.47	3.88	20.11	13576.5	Genebody	10	43414101	43417200	3100	-1.88644	2.22045e-16	Down	43.85	164.82	2.2	5.22	10106.5	Genebody	no change
SIM1	19	100910721	100910920	200	-1.2824	0.00934552	Down	8.25	21.5	12.89	23.44	730.5	Promoter1k	19	100912501	100915100	2600	-1.55145	2.22045e-16	Down	79.87	236.04	3.34	6.93	-2249.5	Promoter3k	no change
SIM2	14	38074501	38074860	360	-1.6615	0.00057827	Down	18.76	61.51	15.13	45.69	2690.5	Promoter3k	14	38073901	38076700	2800	-0.689895	1.27227e-10	Down	256.94	415.1	10.53	20	3310.5	Genebody	no change
SIX1	6	61114101	61114440	340	-2.06831	0.000549093	Down	8.28	37.92	7.98	95.68	1884.5	Promoter3k	6	61109701	61115200	5500	-0.851449	2.22045e-16	Down	281.49	508.7	6.4	13.92	3704.5	Genebody	no change
SIX2	12	45234701	45235160	460	-1.53793	0.000560582	Down	22.28	66.6	12.99	35.75	1611.5	Promoter3k	12	45237801	45240400	2600	-0.76626	5.14974e-10	Down	189.81	323.54	8.44	12.57	-2558.5	Promoter3k	no change
SIX3	12	45170761	45171160	400	-1.33443	7.77182e-05	Down	18.53	48.25	10.04	52.71	1924.5	Promoter3k	12	45163101	45169400	6300	-0.922821	2.22045e-16	Down	492.18	933.98	7.59	20.45	-2785.5	Promoter3k	no change
SIX6	6	60977161	60977360	200	-0.975065	0.00576432	Down	16.8	33.99	35.43	34.78	1323.5	Promoter3k	6	60976901	60981800	4900	-1.17833	2.22045e-16	Down	162.18	368.3	4.14	9.24	3413.5	Genebody	no change
SKOR1	7	68117241	68117680	440	-1.62834	0.00173053	Down	17.02	54.71	13.42	22.84	-479.5	Promoter1k	7	68118801	68121100	2300	0.54919	4.14181e-10	Up	622.76	425.28	18.04	46.56	2010.5	Promoter3k	consistent
SLC16A11	9	6948361	6948580	220	-2.01217	0.00420114	Down	1.95	10.9	2.62	10.23	-1228.5	Promoter3k	9	6943701	6946700	3000	-0.722408	8.9893e-07	Down	141.43	234	3.64	9.39	2041.5	Promoter3k	no change
SLC16A6	9	66286101	66286360	260	-1.07673	0.00102377	Down	7.97	17.92	7.22	30.83	1174.5	Promoter3k	9	66284101	66286900	2800	-1.45851	1.9111e-12	Down	48.97	136.33	2.3	4.21	1904.5	Promoter3k	no change
SLC17A6	3	22364781	22364980	200	-2.46163	0.00600828	Down	0.79	8.86	3.43	17.45	5214.5	Genebody														no change
SLC17A7	11	49937641	49937940	300	-0.994046	0.00146606	Down	5.07	11.09	4.74	35.44	7017.5	Genebody	11	49941701	49944200	2500	-0.807948	4.32008e-11	Down	186.7	327.61	9.24	20.77	1857.5	Promoter3k	no change
SLC18A3	2	50819961	50820160	200	-1.97308	0.00833719	Down	6.98	30.33	17.6	157.55	1714.5	Promoter3k	2	50817501	50819400	1900	0.505807	3.72595e-06	Up	416.47	293.01	16.37	50.41	104.5	ProximalPromoter	consistent
SLC1A4	12	65218121	65218320	200	-2.19224	0.0115005	Down	2.35	14.31	3.96	37.43	1726.5	Promoter3k	12	65219001	65221600	2600	-2.2486	7.40334e-14	Down	15.91	79.36	1.66	3.3	3806.5	Genebody	no change
SLC25A26	16	66270261	66270480	220	-2.36075	0.00931425	Down	0.1	4.65	0.23	8.34	151086	Genebody	16	66142601	66143800	1200	-3.14018	1.3959e-05	Down	0.96	16.28	0.14	2.18	23916.5	Genebody	no change
SLC25A4	17	186063101	186063300	200	-2	0.0037251	Down	0.66	5.64	0.75	8.74	-1215.5	Promoter3k	17	186062901	186063900	1000	-2.64291	0.000239205	Down	1.44	14.24	0.23	2.86	-1015.5	Promoter3k	no change
SLC26A10	4	58014041	58014380	340	-1.57491	0.000954236	Down	16.76	51.91	15.55	41.21	518.5	Promoter1k	4	58013601	58014800	1200	-0.576982	4.76288e-05	Down	163.36	244.18	9.36	24.51	508.5	Promoter1k	no change
SLC26A4	20	107302921	107303120	200	-1.60208	0.0133393	Down	3.19	11.72	3.78	#NUM!	1941.5	Promoter3k	20	107302301	107307000	4700	-1.524	2.22045e-16	Down	62.32	181.1	2.22	4.85	3571.5	Genebody	no change
SLC2A6	22	136345101	136345320	220	-2.31711	0.0129831	Down	0.2	4.98	0.45	9.86	-934.5	Promoter1k														no change
SLC30A10	1	220100521	220100800	280	-1.42683	0.00175493	Down	6.16	18.25	6.29	32.02	1332.5	Promoter3k														no change
SLC30A2	1	26371401	26371700	300	-2.16158	0.00104526	Down	3.24	17.97	3.23	33.68	1053.5	Promoter3k														no change
SLC30A3	12	27483941	27484260	320	-1.25531	0.0107884	Down	9.77	24.71	11.57	34.59	1859.5	Promoter3k	12	27482001	27485000	3000	-1.43069	2.22045e-16	Down	116.37	315.4	5.86	12.25	2459.5	Promoter3k	no change
SLC32A1	13	37356441	37356740	300	-1.27666	0.00658351	Down	18.94	47.31	33.1	34.49	3486.5	Genebody	13	37357401	37359700	2300	-0.686524	6.14763e-10	Down	242.37	390.68	14.87	26.14	5446.5	Genebody	no change
SLC35D3	19	137241541	137241800	260	-1.83206	0.0122056	Down	6.03	24.03	8.7	25.51	-1730.5	Promoter3k														no change
SLC37A1	14	43933321	43933520	200	-2.44986	0.0107884	Down	0.1	5.01	0.21	11.93	13679.5	Genebody														no change
SLC39A8	17	103264801	103265080	280	-2.76022	0.00404674	Down	0.2	7.13	0.26	7.85	1407.5	Promoter3k	17	103240901	103241900	1000	-2.50574	8.70796e-05	Down	2.4	18.31	1.14	11.03	4068.5	Genebody	no change
SLC40A1	12	190443921	190444280	360	-2.56737	0.000214728	Down	1.75	15.3	1.33	8.73	1436.5	Promoter3k														no change
SLC46A1	9	26733101	26733640	540	-2.83418	3.04444e-07	Down	1.36	15.83	0.75	10.09	-140.5	ProximalPromoter	9	26732101	26734100	2000	1.2429	3.10532e-11	Up	174.73	73.25	7.3	4.9	129.5	ProximalPromoter	consistent
SLC46A3	5	29291941	29292140	200	-2.63517	0.0110483	Down	0.6	8.94	1.18	#NUM!	1109.5	Promoter3k														no change
SLC47A1	9	19438261	19438460	200	-1.90161	0.000774762	Down	1.92	9.91	3.46	47.03	1194.5	Promoter3k														no change
SLC4A4	17	72053981	72054220	240	-2.77529	0.000924955	Down	0.3	7.9	0.58	21.51	1098.5	Promoter3k	17	72174501	72176100	1600	-3.78597	2.09327e-09	Down	0.99	26.45	0.09	2.9	122298	Genebody	no change
SLC6A1	16	11034861	11035120	260	-1.72446	0.00615829	Down	9.08	32.31	23.69	62.93	571.5	Promoter1k	16	11030901	11034300	3400	-1.48612	2.22045e-16	Down	56.74	160.75	1.92	4.3	-1818.5	Promoter3k	no change
SLC6A17	1	110694601	110694940	340	-2.11386	0.000884107	Down	3.81	19.82	4.18	26.43	1639.5	Promoter3k	1	110687301	110693000	5700	-1.34662	2.22045e-16	Down	112.21	286.91	2.35	6.64	-2980.5	Promoter3k	no change
SLC6A5	3	20623301	20623500	200	-1.7011	0.00946875	Down	7.35	26.15	27.48	73.33	2455.5	Promoter3k	3	20632001	20634400	2400	-3.04575	2.22045e-16	Down	6.76	63.08	0.35	4	12255.5	Genebody	no change
SLC6A7	18	149568741	149569460	720	-1.65244	2.06081e-07	Down	18.84	61.37	9.28	34.27	-418.5	Promoter1k	18	149583301	149586500	3200	1.95948	3.46156e-11	Up	89.93	22.38	3.33	1.04	15381.5	Genebody	consistent
SLC7A5	8	87901801	87902360	560	-2.3921	0.000119031	Down	2.09	15.22	0.67	7.63	1019.5	Promoter3k	8	87864301	87865600	1300	2.41211	1.78452e-06	Up	36.79	6.1	2.56	1.47	38149.5	Genebody	consistent
SLC9A8	23	48508081	48508280	200	-2.34199	0.011079	Down	0	4.07	0	10.83	78931.5	Genebody	23	48481801	48484700	2900	-2.47897	1.10371e-10	Down	8.67	52.91	0.65	2.77	54001.5	Genebody	no change
SLCO2A1	16	133747481	133747680	200	-2.36637	0.0096989	Down	0.79	8.23	1.75	#NUM!	1339.5	Promoter3k														no change
SLCO5A1	21	70745801	70746000	200	-2.35896	0.0105096	Down	0	4.13	0	10.35	1398.5	Promoter3k	21	70601501	70603300	1800	-0.532097	1.41959e-12	Down	547.08	791.54	2.51	1.51	143004	Genebody	no change
SLFN11	9	33700141	33700380	240	-2.00609	0.00174286	Down	3.14	15.63	7.55	94.25	459.5	Promoter1k	9	33688901	33690800	1900	-2.54916	1.61779e-09	Down	6.82	44.77	0.52	4.15	10869.5	Genebody	no change
SLFN12L	9	33817501	33817700	200	-1.68713	0.0115005	Down	4.36	16.26	8.61	26.99	-2842.5	Promoter3k	9	33816701	33818200	1500	-1.11275	0.000161672	Down	29.57	65.11	1.59	4.36	-2692.5	Promoter3k	no change
SLITRK5	5	88327481	88327820	340	-1.6995	0.00182208	Down	9.61	33.46	7.86	33.06	2781.5	Promoter3k	5	88324801	88331900	7100	-1.3752	2.22045e-16	Down	270.01	702.01	5.82	11.58	3481.5	Genebody	no change
SLMO1	10	12407081	12407340	260	-1.76623	0.010874	Down	3.88	15.6	4.5	13.87	-683.5	Promoter1k	10	12412401	12413400	1000	-3.51648	2.87331e-06	Down	0.51	16.28	0.19	3.27	5006.5	Genebody	no change
SLX4	8	3661081	3661280	200	-1.49093	0.0115005	Down	1.43	5.83	2.18	29.66	404.5	Promoter1k	8	3645701	3648000	2300	2.07303	1.28328e-06	Up	46	10.17	2.65	1.53	14734.5	Genebody	consistent
SMARCA2	22	2018021	2018360	340	-1.65241	0.000156301	Down	2.97	11.48	2.07	10.68	2849.5	Promoter3k	22	2046301	2048200	1900	1.92821	9.70593e-11	Up	87.98	22.38	3.97	1.8	31909.5	Genebody	consistent
SMYD2	1	214456841	214457040	200	-1.74649	0.012077	Down	0.66	4.57	0.46	5.42	2376.5	Promoter3k														no change
SNAI2	21	49835221	49835440	220	-1.94571	0.00987236	Down	0.76	5.78	0.64	6.14	-1331.5	Promoter3k														no change
SOCS2	4	93966281	93966520	240	-1.80238	0.00264029	Down	0.66	4.79	0.63	9.8	2803.5	Promoter3k	4	93968501	93969800	1300	-4.27128	2.0361e-08	Down	0	18.31	0	2.21	5553.5	Genebody	no change
SOCS3	9	76351861	76352420	560	-3.09022	0.000100651	Down	1.15	17.31	0.44	7.09	4017.5	Genebody	9	76353701	76355500	1800	1.6446	2.41525e-07	Up	72.1	22.38	3.95	1.17	1557.5	Promoter3k	consistent
SORBS3	21	22407621	22408040	420	-2.37838	0.000279314	Down	3.11	20.37	3.66	18.06	-1419.5	Promoter3k	21	22421501	22425700	4200	1.73029	2.22045e-16	Up	198.11	59.01	4.17	1.92	422.5	Promoter1k	consistent
SOWAHA	18	132147961	132148160	200	-1.452	0.0111693	Down	6.61	19.82	18.2	#NUM!	-971.5	Promoter1k														no change
SOWAHB	17	77817421	77817780	360	-1.58985	0.00274718	Down	10.78	34.46	9.64	93.54	1401.5	Promoter3k														no change
SOX1	5	112719901	112720160	260	-1.07372	0.00583781	Down	18.17	39.35	21.03	42.12	-1881.5	Promoter3k														no change
SOX14	16	137480521	137480800	280	-1.07079	0.00278495	Down	21.17	45.57	19.77	46.3	-2472.5	Promoter3k	16	137484501	137487300	2800	-1.49734	2.22045e-16	Down	92.33	262.49	4.4	10.54	2767.5	Promoter3k	no change
SOX17	21	55368141	55368380	240	-1.47617	0.000779632	Down	11.39	33.47	17.44	63.13	-2233.5	Promoter3k	21	55367201	55370300	3100	-1.06941	4.39553e-11	Down	95.47	201.45	6.28	6.07	-1743.5	Promoter3k	no change
SOX18	13	62679101	62679520	420	-1.78802	0.000515791	Down	16.71	60.16	12.55	78.36	1668.5	Promoter3k	13	62678401	62681400	3000	1.1295	2.22045e-16	Up	508.7	231.97	10.56	18.62	1078.5	Promoter3k	consistent
SOX7	21	10587361	10587560	200	-1.75024	0.00953076	Down	6.03	22.65	13.91	20.7	561.5	Promoter1k	21	10586901	10589400	2500	0.863023	2.22045e-16	Up	459.75	252.32	12.4	16.88	-128.5	ProximalPromoter	consistent
SOX9	9	70114921	70115200	280	-2.36637	0.0096989	Down	0.79	8.23	1.79	12.33	-2099.5	Promoter3k	9	70118901	70121000	2100	1.90744	4.55569e-13	Up	109.63	28.49	3.99	1.63	2790.5	Promoter3k	consistent
SP5	12	171573821	171574160	340	-3.08462	0.000245283	Down	1.09	16.73	1.65	15.6	2134.5	Promoter3k	12	171573801	171574900	1100	-1.55473	0.000111619	Down	12.5	38.66	1.27	3.58	2494.5	Promoter3k	no change
SP6	9	45927701	45928080	380	-1.15655	0.000355928	Down	10.56	24.77	6.6	10.35	5349.5	Genebody	9	45928801	45930700	1900	-1.32917	1.61115e-08	Down	41.51	105.81	2.11	5.31	3489.5	Genebody	no change
SP9	12	175202921	175203260	340	-1.27187	0.000486862	Down	11.61	29.45	7.99	22.77	3270.5	Genebody	12	175193501	175200900	7400	-0.92033	2.22045e-16	Down	280.15	531.09	4.35	8.1	-2619.5	Promoter3k	no change
SPAG6	2	22636601	22636840	240	-2.29708	0.000902185	Down	1.46	11.09	2.19	32.59	2347.5	Promoter3k														no change
SPARCL1	17	88439961	88440280	320	-2.51326	0.00621771	Down	0.1	5.28	0.1	5.87	10534.5	Genebody	17	88431401	88432900	1500	-2.36338	2.01797e-05	Down	3.94	24.42	0.45	2.45	18504.5	Genebody	no change
SPATC1	21	145102641	145103240	600	-1.51144	6.86451e-05	Down	10.54	31.9	6.11	23.25	16359.5	Genebody														no change
SPEF2	18	35753501	35754460	960	-2.39157	0.000199593	Down	6.36	37.62	3.03	16.52	135992	Genebody	18	35780001	35783000	3000	-3.7508	2.22045e-16	Down	2.4	44.77	0.26	2.7	163512	Genebody	no change
SPG20OS	5	36931341	36932140	800	-3.94985	0.000100651	Down	0.5	22.18	0.25	11.52	11173.5	Genebody	5	36921401	36922400	1000	3.62761	0.000210777	Up	11.36	0	4.61	0	1333.5	Promoter3k	consistent
SPHKAP	12	229047221	229047420	200	-2.21739	0.0107531	Down	1.89	12.44	4.34	17.14	-959.5	Promoter1k	12	229045901	229048600	2700	-1.20322	7.40334e-14	Down	90.46	209.59	5.33	11.47	-889.5	Promoter1k	no change
SSTR1	6	38677741	38678480	740	-1.95199	0.000130586	Down	10	41.56	5.34	26.45	907.5	Promoter1k	6	38676001	38678500	2500	-0.834106	1.91681e-08	Down	129.68	231.97	6.02	13.3	47.5	ProximalPromoter	no change
SSTR2	9	71163301	71163500	200	-1.81304	0.0133393	Down	2.62	11.72	2.76	21.87	2241.5	Promoter3k	9	71162301	71165300	3000	-1.46992	2.22045e-16	Down	55.19	154.65	2.56	5.48	2641.5	Promoter3k	no change
ST14	3	130039601	130039880	280	-1.69334	0.00203328	Down	1.82	8.12	1.74	8.1	10059.5	Genebody	3	130027301	130029100	1800	-1.41881	3.19034e-09	Down	38.19	103.78	2.92	5	-1480.5	Promoter3k	no change
ST3GAL1	21	134582261	134582460	200	-1.69446	0.0119609	Down	2.72	11.04	3.96	33.11	1822.5	Promoter3k	21	134581701	134584600	2900	1.22313	2.22045e-16	Up	248.35	105.81	5.75	11.58	1032.5	Promoter3k	consistent
ST6GALNAC2	9	74580021	74581040	1020	-2.58801	0.000356019	Down	9.24	60.57	2.9	27.83	1614.5	Promoter3k														no change
ST8SIA4	18	100240421	100240700	280	-1.45796	0.00336543	Down	3.47	11.28	2.74	59.47	-1573.5	Promoter3k	18	100235201	100241300	6100	-1.75997	2.22045e-16	Down	79.2	270.63	1.88	5.34	719.5	Promoter1k	no change
ST8SIA5	10	44338981	44339180	200	-1.85064	0.00850926	Down	2.94	13.21	7.51	#NUM!	-2041.5	Promoter3k	10	44309601	44312200	2600	-2.89188	1.72656e-11	Down	5.44	46.8	0.31	3.76	26138.5	Genebody	no change
STMN2	21	80524521	80524980	460	-1.40597	2.0441e-05	Down	11.57	32.31	4.65	35.24	1702.5	Promoter3k	21	80522101	80525800	3700	-1.55805	2.22045e-16	Down	85.03	252.32	2.57	8.68	902.5	Promoter1k	no change
STOX2	17	184825841	184826220	380	-2.86969	0.0010981	Down	0.1	7.04	0.07	12.25	-477.5	Promoter1k														no change
SULF1	21	70404321	70404520	200	-1.35683	0.0129052	Down	0.96	4.02	0.88	#NUM!	25562.5	Genebody	21	70426901	70428600	1700	-2.40189	3.74782e-06	Down	4.58	28.49	0.95	2.14	22723.5	Genebody	no change
SVEP1	22	113342621	113343000	380	-2.81291	0.000135726	Down	1.59	17.2	1.55	19.02	-650.5	Promoter1k	22	113318901	113321600	2700	-3.43223	1.4976e-09	Down	1.92	30.52	0.16	3.06	21909.5	Genebody	no change
SYCE3	15	51002521	51002720	200	-2.24378	0.00931425	Down	0.1	4.21	0.29	#NUM!	-1292.5	Promoter3k	15	51001201	51004100	2900	-1.40785	5.942e-09	Down	37.72	101.74	1.34	5.11	-1322.5	Promoter3k	no change
SYCN	11	39694141	39694340	200	-1.70919	0.0116141	Down	1.15	6.03	1.82	40.93	665.5	Promoter1k	11	39695801	39696800	1000	-1.38446	0.000228543	Down	15.75	42.73	1.8	5.72	-1394.5	Promoter3k	no change
SYCP2L	19	10965281	10965540	260	-2.59368	0.00554399	Down	0.1	5.64	0.25	13.36	78347.5	Genebody	19	10900001	10901600	1600	-2.62882	1.0282e-05	Down	2.78	22.38	0.36	1.68	13737.5	Genebody	no change
SYN3	15	33266501	33266740	240	-2.30451	0.0116404	Down	0	3.94	0	4.99	136186	Genebody	15	33065201	33068400	3200	-2.42812	2.08533e-13	Down	12.04	69.18	0.68	3.62	336006	Genebody	no change
SYNC	1	33168641	33168860	220	-1.63552	0.00894641	Down	1.43	6.55	1.51	18.05	-389.5	Promoter1k														no change
SYPL2	1	110009461	110009760	300	-1.88522	0.000399244	Down	4.59	19.65	7.53	22.57	511.5	Promoter1k	1	110013401	110015900	2500	-2.10985	2.61714e-09	Down	12.43	56.97	1.35	2.98	5551.5	Genebody	no change
SYT12	3	66789961	66790180	220	-1.8374	0.0050184	Down	4.77	19.62	5.93	#NUM!	-118.5	ProximalPromoter														no change
T	19	166577361	166578220	860	-2.12053	2.91372e-05	Down	8.21	39.05	2.83	16.79	4340.5	Genebody														no change
TACR1	12	75426261	75426600	340	-1.38479	0.000952734	Down	8.52	23.86	7.67	15.34	214.5	ProximalPromoter	12	75424401	75426500	2100	-1.32201	2.73044e-07	Down	35.21	89.53	2.45	4.31	1194.5	Promoter3k	no change
TAF8	19	42017361	42017660	300	-1.51154	0.00220252	Down	1.62	6.47	1.78	10.48	-739.5	Promoter1k	19	42020401	42021700	1300	-3.36419	1.45316e-05	Down	0.48	14.24	0.06	2.14	2800.5	Promoter3k	no change
TAGLN2	1	159894261	159894720	460	-2.10741	0.000130722	Down	1.62	10.29	0.7	5.16	793.5	Promoter1k	1	159890101	159891100	1000	2.26623	0.000203487	Up	23.39	4.07	3.02	0.45	4683.5	Genebody	consistent
TAL1	1	47692521	47692960	440	-1.7876	0.000532036	Down	17.28	62.11	12.28	33.22	2702.5	Promoter3k	1	47691601	47697100	5500	-1.27813	2.22045e-16	Down	306.49	744.74	7.09	15.46	1092.5	Promoter3k	no change
TAMM41	16	11888781	11889000	220	-2.24229	0.00812914	Down	1.16	9.22	1.17	15.63	-538.5	Promoter1k	16	11890601	11891700	1100	-3.15796	7.93739e-05	Down	0.48	12.21	0.1	2.94	-2798.5	Promoter3k	no change
TAP2	19	32805481	32805800	320	-2.17051	0.000583773	Down	1.73	11.29	2.13	25.48	906.5	Promoter1k	19	32803601	32805600	2000	-1.84132	5.53225e-10	Down	20.29	75.29	1.51	5.33	1946.5	Promoter3k	no change
TBC1D1	17	38130101	38130340	240	-2.30451	0.0116404	Down	0	3.94	0	3.18	8646.5	Genebody	17	37893101	37896000	2900	-1.74197	2.22045e-16	Down	46.75	158.72	2.25	6.37	1846.5	Promoter3k	no change
TBR1	12	162278821	162279140	320	-1.68916	0.00493831	Down	10.26	35.31	7.64	47.52	6361.5	Genebody	12	162280801	162283600	2800	-1.69264	2.22045e-16	Down	49.67	162.79	3.84	8.91	9581.5	Genebody	no change
TBX15	1	119524681	119525340	660	-1.63349	1.87776e-07	Down	15.37	49.79	5.6	38.6	7168.5	Genebody	1	119519801	119525600	5800	-1.47281	2.22045e-16	Down	93.93	262.49	2.55	8.11	9478.5	Genebody	no change
TBX18	19	85476401	85476800	400	-1.44316	0.00120879	Down	17.8	50.12	18.94	35.03	-2701.5	Promoter3k														no change
TBX2	9	59475181	59475400	220	-1.11637	0.00635681	Down	13.88	31.26	26.67	54.09	-1965.5	Promoter3k	9	59476001	59478600	2600	0.863159	2.22045e-16	Up	559.73	307.26	14.67	52.86	44.5	ProximalPromoter	consistent
TBX20	20	35294321	35294720	400	-1.5548	0.000508091	Down	17.53	53.44	17.06	55.2	-809.5	Promoter1k	20	35288201	35291000	2800	-1.25216	5.76761e-10	Down	57.51	138.37	2.39	4.06	4110.5	Genebody	no change
TBX3	4	115110181	115110620	440	-1.77682	1.08068e-06	Down	8.89	32.89	4.66	17.16	11568.5	Genebody	4	115111001	115113400	2400	2.68094	2.22045e-16	Up	148.93	22.38	4.69	0.79	9768.5	Genebody	consistent
TBX4	9	59530561	59531060	500	-1.5022	7.31664e-07	Down	16.16	47.61	7.79	23.85	-2995.5	Promoter3k	9	59530901	59535400	4500	0.757661	2.22045e-16	Up	702.52	415.1	13.15	13.16	-655.5	Promoter1k	consistent
TBX5	4	114839721	114840060	340	-1.55331	0.000776349	Down	25.11	75.63	25.68	126.51	1812.5	Promoter3k	4	114834501	114843000	8500	-1.07105	2.22045e-16	Down	422.72	889.22	4.99	11.16	2952.5	Promoter3k	no change
TCEA3	1	23720221	23720580	360	-2.87601	0.000139815	Down	0.7	11.48	1.16	20.97	30860.5	Genebody	1	23749801	23752000	2200	1.05257	2.63025e-11	Up	228.99	109.88	7.56	12.03	360.5	Promoter1k	consistent
TCF15	23	587341	587620	280	-0.82094	0.0332729	Down	11.08	20.34	10.46	55.16	3429.5	Genebody	23	585301	590300	5000	-1.09453	2.22045e-16	Down	194.81	417.14	3.98	8.66	3109.5	Genebody	no change
TCF21	19	134211381	134211580	200	-1.49944	0.0115005	Down	4.56	14.72	7.05	20.4	1221.5	Promoter3k														no change
TCHH	1	152079821	152080020	200	-1.2417	0.00957821	Down	7.06	18.06	14.48	54.22	6635.5	Genebody	1	152082701	152084900	2200	0.818852	2.22045e-16	Up	557.13	315.4	10.16	22.34	2755.5	Promoter3k	consistent
TCHP	4	110340101	110340540	440	-3.00217	7.8724e-05	Down	0.66	12.3	0.45	8.21	1998.5	Promoter3k	4	110337201	110338200	1000	1.72715	0.000567454	Up	29.26	8.14	3.58	0.65	-377.5	Promoter1k	consistent
TDGF1	16	46618041	46618300	260	-2.94315	0.000138124	Down	0.1	7.46	0.14	5.97	2126.5	Promoter3k	16	46619001	46621700	2700	-1.87555	9.40827e-11	Down	20.9	79.36	1.19	3.41	1275.5	Promoter3k	no change
TDH	21	11206601	11206820	220	-1.32925	0.0039674	Down	6.08	16.79	4.61	17.06	9565.5	Genebody	21	11222201	11223600	1400	-3.72356	6.56878e-06	Down	0	12.21	0	2.94	25755.5	Genebody	no change
TEKT4	12	95538041	95538260	220	-2.2448	0.0127624	Down	3.38	19.76	13.66	29.04	919.5	Promoter1k														no change
TET2	17	106082421	106082740	320	-1.87238	0.000632337	Down	3.4	15.11	2.51	17.42	15549.5	Genebody														no change
TFAP2A	19	10397861	10398280	420	-2.57625	0.000184404	Down	2.32	18.8	1.21	15.65	14536.5	Genebody	19	10415701	10419500	3800	-1.3554	2.22045e-16	Down	88.46	227.9	2.67	5.08	2196.5	Promoter3k	no change
TFAP2B	19	50812661	50812880	220	-2.05471	0.00185661	Down	4.11	20.23	11.62	57.72	26332.5	Genebody	19	50788001	50793100	5100	-1.26106	2.22045e-16	Down	107.24	258.42	2.96	5.66	4112.5	Genebody	no change
TFAP2C	13	55202481	55202680	200	-2.2752	0.00663748	Down	2.64	16.62	7.1	28.55	-1776.5	Promoter3k	13	55207501	55209400	1900	-2.42552	1.28308e-08	Down	7.14	42.73	1.27	2.34	4093.5	Genebody	no change
TFPI2	20	93520541	93520740	200	-2.44986	0.0107884	Down	0.1	5.01	0.65	6.32	-575.5	Promoter1k														no change
TGFB1	11	41856941	41857420	480	-1.03188	0.000609067	Down	7.28	15.93	4.09	13.67	2650.5	Promoter3k	11	41857001	41859400	2400	0.700591	5.49725e-06	Up	225.5	138.37	4.46	8.77	1630.5	Promoter3k	consistent
TGFBI	18	135364521	135364720	200	-2.21101	0.0100258	Down	0	3.63	0	6.82	37.5	ProximalPromoter	18	135361601	135364100	2500	-1.83982	5.55062e-12	Down	24.86	91.57	1.98	4.41	-1732.5	Promoter3k	no change
TGIF1	10	3451781	3451980	200	-1.45675	0.0120627	Down	0.96	4.38	0.81	11.12	290.5	Promoter1k														no change
THPO	16	184096361	184096700	340	-3.10769	0.00017195	Down	0	7.62	0	4.88	-598.5	Promoter1k														no change
TJP1	7	30115061	30115280	220	-2.11042	0.00433155	Down	0.76	6.6	0.73	11.25	-464.5	Promoter1k	7	30113801	30115300	1500	1.19857	0.00052556	Up	52.66	22.38	2.25	4.49	155.5	ProximalPromoter	consistent
TLL1	17	166793661	166793880	220	-2.36478	0.00941021	Down	0.99	9.25	1.64	55.06	-638.5	Promoter1k	17	166790201	166794600	4400	-2.0623	2.22045e-16	Down	32.37	138.37	1.54	4.9	-2008.5	Promoter3k	no change
TLL2	2	98271261	98271800	540	-3.7456	0.000160364	Down	0.79	23.01	0.82	9.52	2152.5	Promoter3k	2	98270901	98273800	2900	-1.34487	2.22045e-16	Down	71.49	183.13	2.29	8.17	1332.5	Promoter3k	no change
TLX1	2	102895541	102896120	580	-1.61351	0.000749487	Down	29.69	92.91	16.03	32.87	4770.5	Genebody														no change
TLX2	12	74740801	74741000	200	-1.17621	0.00689409	Down	8.93	21.44	14.86	129.39	-694.5	Promoter1k														no change
TLX3	18	170733841	170734040	200	-2.27769	0.00395215	Down	5.49	30.47	15.17	26.06	-2346.5	Promoter3k	18	170737901	170740200	2300	0.640836	8.75134e-10	Up	457.43	293.01	17.17	23.53	2763.5	Promoter3k	consistent
TMCC3	4	95042061	95042260	200	-1.86024	0.0123185	Down	0.76	5.39	1.13	6.42	2163.5	Promoter3k	4	95042901	95044900	2000	1.37485	1.35205e-08	Up	112.41	42.73	4.22	4.68	423.5	Promoter1k	consistent
TMCO4	1	20107281	20107520	240	-2.79256	0.00424078	Down	0.4	8.7	0.91	20.35	19009.5	Genebody	1	20010101	20015100	5000	-1.75657	2.22045e-16	Down	46.87	160.75	1.51	3.8	113810	Genebody	no change
TMEFF2	12	193059801	193060000	200	-1.80335	0.0129362	Down	1.06	6.19	5.9	12.13	-256.5	Promoter1k	12	193059401	193062500	3100	-1.5749	2.22045e-16	Down	59.44	179.06	1.81	5.99	-1306.5	Promoter3k	no change
TMEM150A	12	85828701	85828920	220	-2.42761	0.00700093	Down	0	4.38	0	10.5	1011.5	Promoter3k	12	85826301	85828200	1900	2.09358	9.23593e-06	Up	38.01	8.14	3.02	0.65	2571.5	Promoter3k	consistent
TMEM198B	4	56223921	56224120	200	-1.57017	0.007904	Down	0.96	4.82	1.98	#NUM!	629.5	Promoter1k	4	56222901	56223900	1000	2.90328	9.0541e-08	Up	36.93	4.07	4.61	0.35	9.5	ProximalPromoter	consistent
TMEM38B	22	108456181	108456500	320	-2.03801	0.000444017	Down	1.06	7.46	0.39	13.56	-483.5	Promoter1k	22	108454101	108456100	2000	-3.33619	8.97433e-09	Down	1.92	28.49	0.12	2.64	-1723.5	Promoter3k	no change
TMEM59L	11	18721881	18722140	260	-1.08301	0.00018056	Down	12.93	28.51	23.23	54.7	-1670.5	Promoter3k	11	18725401	18729100	3700	-1.03267	6.77277e-12	Down	111.88	229.93	3.95	8.14	3569.5	Genebody	no change
TMEM62	7	43424781	43424980	200	-2.06695	0.0100258	Down	0	3.19	0	3.5	-840.5	Promoter1k	7	43459101	43460200	1100	1.60208	0.000560513	Up	32.91	10.17	1.51	12.25	33929.5	Genebody	consistent
TMEM63A	1	226070761	226070960	200	-2.36075	0.00931425	Down	0.1	4.65	0.28	5.04	-440.5	Promoter1k														no change
TMEM88	9	7758221	7758440	220	-2.37295	0.00850926	Down	0	4.18	0	10.45	-52.5	ProximalPromoter														no change
TMOD1	22	100263041	100263240	200	-1.68793	0.0119609	Down	3.01	11.92	4.12	32.83	-320.5	Promoter1k	22	100321501	100324100	2600	-2.05413	2.79891e-09	Down	13.45	59.01	1.1	3.55	58880.5	Genebody	no change
TMOD2	7	52044781	52045020	240	-2.0927	0.00767496	Down	1.75	10.73	2.39	29.91	1143.5	Promoter3k	7	52044301	52047300	3000	-2.51554	2.22045e-16	Down	11.63	71.22	0.47	3.06	2043.5	Promoter3k	no change
TNFRSF9	1	8002621	8002820	200	-2.41875	0.0132074	Down	0.7	8.09	3.05	9.17	504.5	Promoter1k	1	8002801	8004500	1700	-2.00033	8.45515e-07	Down	9.93	42.73	0.67	3.96	-425.5	Promoter1k	no change
TNFSF8	22	117687061	117687340	280	-2.55092	0.000116009	Down	1.43	13.24	1.07	32.34	5674.5	Genebody	22	117664801	117665800	1000	-3.48156	4.04365e-05	Down	0	10.17	0	2.04	27574.5	Genebody	no change
TNIK	16	171178701	171178920	220	-1.67763	0.00946366	Down	1.06	5.59	0.67	5.48	-613.5	Promoter1k														no change
TNK1	9	7285921	7286120	200	-1.68806	0.0115005	Down	1.25	6.25	2.79	18.41	1728.5	Promoter3k														no change
TNRC18	20	5448041	5448860	820	-3.32958	0.000109418	Down	1.82	27.35	0.41	12.06	14726.5	Genebody	20	5458801	5462200	3400	2.45165	2.22045e-16	Up	327.28	59.01	5.65	2.73	2676.5	Promoter3k	consistent
TNS3	20	47521961	47522220	260	-2.08052	0.000357757	Down	0.96	7.29	0.59	6.92	99651.5	Genebody														no change
TNXB	19	32063821	32064020	200	-2.83902	0.000122474	Down	1.06	13.74	2.6	95.07	13230.5	Genebody	19	32058201	32061500	3300	-1.87915	4.36808e-12	Down	23.61	89.53	1.09	3.17	17300.5	Genebody	no change
TOMM20L	6	58863981	58864200	220	-1.84171	0.00941021	Down	0.66	4.95	0.83	12.42	1447.5	Promoter3k	6	58859301	58860500	1200	-2.46011	5.13757e-05	Down	2.88	20.35	2.06	2.23	-2742.5	Promoter3k	no change
TOMM5	22	37592161	37592360	200	-1.59821	0.0105516	Down	1.53	6.66	2.04	8.51	375.5	Promoter1k														no change
TP53INP2	13	33291361	33291600	240	-1.57075	0.00888865	Down	3.08	11.12	2.64	19.15	-666.5	Promoter1k	13	33288901	33290700	1800	-1.25851	8.61373e-05	Down	23.23	56.97	2.1	4.9	-2346.5	Promoter3k	no change
TPPP	18	695081	695280	200	-1.81992	0.00696099	Down	1.45	7.65	3.36	13.98	-1670.5	Promoter3k	18	668101	671000	2900	1.90945	7.40334e-14	Up	117.41	30.52	2.95	2.3	23959.5	Genebody	consistent
TPX2	23	30327781	30328020	240	-1.62358	0.00457258	Down	3.3	12.25	4.65	36.65	997.5	Promoter1k	23	30371301	30372400	1100	-3.72356	6.56878e-06	Down	0	12.21	0	4.9	44947.5	Genebody	no change
TRADD	8	67192781	67193120	340	-1.60702	0.000385526	Down	14.58	46.46	11.73	48.78	861.5	Promoter1k	8	67190801	67192900	2100	-1.15241	8.37272e-11	Down	77.26	172.96	4.64	12.25	1961.5	Promoter3k	no change
TRH	16	129691361	129692660	1300	-2.2181	0.000517589	Down	19.91	96.29	5.74	22.91	-1102.5	Promoter3k	16	129696101	129698000	1900	-1.57747	5.17219e-09	Down	27.97	85.46	2.55	5.72	3937.5	Genebody	no change
TRIB3	13	362101	362300	200	-1.06326	0.0113992	Down	4.8	11.12	5.38	11.38	893.5	Promoter1k	13	360901	363500	2600	2.04881	2.22045e-16	Up	171.54	40.7	5.97	2.58	893.5	Promoter1k	consistent
TRIM2	17	154075181	154075540	360	-2.64386	0.000544668	Down	1.96	17.5	2.11	11.67	1091.5	Promoter3k														no change
TRIM44	3	35683421	35683620	200	-1.82366	0.00798112	Down	0.76	5.23	1.65	27.78	-831.5	Promoter1k	3	35696801	35697800	1000	-3.48156	4.04365e-05	Down	0	10.17	0	2.04	12948.5	Genebody	no change
TRIM47	9	73873381	73873580	200	-1.72538	0.010463	Down	1.25	6.44	1.2	6.36	1175.5	Promoter3k	9	73873001	73875400	2400	1.13642	2.22045e-16	Up	300.9	136.33	8.21	10.95	455.5	Promoter1k	consistent
TRIM54	12	27529901	27530180	280	-1.21745	0.000191865	Down	4.01	10.65	3.96	65.62	24744.5	Genebody	12	27508801	27509800	1000	-3.54543	2.55859e-06	Down	0.48	16.28	0.06	2.45	4004.5	Genebody	no change
TRIM7	18	180630721	180631160	440	-1.6867	0.000263088	Down	13.69	46.29	10.16	37.13	1236.5	Promoter3k	18	180630901	180633300	2400	0.750073	7.40334e-14	Up	496.92	295.05	11.18	18.7	76.5	ProximalPromoter	consistent
TRPA1	21	72988801	72989120	320	-1.47423	0.00220276	Down	4.73	14.92	6.76	21.32	-1141.5	Promoter3k	21	72985301	72987400	2100	-2.09203	4.80932e-08	Down	10.69	48.84	0.94	3.27	1468.5	Promoter3k	no change
TSLP	18	110406521	110406720	200	-2.02223	0.00797077	Down	2.22	12.08	4.3	59.42	843.5	Promoter1k	18	110406201	110408800	2600	-1.26013	1.49585e-08	Down	47.84	115.98	2.72	4.37	111.5	ProximalPromoter	no change
TSPAN11	4	31080641	31080960	320	-2.8594	0.00276101	Down	0.4	9.16	0.43	5.45	963.5	Promoter1k	4	31077301	31079600	2300	-1.28895	1.48043e-09	Down	51.04	126.16	2.9	8	-1386.5	Promoter3k	no change
TTC28	15	28642121	28642460	340	-1.49768	0.000454424	Down	4.11	13.43	2.13	23.46	433562	Genebody	15	28954601	28955700	1100	-2.97526	8.75694e-08	Down	2.75	28.49	0.34	2.45	120702	Genebody	no change
TTC3	14	38446521	38446820	300	-2.3283	0.00480253	Down	1.26	10.35	1.76	10.61	1100.5	Promoter3k														no change
TTC32	12	20101201	20101460	260	-2.73118	0.00133204	Down	0	5.64	0	8.74	413.5	Promoter1k														no change
TTC34	1	2611381	2611660	280	-2.31312	0.000281265	Down	3.6	21.86	1.85	9.95	94709.5	Genebody	1	2701501	2703500	2000	1.74514	9.42501e-10	Up	91.02	26.45	3.11	2.9	3729.5	Genebody	consistent
TTPA	21	63999081	63999400	320	-1.55496	0.00084277	Down	4.83	16.13	4.67	30.43	-628.5	Promoter1k	21	63981301	63982500	1200	-3.15796	7.93739e-05	Down	0.48	12.21	0.1	3.68	16711.5	Genebody	no change
TUBA4B	12	220120821	220121020	200	-2.39128	0.00621217	Down	0.99	9.44	3.24	17.42	2956.5	Promoter3k	12	220119601	220121700	2100	-1.13836	1.43405e-07	Down	53.99	120.05	4.17	7.61	2686.5	Promoter3k	no change
TUBB1	13	57601801	57602320	520	-3.74685	9.57701e-05	Down	0.2	15.11	0.16	79.25	7752.5	Genebody														no change
TUBB2B	19	3230041	3230240	200	-1.82989	0.0121964	Down	1.45	7.71	1.41	39.53	-2172.5	Promoter3k	19	3228301	3231200	2900	-1.06792	4.14955e-08	Down	68.39	144.47	1.91	6.69	-1782.5	Promoter3k	no change
TUBB6	10	12306761	12307100	340	-1.8606	0.000950516	Down	2.61	12.11	1.84	14.81	-1325.5	Promoter3k	10	12306901	12308800	1900	1.1271	2.55859e-06	Up	107.86	48.84	4.46	6.53	-405.5	Promoter1k	consistent
TULP4	19	158887921	158888300	380	-2.05929	0.000250598	Down	1.92	11.17	1.18	9.41	154420	Genebody														no change
TWIST1	20	19155901	19156100	200	-2.40474	0.00819041	Down	2.25	16.21	3.77	16.88	1294.5	Promoter3k	20	19155801	19158100	2300	1.09652	2.72644e-13	Up	253.51	118.02	8.74	10.15	344.5	Promoter1k	consistent
TYMP	15	50966681	50967160	480	-1.73216	8.10204e-05	Down	4.71	17.97	3.34	12.39	1337.5	Promoter3k	15	50966001	50967100	1100	-1.05634	0.000247831	Down	31.77	67.15	2.93	8.99	1707.5	Promoter3k	no change
UAP1L1	22	139971261	139971720	460	-2.57921	0.000124333	Down	2.35	19.02	1.89	18.47	-461.5	Promoter1k	22	139968701	139971500	2800	-1.39816	1.09875e-13	Down	60.37	160.75	2.49	5.69	-1851.5	Promoter3k	no change
UBE2J1	19	90061521	90061720	200	-2.42761	0.00700093	Down	0	4.38	0	11.12	998.5	Promoter1k	19	90060101	90061500	1400	2.89893	3.45943e-05	Up	21.6	2.03	2.24	0.14	1818.5	Promoter3k	consistent
UBE2QL1	18	6448081	6448300	220	-2.39577	0.00600828	Down	0.79	8.42	1.75	22.65	-544.5	Promoter1k	18	6490801	6492900	2100	-1.87214	3.25106e-10	Down	19.84	75.29	1.26	5.33	43115.5	Genebody	no change
UCN	12	27530281	27530480	200	-1.11739	0.0113016	Down	2.48	6.55	10.1	10.86	749.5	Promoter1k	12	27529101	27531600	2500	0.545419	1.76701e-08	Up	523.13	358.13	11.98	28.75	779.5	Promoter1k	consistent
UCP1	17	141489241	141489520	280	-2.37071	0.00672403	Down	2.78	18.55	3.52	15.07	578.5	Promoter1k	17	141490501	141492400	1900	-1.52563	1.36918e-08	Down	29.03	85.46	2.02	6.86	-1491.5	Promoter3k	no change
ULBP1	19	150284101	150284420	320	-1.63574	0.00767496	Down	3.28	12.3	3.82	17.06	-881.5	Promoter1k	19	150286901	150289800	2900	-1.23448	2.22045e-16	Down	88.5	209.59	4.3	12.02	3208.5	Genebody	no change
ULBP2	19	150263381	150263640	260	-1.27573	0.00403103	Down	8.71	22.51	13.71	67.05	375.5	Promoter1k	19	150260001	150266100	6100	-0.729313	2.22045e-16	Down	385	638.93	7.31	12.02	-84.5	ProximalPromoter	no change
UNCX	20	1271921	1272120	200	-1.42896	0.00989388	Down	9.44	27.11	23.64	25.04	-632.5	Promoter1k	20	1274701	1278200	3500	0.99642	2.22045e-16	Up	711.41	356.09	15.19	30.63	3797.5	Genebody	consistent
URM1	22	131146501	131146900	400	-1.51278	0.000180938	Down	3.44	11.67	1.98	28	13103.5	Genebody	22	131147001	131148400	1400	-1.48025	0.00144038	Down	9.57	28.49	0.8	2.14	14103.5	Genebody	no change
USP2	3	119235621	119235840	220	-2.08458	0.0087738	Down	1.65	10.24	1.32	50.37	16705.5	Genebody	3	119225601	119227000	1400	-2.14296	1.50633e-06	Down	7.52	36.63	0.48	4.01	8591.5	Genebody	no change
USP3	7	63792981	63795060	2080	-2.78193	0.000589326	Down	23.04	164.34	3.59	24.57	-2788.5	Promoter3k														no change
VAMP5	12	85811701	85811920	220	-2.09516	0.00391251	Down	0.76	6.52	0.77	31.67	280.5	Promoter1k	12	85816101	85817300	1200	2.49999	2.0198e-05	Up	27.68	4.07	2.37	0.41	5170.5	Genebody	consistent
VASH1	6	77229341	77229600	260	-2.01024	0.00995664	Down	3.21	15.96	4.07	88.08	1236.5	Promoter3k	6	77223901	77227100	3200	-1.95608	7.40334e-14	Down	24.43	97.67	1.18	3.1	-2733.5	Promoter3k	no change
VAX1	2	118896241	118896620	380	-1.49519	0.000420699	Down	16.35	47.91	17.73	43.91	1381.5	Promoter3k	2	118886701	118893200	6500	-1.10479	2.22045e-16	Down	269.11	579.92	6.5	10.42	7861.5	Genebody	no change
VDR	4	48297441	48297640	200	-2.22043	0.00827953	Down	2.15	13.68	3.9	34.09	1273.5	Promoter3k	4	48299301	48301800	2500	-1.3238	3.00505e-12	Down	61.99	156.68	2.72	8.2	-1736.5	Promoter3k	no change
VGF	20	100811281	100811800	520	-2.99476	0.000152053	Down	1.76	21	0.9	8.49	-2688.5	Promoter3k	20	100809901	100812300	2400	-1.19967	3.34968e-09	Down	58.79	136.33	1.77	6.57	-2248.5	Promoter3k	no change
VGLL2	19	117585141	117585360	220	-2.30299	0.000301829	Down	3.14	19.43	5.35	56.22	-1469.5	Promoter3k	19	117592201	117594300	2100	-2.07549	2.22045e-16	Down	22.41	97.67	1.99	6.19	6514.5	Genebody	no change
VMO1	9	4688541	4688940	400	-2.58055	0.000160932	Down	1.73	15.33	1.67	93.74	988.5	Promoter1k	9	4689801	4691700	1900	-1.0197	2.8301e-07	Down	67.74	138.37	6.29	8.33	-1021.5	Promoter3k	no change
VPS13C	7	62353281	62353480	200	-1.50454	0.00909662	Down	2.32	8.42	5.05	25.34	-716.5	Promoter1k	7	62148601	62150200	1600	-3.48156	4.04365e-05	Down	0	10.17	0	1.36	203264	Genebody	no change
VPS37B	4	123360521	123360900	380	-2.18434	0.000140325	Down	2.32	14.09	1.37	8.8	20001.5	Genebody	4	123351001	123354300	3300	2.02685	3.05305e-13	Up	102.59	24.42	3.14	1.4	28061.5	Genebody	consistent
VSNL1	12	17720621	17720820	200	-2.35896	0.0105096	Down	0	4.13	0	7.03	-1085.5	Promoter3k	12	17718301	17720200	1900	-1.72594	4.3219e-06	Down	13.45	46.8	1.3	3.13	-2555.5	Promoter3k	no change
VSTM2A	20	54611701	54612040	340	-1.53408	0.0107884	Down	7.08	22.4	6.82	17.73	1852.5	Promoter3k														no change
VSTM2B	11	30018701	30019020	320	-1.61084	0.000616207	Down	9.13	29.94	6.31	33.91	1370.5	Promoter3k	11	30019701	30024200	4500	-0.816358	2.22045e-16	Down	264.18	465.97	5.74	14.03	4460.5	Genebody	no change
VSX1	13	25063441	25063640	200	-1.29932	0.00263002	Down	12.12	31.29	20.65	44.44	-525.5	Promoter1k	13	25049801	25054300	4500	-2.1497	2.22045e-16	Down	33.16	150.58	1.22	4.42	10964.5	Genebody	no change
WHAMMP2	7	28983261	28983460	200	-2.32193	0.010463	Down	0.4	6	1.3	32.61	632.5	Promoter1k	7	28982201	28984000	1800	1.09589	8.58122e-06	Up	101.17	46.8	4.96	5.64	372.5	Promoter1k	consistent
WHAMMP3	7	23209101	23209520	420	-2.50339	5.19192e-05	Down	1.85	15.16	1.03	11.98	-953.5	Promoter1k	7	23207701	23209100	1400	0.898219	0.000327626	Up	91.89	48.84	6.37	5.35	-43.5	ProximalPromoter	consistent
WHSC1	17	1871881	1872080	200	-2.37295	0.00850926	Down	0	4.18	0	10.45	-1141.5	Promoter3k	17	1977401	1980200	2800	2.55429	3.48884e-11	Up	64.61	10.17	2.52	0.58	84292.5	Genebody	consistent
WNK4	9	40933441	40933720	280	-2.01137	0.00375463	Down	3.74	18.11	6.96	50.69	932.5	Promoter1k	9	40937401	40939500	2100	-1.74262	3.66191e-10	Down	24.23	83.43	1.2	4.78	5802.5	Genebody	no change
WNT1	4	49376001	49376320	320	-1.76963	0.00062067	Down	8.52	31.46	8.67	26.75	3925.5	Genebody	4	49368601	49371900	3300	-1.20961	8.41158e-09	Down	54.86	128.19	2.21	4.17	-1984.5	Promoter3k	no change
WNT10A	12	219758281	219759060	780	-1.87712	0.000308935	Down	20.28	77.17	9.33	47.05	13416.5	Genebody	12	219747501	219749400	1900	0.776589	1.17444e-06	Up	213.34	124.12	8.97	8.3	3196.5	Genebody	consistent
WNT10B	4	49365901	49366280	380	-1.89998	0.000301829	Down	6.39	26.58	4.58	19.28	-449.5	Promoter1k	4	49362801	49365500	2700	-1.13199	1.44504e-11	Down	86.73	191.27	2.48	11.52	1490.5	Promoter3k	no change
WNT11	3	75916441	75916880	440	-2.00545	0.000314499	Down	8.9	38.75	4.66	25.97	913.5	Promoter1k	3	75915901	75918400	2500	1.39124	1.42479e-13	Up	177.76	67.15	5.72	3.85	423.5	Promoter1k	consistent
WNT2	20	116962641	116962960	320	-1.56656	0.00147478	Down	12.41	38.72	21.41	53.15	542.5	Promoter1k	20	116959401	116963000	3600	-1.16893	2.72644e-13	Down	92.66	209.59	4.03	6.82	2142.5	Promoter3k	no change
WNT3	9	44894641	44895040	400	-3.2289	0.000143289	Down	1.29	20.47	1.18	11.13	1241.5	Promoter3k														no change
WNT5B	4	1739621	1741600	1980	-2.17751	0.000308935	Down	20.5	96.26	2.05	11.18	2199.5	Promoter3k	4	1738801	1740900	2100	1.35233	3.78594e-11	Up	152.22	59.01	4.99	3.09	1439.5	Promoter3k	consistent
WNT6	12	219722301	219722680	380	-1.90745	0.00109978	Down	5.92	24.96	7.04	31.36	-2054.5	Promoter3k	12	219735301	219739300	4000	0.799427	2.22045e-16	Up	634.65	364.23	13.8	12.9	12755.5	Genebody	consistent
WNT7B	15	46368601	46368920	320	-1.60363	0.000914432	Down	23.32	72.91	35.42	136.54	4247.5	Genebody	15	46370901	46375100	4200	0.806998	2.22045e-16	Up	776.84	443.59	9.42	23.23	7.5	ProximalPromoter	consistent
WNT8B	2	102242801	102243440	640	-1.43925	0.000411953	Down	14.51	41.06	7.87	15.56	20309.5	Genebody	2	102240501	102241700	1200	-1.55041	5.20076e-05	Down	13.93	42.73	1.54	2.86	18289.5	Genebody	no change
WNT9A	1	228136321	228136580	260	-1.40414	0.0238202	Down	4.15	12.63	6.24	38	-774.5	Promoter1k	1	228113101	228115100	2000	2.06547	1.41402e-08	Up	62.79	14.24	2.46	5.72	21575.5	Genebody	consistent
WNT9B	9	44929681	44930040	360	-1.9608	0.000287586	Down	3.01	14.61	2.32	13.93	893.5	Promoter1k														no change
WRAP73	1	3567221	3567440	220	-1.17675	0.0110483	Down	16.57	38.72	42	74.17	-659.5	Promoter1k	1	3555901	3558000	2100	2.19959	8.22591e-09	Up	59.68	12.21	2.58	1.23	9720.5	Genebody	consistent
WT1-AS	3	32457901	32458100	200	-1.79454	0.00322007	Down	5.46	21.41	11.64	124.95	716.5	Promoter1k	3	32457201	32462100	4900	-0.714931	2.22045e-16	Down	414.9	681.66	11.95	18.24	2366.5	Promoter3k	no change
YAF2	4	42633361	42633820	460	-2.40577	0.000184538	Down	2.71	18.66	2.97	17.36	-1436.5	Promoter3k	4	42620801	42623100	2300	1.80893	1.17069e-10	Up	95.18	26.45	1.87	4.55	10138.5	Genebody	consistent
YPEL2	9	57410501	57410760	260	-2.29496	0.00576432	Down	1.16	9.6	1.37	17.1	1578.5	Promoter3k														no change
ZBED4	15	50245121	50245380	260	-2.09007	0.00326357	Down	4.2	21.14	7.29	40.06	-2245.5	Promoter3k	15	50278301	50280700	2400	2.31156	1.37245e-08	Up	54.45	10.17	2.73	0.72	32004.5	Genebody	consistent
ZC3H12C	3	109962861	109963140	280	-2.60644	0.0036868	Down	0	5.09	0	5.36	-1085.5	Promoter3k	3	109963501	109964500	1000	1.57503	0.000735698	Up	32.28	10.17	1.63	2.45	-85.5	ProximalPromoter	consistent
ZCCHC2	10	60192521	60192860	340	-2.45177	0.000163041	Down	1.06	10.27	0.56	14.35	2033.5	Promoter3k	10	60190201	60191800	1600	1.59372	2.39519e-06	Up	63.44	20.35	1.83	4.08	343.5	Promoter1k	consistent
ZCCHC6	22	88941481	88941860	380	-2.87381	0.000499215	Down	0	6.33	0	9.23	27731.5	Genebody	22	88927301	88928400	1100	-2.00245	4.81515e-05	Down	6.36	28.49	0.53	2.29	41551.5	Genebody	no change
ZEB1	2	31609801	31610000	200	-2.06695	0.0100258	Down	0	3.19	0	6.05	1800.5	Promoter3k														no change
ZEB2	12	145272121	145272680	560	-3.96717	0.000106782	Down	0.5	22.46	0.62	12.17	5557.5	Genebody	12	145271701	145274300	2600	-1.79662	1.21919e-09	Down	20.96	75.29	0.85	4.53	4957.5	Genebody	no change
ZEB2-AS1	12	145277241	145277640	400	-2.5913	0.000160932	Down	1.65	14.97	0.91	14.68	1025.5	Promoter3k														no change
ZFPM2	21	106331841	106332120	280	-1.32679	0.00111394	Down	7.89	21.3	8.86	37.54	834.5	Promoter1k	21	106659001	106660000	1000	-3.12072	5.84331e-06	Down	1.22	18.31	0.26	2.01	328354	Genebody	no change
ZHX2	21	123792261	123792480	220	-2.3762	0.00798112	Down	0.2	5.23	0.41	9.96	-1529.5	Promoter3k	21	123790101	123792400	2300	-1.64626	1.59989e-07	Down	20.12	65.11	3.35	6.03	-2649.5	Promoter3k	no change
ZHX3	23	39867001	39868040	1040	-3.12686	0.000295689	Down	5.46	55.43	2.64	26.56	61218.5	Genebody	23	39870601	39874700	4100	1.9108	2.22045e-16	Up	347.08	91.57	7.12	3.24	56088.5	Genebody	consistent
ZIC1	16	147130381	147130600	220	-1.78373	0.00385053	Down	5.07	19.9	9.51	22.64	3310.5	Genebody	16	147128301	147134300	6000	-1.02676	2.22045e-16	Down	278.13	567.71	5.22	11.99	4120.5	Genebody	no change
ZIC4	16	147112761	147113040	280	-1.85405	0.00307459	Down	8.64	33.85	14.84	31.4	9170.5	Genebody	16	147119501	147127700	8200	-1.35581	2.22045e-16	Down	299.12	767.13	4.78	14	995.5	Promoter1k	no change
ZMIZ1	2	80995281	80995660	380	-2.86492	0.000100651	Down	0.86	12.55	0.63	7.61	166680	Genebody	2	81013601	81016000	2400	2.49909	2.31002e-12	Up	73.68	12.21	3.75	0.67	186010	Genebody	consistent
ZMYND10	16	50382621	50382820	200	-2.36826	0.0133222	Down	1.39	11.34	7.41	58.55	435.5	Promoter1k														no change
ZMYND11	2	179981	180200	220	-2.56958	0.00881351	Down	0.1	5.53	0.16	7.17	-313.5	Promoter1k	2	220101	221700	1600	-2.53254	3.76895e-05	Down	2.69	20.35	0.22	1.44	40477.5	Genebody	no change
ZNF251	21	145980921	145981180	260	-2.42761	0.00700093	Down	0	4.38	0	7.13	-80.5	ProximalPromoter														no change
ZNF26	4	133562841	133563040	200	-2.31904	0.0102988	Down	0	3.99	0	#NUM!	7.5	ProximalPromoter	4	133584101	133585100	1000	-2.22165	0.000309561	Down	3.14	18.31	0.51	5.51	21667.5	Genebody	no change
ZNF343	13	2491081	2491320	240	-2.33012	0.00665015	Down	1.46	11.37	1.43	53.66	-1422.5	Promoter3k	23	2482001	2483000	1000	-3.11826	1.50379e-05	Down	0.99	16.28	0.18	2.18	7277.5	Genebody	no change
ZNF436	1	23684821	23685060	240	-2.38297	0.00433454	Down	1.36	11.31	2.16	54.58	9938.5	Genebody	1	23687301	23690100	2800	-2.11195	1.14421e-12	Down	17.59	79.36	0.98	3.41	6178.5	Genebody	no change
ZNF503	2	77160621	77160880	260	-1.75599	0.00057175	Down	6.76	25.21	5.64	44.41	762.5	Promoter1k	2	77155001	77162200	7200	1.49669	2.22045e-16	Up	708.1	250.28	6.48	9.42	2912.5	Promoter3k	consistent
ZNF503-AS2	2	77163681	77164060	380	-1.32133	0.000361231	Down	8.66	23.14	7.59	19.65	357.5	Promoter1k	2	77163201	77166200	3000	1.24093	3.42387e-11	Up	174.49	73.25	5.5	2.67	1187.5	Promoter3k	consistent
ZNF578	11	53005421	53005680	260	-1.91561	0.00946366	Down	0.76	5.64	0.55	28.31	48722.5	Genebody	11	52990001	52993000	3000	-1.71352	8.29142e-09	Down	21.64	73.25	1.19	3.27	34672.5	Genebody	no change
ZNF664	4	124459801	124460000	200	-2.48308	0.0115005	Down	0.1	5.15	0.24	9.22	2139.5	Promoter3k	4	124456601	124458700	2100	1.94421	3.61408e-09	Up	73.31	18.31	1.85	5.51	-110.5	ProximalPromoter	consistent
ZNF703	21	37557181	37557580	400	-1.70981	0.000194141	Down	4.31	16.37	2.38	13.42	4080.5	Genebody	21	37553501	37556500	3000	1.52275	1.99574e-10	Up	118.82	40.7	2.21	3.27	1700.5	Promoter3k	consistent
ZNF800	20	127032981	127033300	320	-2.82782	0.00286204	Down	0.4	8.94	0.61	11.13	-373.5	Promoter1k														no change
ZRANB2-AS1	1	71514321	71514520	200	-1.51382	0.0110972	Down	2.81	9.88	4.04	51.92	2232.5	Promoter3k	1	71513801	71515200	1400	-1.92142	5.5438e-06	Down	9.47	38.66	0.94	3.58	2312.5	Promoter3k	no change
ZSWIM6	18	60625201	60625400	200	-2.59418	0.010148	Down	0.3	6.85	0.63	4.43	-2798.5	Promoter3k														no change

## Sheet: S1B
id	baseMean	ELFAF	ELF1	pval	padj	log2FC.ELFAFvsELF1	gNNMT624	control	log2_gNNMT_vs_control	padj_gNNMT_vs_control
C1orf159	369.889	278.397	461.381	3.31e-05	0.000191601	-0.728612	391.99	278.409	0.492114	0.0157419
LOC441869	78.4402	56.1244	100.756	0.00130794	0.0052689	-0.84303
SSU72	3493.69	2859.71	4127.66	8.01e-05	0.000427358	-0.529439	3237.34	1927.07	0.748097	4.10742e-11
C1orf174	946.62	816.23	1077.01	0.00732722	0.0236952	-0.399939	867.405	912.875	-0.0736276	0.778095
CAMTA1	466.861	326.868	606.855	1.47e-07	1.26e-06	-0.89244	1266.08	712.863	0.827785	2.92998e-10
VAMP3	962.166	759.288	1165.04	3.71e-05	0.000212134	-0.617598	1898.47	1369.94	0.47043	0.000109676
TNFRSF9	5.30845	0	10.6169	2.78e-05	0.000162853	-6.74374	27.0574	14.835	0.825262	0.338904
CLSTN1	7670.07	5909.88	9430.26	1.16e-06	8.71e-06	-0.674159	8923.33	2874.58	1.63389	4.38185e-58
LZIC	200.341	139.9	260.783	0.000121496	0.000622234	-0.897972	818.45	775.79	0.077132	0.778095
NPPB	993.296	462.378	1524.21	0.0166016	0.0475668	-1.7207	1339.65	895.006	0.581356	0.210021
PRDM2	676.663	546.19	807.135	0.000217952	0.0010545	-0.563321	1463.06	315.122	2.21142	2.64096e-58
KAZ	809.524	423.573	1195.48	3.81e-09	4.06e-08	-1.49668
TMEM51	419.953	179.646	660.261	2.55e-13	4.02e-12	-1.8773	308.819	379.743	-0.297392	0.444006
EFHD2	1239.68	905.625	1573.73	0.00208452	0.0079266	-0.797139	457.178	297.971	0.6159	0.0198434
C1orf64	5.34111	1.67855	9.00368	0.0126832	0.0378939	-2.35575	5.55477	10.1237	-0.763019	0.680906
C1orf144	5197.02	4182.26	6211.79	4.27e-05	0.000241306	-0.570714
NBPF1	304.797	245.176	364.417	0.00139494	0.00558214	-0.57158	1434.74	936.48	0.614934	1.4983e-06
IFFO2	1425.55	1037.49	1813.61	3.5e-08	3.28e-07	-0.805704	1317.91	903.028	0.544909	3.40643e-05
CAPZB	6918.85	5458.88	8378.83	1.19e-05	7.42e-05	-0.618134	6000.04	2924.74	1.03641	1.11412e-09
C1orf151	1534.77	1260.93	1808.6	0.000203276	0.000991324	-0.520345
PLA2G2A	28.8084	10.1134	47.5033	5.66e-07	4.41e-06	-2.2206	410.964	8.02069	5.51314	1.13169e-67
CDA	442.54	216.75	668.331	0.00052535	0.00233096	-1.62408	201.778	31.9523	2.62145	3.14982e-13
PINK1	2995.51	2511.08	3479.93	0.00164073	0.00643374	-0.470736	504.772	541.396	-0.10086	0.745846
ECE1	3018.67	2157.72	3879.62	8.44e-07	6.44e-06	-0.846382	4273.5	1407.09	1.60201	8.03709e-38
ZNF436	53.9797	28.3646	79.5948	0.00143276	0.00571273	-1.48532	359.611	113.839	1.65084	8.55384e-15
RPL11	16376.1	14251.1	18501.1	0.00734224	0.0237396	-0.376543	26049.3	29407.6	-0.174936	0.133825
GRHL3	213.656	54.9938	372.317	1.88e-38	1.3e-36	-2.75696	1928.53	194.518	3.30288	5.14423e-121
TMEM57	820.596	666.266	974.926	0.000376447	0.00173354	-0.549126	1200.36	1399.89	-0.221674	0.132437
FAM54B	698.297	515.037	881.557	1.42e-06	1.05e-05	-0.775263
GRRP1	27.4746	15.538	39.4112	0.00364164	0.0129557	-1.3372
DHDDS	1219.8	1068.16	1371.43	0.0110331	0.0336839	-0.360532	948.733	1139.02	-0.263464	0.0740824
ARID1A	9049.38	7367.15	10731.6	8.63e-05	0.000457478	-0.542681	8278.62	994.762	3.05569	4.96511e-149
ZDHHC18	1297.64	1108.89	1486.39	0.00371395	0.0131779	-0.422669	2032.74	931.247	1.12535	1.71511e-19
IFI6	97.5343	65.2855	129.783	9.46e-05	0.000495997	-0.99017	135.365	68.6812	0.968632	0.00299632
STX12	265.737	180.74	350.735	4.2e-07	3.33e-06	-0.956076	919.708	671.537	0.453131	0.0021613
EYA3	479.274	404.507	554.042	0.0062275	0.0205941	-0.453735	1490.1	1442.19	0.0471185	0.844086
SESN2	1342.94	1058.15	1627.72	2.79e-05	0.000163294	-0.621262	2447.51	790.151	1.62988	1.27185e-35
RBBP4	5714.9	4896.51	6533.3	0.00253102	0.00941042	-0.416052	3897.15	2989.3	0.382496	0.000533737
KIAA1522	4171.38	3197.52	5145.23	3.36e-07	2.7e-06	-0.686267	3968.69	1005.02	1.98037	2.60319e-73
YARS	7675.56	6163.25	9187.87	2.99e-05	0.000174594	-0.576032	11572	6961.49	0.733085	7.17922e-11
RNF19B	1539.87	807.333	2272.4	1.33e-21	3.87e-20	-1.49287	683.423	652.055	0.0676824	0.919341
ADC	178.676	68.5604	288.791	4.95e-05	0.000275857	-2.07298
C1orf212	1157.76	988.532	1326.99	0.00389491	0.0137238	-0.424761
TRAPPC3	821.743	611.714	1031.77	1.26e-06	9.35e-06	-0.754098	1071.64	1215.31	-0.181351	0.271902
MAP7D1	2596.44	1719.79	3473.09	7.96e-06	5.13e-05	-1.01394	4121.58	1257.24	1.71214	1.04039e-37
STK40	1344.08	1149.03	1539.12	0.00620793	0.0205388	-0.421654	1835.08	486.719	1.91251	3.78524e-51
ZC3H12A	324.602	270.116	379.088	0.00749047	0.0241189	-0.4888	229.178	155.621	0.555476	0.0326127
CDCA8	1880.86	1648.87	2112.85	0.0126241	0.0377594	-0.357697	1234.63	1196.27	0.0454907	0.890093
C1orf122	1086.51	874.428	1298.59	6.26e-05	0.000342005	-0.570475	738.685	999.259	-0.435391	0.134387
FHL3	1139.8	894.735	1384.86	3.99e-05	0.000227222	-0.630156	746.737	171.825	2.11322	1.84517e-35
RRAGC	726.658	431.064	1022.25	1.84e-15	3.5e-14	-1.24558	1239.12	795.449	0.638824	0.0026594
MYCL1	523.02	373.52	672.52	7.98e-08	7.06e-07	-0.848218
COL9A2	176.858	89.4427	264.274	4.38e-11	5.74e-10	-1.56193	2973.82	315.529	3.23239	1.73197e-144
SMAP2	364.071	243.482	484.66	1.89e-08	1.83e-07	-0.992863	401.345	181.982	1.13673	7.32798e-09
HIVEP3	136.863	102.32	171.405	0.000814133	0.00345117	-0.743744	90.2054	85.6193	0.0744308	0.960731
YBX1	35977.3	28689.6	43265.1	1.98e-05	0.000119595	-0.592673	13382.6	10016.8	0.41789	0.0164885
CLDN19	349.354	257.827	440.882	1.03e-05	6.5e-05	-0.773758	698.094	339.982	1.03579	2.01275e-06
LEPRE1	2651.3	2330.31	2972.29	0.0172093	0.04906	-0.35104
C1orf50	209.991	165.13	254.853	0.0021214	0.00804398	-0.625758	388.107	252.815	0.616391	0.002149
ELOVL1	943.447	778.824	1108.07	0.000982625	0.00407411	-0.508624	654.019	622.435	0.0712992	0.810829
IPO13	1957.23	1614.76	2299.7	0.00737437	0.0238214	-0.510098	726.548	547.2	0.40834	0.0129695
POMGNT1	1740.62	1342.79	2138.44	0.00194115	0.0074495	-0.67128	2481.21	1406.1	0.818902	4.69357e-13
LRRC41	3887.87	2830.24	4945.51	7.85e-09	8.02e-08	-0.805175	3141.01	2460.88	0.351926	0.0026616
NSUN4	586.511	499.44	673.582	0.00464376	0.0159657	-0.431466	778.758	564.22	0.464214	0.00282426
DMBX1	15.7788	5.36863	26.189	0.000196483	0.000960562	-2.2652	470.733	19.2203	4.54409	4.63403e-65
MKNK1	511.446	360.381	662.51	1.49e-07	1.27e-06	-0.878236	489.053	493.565	-0.0132243	0.960731
CC2D1B	1085.92	909.569	1262.27	0.00218127	0.00824725	-0.472722	952.092	1110.82	-0.222232	0.176684
GPX7	258.36	188.776	327.943	0.00987588	0.0306406	-0.796448	392.624	289.283	0.439359	0.0348151
C1orf123	647.594	559.705	735.484	0.0131988	0.0391842	-0.393967	1149.31	830.353	0.468494	0.000757512
HSPB11	162.351	133.655	191.047	0.0127348	0.0380115	-0.515089	591.656	405.729	0.543126	0.00339161
NFIA	199.259	82.2318	316.286	2.26e-07	1.87e-06	-1.94217	24.4462	51.9388	-1.05688	0.0505029
TM2D1	84.406	57.9149	110.897	0.00189737	0.00730094	-0.936029	530.486	418.103	0.342726	0.0628786
DOCK7	1120.3	968.887	1271.72	0.0077765	0.0248944	-0.392347	2320.94	1867.88	0.313158	0.0267341
DNAJC6	121.825	74.0932	169.556	3.53e-07	2.83e-06	-1.19325	783.036	187.198	2.05867	1.2991e-35
GADD45A	849.478	511.694	1187.26	6.6e-15	1.2e-13	-1.21412	1636.83	718.911	1.1859	1.65892e-21
WLS	3713.44	227.725	7199.15	5.33e-201	4.99e-197	-4.98185	15613.5	6123.45	1.35023	6.81404e-22
HHLA3	412.553	333.589	491.517	0.00208367	0.00792496	-0.559029	403.437	22.5949	4.09937	5.38648e-52
CTH	348.189	295.435	400.943	0.016906	0.0483279	-0.440425	1115.39	264.992	2.06938	1.81183e-27
NEXN	160.856	90.6387	231.073	0.00155747	0.00615233	-1.34918	531.187	253.842	1.06233	1.1618e-09
LPHN2	3316.94	2589.15	4044.72	2.1e-06	1.5e-05	-0.64354
GNG5	1695.19	1375.62	2014.76	0.000153537	0.000768054	-0.550494	2064.63	366.979	2.48889	1.77186e-82
SH3GLB1	1285.96	1014.76	1557.15	2.21e-05	0.00013176	-0.617709	2739.89	1544.86	0.826234	7.97119e-14
HS2ST1	331.973	251.226	412.72	5.22e-05	0.000289524	-0.715956	1145.38	1169.59	-0.030148	0.960731
GBP6	26.8303	9.83377	43.8269	3.91e-06	2.68e-05	-2.14469	0	2.03778	-1.60302	0.613544
EVI5	243.229	203.01	283.448	0.00808925	0.0257634	-0.481331	738.81	555.84	0.409892	0.00991142
BCAR3	838.227	435.912	1240.54	0.00029218	0.00137768	-1.50865	536.933	558.726	-0.057293	0.864245
ARHGAP29	398.951	184.805	613.097	7.05e-09	7.26e-08	-1.72956	2052.54	1313.5	0.643599	1.69244e-05
CNN3	6234.84	4526.75	7942.93	5.5e-09	5.75e-08	-0.811182	9172.86	10275	-0.163672	0.168851
CDC14A	126.131	95.0742	157.187	0.00127461	0.00515126	-0.724758	387.868	307.443	0.334275	0.12804
GPR88	27.3856	1.95557	52.8156	1.18e-16	2.43e-15	-4.68608	0	1.27156	-1.18368	0.778095
VCAM1	13.4855	2.26316	24.7077	8.94e-06	5.71e-05	-3.392	9.24065	5.91769	0.565946	0.796614
SARS	4180.27	3536.57	4823.96	0.00175982	0.00684198	-0.447855	9680.89	4764.42	1.02269	7.58245e-26
CSF1	143.628	70.3699	216.887	3.98e-13	6.18e-12	-1.62253	805.01	223.731	1.8426	1.89602e-30
AHCYL1	4392.65	3823.95	4961.34	0.0093174	0.029125	-0.375655	6349.98	1833.15	1.79187	2.8274e-69
SLC6A17	101.887	46.2251	157.549	7.32e-12	1.03e-10	-1.76685	28.0852	58.5411	-1.0336	0.221104
HBXIP	1374.09	1057.71	1690.47	5.53e-06	3.68e-05	-0.676425
PROK1	13.8124	0	27.6248	1.33e-05	8.24e-05	-8.11504	4.04409	6.55347	-0.582545	0.808617
CYMP	5.58829	1.1499	10.0267	0.00229526	0.00862289	-3.01828	0.768314	7.25447	-2.2228	0.148187
CEPT1	367.751	271.977	463.525	8.33e-06	5.35e-05	-0.768945	815.149	1000.01	-0.294551	0.0531885
C1orf88	125.584	75.0982	176.069	1.74e-07	1.46e-06	-1.22819
RAP1A	686.009	530.56	841.459	0.000137886	0.000696271	-0.665277	906.274	752.2	0.268504	0.0964587
MAGI3	256.033	193.169	318.898	0.000184801	0.000909865	-0.722937	1695.8	548.439	1.62679	7.49041e-38
DCLRE1B	357.722	301.055	414.388	0.0119355	0.0360394	-0.460821	506.875	324.952	0.639814	0.000301078
NGF	11.0557	5.08377	17.0275	0.00684052	0.0223178	-1.72424	48.612	18.9106	1.31715	0.0210537
IGSF3	2572.7	1627.96	3517.45	0.000408928	0.00186189	-1.11141	3665.82	1791.5	1.03256	3.75048e-22
MAN1A2	479.93	415.188	544.671	0.015379	0.0445344	-0.391539	1846.02	2037.34	-0.142196	0.389857
TBX15	437.319	162.944	711.693	7.26e-14	1.19e-12	-2.12619	8.90839	17.3129	-0.886141	0.443151
HMGCS2	4.83714	0.526036	9.14825	0.00164935	0.00646348	-3.88486	27.8776	5.91769	2.06159	0.0132361
NBPF9	258.208	109.237	407.178	0.00266038	0.0098367	-1.89724
RNF115	749.929	605.597	894.261	0.0128229	0.0382439	-0.562261
PDIA3P	843.345	562.571	1124.12	0.000546242	0.0024145	-0.998557
BCL9	2165.35	1700.46	2630.24	0.00737919	0.0238303	-0.629238	3648.68	530.523	2.77957	6.00744e-125
NBPF14	223.326	175.586	271.066	0.000800162	0.00339733	-0.626178
NBPF15	154.631	65.1475	244.115	3.64e-10	4.34e-09	-1.90416
NBPF16	68.0984	44.5176	91.6791	0.000267778	0.00127223	-1.04055
LOC645166	74.2587	32.1072	116.41	9.29e-05	0.000488308	-1.855
ECM1	50.7465	31.2367	70.2563	0.00684226	0.0223196	-1.16683	42.0085	30.1754	0.464214	0.553576
LASS2	4830.2	3911.47	5748.94	4.71e-05	0.000263974	-0.555575
CDC42SE1	1389.14	1195.17	1583.1	0.00862232	0.02717	-0.405508	2006.6	1401.01	0.517973	1.37709e-05
PI4KB	1735.9	1445.23	2026.58	0.00567983	0.0190351	-0.487721	1239.15	692.257	0.839051	2.14149e-10
TUFT1	324.563	248.232	400.894	9.86e-05	0.000515409	-0.691309	733.863	544.217	0.430645	0.00764762
S100A10	3601.14	2717.18	4485.09	4.29e-07	3.4e-06	-0.723008	3069.16	1958.89	0.647543	3.12079e-09
S100A11	3022.5	1026.77	5018.24	5.39e-13	8.25e-12	-2.28896	3996.27	327.74	3.604	1.81288e-60
SNAPIN	361.956	305.095	418.817	0.00767345	0.0246192	-0.456933	413.872	485.447	-0.229618	0.314768
GATAD2B	942.948	804.43	1081.47	0.00668298	0.0218877	-0.426902	1793.4	223.764	2.99702	3.09181e-102
RPS27	13330.2	6295.38	20365	5.87e-05	0.000322791	-1.69371	216.273	212.695	0.023953	0.960731
UBE2Q1	2320.66	1729.88	2911.44	3.1e-07	2.5e-06	-0.751028	2360.54	1901.29	0.311989	0.0426505
PYGO2	1142.52	837.432	1447.61	9.73e-08	8.5e-07	-0.789553	1787.9	665.31	1.42481	6.56359e-31
ZBTB7B	865.909	664.59	1067.23	9.04e-06	5.77e-05	-0.683251	1423.67	426.563	1.73641	5.37263e-34
EFNA4	475.343	269.546	681.14	6.45e-16	1.26e-14	-1.3371	422.661	264.829	0.672409	0.000504895
EFNA1	59.5779	39.6376	79.5182	0.00137091	0.00549658	-1.0026	668.664	63.0244	3.38674	2.67641e-63
THBS3	284.611	208.198	361.025	0.00136768	0.00548477	-0.79385	1435	185.193	2.94719	8.38364e-77
GBA	475.381	355.053	595.708	2.22e-05	0.000132341	-0.746405	290.166	202.506	0.51677	0.0235189
SCAMP3	1408.87	1096.44	1721.3	8.99e-06	5.74e-05	-0.650619	1127.74	389.199	1.53243	2.13194e-27
UBQLN4	2019.03	1702.19	2335.86	0.00174194	0.00677809	-0.456535	1510.99	756.472	0.997189	1.70768e-15
MEX3A	2625.6	1788.59	3462.6	2.39e-08	2.29e-07	-0.952995	4973.62	1236.98	2.0066	1.43122e-79
SLC25A44	1503.53	1066.86	1940.21	2.51e-09	2.74e-08	-0.862791	681.97	682.525	-0.00117154	1
CRABP2	5348.72	1165.67	9531.78	1.82e-39	1.32e-37	-3.03148	15875.9	5317.81	1.57775	6.10365e-49
PEAR1	65.5334	33.7201	97.3467	0.00649129	0.0213084	-1.52673	343.793	87.657	1.95942	3.58816e-18
ETV3	418.579	339.584	497.574	0.00131561	0.00529751	-0.551008	981.138	899.687	0.124901	0.542449
CYCSP52	78.8685	37.784	119.953	0.000708173	0.00304754	-1.66401	0	1.27156	-1.18368	0.778095
IFI16	37.4835	12.3975	62.5694	1.2e-05	7.49e-05	-2.32612	1561.79	52.9007	4.85768	1.14257e-167
PEA15	5523.73	3753.05	7294.41	6.18e-12	8.73e-11	-0.958709	4941.82	2599.22	0.926699	4.61632e-09
VANGL2	4010.55	2824.21	5196.9	0.00010659	0.000552391	-0.879782	7084.06	646.627	3.45155	3.62673e-212
CD48	42.6686	1.81928	83.518	0.000161174	0.000802824	-5.44518	0	5.21669	-2.63615	0.105305
PFDN2	1929.56	1560.06	2299.06	0.007483	0.0240992	-0.559408	1123.94	777.615	0.530862	0.0137499
B4GALT3	1036.45	890.472	1182.44	0.00594806	0.0198029	-0.409083	969.924	553.509	0.808148	1.10584e-08
APOA2	33.0322	13.0669	52.9976	7.1e-07	5.48e-06	-2.01173	28.2099	5.34713	2.20228	0.00746037
RPL31P11	89.8116	63.8927	115.73	0.000972558	0.00403773	-0.856036	4.83835	1.27156	1.36188	0.631751
DDR2	389.5	251.599	527.401	4.73e-05	0.000264978	-1.06748	601.182	118.86	2.32885	9.27954e-36
RGS4	28.8688	3.58259	54.155	9.46e-15	1.69e-13	-3.88096	879.771	282.55	1.63516	3.86853e-27
RGS5	586.219	394.182	778.255	0.000765585	0.00326385	-0.9812	3080.75	3619.07	-0.232268	0.0602201
ILDR2	26.7579	8.33259	45.1832	4.11e-08	3.8e-07	-2.42493	283.786	183.367	0.627298	0.00685954
MPZL1	2616.14	2164.77	3067.5	0.000456652	0.0020534	-0.502833	6935.5	4968.47	0.481114	2.20461e-06
DPT	3.82718	0.572337	7.08202	0.00746365	0.0240615	-3.41713	1.51068	4.64613	-1.16918	0.633923
KIFAP3	292.644	193.11	392.178	1.2e-07	1.04e-06	-1.02171	650.364	442.654	0.55403	0.000654216
PRRX1	1285.16	512.045	2058.28	5.4e-07	4.22e-06	-2.00688	46.4108	25.6433	0.831443	0.200571
FAM20B	1023.06	886.085	1160.04	0.00678118	0.0221551	-0.38862	2406.71	2363.85	0.0259129	0.960731
IER5	602.583	289.167	915.998	7.07e-17	1.48e-15	-1.6631	1392.97	725.79	0.939594	2.64541e-11
LAMC1	10879.1	7195.48	14562.8	2.57e-13	4.05e-12	-1.01711	15593.9	10213.6	0.610451	2.19018e-10
RGL1	231.926	105.989	357.863	1.34e-18	3.2e-17	-1.75454	558.55	314.73	0.825575	1.3864e-06
GLT25D2	163.265	68.9765	257.553	0.00166665	0.00652441	-1.89916
TSEN15	414.457	347.213	481.7	0.00587983	0.0196316	-0.472199	2046.13	1174.07	0.800859	5.70722e-12
EDEM3	520.057	390.596	649.519	0.000114337	0.000588145	-0.733547	1489.22	1759.53	-0.240486	0.145959
FAM5C	27.1585	11.6015	42.7154	5.04e-05	0.00028047	-1.87143
ZBTB41	94.1845	70.1191	118.25	0.00806183	0.0256936	-0.753125	507.717	602.09	-0.24551	0.497927
LHX9	44.9352	19.09	70.7804	1.89e-07	1.58e-06	-1.88503	13.2847	31.9523	-1.20591	0.0941451
SHISA4	255.414	145.923	364.904	0.000370831	0.00171232	-1.32171	163.071	35.653	2.16232	1.38437e-09
LMOD1	39.2453	22.9059	55.5848	0.00027046	0.00128238	-1.27528	241.399	34.7399	2.76177	2.72637e-21
ARL8A	1579.01	1059.8	2098.22	5.76e-06	3.83e-05	-0.985303	1136.53	561.872	1.01502	2.12632e-10
LGR6	33.9629	22.496	45.4297	0.0142384	0.0417346	-1.01074	102.343	34.0553	1.55973	5.50079e-05
RABIF	389.166	297.175	481.157	0.000100697	0.000524609	-0.695011	316.424	277.92	0.186561	0.522533
ADIPOR1	2558.04	2141.38	2974.7	0.00141577	0.00565704	-0.474186	2341.38	1869.37	0.324645	0.00882248
CYB5R1	304.463	213.333	395.592	1.34e-06	9.88e-06	-0.890591	478.494	445.49	0.102883	0.775193
CHI3L1	46.3516	3.21558	89.4877	2.94e-08	2.78e-07	-4.75597	119.007	65.6816	0.847759	0.0172042
BTG2	695.083	159.863	1230.3	8.49e-68	1.73e-65	-2.94333	1761.63	525.762	1.74251	9.05197e-43
FMOD	38.2799	17.3311	59.2287	0.0138178	0.040712	-1.76707	98.122	21.1276	2.16336	2.78527e-07
PRELP	439.419	356.005	522.832	0.0018685	0.00720727	-0.554321	41.3649	28.643	0.515179	0.497766
ATP2B4	1307.78	591.834	2023.72	1.6e-11	2.17e-10	-1.77357	9427.24	1046.5	3.17003	2.2912e-198
ZBED6	173.535	124.918	222.151	7.81e-05	0.000417997	-0.830056	376.209	250.696	0.583682	0.00321113
LRRN2	1001.97	320.569	1683.38	3.68e-33	1.95e-31	-2.39229	690.358	206.092	1.73916	4.63053e-25
NUAK2	1038.86	671.12	1406.59	9.85e-13	1.48e-11	-1.06745	1206.42	612.034	0.977886	2.5707e-13
RAB7L1	188.07	155.98	220.161	0.0136943	0.0404054	-0.496931
MAPKAPK2	2921.86	2095.81	3747.91	2.47e-09	2.69e-08	-0.838543	4245.33	1841.89	1.20425	5.06162e-21
CR1L	756.57	189.898	1323.24	5.79e-54	7.09e-52	-2.80013	538.226	464.695	0.211505	0.314303
PLXNA2	636.183	162.301	1110.06	0.0163565	0.0469435	-2.77314	1132.7	189.676	2.57185	1.27775e-62
LOC642587	178.922	70.8237	287.02	0.000169964	0.000843023	-2.01731
C1orf107	699.368	609.132	789.603	0.0078467	0.0250934	-0.374318
C1orf133	41.5316	11.8304	71.2328	5.88e-12	8.33e-11	-2.57992
SERTAD4	118.973	62.9043	175.041	7.2e-07	5.55e-06	-1.475	506.278	377.689	0.421762	0.0246217
HHAT	34.4918	16.4415	52.5421	3.99e-05	0.000227423	-1.67013	229.438	94.6506	1.26853	5.56183e-07
TRAF5	421.128	355.1	487.155	0.00937326	0.0292752	-0.456044	1384.17	1022.13	0.437065	0.000769846
C1orf97	63.6047	24.9033	102.306	8.55e-11	1.08e-09	-2.03411
RD3	2.90616	0.287474	5.52485	0.0132301	0.0392583	-3.85964	65.5776	6.11335	3.22644	2.19485e-07
INTS7	846.296	740.175	952.418	0.0169438	0.0484213	-0.363685	1030.75	1012.25	0.0260999	0.960731
ATF3	528.524	291.347	765.701	5.87e-17	1.25e-15	-1.39373	1835.03	1260.8	0.541115	1.90809e-05
PTPN14	1688.94	1273.68	2104.21	6.41e-05	0.000349328	-0.724234	3688.48	3249.21	0.182886	0.162475
TGFB2	48.1661	16.7683	79.5638	8.09e-07	6.19e-06	-2.23961	406.734	52.1997	2.93814	4.6058e-36
CAPN2	1963.77	1466.65	2460.9	3.83e-06	2.63e-05	-0.746625	4907.9	2141.41	1.19617	4.90566e-31
TP53BP2	1562.52	1359.3	1765.74	0.00974186	0.03029	-0.377386	2889.03	1183.33	1.28701	4.54046e-31
DEGS1	1289.35	1031.07	1547.62	0.00376681	0.0133327	-0.585857	1973.78	2286.04	-0.211791	0.109957
EPHX1	2242.23	1854.13	2630.33	0.00143759	0.00572956	-0.504481	665.093	256.841	1.36924	7.17523e-17
C1orf55	755.302	610.536	900.069	0.000263419	0.00125375	-0.559883
ITPKB	413.542	131.619	695.465	4.71e-41	3.66e-39	-2.40072	625.539	352.405	0.826084	5.59349e-07
WNT3A	32.9777	14.4509	51.5044	0.000554819	0.00244779	-1.82638	417.858	20.7527	4.26719	1.68761e-46
RHOU	274.885	134.808	414.963	1.57e-17	3.48e-16	-1.62136	2654.84	522.796	2.34209	3.11289e-84
ACTA1	20877.5	14736.1	27018.8	1.9e-06	1.37e-05	-0.874607	5099.83	3927	0.376937	0.380683
FAM89A	149.001	43.7024	254.3	0.00358563	0.0127783	-2.53802	250.972	110.757	1.17289	1.19867e-06
EGLN1	889.54	673.724	1105.36	0.000696273	0.00300116	-0.714197	1010.83	1080.93	-0.0966494	0.654774
SIPA1L2	3936.7	1870.37	6003.03	7.87e-32	3.95e-30	-1.68231	3876.53	3583.78	0.113254	0.456336
IRF2BP2	2161.48	1894.3	2428.66	0.0101354	0.0313368	-0.358476	7320.87	1553.27	2.23597	1.20884e-104
TOMM20	4226.71	3676.2	4777.22	0.00437187	0.015145	-0.377945	9330.74	6004.58	0.635842	4.48256e-05
LOC100130331	264.328	139.617	389.039	8.56e-15	1.54e-13	-1.47777
GREM2	294.247	138.695	449.8	0.00127254	0.00514621	-1.69665	15.7194	20.6875	-0.375339	0.778095
KIF26B	237.278	78.0883	396.468	0.000689388	0.00297353	-2.34254	624.205	187.459	1.73008	2.35689e-23
RNF144A	551.19	380.882	721.498	1.63e-08	1.6e-07	-0.921473	1074.15	500.559	1.10004	1.53077e-15
ID2	525.287	224.36	826.215	2.25e-16	4.54e-15	-1.88024	3507.77	1555.9	1.17229	1.04085e-27
ADAM17	880.107	690.929	1069.29	4.6e-05	0.000258736	-0.629966	1872.29	1700.76	0.138549	0.412577
KLF11	352.546	260.485	444.607	1.04e-05	6.56e-05	-0.7711	2261.82	310.867	2.85912	1.17526e-106
HPCAL1	766.571	617.917	915.224	0.000372102	0.00171649	-0.566635	370.695	254.95	0.538255	0.00813623
E2F6	555.909	470.243	641.574	0.0054792	0.0184585	-0.448126	441.993	518.003	-0.228458	0.27855
OSR1	62.5959	17.6508	107.541	1.44e-06	1.06e-05	-2.60027	125.761	14.7698	3.00687	1.02666e-13
MATN3	188.475	149.627	227.322	0.00343308	0.0123191	-0.603032	218.152	267.617	-0.293619	0.351774
LAPTM4A	8568.84	5622.79	11514.9	2.14e-13	3.4e-12	-1.03413	6789.53	2136.6	1.66753	4.97311e-61
HS1BP3	389.93	286.44	493.42	1.04e-05	6.57e-05	-0.784371	742.293	414.972	0.837443	6.62731e-08
RAB10	4130.87	3480.43	4781.31	0.00146746	0.00583369	-0.45813	4519.85	4567.49	-0.0151233	0.960731
C2orf18	1931.83	937.169	2926.49	2.18e-22	6.62e-21	-1.64269
MAPRE3	224.303	179.618	268.988	0.00853179	0.0269392	-0.582345	311.249	31.2513	3.27527	7.28222e-33
OST4	2690.12	1737.05	3643.18	0.000935825	0.0039008	-1.06851	1364.3	1002.03	0.444848	0.000892051
SNX17	2605.26	2176.44	3034.08	0.00102273	0.00422634	-0.479267	1393.75	1781.42	-0.353831	0.0546767
GPN1	1122.26	965.73	1278.78	0.00507035	0.0172362	-0.405044	1213.48	1377.73	-0.183006	0.229575
FOSL2	704.827	346.611	1063.04	8.79e-05	0.00046448	-1.61653	1461.74	680.145	1.10264	3.69918e-18
CLIP4	13.1679	4.96321	21.3726	0.000557545	0.0024575	-2.08437	91.0984	86.5159	0.0736299	0.960731
YPEL5	1059.48	666.8	1452.17	5.48e-11	7.13e-10	-1.12277	2502.85	1512.96	0.725824	1.40548e-10
MEMO1	1040.16	801.91	1278.41	1.03e-05	6.52e-05	-0.672776	121.125	97.96	0.303444	0.481088
YIPF4	368.609	227.492	509.725	7.62e-08	6.76e-07	-1.16355	1325.31	1027.74	0.366534	0.0061291
VIT	2.95738	0	5.91475	0.00248017	0.00923236	-5.91043	27.8776	27.241	0.0321629	1
CCDC75	46.6851	29.171	64.1991	0.00167613	0.00655241	-1.13533
CDC42EP3	554.542	327.623	781.462	5.34e-09	5.6e-08	-1.25388	1422.76	1014.31	0.487792	0.000163817
CYP1B1	281.667	61.9761	501.358	2.63e-50	2.79e-48	-3.01402	628.893	359.643	0.804536	6.78663e-07
COX7A2L	1322.41	1014.27	1630.55	1.86e-06	1.35e-05	-0.684867	3529.83	3533.68	-0.00157257	1
SIX2	72.7267	27.946	117.507	0.000126501	0.000644516	-2.06811	73.5721	18.0139	1.97158	3.60865e-05
PRKCE	56.9269	27.5903	86.2636	3.36e-07	2.71e-06	-1.64105	126.348	93.6235	0.428503	0.269337
RHOQ	1118	919.434	1316.56	0.000491332	0.00219406	-0.517911	936.321	806.259	0.215513	0.199306
ERLEC1	587.911	499.249	676.573	0.00513325	0.0174248	-0.438409	1981.24	1404.11	0.496445	3.05261e-05
PUS10	46.9116	33.1231	60.7001	0.0120494	0.0363248	-0.871885	145.852	199.751	-0.451047	0.121839
LOC388955	926.105	495.465	1356.75	2.43e-07	2e-06	-1.45311
HSPC159	406.51	279.226	533.794	6.9e-08	6.17e-07	-0.934604
SERTAD2	318.512	207.137	429.888	1.05e-05	6.61e-05	-1.05302	1464.16	132.765	3.45328	1.08919e-109
RAB1A	5714.5	3679.74	7749.26	2.87e-14	4.93e-13	-1.07444	4317.5	4590.95	-0.0885739	0.596013
ACTR2	4510.27	3557.29	5463.26	0.000647894	0.00280944	-0.618967	7419.48	3059	1.27798	1.89003e-38
SPRED2	1037.03	781.366	1292.68	1.34e-06	9.87e-06	-0.726225	1087.27	311.535	1.79995	1.51088e-35
MEIS1	216.352	111.924	320.781	0.000113292	0.000583408	-1.51823	247.156	93.5095	1.39272	1.69618e-08
PPP3R1	1593.91	1219.2	1968.62	9.22e-05	0.000485183	-0.691206	972.717	727.828	0.417924	0.00505969
SNRNP27	389.82	273.797	505.842	4.62e-07	3.65e-06	-0.885336	513.525	414.5	0.308394	0.117666
VAX2	14.3539	1.86819	26.8395	4.08e-05	0.000231878	-3.77478	7.37176	5.85247	0.288908	0.960731
TEX261	1531.48	1269.84	1793.12	0.000649823	0.00281716	-0.497794	734.319	763.774	-0.0566632	0.820399
MOBKL1B	823.801	701.569	946.033	0.00607244	0.0201489	-0.431253
AUP1	2784.14	2416.65	3151.63	0.00598659	0.019917	-0.383073	1767.47	2042.58	-0.208601	0.122309
SEMA4F	163.772	129.247	198.297	0.00364139	0.0129557	-0.617142	287.451	167.326	0.777072	0.000642738
LRRTM1	182.212	42.6713	321.753	0.0161101	0.0462929	-2.91169	828.485	12.031	5.99219	5.95857e-126
KCMF1	3422.37	3036.1	3808.65	0.0132564	0.0393241	-0.327049	3383.79	3719.12	-0.136283	0.325316
TGOLN2	2496.71	2093.77	2899.65	0.00108602	0.00445643	-0.469751	3522.21	1541.62	1.19151	1.57822e-28
RETSAT	517.533	441.728	593.339	0.0096206	0.0299628	-0.425614	672.994	680.291	-0.0155365	0.960731
ELMOD3	193.236	161.813	224.66	0.0168051	0.0480688	-0.473166	424.94	291.793	0.540766	0.00506567
GGCX	1007.8	704.531	1311.07	7.64e-09	7.82e-08	-0.895913	2128.86	1102.49	0.948692	3.96891e-16
VAMP5	166.833	63.939	269.727	1.99e-06	1.43e-05	-2.07501	160.247	31.561	2.30806	6.00013e-12
ATOH8	110.294	17.6325	202.955	5.6e-22	1.67e-20	-3.5174	43.7217	53.6017	-0.28797	0.7378
LOC90784	519.245	324.472	714.018	1.67e-12	2.47e-11	-1.13762
VPS24	482.611	376.71	588.512	9.22e-05	0.000485013	-0.643481
RNF103	286.515	213.177	359.852	3.97e-05	0.000226448	-0.755075	322.317	85.1139	1.90863	1.71052e-09
THNSL2	156.665	102.513	210.817	4.38e-06	2.97e-05	-1.03946	802.72	146.524	2.44574	5.28859e-26
FOXI3	335.99	151.063	520.917	3.53e-12	5.09e-11	-1.78523	1243.3	340.961	1.86343	2.29639e-27
C2orf51	9.93806	3.97756	15.8986	0.00751917	0.0241947	-1.97216
RPIA	694.997	517.682	872.312	2.84e-06	1.98e-05	-0.752666	464.742	505.434	-0.120842	0.640671
LOC654342	82.3011	40.1758	124.426	0.000714386	0.00307145	-1.62847
TMEM127	1662.71	1308.74	2016.69	2.08e-05	0.000125176	-0.623771	1190.67	944.386	0.334004	0.0801264
LMAN2L	735.949	640.913	830.985	0.0136758	0.0403572	-0.374642	1088.24	1133.72	-0.0590149	0.792822
TMEM131	1867.3	1143.65	2590.95	1.03e-09	1.17e-08	-1.17977	2664.34	1005.98	1.40429	1.75933e-35
UNC50	356.458	258.885	454.032	4.1e-06	2.79e-05	-0.810242	773.779	874.956	-0.177073	0.338479
RPL31	18808.8	13735.5	23882.2	0.000321943	0.00150176	-0.798023	10625.7	11949.2	-0.169341	0.21737
MAP4K4	10405	8984.73	11825.3	0.00394112	0.0138605	-0.396327	6580.31	6722.5	-0.0308373	0.960731
IL1R1	34.6132	12.4282	56.7983	6.76e-08	6.05e-07	-2.18321	413.425	108.915	1.91472	3.20768e-20
EDAR	14.0326	2.67909	25.3862	2.15e-06	1.53e-05	-3.19703	70.6026	28.5125	1.27868	0.00672976
MERTK	486.2	260.74	711.659	3.87e-10	4.59e-09	-1.44822	535.36	491.772	0.122281	0.649912
TMEM87B	253.168	190.77	315.566	0.00218606	0.00826072	-0.725813	1065.08	578.354	0.879804	1.24763e-10
LOC654433	398.654	331.327	465.98	0.00647517	0.0212629	-0.491887
EN1	122.325	32.3884	212.261	3.17e-06	2.2e-05	-2.70852	2.27899	0.635781	1.00327	0.889733
TMEM37	289.684	229.523	349.845	0.00389956	0.0137376	-0.607859	193.809	140.998	0.456194	0.117144
EPB41L5	1215.81	855.663	1575.96	1.02e-08	1.03e-07	-0.881036	3313.89	2350.19	0.495569	6.59078e-06
INHBB	772.781	391.082	1154.48	0.00333527	0.0120026	-1.56146	10.3931	7.89025	0.357867	0.944296
GYPC	875.274	347.984	1402.56	2.71e-05	0.000158966	-2.01066	1785.93	739.419	1.27107	8.96451e-12
BIN1	766.548	476.762	1056.33	4.03e-05	0.000229108	-1.14756	3166.37	757.792	2.06151	9.43164e-73
LIMS2	272.3	213.96	330.64	0.00106422	0.00437946	-0.627683	155.206	125.902	0.299739	0.443151
AMMECR1L	1326	1078.17	1573.83	0.000286289	0.00135195	-0.545659	1631.21	1477.94	0.142262	0.383945
POTEF	1799.76	836.478	2763.04	0.00010416	0.000540846	-1.72373	128.917	63.0732	1.0198	0.0025529
FAM128B	995.251	744.683	1245.82	0.000746068	0.00319373	-0.742319
FAM168B	3468.2	3053.57	3882.83	0.0140631	0.0412787	-0.346602	3855.15	3801.04	0.0203867	0.960731
POTEE	495.183	189.732	800.634	5.32e-06	3.56e-05	-2.0766	1.12652	4.64613	-1.40877	0.542449
LYPD1	156.438	37.4513	275.424	4.15e-35	2.43e-33	-2.87524	64.8143	102.068	-0.647122	0.325605
ZEB2	1190.44	347.683	2033.2	3.41e-20	9.11e-19	-2.54756	1410	521.378	1.43356	2.87688e-28
MBD5	362.524	253.357	471.691	9.52e-06	6.05e-05	-0.89641	674.084	153.094	2.13126	5.91956e-34
RND3	646.306	417.412	875.199	3.34e-11	4.44e-10	-1.06796	2007.74	1530.11	0.391716	0.00557578
ARL6IP6	865.967	732.815	999.12	0.0035995	0.0128253	-0.447156	1046.32	1249.24	-0.255505	0.0985126
TANC1	554.822	358.807	750.837	8.05e-11	1.03e-09	-1.06508	1573.84	590.026	1.41391	6.27646e-29
RBMS1	2192.37	1577.29	2807.45	1.21e-08	1.21e-07	-0.831773	5078.13	2334.28	1.12098	4.79761e-28
LRP2	399.601	150.563	648.639	5.28e-19	1.3e-17	-2.10631	2320.65	940.246	1.30251	4.77871e-29
MYO3B	22.8517	12.81	32.8933	0.00423785	0.0147463	-1.35368	242.416	86.6299	1.47393	4.47226e-09
LOC440925	132.934	4.33146	261.537	2.81e-72	6.92e-70	-5.88364
DYNC1I2	2396.1	2000.16	2792.04	0.000912209	0.00381595	-0.481183	1075.53	1005.49	0.097055	0.650836
MAP1D	91.8492	70.6768	113.022	0.0102301	0.0315775	-0.676527
ZAK	323.605	244.369	402.841	6.93e-05	0.000375048	-0.72092
OLA1	1986.11	1691.03	2281.2	0.0060476	0.0200772	-0.431871	2697.93	1984.47	0.44291	9.76715e-05
SP9	38.2545	13.4548	63.0542	4.03e-09	4.28e-08	-2.22007	5.83514	5.15147	0.152039	1
WIPF1	196.026	86.2017	305.85	6.1e-06	4.03e-05	-1.82584	761.964	138.471	2.45165	1.40444e-45
HOXD13	14.3807	4.55774	24.2036	0.000111072	0.000573239	-2.38347	5.14467	12.031	-1.08455	0.443151
HOXD8	36.9192	18.1384	55.6999	0.000451274	0.00203214	-1.61328	1.45878	1.27156	0.11426	1
HOXD4	9.80486	4.30873	15.301	0.0125123	0.0375268	-1.80459
FKBP7	37.5788	20.8664	54.2913	0.00201258	0.00768894	-1.3753	471.273	127.043	1.88299	1.18012e-21
SSFA2	214.242	157.068	271.416	0.00419256	0.0146185	-0.788734	1115.44	671.505	0.731289	5.21274e-08
ZNF804A	5.90183	1.49334	10.3103	0.00697496	0.0226902	-2.70788	12.3399	29.4092	-1.18877	0.114068
COL5A2	5175.49	3019.33	7331.65	0.00021729	0.0010522	-1.27988	3323.1	3899.86	-0.230831	0.0513013
SLC40A1	66.4179	16.3855	116.45	1.8e-18	4.28e-17	-2.82168	272.448	266.036	0.0342336	0.960731
ORMDL1	422.235	352.687	491.783	0.0161688	0.0464475	-0.479517	1462.69	1509.5	-0.0454191	0.897265
OBFC2A	142.529	100.187	184.872	4.86e-05	0.000271442	-0.883174
PLCL1	7.00432	1.24956	12.7591	0.00487581	0.0166626	-3.25223	8.39449	11.9658	-0.464826	0.796548
KCTD18	100.633	77.9162	123.35	0.0130115	0.0387447	-0.662085	216.48	138.699	0.638561	0.0142089
CLK1	367.563	285.308	449.818	0.00165423	0.00647718	-0.656636	1862.69	1728.85	0.107513	0.686541
CFLAR	208.392	117.066	299.717	0.0132052	0.0391945	-1.35553	810.488	670.901	0.272322	0.299602
CASP10	696.821	420.706	972.936	2.66e-06	1.87e-05	-1.20934	267.828	328.131	-0.291977	0.239449
BMPR2	1265.89	789.197	1742.59	4.9e-14	8.18e-13	-1.14268	1820.53	799.2	1.18672	7.60804e-23
RAPH1	500.319	405.85	594.788	0.000904795	0.00378748	-0.551315	198.009	267.356	-0.431315	0.0817725
NRP2	1052.35	593.82	1510.89	0.00228923	0.00860369	-1.34715	3999.36	1406.95	1.50654	4.62445e-45
IKZF2	61.7561	31.5485	91.9637	0.000475543	0.00213118	-1.54049	641.104	88.0972	2.84935	3.04962e-49
FN1	28449	20772.4	36125.7	1.07e-08	1.07e-07	-0.798355	61785.3	23479.4	1.39583	1.87702e-31
TNS1	338.395	254.408	422.382	0.0157517	0.0454165	-0.731181	195.954	196.409	-0.00333122	1
ARPC2	6568.56	5107.69	8029.43	3.47e-06	2.4e-05	-0.652616	6138.85	5117.54	0.262471	0.0217431
PNKD	391.467	324.916	458.019	0.00415208	0.0144882	-0.49521	667.896	376.075	0.826928	2.80402e-07
TMBIM1	1084.4	862.181	1306.63	0.00638588	0.0210398	-0.599729	1472.35	1053.69	0.482271	0.000161476
CTDSP1	399.07	258.811	539.329	0.00697525	0.0226902	-1.05898	2103.03	405.24	2.37275	4.81203e-35
PLCD4	56.5184	41.1204	71.9164	0.0082153	0.0261027	-0.804968	178.007	59.5194	1.56455	8.23708e-08
WNT6	46.6814	3.92604	89.4368	2e-13	3.19e-12	-4.47505	2716.77	29.7677	6.46486	1.27204e-289
CDK5R2	35.0367	17.615	52.4585	6.26e-05	0.000341994	-1.56895	35.5038	5.91769	2.39969	0.00115489
FAM134A	1558.49	1335.95	1781.03	0.00618126	0.0204628	-0.414813	1641.67	1471.65	0.157626	0.34488
ZFAND2B	380.056	288.622	471.49	0.000704043	0.00303116	-0.707849	452.817	366.147	0.305752	0.160628
DES	496.872	223.965	769.779	6.7e-09	6.92e-08	-1.78071	206.435	195.333	0.0793545	0.937291
EPHA4	418.44	203.051	633.829	0.000450876	0.00203084	-1.64177	1412.58	541.788	1.3809	3.81335e-26
PAX3	9.42029	0.769822	18.0708	7.63e-07	5.86e-06	-4.38476	653.116	102.052	2.66617	7.28998e-46
KCNE4	43.0793	20.0302	66.1285	8.66e-07	6.59e-06	-1.71809	98.9682	139.351	-0.489503	0.157822
MFF	710.158	612.178	808.138	0.00819737	0.026059	-0.400594	1436.07	1470.17	-0.0338265	0.960731
SP140L	171.831	138.716	204.946	0.00822376	0.0261207	-0.562773	814.127	366.832	1.14798	2.52398e-14
EFHD1	136.851	88.5783	185.124	0.000115664	0.000594483	-1.06261	1602.15	62.5191	4.65757	7.51149e-164
CXCR7	506.976	204.28	809.672	0.00534666	0.0180673	-1.98626
COPS8	860.61	668.806	1052.41	6.54e-05	0.00035533	-0.653965	1432.22	1616.17	-0.174208	0.25807
COL6A3	366.542	200.79	532.293	0.000299439	0.0014073	-1.40609	7606.23	797.195	3.25256	1.09932e-166
FARP2	326.06	275.225	376.896	0.01306	0.0388829	-0.453414	973.154	1116.34	-0.197851	0.245356
ATG4B	1824.68	1538.45	2110.91	0.00278069	0.010221	-0.456363	2715.26	1422.43	0.932249	5.11336e-17
BHLHE40	841.914	491.213	1192.62	1.17e-08	1.17e-07	-1.27954	972.427	237.491	2.02914	5.51233e-40
EDEM1	511.206	377.196	645.217	3.41e-06	2.36e-05	-0.774311	745.938	430.297	0.792307	2.17627e-07
CAMK1	311.382	211.143	411.62	0.00048279	0.00216004	-0.962756	20.6825	28.1864	-0.42877	0.718796
JAGN1	1169.35	1019.11	1319.58	0.0159887	0.0459936	-0.372738	817.142	747.554	0.128246	0.602003
CRELD1	487.04	326.687	647.393	3.83e-06	2.63e-05	-0.986517	1244.88	318.627	1.96271	8.68732e-44
TMEM111	878.793	656.363	1101.22	2.99e-05	0.000174591	-0.746452
SLC6A6	4246.83	2953.14	5540.53	4.18e-09	4.43e-08	-0.907753	3614.62	1779.32	1.0221	7.65851e-22
CAPN7	448.856	349.146	548.567	7.17e-05	0.000387241	-0.651689	1767.12	1013.05	0.802082	2.43062e-11
UBE2E1	1028.74	902.662	1154.81	0.0147088	0.0429117	-0.355361	3618.44	2996.25	0.272129	0.023424
RARB	49.7202	30.0081	69.4324	0.00012689	0.000646323	-1.20754	719.461	336.95	1.09211	4.30888e-12
RBMS3	146.145	56.9161	235.373	1.35e-06	9.96e-06	-2.04612	391.933	228.785	0.773997	6.67145e-05
PDCD6IP	842.344	633.388	1051.3	1.5e-06	1.1e-05	-0.730925	3070.37	2500.45	0.296116	0.012541
XIRP1	2.35475	0	4.7095	0.00896861	0.0281476	-5.58782	18.9693	16.0414	0.228738	0.95249
RPL14	15403.1	13585.8	17220.5	0.00860391	0.0271257	-0.342022	6631.58	6309.28	0.0718666	0.707942
C3orf23	149.61	98.0243	201.196	0.00459051	0.0158117	-1.03663
ZNF445	1160.7	1002.74	1318.67	0.0076587	0.0245761	-0.395111	2764.2	1480.11	0.900703	4.59293e-16
ZDHHC3	1473.13	1248.91	1697.35	0.00353412	0.0126332	-0.442579	1704.77	1493.82	0.190453	0.220695
PTH1R	215.865	26.3881	405.341	3.43e-64	6.17e-62	-3.93608	681.985	141.943	2.25641	4.85097e-37
MAP4	12162.3	10719.5	13605.2	0.013331	0.0395077	-0.343913	12240.5	3198.59	1.93582	9.08195e-71
CCDC72	3327.07	2232.62	4421.52	4.76e-12	6.81e-11	-0.985771
PRKAR2A	1050.47	900.709	1200.24	0.00419604	0.0146225	-0.414147	2127.73	2145.14	-0.011754	0.980443
KLHDC8B	461.08	348.183	573.977	0.001305	0.00525931	-0.720985	599.629	493.256	0.281217	0.153655
CCDC36	43.6051	29.7941	57.4161	0.00852821	0.0269324	-0.944106	95.0956	95.743	-0.00968604	1
RHOA	15307.9	11681	18934.7	5.03e-07	3.96e-06	-0.696864	12398.4	12235.8	0.0190439	0.964908
TCTA	650.078	534.66	765.497	0.00137374	0.00550654	-0.517695	256.293	314.029	-0.292075	0.224251
DAG1	7494.63	5877.22	9112.04	4.06e-06	2.77e-05	-0.632632	14170.3	2482.21	2.51269	7.07081e-102
GMPPB	1201.82	996.978	1406.65	0.00969957	0.0301743	-0.496591	6.37498	1.97256	1.31093	0.582171
SEMA3B	363.309	284.266	442.352	0.00580733	0.0194207	-0.637771	2306.41	432.188	2.41321	6.72883e-83
PCBP4	1179.14	820.939	1537.34	0.000846683	0.00357378	-0.905012	2472.93	351.85	2.80968	8.88964e-55
DCP1A	839.509	678.784	1000.23	0.000486034	0.00217196	-0.559246
SELK	418.192	290.912	545.471	1.41e-07	1.2e-06	-0.906691
WNT5A	969.366	288.667	1650.06	8.51e-06	5.46e-05	-2.51463	888.384	1078.49	-0.279471	0.0748072
ARF4	4142.04	3277.14	5006.93	7.72e-06	4.98e-05	-0.611471	5727.96	3839.76	0.576883	1.73087e-08
ABHD6	188.357	55.8421	320.873	4.87e-08	4.47e-07	-2.52044	360.629	182.862	0.975889	1.75935e-06
PXK	168.411	123.126	213.696	0.00057302	0.00251978	-0.794926	909.856	289.56	1.64839	1.00678e-27
KCTD6	449.963	182.841	717.086	1.25e-09	1.41e-08	-1.97097	919.081	682.264	0.429318	0.0041171
THOC7	651.463	545.699	757.226	0.0115994	0.0351607	-0.472544	1047.87	1220.38	-0.219683	0.164811
ADAMTS9	260.483	72.8097	448.156	2.23e-07	1.85e-06	-2.62014	741.868	549.971	0.431128	0.00666648
C3orf64	448.091	300.673	595.51	1.07e-06	8.02e-06	-0.985693
ARL6IP5	437.315	329.981	544.648	2.39e-05	0.000141808	-0.72277	1539.7	578.631	1.41038	9.33304e-29
FRMD4B	70.99	34.0957	107.884	1.34e-08	1.33e-07	-1.65893	344.91	301.852	0.191783	0.477764
FOXP1	803.111	657.917	948.306	0.0126957	0.037919	-0.52738	1007.32	527.572	0.931778	2.07741e-11
EIF4E3	748.505	649.483	847.527	0.0173235	0.0492917	-0.383916	542.114	555.253	-0.0344849	0.960731
RYBP	1749.66	1298.19	2201.13	3.56e-05	0.000204757	-0.761695	2942.45	3016.69	-0.0359371	0.873658
PDZRN3	598	461.765	734.235	0.000604636	0.00264279	-0.668968	417.49	387.52	0.107205	0.76201
ROBO2	32.0075	3.82115	60.1938	2.03e-16	4.13e-15	-3.94266	61.8967	28.9039	1.07265	0.0313772
CGGBP1	966.373	802.987	1129.76	0.0011582	0.00472261	-0.492514	3478.22	2212.72	0.652292	1.00482e-09
PROS1	49.5407	20.5789	78.5026	1.13e-08	1.13e-07	-1.92641	1128.15	343.651	1.71203	2.42331e-33
CLDND1	956.861	735.76	1177.96	0.00266989	0.00986795	-0.678912	2013.23	1524.45	0.400991	0.000971131
ST3GAL6	41.0132	26.8817	55.1446	0.00363286	0.0129319	-1.03385	471.449	269.492	0.804572	2.88717e-05
COL8A1	56.5696	37.1026	76.0366	0.00122308	0.00496337	-1.03319	9.65076	25.6433	-1.32282	0.0953964
PCNP	1784.87	1461.09	2108.65	0.00792463	0.0253037	-0.529242	4142.71	4566.26	-0.140406	0.309588
RPL24	10131.2	8278.5	11984	6.67e-05	0.000361743	-0.533657	7559.03	1918.88	1.97737	1.75601e-84
CCDC80	1774.43	421.761	3127.1	8.5e-37	5.24e-35	-2.89003	2418.36	2131.16	0.182311	0.182247
ZBTB20	139.831	47.4851	232.177	7.88e-08	6.98e-07	-2.28727	15.5637	26.0999	-0.710257	0.443151
TMEM39A	1057.77	910.454	1205.09	0.010353	0.0319121	-0.404447	1912.33	1467.53	0.381718	0.00203613
COX17	504.572	400.343	608.802	0.000306583	0.00143763	-0.604612	237.246	320.599	-0.432813	0.0510988
GSK3B	1552.98	1219	1886.95	1.56e-05	9.53e-05	-0.630316	4080.47	1515.03	1.42879	2.11415e-41
FSTL1	8378.02	5331.58	11424.5	0.00108169	0.00444059	-1.09948	22578.7	6886.14	1.71305	3.19433e-74
KPNA1	1656.76	1353.94	1959.59	0.000156629	0.000781853	-0.533358	1461.91	1257.47	0.217165	0.143375
PDIA5	869.874	754.135	985.612	0.0116096	0.0351801	-0.386151	1638.81	635.118	1.36616	2.84368e-22
SEC22A	240.127	189.035	291.219	0.00082161	0.00347634	-0.62318	361.07	316.54	0.189331	0.496156
PTPLB	189.653	126.757	252.548	8.76e-07	6.66e-06	-0.993924
KALRN	205.722	158.512	252.933	0.000850652	0.0035873	-0.673826	480.768	321.121	0.580735	0.00151801
HEG1	1279.68	579.921	1979.44	6.57e-15	1.19e-13	-1.77099	1811.3	843.248	1.10209	9.10818e-20
ZNF148	602.121	501.232	703.01	0.00399285	0.0140109	-0.487985	945.863	969.509	-0.0355852	0.960731
ALG1L	127.287	74.8142	179.76	4.2e-08	3.87e-07	-1.26357	48.0513	65.1598	-0.431665	0.60939
RAB7A	5928.53	3816.12	8040.94	3.53e-14	5.98e-13	-1.07524	4353.39	1026.65	2.08312	2.88071e-81
H1FX	3729.81	2997.53	4462.1	3.62e-05	0.000207452	-0.573936	4285.73	896.947	2.25518	1.18725e-37
PLXND1	7334.81	3980.15	10689.5	1.25e-07	1.08e-06	-1.42527	2266.92	1746.62	0.375979	0.00177134
TRH	55.1192	12.2175	98.0208	0.000129211	0.000656895	-2.99384	220.612	24.1925	3.13697	2.01794e-23
LOC729375	36.0847	20.496	51.6735	0.000594369	0.00260266	-1.32985
COL29A1	3.6442	0.482347	6.80606	0.0104864	0.0322357	-3.56791
RYK	1567.79	1315.67	1819.92	0.000999346	0.00414068	-0.468045	3185.26	3558.23	-0.159701	0.240634
AMOTL2	3878.98	1798.38	5959.57	7.86e-26	2.92e-24	-1.72845	7051.71	4820.4	0.548725	7.1245e-08
ANAPC13	300.206	195.824	404.589	4.48e-09	4.73e-08	-1.04652	1151.47	831.347	0.469468	0.000665516
NCK1	508.129	412.508	603.75	0.00434877	0.0150734	-0.549417	825.579	776.279	0.0887195	0.724347
PIK3CB	879.345	560.965	1197.72	2.14e-06	1.53e-05	-1.09418	2168.66	948.838	1.19172	1.51749e-24
FOXL2	52.2129	32.288	72.1379	0.0028972	0.0105829	-1.1573	12.1582	12.6668	-0.0547131	1
COPB2	6326.4	5017.66	7635.13	2.38e-05	0.000141501	-0.605627	7803.95	7533.87	0.050806	0.778095
CLSTN2	90.0896	29.3274	150.852	2.18e-18	5.13e-17	-2.35885	4104.52	341.434	3.58367	7.27325e-103
SPSB4	1279.84	855.356	1704.33	8.71e-12	1.21e-10	-0.994524	2502.24	1815.32	0.462781	7.20226e-05
PCOLCE2	268.294	129.175	407.413	1.79e-18	4.26e-17	-1.6564	530.963	586.945	-0.144355	0.552573
PAQR9	82.8464	59.202	106.491	0.00603929	0.0200567	-0.845928	124.463	34.251	1.83153	2.88276e-07
ZIC1	53.5552	26.0446	81.0659	0.000153137	0.000766465	-1.63436	3.30172	14.1993	-1.82101	0.114191
WWTR1	1291.33	1032.98	1549.69	0.00010205	0.000531067	-0.585121	1004.99	438.595	1.19437	5.59511e-15
TSC22D2	1552.67	1207.36	1897.97	1.33e-05	8.25e-05	-0.652556	1706.03	543.891	1.64745	1.2048e-38
SELT	1893.85	1510.8	2276.9	4.77e-05	0.000267346	-0.591724
SHOX2	118.808	17.2935	220.322	6.41e-18	1.46e-16	-3.66365	2.96946	3.30934	-0.118524	1
SCHIP1	368.378	279.298	457.458	0.00513237	0.0174248	-0.711633	46.8678	46.1352	0.0222511	1
B3GALNT1	110.391	82.9072	137.876	0.00231441	0.00868958	-0.733107	423.445	496.843	-0.230113	0.308302
SEC62	1844.45	1416.05	2272.84	2.27e-06	1.61e-05	-0.682583	3142.91	2347.42	0.420868	0.000262158
FNDC3B	1811.98	1264.66	2359.29	1.09e-09	1.24e-08	-0.899552	3099.37	2399.62	0.369033	0.00116163
ZMAT3	772.62	527.149	1018.09	6.59e-06	4.31e-05	-0.949454	1810.87	1127.05	0.683646	3.26463e-07
PIK3CA	376.016	316.838	435.193	0.0103253	0.0318451	-0.457784	786.779	919.119	-0.224031	0.3709
THPO	13.9007	6.65404	21.1474	0.00721515	0.0233771	-1.65347	41.5465	18.6497	1.11453	0.0836114
EPHB3	403.685	100.707	706.664	0.00029928	0.00140691	-2.80963	766.77	170.048	2.16627	4.40191e-31
TMEM41A	597.847	435.881	759.813	4.27e-07	3.39e-06	-0.801568	571.108	677.748	-0.24659	0.192488
IGF2BP2	3558.3	2897.98	4218.63	0.000118709	0.000609297	-0.54171	9368.08	1603.6	2.54569	1.59441e-137
ETV5	540.533	453.81	627.255	0.0065581	0.0215088	-0.466874	420.88	537.157	-0.351197	0.222011
ST6GAL1	2642.66	2042.63	3242.69	2.04e-06	1.46e-05	-0.666735	2736.22	1800.61	0.603421	6.76334e-08
MASP1	240.61	108.726	372.494	0.000297393	0.00139874	-1.77558	553.089	51.8084	3.39128	1.55423e-54
LPP	3082.34	2554.72	3609.97	0.00025743	0.00122837	-0.498807	4784.17	4773.62	0.00318652	0.983029
CCDC50	553.177	383.722	722.632	3.97e-08	3.68e-07	-0.913024	2119.82	1098.65	0.947572	4.15542e-16
HES1	526.89	336.359	717.421	3.09e-11	4.11e-10	-1.09259	869.762	544.706	0.674156	4.49574e-06
C3orf21	1211	1022.36	1399.65	0.00204092	0.00778135	-0.453118
PCYT1A	776.621	648.643	904.6	0.002103	0.00798553	-0.479792	1348.1	1589.07	-0.237096	0.0934874
TCTEX1D2	111.506	79.8184	143.193	0.000523517	0.00232422	-0.842369	52.9883	25.0728	1.0501	0.0638617
DLG1	1263.66	1099.12	1428.2	0.00897597	0.0281595	-0.377823	3260.37	2652.75	0.297448	0.00992114
RPL35A	6680.26	5863.15	7497.37	0.0086689	0.027303	-0.354702	14363.6	16535.7	-0.203149	0.0646288
FGFR3	2538.83	1737.84	3339.82	1.49e-11	2.03e-10	-0.942435	5081.89	3421.69	0.57052	4.1383e-08
WHSC1	5364.16	4692.07	6036.26	0.00807251	0.0257232	-0.363422	6647.32	4738.61	0.488219	1.56575e-06
C4orf48	729.482	546.155	912.809	3.22e-05	0.000186635	-0.740897	237.069	147.975	0.67631	0.00737978
ADRA2C	1301.14	748.356	1853.92	0.000269038	0.00127757	-1.30866	753.683	592.357	0.346971	0.0410951
LOC348926	565.172	242.09	888.253	8.77e-29	3.77e-27	-1.875
MSX1	224.89	13.627	436.152	4.71e-14	7.89e-13	-4.99008	896.212	243.05	1.87827	4.27378e-16
MAN2B2	360.639	231.76	489.518	2.23e-05	0.000132757	-1.07841	1112.92	219.574	2.3363	1.3272e-53
TADA2B	896.184	773.261	1019.11	0.0123482	0.037122	-0.398232	761.569	613.957	0.310381	0.0708516
AFAP1	1337.46	1118.45	1556.47	0.00127978	0.00517104	-0.476744	2086.68	937.541	1.15341	6.60411e-23
SH3TC1	18.63	3.8928	33.3671	1.96e-07	1.64e-06	-3.06727	163.087	67.4585	1.26116	2.95838e-05
ZNF518B	361.347	96.5866	626.107	2.78e-24	9.38e-23	-2.69525	2026.21	1768.56	0.196106	0.167351
BOD1L	3248.64	2729.64	3767.64	0.000813	0.00344715	-0.464936
CPEB2	307.361	160.096	454.626	3.3e-10	3.95e-09	-1.50516	431.601	263.607	0.709185	0.000137856
SLIT2	282.441	139.047	425.834	9.9e-12	1.37e-10	-1.61402	1090.47	315.66	1.78526	4.69711e-35
ZCCHC4	174.084	140.118	208.049	0.00425117	0.0147899	-0.56995	441.718	364.648	0.275935	0.212709
SLC34A2	148.415	94.2073	202.624	2.96e-07	2.39e-06	-1.10407	1205.07	45.1897	4.7066	5.44508e-137
TBC1D19	108.838	64.9533	152.722	2.11e-05	0.000126646	-1.23216	115.243	109.16	0.0775525	0.960731
KIAA1239	8.18944	0.723521	15.6554	0.0012314	0.00499604	-4.25789
RPL9	12927.7	11160.9	14694.6	0.00242715	0.0090602	-0.396838	2193.65	1319.35	0.733066	1.81199e-10
UBE2K	4137.85	3523.82	4751.88	0.00247643	0.00922209	-0.431347	3832.21	2276.1	0.751355	4.6723e-09
GABRB1	17.5001	1.53442	33.4658	8.46e-11	1.07e-09	-4.36014	0.358209	5.28191	-2.2095	0.222011
SPATA18	121.021	56.5726	185.469	7.19e-13	1.09e-11	-1.71124	223.224	245.413	-0.136141	0.690956
CHIC2	568.369	390.296	746.443	2.39e-08	2.29e-07	-0.935287	219.693	287.245	-0.385251	0.104305
SRD5A3	317.034	261.368	372.701	0.00307407	0.0111657	-0.511771	344.987	303.498	0.184286	0.515994
HOPX	5.97224	1.58333	10.3611	0.0149728	0.0435394	-2.63565	61.9018	24.5022	1.30248	0.0108783
SPINK2	11.6124	4.49315	18.7317	0.00676128	0.0221055	-2.03561	49.6866	29.5884	0.728618	0.252783
SLC4A4	39.9318	22.1536	57.7101	0.000389858	0.00178886	-1.37728	57.8526	28.9691	0.973632	0.061295
ANKRD17	6069.75	5042.67	7096.82	0.000547576	0.00241983	-0.492976	4741.08	3712.21	0.352852	0.00121229
11-Sep	2629.06	2008.95	3249.17	3.46e-05	0.000199405	-0.693605
CNOT6L	481.547	400.943	562.15	0.00385953	0.0136222	-0.487455	607.323	448.621	0.436128	0.00964243
PAQR3	522.171	329.744	714.598	0.00111461	0.00456074	-1.11555	1814.02	1677.61	0.112718	0.512245
ANTXR2	279.907	226.841	332.973	0.00322228	0.0116475	-0.553522	547.493	333.184	0.714828	3.63404e-05
LIN54	326.808	241.048	412.568	1.32e-05	8.2e-05	-0.775063	897.012	787.935	0.186828	0.294981
MAPK10	216.488	34.6717	398.304	5.98e-17	1.26e-15	-3.51825	1018.93	458.5	1.15033	2.59142e-16
PIGY	945.54	801.29	1089.79	0.00311073	0.0112726	-0.443606
TMSL3	284.194	172.875	395.514	1.93e-10	2.39e-09	-1.19353
UNC5C	37.2912	5.6072	68.9751	6.6e-08	5.92e-07	-3.59731	53.4035	63.0244	-0.234922	0.778095
EEF1A1P9	2339.83	1433.63	3246.04	0.00031478	0.00147385	-1.17896	111.1	7.18925	3.77492	1.69093e-15
DKK2	76.8596	26.3172	127.402	1.59e-07	1.35e-06	-2.27097	19.5819	9.22703	1.00899	0.352086
HADH	1016.21	780.813	1251.6	4.95e-06	3.33e-05	-0.680658	1845.18	686.943	1.42418	2.75401e-31
LEF1	417.006	23.0692	810.943	3.12e-83	1.06e-80	-5.1295	879.159	636.211	0.465992	0.0857921
LOC641518	7.35872	0.482347	14.2351	1.9e-05	0.00011503	-4.62153
GAR1	857.907	662.553	1053.26	6.46e-06	4.24e-05	-0.668673	574.342	289.674	0.985019	5.50382e-09
PITX2	734.412	171.54	1297.28	3.23e-26	1.22e-24	-2.91815	755.609	651.681	0.213171	0.250132
TIFA	40.7631	22.0339	59.4924	9.09e-05	0.000479132	-1.42887	148.624	77.5986	0.928765	0.00261249
CAMK2D	364.224	132.892	595.557	5.41e-29	2.35e-27	-2.16315	1334.4	1539.32	-0.205962	0.152241
LOC100192379	5.51215	0.569724	10.4546	0.000316071	0.00147842	-3.97816
PABPC4L	74.8072	46.6217	102.993	8.77e-05	0.000463804	-1.14178	503.003	492.017	0.0317926	0.960731
PCDH18	1204.68	999.042	1410.31	0.0149436	0.0434825	-0.497352	2267.53	2625.26	-0.211248	0.436406
SETD7	425.76	226.649	624.872	7.03e-11	9e-10	-1.4627	1730.56	918.483	0.913177	4.05696e-14
TBC1D9	166.227	68.1331	264.321	1.08e-09	1.22e-08	-1.95429	203.689	261.21	-0.357293	0.15975
MAB21L2	51.3193	25.2267	77.4119	2.01e-06	1.44e-05	-1.61376	80.9957	63.0896	0.355458	0.500531
TMEM154	61.6714	18.5229	104.82	0.00274506	0.0100999	-2.49414	133.185	117.278	0.182035	0.778095
PDGFC	142.926	80.2582	205.594	1.35e-09	1.52e-08	-1.35599	667.148	252.032	1.40085	2.60037e-17
GLRB	10.4799	3.40261	17.5571	0.00184786	0.00713977	-2.33375	62.691	18.6497	1.69658	0.000869874
TMEM144	36.3883	17.5302	55.2463	0.00722813	0.0234111	-1.65044	196.239	124.63	0.650759	0.0182104
TMEM192	316.133	229.487	402.779	6.29e-06	4.15e-05	-0.811305	882.466	794.146	0.151956	0.44854
PALLD	881.999	546.88	1217.12	1.06e-13	1.72e-12	-1.15403	6132.89	1114.47	2.45915	1.36868e-118
HAND2	102.557	41.4123	163.701	9.33e-06	5.94e-05	-1.98033	5.58072	10.5638	-0.813301	0.613544
FBXO8	180.581	146.103	215.059	0.00638268	0.021033	-0.557431	275.403	308.046	-0.161052	0.613544
VEGFC	75.4416	37.3061	113.577	1.2e-06	8.93e-06	-1.60359	6.75914	9.92803	-0.494066	0.779875
PDLIM3	218.786	109.848	327.724	7.22e-05	0.000389186	-1.57609	530.185	462.266	0.197374	0.358108
IRX2	2135.86	1336.69	2935.03	0.000469542	0.0021053	-1.13465	10157.3	2908.98	1.80357	3.77634e-75
C5orf38	73.266	34.7451	111.787	1.37e-05	8.49e-05	-1.68302	1134.99	97.373	3.52955	5.55665e-96
IRX1	690.078	79.019	1301.14	2.06e-61	3.35e-59	-4.03971	3204.36	915.091	1.80692	4.90049e-36
MED10	593.198	485.698	700.698	0.00135917	0.00545649	-0.528642	801.86	232.192	1.78363	6.68485e-29
SEMA5A	379.428	236.278	522.577	0.00081831	0.00346574	-1.14482	1432.84	416.163	1.7812	1.75809e-40
CMBL	702.355	544.543	860.166	1.55e-05	9.51e-05	-0.659471	970.786	366.229	1.40396	6.25581e-22
BASP1	5613.15	4967.63	6258.68	0.0155669	0.0449598	-0.333295	7593.87	3133.41	1.27683	8.10354e-38
CDH18	7.71768	2.87658	12.5588	0.0134373	0.0397786	-2.08841	31.1534	8.02069	1.83366	0.0160388
C5orf22	417.226	357.382	477.07	0.0119376	0.0360398	-0.416632	1078.31	745.109	0.532652	9.45289e-05
ZFR	3531.45	3027.84	4035.07	0.0046078	0.0158538	-0.414293	4726.55	4324.42	0.128252	0.353681
NPR3	9.27463	1.14467	17.4046	0.00129659	0.00523105	-3.81389	11.0576	13.2374	-0.239735	0.960731
C1QTNF3	351.779	10.6272	692.931	1.87e-27	7.56e-26	-6.01358	24.1139	6.11335	1.81989	0.0375405
DAB2	241.757	160.829	322.684	1.02e-07	8.84e-07	-1.00414	811.261	201.169	2.00638	2.64072e-35
FBXO4	22.5065	11.4817	33.5313	0.000968128	0.00402202	-1.53795	66.5275	40.9349	0.687324	0.167554
GHR	20.7194	9.09719	32.3417	0.000447353	0.00201789	-1.81858	65.2244	68.0619	-0.0605261	0.97573
C5orf39	11.8147	2.28935	21.3401	0.000487224	0.00217675	-3.16562
LOC153684	6.81375	1.14467	12.4828	0.000417057	0.001894	-3.33762
PAIP1	1475.79	1165.56	1786.02	0.000805627	0.00341899	-0.615684	1201.27	1227.82	-0.0315119	0.960731
NNT	459.502	361.16	557.844	0.000136105	0.000689042	-0.627083	1117.89	973.096	0.199939	0.220763
FGF10	19.3198	6.89522	31.7444	0.00743388	0.0239738	-2.1866	23.7038	35.3269	-0.556304	0.490173
ISL1	14.9509	7.28574	22.6161	0.00643172	0.0211499	-1.6209	28.2099	15.4056	0.832269	0.328019
CCNO	9.22096	3.30295	15.139	0.00440832	0.0152487	-2.1629	1.48473	7.38491	-1.75471	0.295526
ZSWIM6	740.785	475.921	1005.65	2.34e-05	0.000139004	-1.07917	1641.6	512.28	1.67816	6.21081e-39
DIMT1L	739.781	591.605	887.957	0.00100538	0.00416293	-0.585775
ADAMTS6	76.4192	52.1494	100.689	0.00157366	0.00621106	-0.94785	253.5	109.73	1.20062	6.66078e-07
MAP1B	15249.4	7802.08	22696.7	6.02e-29	2.6e-27	-1.54054	19415	9631.86	1.01121	1.47197e-22
BTF3	8906.74	7727.61	10085.9	0.00441298	0.015262	-0.384238	9875.59	8551.8	0.207615	0.165056
WDR41	641.757	484.867	798.647	6.14e-06	4.05e-05	-0.719852	2439.72	1701.66	0.519516	6.84657e-06
PAPD4	442.163	358.544	525.781	0.00186207	0.00718875	-0.552183	1530.52	1019.35	0.585903	6.88933e-06
SSBP2	440.39	259.879	620.902	4.89e-05	0.000272562	-1.2562	3669.02	294.728	3.63345	8.31212e-186
RPS23	11638.2	10104.7	13171.7	0.00509587	0.0173136	-0.382418	4166.99	3244.94	0.360717	0.172429
HAPLN1	200.073	37.3726	362.773	2.91e-10	3.51e-09	-3.27555	3036.28	1224.9	1.30894	6.83668e-33
MEF2C	30.8147	12.0593	49.5702	0.00779682	0.0249466	-2.03032	4.48014	17.3782	-1.74571	0.0810934
FAM172A	190.318	153.095	227.54	0.00608487	0.020183	-0.571382	413.794	344.156	0.265147	0.247202
RHOBTB3	558.83	297.669	819.991	8.58e-05	0.000455372	-1.46159	1730.73	1454.78	0.250426	0.0636732
GLRX	185.813	143.314	228.311	0.00088138	0.00370354	-0.671445	263.773	261.178	0.0142127	0.994903
LIX1	44.4641	6.32288	82.6053	1.43e-11	1.95e-10	-3.68669	1323.63	122.087	3.42783	1.73888e-102
RGMB	914.98	479.417	1350.54	5.25e-23	1.66e-21	-1.49399	1613.94	1154.36	0.483135	0.000135093
EFNA5	529.65	243.635	815.665	4.06e-25	1.43e-23	-1.74284	1181.7	348.345	1.75935	1.42753e-35
FBXL17	184.184	147.605	220.762	0.0060278	0.0200256	-0.580423	144.938	177.335	-0.289239	0.407872
TRIM36	184.24	122.145	246.334	1.17e-06	8.75e-06	-1.01143	325.738	387.031	-0.248038	0.314441
AP3S1	812.53	563.728	1061.33	1.39e-05	8.6e-05	-0.912685	1335.09	1008.76	0.403994	0.00265127
SEMA6A	26258.3	16148.9	36367.7	2.96e-18	6.91e-17	-1.17122	22125.5	9295.65	1.25099	5.11812e-41
PRR16	23.1808	9.33575	37.0258	4.71e-05	0.000264146	-1.97621	16.4099	9.29225	0.758348	0.592365
LOX	582.755	106.892	1058.62	1.1e-28	4.68e-27	-3.30674	214.793	236.284	-0.136968	0.756944
SNX2	1726.95	1382.14	2071.76	4.8e-05	0.000268624	-0.583926	2758.69	3212.32	-0.219555	0.0799116
PRDM6	21.7946	3.51011	40.0792	4.12e-10	4.89e-09	-3.47633	54.1408	61.1171	-0.171869	0.86433
ZNF608	1423.26	1129.3	1717.22	7.14e-05	0.000385669	-0.604599	5302.6	1500.78	1.8203	5.83312e-68
3-Mar	411.266	304.665	517.867	0.00971574	0.0302188	-0.765164
ADAMTS19	769.507	461.894	1077.12	3.8e-06	2.61e-05	-1.22137	3528.46	1855.08	0.927191	4.90022e-18
FNIP1	389.205	294.219	484.191	2.51e-05	0.000148464	-0.718494	991.423	1160.47	-0.226929	0.157007
8-Sep	1788.91	1559.16	2018.66	0.0117888	0.0356367	-0.372603
AFF4	2370.22	2074.78	2665.67	0.0150139	0.0436386	-0.361529	4901.54	2830.8	0.791812	7.79067e-15
UBE2B	722.963	430.639	1015.29	2.54e-06	1.79e-05	-1.23714	852.543	778.137	0.131587	0.542501
PHF15	5375.64	4179.24	6572.04	3.55e-06	2.45e-05	-0.653088
C5orf24	346.261	282.145	410.377	0.00277241	0.0101945	-0.540351	1563.46	537.892	1.53759	7.60849e-12
H2AFY	2740.22	1312.49	4167.96	1.69e-26	6.5e-25	-1.66696	2767.81	3446.94	-0.31647	0.0823401
CXCL14	2702.63	98.781	5306.48	1.9e-80	5.57e-78	-5.74594	1242.28	465.607	1.41388	8.08774e-11
SMAD5	1176.08	996.509	1355.64	0.00234889	0.00880667	-0.443983	3656.51	3447.51	0.0848902	0.641811
LOC389332	17.5021	7.66843	27.3357	0.00559184	0.0187873	-1.82036
NME5	10.6159	4.43457	16.7972	0.00431944	0.0149856	-1.89775	55.3971	75.9357	-0.448033	0.375159
CDC23	1046.25	869.673	1222.84	0.0010265	0.00424099	-0.491639	2544.05	2013.83	0.337038	0.00483333
UBE2D2	3498.07	2428.66	4567.49	2.47e-11	3.31e-10	-0.911213	4539.15	4483.78	0.0177035	0.960731
PURA	830.441	577.105	1083.78	1.9e-08	1.84e-07	-0.909045	239.878	202.881	0.240573	0.427007
C5orf53	43.7952	23.1785	64.412	3.86e-05	0.000220176	-1.47057
PFDN1	1373.28	1158.39	1588.16	0.00153009	0.00605823	-0.455198	1355.98	1125.1	0.269069	0.105008
SLC35A4	3778.34	3288.61	4268.08	0.00880635	0.0276847	-0.3761	1499.43	565.28	1.40579	4.69048e-28
CD14	20.0739	7.97608	32.1717	6.38e-05	0.000348013	-1.99854	35.0209	29.344	0.247425	0.828266
NDUFA2	1141.79	942.09	1341.5	0.000632862	0.00274999	-0.509861	429.311	432.302	-0.00999308	0.982378
PCDHGA3	47.0918	25.4085	68.7751	0.000779708	0.00331877	-1.43301	101.071	34.1858	1.5365	0.000716775
PCDHGA10	172.677	139.218	206.135	0.00437722	0.0151552	-0.565913	73.0012	123.506	-0.750591	0.0537498
PCDHGB7	103.646	66.3618	140.929	8.62e-06	5.52e-05	-1.0854	549.268	61.1659	3.14594	1.4349e-49
PCDHGC3	474.405	230.51	718.3	1.04e-09	1.18e-08	-1.63933	440.784	94.8463	2.20455	4.64528e-26
PCDHGC4	68.1448	24.0147	112.275	4.3e-13	6.64e-12	-2.22033	70.7583	66.513	0.0879803	0.960731
DIAPH1	6354.79	5109.71	7599.86	2.78e-05	0.000162536	-0.572723	3856.03	1838.16	1.06845	8.8883e-15
NDFIP1	1412.75	1046.12	1779.38	1.47e-07	1.25e-06	-0.766276	2021.31	962.108	1.07024	7.49885e-20
SH3RF2	63.9361	37.4617	90.4105	0.000150983	0.0007573	-1.26882	165.288	87.2493	0.914028	0.00223697
SPINK1	12.9011	2.15828	23.644	2.32e-05	0.000137791	-3.39427	126.016	28.1864	2.12163	1.004e-08
HMGXB3	2052.69	1628.09	2477.28	2.42e-05	0.00014348	-0.605547	1885.91	1567.77	0.266395	0.0464786
PDGFRB	604.074	332.344	875.803	0.00026674	0.00126794	-1.39766	2665.11	536.506	2.31039	1.32457e-59
CAMK2A	7.76432	2.24305	13.2856	0.0030886	0.0112075	-2.51423	62.1771	51.3683	0.270709	0.71359
ARSI	428.832	339.922	517.743	0.00843029	0.0266591	-0.606885	322.877	422.83	-0.38804	0.0516956
NDST1	7689.85	5700.84	9678.86	0.00055149	0.00243425	-0.763653	3135.6	2641.63	0.24723	0.0451501
SYNPO	580.237	134.573	1025.9	3.16e-34	1.77e-32	-2.9295	1375.7	192.056	2.83412	2.43553e-81
RBM22	927.488	759.477	1095.5	0.000449288	0.00202466	-0.528453	1407.35	1147.07	0.294796	0.0337776
DCTN4	1135.63	960.066	1311.2	0.00254981	0.00946275	-0.449638	2285.89	1502.04	0.605503	1.17335e-07
SLC36A1	994.975	694.212	1295.74	5.86e-09	6.1e-08	-0.900232	582.934	502.499	0.213816	0.31676
SPARC	28689.6	10561.9	46817.3	2.17e-06	1.55e-05	-2.14817	26331.3	12093.7	1.12246	6.03377e-23
FAM114A2	220.128	165.805	274.451	0.000129782	0.00065908	-0.726721	681.399	683.079	-0.00354801	1
MFAP3	625.537	525.428	725.646	0.0149661	0.0435267	-0.465697	1896.77	2002.53	-0.0782428	0.750925
GALNT10	871.279	667.417	1075.14	1.08e-05	6.77e-05	-0.687781	755.848	560.893	0.429707	0.0199139
SAP30L	674.925	513.353	836.498	7.99e-06	5.14e-05	-0.704304	1203.55	986.577	0.286524	0.056921
HAND1	1031.99	32.1263	2031.86	4.63e-09	4.87e-08	-5.97849	1857.82	223.177	3.05167	1.453e-41
LSM11	122.807	88.6763	156.937	0.00040869	0.00186142	-0.822857	686.928	516.291	0.411281	0.0125605
RNF145	1459.08	1161.01	1757.14	0.000124931	0.000637212	-0.597807	1910.86	1725.9	0.146792	0.541339
ADRA1B	22.4526	7.95774	36.9474	0.00371545	0.0131808	-2.20092	14.5151	5.15147	1.33467	0.314509
ODZ2	123.664	57.6004	189.728	1.3e-05	8.1e-05	-1.71804
SLIT3	807.248	424.033	1190.46	0.000205949	0.00100291	-1.48906	217.134	77.4517	1.47534	3.2838e-08
KCNIP1	31.5914	8.08097	55.1018	2.36e-10	2.88e-09	-2.75437	52.0175	13.2374	1.89679	0.000990769
DUSP1	510.882	317.269	704.495	3.67e-12	5.28e-11	-1.15064	613.797	301.004	1.02554	5.50634e-10
MSX2	112.385	47.7769	176.994	7.06e-14	1.16e-12	-1.88711	1677.48	160.593	3.37672	2.2109e-81
C5orf25	151.754	115.819	187.689	0.00157879	0.00622866	-0.695993
HIGD2A	1122.44	926.099	1318.78	0.000873422	0.00367422	-0.509917	1057.45	303.726	1.79637	1.51303e-34
FAF2	1831.97	1578.55	2085.4	0.00422604	0.0147145	-0.401704	1958.75	2007.39	-0.0353694	0.942284
PDLIM7	3957.82	2885.82	5029.82	3.94e-07	3.15e-06	-0.801505	3910.09	1460.4	1.42022	7.00267e-33
RUFY1	792.071	594.561	989.58	5.03e-06	3.38e-05	-0.734894	1072	1148.93	-0.0999004	0.613544
CNOT6	1365.91	1196.13	1535.7	0.0104094	0.0320409	-0.360499	2134.2	1435.65	0.571657	9.67143e-07
FOXC1	175.243	67.3913	283.095	1.27e-06	9.42e-06	-2.06902	355.308	13.6287	4.60625	2.0032e-52
SERPINB1	231.604	136.155	327.053	5.23e-05	0.000289524	-1.26365	460.179	283.528	0.696757	0.000190199
SERPINB6	807.676	649.321	966.031	0.0142497	0.0417612	-0.573065	487.267	369.685	0.397477	0.0384225
C6orf145	223.029	76.9515	369.106	1.19e-28	5.01e-27	-2.26053
CDYL	1640.07	1391.07	1889.07	0.00257438	0.00954886	-0.441451	2898.99	3065.76	-0.0806669	0.635062
RREB1	2394.17	1598.01	3190.33	5.01e-12	7.15e-11	-0.997383	1824.28	1170.96	0.639198	9.12875e-08
SSR1	2350.41	1783.71	2917.1	2.63e-05	0.000154922	-0.709625	4278.12	3022.48	0.501104	2.1263e-06
DSP	6392.64	2804.91	9980.37	5.65e-38	3.76e-36	-1.8311	11605.2	10740.1	0.111755	0.4612
TXNDC5	9364	8013.52	10714.5	0.00179283	0.00694722	-0.419049	139.264	113.545	0.292228	0.501047
TFAP2A	81.9388	52.4178	111.46	0.000102429	0.000532894	-1.08694	12940.7	38.8971	8.34153	0
NOL7	1669.88	1278.33	2061.43	1.54e-06	1.13e-05	-0.689349	96.5076	124.435	-0.363351	0.350938
RANBP9	1214.78	968.284	1461.27	8.72e-05	0.000461942	-0.593672	1835.84	813.594	1.17307	2.93998e-22
DTNBP1	304.635	212.705	396.564	6.48e-05	0.000352551	-0.898389	435.447	132.977	1.70382	1.07248e-14
CAP2	385.422	217.89	552.954	1.44e-14	2.54e-13	-1.34316	1099.72	461.092	1.2522	1.42447e-19
DCDC2	43.1599	11.2372	75.0825	1.42e-09	1.59e-08	-2.72934	64.7573	80.2069	-0.304451	0.613544
HIST1H2BE	587.058	459.403	714.713	0.00561614	0.0188533	-0.637492
HIST1H4I	255.911	109.077	402.744	0.0126128	0.0377464	-1.88355
HIST1H2BO	252.306	141.862	362.75	0.00174438	0.00678473	-1.35387
ZNF193	171.228	123.522	218.934	0.000208875	0.00101531	-0.825222
PPP1R11	604.244	477.816	730.673	0.000231789	0.00111569	-0.612665	841.287	240.735	1.80089	2.84794e-30
HLA-E	1033.57	860.285	1206.86	0.00167119	0.00653946	-0.488319	2014.63	1101.83	0.870019	1.59174e-08
PRR3	362.992	246.745	479.239	3.54e-08	3.3e-07	-0.957443	682.732	246.229	1.46759	2.35027e-16
KIAA1949	1237.16	778.572	1695.75	1.01e-06	7.66e-06	-1.12292
CDSN	10.169	4.43979	15.8983	0.00553627	0.018624	-1.81722	0.716418	0.635781	0.0694214	1
MICB	569.963	433.191	706.736	1.49e-05	9.17e-05	-0.706039	1175.48	742.827	0.661441	7.80699e-07
NFKBIL1	380.429	304.506	456.352	0.00953882	0.0297427	-0.583519	526.441	264.471	0.990457	1.51973e-08
DDAH2	1524.94	1260.58	1789.3	0.0118278	0.0357429	-0.505275	1723.31	959.792	0.84372	5.1915e-12
C6orf48	885.502	750.547	1020.46	0.0119837	0.0361576	-0.443149	4373.58	1830	1.25651	1.82569e-31
NEU1	1422.91	1153.63	1692.19	0.000124759	0.000636681	-0.55268	1564.53	1473.8	0.0861299	0.700684
PPT2	521.436	414.976	627.896	0.000259492	0.00123695	-0.597379	369.615	236.203	0.643802	0.0015754
PBX2	2101.68	1408.09	2795.27	4.64e-06	3.13e-05	-0.989198	4239.37	526.366	3.00731	2.06552e-148
HLA-DRB1	74.746	44.5168	104.975	1.48e-05	9.09e-05	-1.23576	18.5851	19.7908	-0.0861925	0.960731
HLA-DQB1	148.975	93.0603	204.891	3.56e-07	2.85e-06	-1.13777	33.0742	26.4748	0.310573	0.778095
BRD2	4024.42	3537.49	4511.36	0.0140959	0.0413576	-0.350826	7732.84	3010.86	1.36053	4.07753e-43
ZBTB22	261.75	171.079	352.421	3.13e-08	2.95e-07	-1.0422	554.573	321.121	0.786375	4.15298e-06
C6orf125	1054.4	683.686	1425.11	3.35e-05	0.000193454	-1.05956
IP6K3	13.3843	2.48161	24.2869	1.01e-06	7.63e-06	-3.23977	297.393	48.8251	2.58227	1.0794e-23
C6orf1	185.494	143.369	227.619	0.00172318	0.00671763	-0.666512	125.304	101.84	0.296502	0.502557
C6orf106	4591.76	4043.32	5140.2	0.0132065	0.0391945	-0.346276	3874.27	3193.55	0.278683	0.0195285
SCUBE3	139.402	63.6235	215.18	1.57e-14	2.76e-13	-1.75632	924.267	317.323	1.53938	4.07979e-25
CDKN1A	1461.83	575.297	2348.36	9.73e-42	7.72e-40	-2.02908	3838.55	1655.91	1.21244	2.43212e-20
C6orf89	631.652	488.85	774.455	3.63e-05	0.000208007	-0.663679	1550.14	933.693	0.730767	3.50727e-09
MTCH1	8774.25	7569.8	9978.69	0.00473804	0.0162512	-0.398591	5347.69	6295.63	-0.235396	0.110982
PIM1	3968.52	3522.46	4414.59	0.0158361	0.0456038	-0.325689	4678.37	3623.83	0.3684	0.00118217
C6orf129	583.387	196.955	969.818	1.3e-25	4.7e-24	-2.29926
MDGA1	86.3025	33.4517	139.153	3.75e-05	0.000214434	-2.05325	376.457	44.6844	3.04654	2.5763e-35
ZFAND3	2816.68	1971.86	3661.51	5.38e-06	3.6e-05	-0.892847	5315.92	396.225	3.74256	1.90527e-76
BTBD9	293.316	245.916	340.715	0.0107771	0.0330155	-0.470239	299.916	381.895	-0.347591	0.102796
TREM2	7.19098	1.33955	13.0424	0.000608977	0.00265916	-3.19054	14.105	29.1483	-0.997056	0.196761
FOXP4	922.619	605.918	1239.32	9.79e-12	1.35e-10	-1.03223	1882.16	123.929	3.91397	1.83731e-148
C6orf153	1710.69	1504.8	1916.59	0.0169911	0.0485195	-0.348949
SRF	6218.13	4335.35	8100.92	1.22e-07	1.05e-06	-0.901921	2544.9	2805.25	-0.140469	0.476311
C6orf154	38.787	23.7605	53.8135	0.0155566	0.0449407	-1.17602
SLC35B2	1311.99	1122.13	1501.85	0.00651744	0.0213905	-0.420474	1401.25	1053.59	0.411059	0.180161
RUNX2	175.187	99.064	251.31	0.000356428	0.00165069	-1.34215	193.623	104.84	0.878801	0.00113434
TNFRSF21	3826.04	3235.74	4416.34	0.00129543	0.00522752	-0.448747	4773.29	2714.42	0.814113	2.00256e-15
GPR111	23.4938	10.0881	36.8996	0.0026315	0.00974338	-1.86063
GPR115	8.60574	2.02199	15.1895	0.000629829	0.00273872	-2.84905
C6orf138	36.6519	9.63106	63.6726	2.73e-11	3.64e-10	-2.71227
TRAM2	1750.14	1280.6	2219.68	4.23e-08	3.9e-07	-0.793482	1496.28	1036.92	0.528648	3.1486e-05
GSTA4	194.499	107.547	281.452	9.02e-12	1.25e-10	-1.3871	1231.25	619.288	0.990288	5.93922e-14
BMP5	8.30568	2.73584	13.8755	0.00439843	0.0152173	-2.30105	216.963	52.0041	2.03991	2.90271e-13
PTP4A1	3349.78	2603.48	4096.07	2.28e-06	1.62e-05	-0.653777	4453.02	2333.44	0.932035	1.33456e-17
KHDC1L	21.499	4.64511	38.3529	0.00721382	0.0233769	-3.01858	0.716418	2.03778	-0.823618	0.9282
C6orf221	1682.99	1415.48	1950.5	0.0127449	0.0380356	-0.462526
HTR1B	53.9429	32.5579	75.3279	0.000270106	0.00128134	-1.20766	7.0914	10.5638	-0.515157	0.778095
ME1	378.733	254.881	502.585	9.26e-09	9.38e-08	-0.979264	852.392	436.719	0.963203	8.88491e-11
SFRS13B	134.585	85.6212	183.548	1.32e-06	9.78e-06	-1.09922
UBE2J1	561.725	360.965	762.486	3.96e-11	5.21e-10	-1.07864	2133.94	1008.89	1.07999	2.77485e-20
EPHA7	159.516	117.934	201.098	0.000613109	0.00267533	-0.769418	515.721	307.231	0.745372	2.51625e-05
PRDM1	214.354	27.5922	401.116	2.51e-39	1.8e-37	-3.85683	856.903	110.235	2.9472	4.18782e-63
SNX3	1748.12	1330.44	2165.8	1.26e-06	9.34e-06	-0.702952	2564.51	2740.95	-0.095958	0.619801
CD164	1340.76	1167.15	1514.36	0.0117829	0.0356247	-0.375688	5722.8	5286.87	0.114286	0.424328
REV3L	266.872	198.996	334.748	0.00144503	0.00575674	-0.750047	987.259	682.688	0.531551	0.000590791
FYN	1388.39	1205.38	1571.4	0.00967551	0.0301137	-0.382538	4814.28	1521.26	1.66141	2.58226e-56
MARCKS	5547.56	3168.51	7926.62	1.09e-13	1.76e-12	-1.32287
SLC35F1	283.527	220.314	346.74	0.000182754	0.000901445	-0.654054	862.868	386.004	1.15846	4.37813e-15
SERINC1	1435.2	1108.38	1762.01	8.61e-06	5.52e-05	-0.668721	4692.17	3681.28	0.349961	0.00136349
HDDC2	814.77	651.021	978.519	0.000207911	0.00101168	-0.587821	1246.03	1466.51	-0.234875	0.102626
RSPO3	63.6152	4.3961	122.834	5.38e-18	1.24e-16	-4.77307	120.824	84.0868	0.517791	0.16484
EPB41L2	3584.06	2780	4388.13	6.88e-06	4.48e-05	-0.6585	2801.54	1514.48	0.886964	7.96562e-16
EYA4	22.2811	6.336	38.2261	4.84e-07	3.82e-06	-2.57409	37.2221	20.6223	0.821887	0.261727
PDE7B	44.0676	27.731	60.4042	0.00236936	0.00887456	-1.12034	3.73778	7.05881	-0.766356	0.788695
FAM54A	135.545	100.806	170.284	0.00041109	0.00186962	-0.755774
OLIG3	86.7899	28.8487	144.731	7.72e-14	1.26e-12	-2.3228	1871.18	529.235	1.82002	1.67964e-47
TNFAIP3	131.229	105.598	156.86	0.00845725	0.0267399	-0.570446	466.606	103.894	2.15636	1.6781e-26
PERP	3995.77	3288.87	4702.67	0.000266666	0.00126792	-0.515874	5239.53	5579.79	-0.0907563	0.565347
NHSL1	1422.68	963.053	1882.3	3.68e-11	4.86e-10	-0.96674	773.712	878.755	-0.183442	0.323446
CITED2	2598.74	1869.04	3328.44	7.24e-09	7.43e-08	-0.832513	13923.7	1316.26	3.40204	1.7816e-236
FUCA2	1204.2	889.907	1518.49	1.43e-07	1.22e-06	-0.770846	1873.49	1401.58	0.418415	0.000785097
SAMD5	29.2818	14.6406	43.9231	0.000279354	0.00132187	-1.57847	33.147	57.2207	-0.769775	0.152851
PLEKHG1	110.137	49.0021	171.271	1.56e-08	1.53e-07	-1.80327	138.594	113.871	0.281223	0.512219
C6orf211	1154.13	896.694	1411.56	0.0169761	0.0484859	-0.654545
CNKSR3	274.086	89.5589	458.614	0.00363453	0.0129354	-2.35508	378.015	388.971	-0.0411113	0.960731
C6orf35	266.471	220.101	312.84	0.00512073	0.0173886	-0.507062
SERAC1	260.869	181.922	339.816	1.32e-06	9.78e-06	-0.901065	702.284	612.605	0.196798	0.315556
TULP4	1089.2	802.886	1375.52	0.000160254	0.000798881	-0.776631	1105.21	1304.98	-0.239508	0.109484
SFT2D1	616.724	503.609	729.839	0.000557121	0.00245621	-0.535186	757.79	926.112	-0.289042	0.0685612
BRP44L	240.68	195.387	285.973	0.00488199	0.0166777	-0.549312
HGC6.3	3.85916	0.241174	7.47714	0.0047587	0.0163131	-4.47307
PHF10	827.753	676.066	979.44	0.000494951	0.00220811	-0.534727	1858.29	905.474	1.03641	2.9108e-18
ELFN1	336.716	239.695	433.738	0.000241277	0.00115811	-0.855358	427.327	131.51	1.69261	3.22842e-17
FOXK1	1591.43	1127.77	2055.09	3.13e-09	3.36e-08	-0.865674	1306.54	923.21	0.500566	0.000151754
TNRC18	2709.51	1421.6	3997.41	5.6e-25	1.95e-23	-1.49149	3124.35	1403.41	1.15406	6.28681e-26
C7orf26	684.781	547.828	821.733	0.000156404	0.000780936	-0.584858	658.089	343.112	0.937594	6.85252e-09
ISPD	43.5376	25.9476	61.1277	0.000361863	0.00167338	-1.23304	85.0658	96.7536	-0.183711	0.778095
ANKMY2	193.801	155.908	231.694	0.00489211	0.0167031	-0.571229	609.312	553.313	0.138844	0.581948
SP8	141.839	44.6874	238.991	4.09e-25	1.43e-23	-2.41639	167.624	65.3719	1.34517	5.86221e-06
MGC87042	125.113	79.5895	170.636	5.69e-06	3.79e-05	-1.0993
IL6	57.958	25.183	90.733	2.41e-05	0.000142969	-1.84505	56.316	51.678	0.121739	0.960731
NPY	23.8409	13.4007	34.2811	0.00427582	0.0148645	-1.34858	83.9392	20.4266	1.98703	9.86509e-06
C7orf31	42.5407	23.9412	61.1402	9.49e-05	0.000497562	-1.34897	218.842	21.8939	3.26344	3.50637e-24
HOXA2	17.2094	4.07539	30.3435	6.35e-06	4.18e-05	-2.86615	87.0903	29.0831	1.55003	0.000279634
HOXA3	22.5073	3.82115	41.1935	2.08e-10	2.55e-09	-3.39656	20.3502	28.5125	-0.467079	0.632938
HOXA4	9.99254	0	19.9851	7.81e-10	9.03e-09	-7.64998	0.742366	1.27156	-0.382637	1
HOXA7	48.5361	16.1209	80.9513	5.32e-11	6.94e-10	-2.32099	0	2.67356	-1.87718	0.443151
HOXA9	46.8103	22.58	71.0407	2.25e-06	1.6e-05	-1.64926	6.32308	31.333	-2.14248	0.144505
TAX1BP1	1484.83	1276.74	1692.91	0.0137739	0.0406017	-0.407014	3132.48	3363.72	-0.102718	0.569877
FKBP14	315.6	260.103	371.096	0.00332403	0.0119691	-0.512544	868.377	1014.88	-0.224673	0.177337
NOD1	295.493	198.325	392.66	1.03e-07	8.96e-07	-0.985053	344.608	277.089	0.313593	0.182869
AQP1	614.429	17.6587	1211.2	1.09e-49	1.09e-47	-6.09189	1820.87	993.18	0.873843	2.11107e-08
FKBP9	378.045	296.869	459.221	0.00254165	0.00943854	-0.629193	814.77	391.122	1.05686	2.41116e-12
RP9	273.957	200.064	347.85	1.18e-05	7.35e-05	-0.797694	388.979	447.283	-0.201015	0.580258
BMPER	152.112	29.1553	275.068	0.00106132	0.00436944	-3.23354	781.924	282.094	1.46759	7.70816e-16
DPY19L1	477.612	354.234	600.99	0.000160503	0.00079991	-0.762469	1511.94	1021.94	0.564639	7.2161e-06
HERPUD2	421.411	317.419	525.403	1.83e-05	0.000110935	-0.726859	1083.25	421.266	1.36047	2.22125e-22
7-Sep	3665.45	2798.08	4532.83	0.00557805	0.0187511	-0.695953
SFRP4	7.18338	0.76721	13.5996	8.55e-05	0.000454356	-3.9816	62.0784	12.6668	2.20647	3.58771e-05
STARD3NL	686.649	569.034	804.265	0.00160505	0.00631232	-0.499082	1560.86	1819.1	-0.220747	0.109662
INHBA	724.294	353.374	1095.21	2.95e-12	4.28e-11	-1.63167	57.1103	58.0522	-0.0231971	1
OGDH	5533.7	4898.91	6168.49	0.0172247	0.0490963	-0.332449	1947.22	1704.18	0.192225	0.175527
CCM2	1377	1182.09	1571.9	0.00820007	0.0260632	-0.411137	1071.47	837.346	0.355315	0.133825
TNS3	2845.42	1594.48	4096.35	4.51e-19	1.11e-17	-1.3612	3251.25	2548.85	0.351023	0.00216235
GRB10	2435.17	1990.91	2879.43	0.000349357	0.00161955	-0.532335	3129.2	1981.73	0.658766	2.22275e-09
LOC649395	17.895	7.97347	27.8166	0.000604664	0.00264279	-1.78986
ZNF117	120.46	85.3608	155.559	0.000659578	0.00285284	-0.865058	3217.98	797.847	2.01061	2.17435e-15
VKORC1L1	686.053	559.857	812.248	0.000408992	0.00186189	-0.536781	1838.97	1391.44	0.402065	0.00109464
TPST1	365.572	311.997	419.147	0.0173178	0.049288	-0.425805	531.269	564.073	-0.0862798	0.778095
LOC493754	476.401	350.976	601.826	0.00501174	0.0170611	-0.777803
KCTD7	564.103	369.069	759.136	0.000127301	0.000648066	-1.04027	1230.91	631.776	0.961124	2.84625e-13
SBDS	841.253	632.269	1050.24	1.48e-06	1.09e-05	-0.732012	1252.2	1457.39	-0.21875	0.145044
POM121	2989.6	2615.44	3363.77	0.010779	0.0330159	-0.363015	1254.57	353.351	1.82509	2.46926e-39
POM121C	2462.39	2093.95	2830.82	0.00184258	0.00712379	-0.434976
TMEM120A	380.209	244.992	515.425	0.000301809	0.00141773	-1.07272	743.648	211.814	1.80696	6.26235e-28
HSPB1	5108.28	4071.9	6144.67	6.22e-05	0.000340308	-0.593622	1179.39	484.322	1.28224	3.51314e-14
GNAI1	376.04	281.628	470.452	2.1e-05	0.000126031	-0.740053	1098.99	1014.14	0.11581	0.560843
SEMA3C	119.398	28.4266	210.369	1.15e-20	3.17e-19	-2.88323	703.624	679.704	0.049826	0.960731
FZD1	797.206	313.503	1280.91	0.000138759	0.00069974	-2.03027	278.102	194.42	0.514214	0.055466
COL1A2	18978.5	5464.09	32492.9	1e-10	1.26e-09	-2.57205	16918.1	15333.4	0.141879	0.255183
DYNC1I1	63.821	32.4776	95.1644	0.0041542	0.0144929	-1.54806	305.491	140.28	1.11728	4.30817e-07
MGC72080	259.433	204.007	314.858	0.00538757	0.0181826	-0.625835
BRI3	748.514	586.168	910.86	3.5e-05	0.000201419	-0.635828	1740.06	389.525	2.15648	1.90399e-25
EMID2	2541.93	2261.19	2822.66	0.0140066	0.0411645	-0.319961
LAMB1	5096.69	3168.07	7025.31	4.26e-16	8.45e-15	-1.14893	22124.6	6744.31	1.71376	8.01085e-74
DNAJB9	209.813	165.268	254.357	0.000926723	0.00386889	-0.621739	741.255	748.565	-0.0141384	0.974423
LRRN3	17.4308	5.99172	28.8699	5.23e-05	0.000289524	-2.24963	503.065	89.9881	2.46986	1.63528e-33
IFRD1	877.598	691.898	1063.3	4.95e-05	0.00027594	-0.619841	2611.58	2472.03	0.0791915	0.666993
FOXP2	15.6331	5.4071	25.8591	0.00633376	0.0208865	-2.23688	7.72997	14.7698	-0.853117	0.527922
TES	1401.56	1220.24	1582.89	0.0151542	0.0439646	-0.375368	2302.62	2338.49	-0.0222879	0.960731
ST7OT3	3.95821	0.859811	7.0566	0.0136271	0.0402387	-2.89845
WASL	1254.57	1002.76	1506.38	6.28e-05	0.000342554	-0.587056	2099.05	1170.89	0.841588	2.6117e-13
ZNF800	146.778	88.6637	204.892	0.000810005	0.00343523	-1.20753	314.987	350.889	-0.155258	0.628855
CALU	7035.53	5379.39	8691.67	9.62e-07	7.29e-06	-0.69218	18225.8	8786.09	1.0526	3.38326e-29
UBE2H	1700.64	1387.44	2013.83	0.000230612	0.00111088	-0.537482	8909.69	2519.83	1.82164	5.69183e-75
KLHDC10	314.346	233.091	395.6	3.12e-05	0.000181771	-0.762894	1474.82	700.963	1.07205	2.07176e-17
MESTIT1	1347.79	13.5859	2682	0.000255263	0.00121896	-7.61453
SLC35B4	1444.19	1210.58	1677.8	0.00112417	0.00459483	-0.470831	2043.75	2281.95	-0.158972	0.276464
CNOT4	544.141	440.198	648.085	0.00427886	0.0148724	-0.557924	827.546	264.438	1.64221	4.22079e-26
C7orf55	266.868	203.426	330.31	0.000100059	0.000521577	-0.699045	29.4871	16.6119	0.791643	0.349232
GSTK1	366.006	267.567	464.445	6.81e-06	4.44e-05	-0.795381	1087.26	519.78	1.06328	9.32756e-15
CASP2	1168.99	992.784	1345.2	0.00206041	0.00784608	-0.438226	1494.64	615.197	1.2793	6.10753e-24
ZYX	12217.8	10184.2	14251.4	0.000385166	0.00177152	-0.484763	4267.23	1129.69	1.91643	2.15784e-70
FAM115A	640.325	498.16	782.49	4.33e-05	0.000244088	-0.651359
CNTNAP2	4417.7	1573.83	7261.58	4.02e-36	2.44e-34	-2.20593	3238.7	3926.84	-0.277876	0.0631175
ZNF777	1035	877.806	1192.19	0.00336937	0.012109	-0.441597	719.472	222.704	1.68735	2.81587e-15
ZNF467	22.0063	7.6781	36.3345	9.06e-06	5.78e-05	-2.22782	470.006	8.65647	5.60811	1.20963e-76
ACCN3	22.0145	12.1127	31.9163	0.00529399	0.0179087	-1.39043
SLC4A2	4924.34	4015.23	5833.44	0.000129683	0.00065908	-0.538852	1444.75	1803.72	-0.319958	0.0733685
AGAP3	1344.35	899.562	1789.15	0.0146591	0.0428032	-0.991898	1863.74	1020.81	0.867847	1.62783e-11
CHPF2	1270.45	1003.95	1536.96	0.000243605	0.00116806	-0.614339	1380.99	776.263	0.83027	7.81902e-11
SMARCD3	196.108	115.964	276.252	4e-07	3.19e-06	-1.25158	315.012	96.9981	1.68916	1.48778e-13
INSIG1	624.508	536.987	712.03	0.0121893	0.0367052	-0.406984	2645.89	1179.91	1.16441	2.86065e-25
ERICH1	917.494	752.631	1082.36	0.000509127	0.0022665	-0.524101	814.23	440.975	0.883242	2.02978e-09
FAM167A	269.823	27.2033	512.442	6.4e-15	1.16e-13	-4.23052	284.913	75.2999	1.90582	5.61098e-15
GATA4	1099.28	111.378	2087.18	6.55e-18	1.49e-16	-4.22679	416.654	241.289	0.78558	4.65185e-05
CTSB	3226.78	2293.61	4159.95	3.06e-09	3.3e-08	-0.858921	5365.75	2230.55	1.266	1.01686e-22
LONRF1	996.965	720.675	1273.25	2.16e-05	0.00012947	-0.821012	2837.81	2186.65	0.375906	0.00110576
DLC1	695.967	109.443	1282.49	1.82e-07	1.52e-06	-3.54949	3419.86	663.533	2.36395	2.27468e-94
CSGALNACT1	46.1054	17.0225	75.1882	1.08e-09	1.22e-08	-2.13653	21.6792	48.0425	-1.11266	0.15873
EPB49	192.607	85.7027	299.512	3.25e-18	7.55e-17	-1.804
FAM160B2	848.586	634.3	1062.87	0.00245983	0.00916572	-0.744638	713.653	237.344	1.5842	3.61591e-22
REEP4	1366.38	1084.44	1648.32	9.66e-05	0.000505453	-0.603992	1014.19	286.022	1.82252	2.05698e-34
BMP1	895.03	437.615	1352.44	7.03e-06	4.57e-05	-1.62761	605.522	460.407	0.394519	0.0228627
POLR3D	1462.08	1267.63	1656.53	0.0110675	0.0337669	-0.386	3573.66	1665.87	1.10066	7.27632e-25
PPP3CC	132.424	89.986	174.863	1.45e-05	8.95e-05	-0.957672	243.802	252.26	-0.0490046	0.960731
BIN3	472.27	388.826	555.714	0.00199616	0.00763384	-0.515104	273.248	269.035	0.0223314	1
TNFRSF10B	2298.06	1988.02	2608.09	0.00483467	0.0165371	-0.391646	6811.23	2845.35	1.25901	2.26806e-36
TNFRSF10D	573.723	489.95	657.496	0.00629711	0.0207766	-0.424271	1055.31	1101.18	-0.0613255	0.778095
CHMP7	1131.7	901.59	1361.8	6.1e-05	0.000334062	-0.594922	1251.28	1357.4	-0.11736	0.516042
LOXL2	2762.24	1936.39	3588.08	9.85e-07	7.46e-06	-0.889806	8430.42	1273.22	2.72616	2.26422e-108
NEFL	885.337	540.485	1230.19	1.4e-14	2.48e-13	-1.1864
PTK2B	174.748	120.41	229.087	9.68e-06	6.15e-05	-0.927367	456.368	176.374	1.36656	1.03585e-06
TMEM66	2391.45	1995.11	2787.79	0.00048327	0.00216082	-0.482633
LEPROTL1	351.986	290.919	413.053	0.00522608	0.017695	-0.505564	2245.73	1568.88	0.517177	8.21684e-06
PPP2CB	2151.98	1663.57	2640.39	5.25e-06	3.52e-05	-0.666438	3333.03	2805.46	0.248512	0.0467763
NRG1	118.947	59.8799	178.014	7.95e-07	6.09e-06	-1.57025	928.819	53.9766	4.08006	3.73505e-99
ZNF703	541.39	179.306	903.474	2.37e-14	4.08e-13	-2.33241	1401.42	39.0276	5.13078	2.44615e-164
PROSC	789.222	579.279	999.166	5.56e-07	4.33e-06	-0.786363	1046	852.377	0.295011	0.0524546
GPR124	757.218	461.569	1052.87	2.98e-09	3.22e-08	-1.18953
RAB11FIP1	1248.28	1103.87	1392.7	0.0125586	0.0376379	-0.335285	4123.72	2722.06	0.599067	1.12145e-08
DDHD2	325.51	264.898	386.123	0.00300114	0.0109272	-0.543453	2200.22	790.805	1.47509	6.58336e-31
RNF5P1	48.8975	24.9358	72.8592	8.67e-06	5.55e-05	-1.5431	350.713	229.502	0.609618	0.0158608
TACC1	348.669	262.732	434.605	2.96e-05	0.00017288	-0.725894	1870.88	716.58	1.38327	7.01531e-30
GOLGA7	788.932	688.365	889.499	0.013667	0.0403375	-0.369771	1586.57	971.694	0.706759	9.41626e-09
MYST3	1599.68	1364.18	1835.19	0.00431622	0.0149772	-0.427864
C8orf40	170.337	130.156	210.519	0.000907844	0.00379939	-0.693291
HOOK3	1184.06	994.896	1373.22	0.00168371	0.00657789	-0.464902	2388.08	1400.43	0.76956	1.99082e-08
FNTA	700.71	610.083	791.336	0.0145209	0.042443	-0.375229	2278.42	1315.31	0.792169	4.95258e-12
HGSNAT	359.994	204.151	515.837	4.09e-14	6.9e-13	-1.33685	1506.04	297.711	2.3349	4.28248e-64
CEBPD	784.141	291.683	1276.6	6.37e-06	4.19e-05	-2.12945	216.719	72.8708	1.55939	6.35704e-09
SNAI2	141.618	8.5667	274.669	1.19e-14	2.11e-13	-4.98659	739.122	172.233	2.09505	4.60371e-35
RGS20	16.4199	4.54729	28.2926	5.84e-06	3.88e-05	-2.61105	39.5998	76.2942	-0.928887	0.216983
SOX17	483.548	131.521	835.574	0.0115666	0.0350769	-2.66655	19.9401	82.1954	-1.99024	0.188338
FAM110B	517.818	242.738	792.897	1.04e-09	1.19e-08	-1.70732	282.333	256.303	0.139027	0.739386
SDCBP	1779.64	1304.59	2254.69	1.69e-06	1.23e-05	-0.789283	3197.26	2293.15	0.479329	1.80946e-05
CA8	55.5695	35.8978	75.2412	0.000787853	0.00334856	-1.06553	211.398	131.934	0.676062	0.0119596
RAB2A	1857.77	1452.85	2262.68	9.02e-05	0.000475768	-0.639108	2304.91	2286.04	0.0118543	0.960731
CHD7	2491.72	1399.78	3583.66	7.24e-22	2.14e-20	-1.35617	5875.87	2681.86	1.13128	1.33874e-29
BHLHE22	25.2212	15.3256	35.1167	0.00943055	0.0294247	-1.19093	0.358209	5.21669	-2.19444	0.222011
VCPIP1	832.002	681.77	982.234	0.000787959	0.00334856	-0.526717	858.519	1122.2	-0.386009	0.113166
SNHG6	816.286	633.271	999.3	1.42e-05	8.74e-05	-0.65801	952.757	724.878	0.393895	0.00781407
SULF1	288.297	150.315	426.278	1.48e-05	9.11e-05	-1.50318	1382.42	135.259	3.34381	6.79782e-102
EYA1	52.0189	23.6896	80.3483	5.94e-08	5.38e-07	-1.75773	332.523	53.3408	2.61768	2.4984e-26
C8orf84	114.137	89.5892	138.684	0.0104722	0.0322076	-0.629837
ZFHX4	382.518	109.22	655.816	8.53e-09	8.67e-08	-2.58495	59.7734	56.2753	0.085528	0.960731
STMN2	62.6265	19.367	105.886	1.3e-14	2.3e-13	-2.44477	451.732	227.856	0.98422	1.26978e-07
CHMP4C	81.2128	55.0861	107.339	0.000258517	0.00123261	-0.961145	267.89	60.7257	2.12307	1.27749e-16
SNX16	98.2828	65.8742	130.691	0.012562	0.0376379	-0.987294	419.536	319.67	0.39114	0.0995768
CA13	48.6045	25.4592	71.7498	1.47e-05	9.07e-05	-1.49114	139.612	158.001	-0.177321	0.725942
TP53INP1	319.5	210.981	428.02	1.27e-08	1.27e-07	-1.02022	1831.28	766.774	1.25488	6.56112e-25
GDF6	19.9509	5.31711	34.5847	5.05e-07	3.97e-06	-2.6787	8.88244	20.8179	-1.14258	0.235591
PGCP	165.344	75.687	255.001	1.72e-13	2.75e-12	-1.75104
RPL30	13664.7	10807.9	16521.5	0.000130971	0.000664759	-0.612253	5768.4	4796.25	0.266213	0.0325987
STK3	238.658	195.651	281.666	0.0053213	0.0179913	-0.525475	813.524	691.409	0.234332	0.182229
YWHAZ	16534.4	13533.3	19535.5	0.00422638	0.0147145	-0.529578	15844.7	15623.9	0.0202493	0.960731
ZNF706	1096.14	886.54	1305.75	0.000212033	0.00102906	-0.558567	943.309	395.475	1.25203	4.9391e-18
KLF10	793.54	560.396	1026.68	2.63e-08	2.5e-07	-0.873356	3347.52	1091.37	1.61606	8.87499e-49
ZFPM2	32.9512	21.3461	44.5562	0.0113664	0.0345381	-1.05814	36.7341	28.0724	0.376219	0.686541
MED30	245.627	195.227	296.027	0.0045389	0.0156541	-0.600324	363.245	342.085	0.0863435	0.862245
EXT1	4037.37	2081.16	5993.58	1.41e-12	2.09e-11	-1.52598	2309.08	2410.28	-0.0618577	0.778095
ENPP2	232.037	167.171	296.903	9.43e-06	6e-05	-0.828292	577.311	274.904	1.06768	3.35512e-10
HAS2	282.711	132.728	432.693	0.00937688	0.0292817	-1.70412	958.732	446.224	1.10164	1.69125e-14
ZHX2	484.225	196.308	772.142	4.65e-31	2.23e-29	-1.9752	873.032	205.44	2.08196	8.42987e-32
DERL1	1881.47	1531.93	2231	0.000213597	0.00103608	-0.542306	1604.82	1316.42	0.285599	0.0384514
FAM84B	3875.1	1768.22	5981.97	2.55e-34	1.44e-32	-1.75826	9182	6063.85	0.598494	1.36146e-09
ASAP1	1360.16	873.682	1846.65	3.98e-13	6.18e-12	-1.07964	1930.68	467.613	2.04339	7.98413e-59
OC90	33.6157	18.8444	48.387	0.0115205	0.0349442	-1.35582
WISP1	64.1442	2.5716	125.717	3.92e-41	3.05e-39	-5.55748	112.559	161.702	-0.518785	0.103205
ST3GAL1	386.679	193.257	580.1	2.66e-05	0.000156549	-1.58528	730.467	434.715	0.747408	1.10918e-06
KHDRBS3	478.831	347.161	610.502	1.9e-06	1.37e-05	-0.814214	933.429	927.938	0.00850337	1
GPR20	38.3875	15.4541	61.321	0.00239446	0.00895424	-1.98144	76.9776	20.6875	1.8462	6.22384e-05
ARC	684.876	421.624	948.129	0.0101736	0.0314341	-1.16894	278.434	372.831	-0.419878	0.537605
LYNX1	199.234	148.981	249.486	0.000163731	0.000814478	-0.743444	1399.56	148.236	3.23033	1.10935e-62
C8orf31	22.6155	9.57953	35.6515	0.0162315	0.0466133	-1.88499	39.065	46.983	-0.260181	0.778095
FAM83H	3167.14	2700.69	3633.58	0.0015907	0.00626277	-0.428051	1659.9	1277.64	0.377363	0.00383378
PPP1R16A	757.635	577.233	938.038	1.27e-05	7.9e-05	-0.700395	310.08	213.119	0.538876	0.015463
C8orf33	1438.93	1218.82	1659.03	0.00179398	0.00695025	-0.444824	1643.36	1666.92	-0.0205178	0.960731
FOXD4	5.13848	1.1036	9.17337	0.0043906	0.015193	-2.94574	1.84294	6.04813	-1.30986	0.534885
KANK1	1338.42	1131.51	1545.33	0.00138726	0.00555616	-0.449631	2194.78	1602.21	0.453764	0.000129511
GLIS3	26.3093	9.91331	42.7053	0.00146321	0.00582295	-2.09587	17.9155	28.5778	-0.644943	0.474951
C9orf46	90.9371	70.101	111.773	0.0114519	0.0347585	-0.672301
UHRF2	823.45	707.592	939.307	0.00739921	0.0238744	-0.408628	2334.06	2166.32	0.107545	0.613544
C9orf150	30.1142	5.08377	55.1446	2.27e-13	3.59e-12	-3.41376
SNAPC3	538.078	395.368	680.788	2.38e-06	1.69e-05	-0.783857	2368.62	1315.65	0.847777	7.54907e-14
RPS6	27837.1	24549.1	31125.2	0.0149802	0.0435544	-0.342412	39493.2	44569.8	-0.174459	0.114191
TUSC1	279.856	198.969	360.743	2.47e-06	1.75e-05	-0.858104	310.641	269.671	0.203346	0.508518
B4GALT1	1101.1	803.024	1399.18	1.05e-07	9.13e-07	-0.800991	1123.84	251.511	2.1553	4.20206e-48
PTENP1	48.4968	33.3618	63.6319	0.00449582	0.015517	-0.929502	333.11	294.271	0.178281	0.541103
UBE2R2	3447.2	2578.55	4315.85	1.75e-07	1.47e-06	-0.743064	6207.4	1652.47	1.90872	6.09079e-69
DCAF12	1050.47	749.163	1351.77	1.43e-08	1.41e-07	-0.851413	1663.17	887.492	0.905371	1.47015e-13
CNTFR	577.53	77.9269	1077.13	7.64e-12	1.07e-10	-3.78722	1994.99	104.122	4.24696	2.51808e-109
DCTN3	483.608	415.133	552.083	0.014761	0.0430305	-0.411225	535.853	359.235	0.575588	0.00108519
IL11RA	108.459	78.1757	138.742	0.00101406	0.00419608	-0.826811	283.475	53.0964	2.3947	1.11261e-20
DNAJB5	1530.44	1034.88	2026	4.19e-11	5.5e-10	-0.969104	979.694	947.891	0.0475614	0.960731
KIAA1539	782.817	525.197	1040.44	2.94e-10	3.54e-09	-0.986126
LOC158381	51.8716	35.0997	68.6434	0.0135907	0.0401501	-0.965657
RUSC2	556.872	468.39	645.354	0.0157819	0.0454615	-0.462298	739.946	250.059	1.56134	5.61766e-16
TPM2	7111.94	4958.21	9265.67	5.23e-08	4.77e-07	-0.902063	6013.62	6826.46	-0.182876	0.400877
NPR2	873.099	740.145	1006.05	0.00838522	0.0265256	-0.442777	514.403	185.405	1.46726	1.06324e-15
TOMM5	1499.01	1258.74	1739.28	0.000885378	0.00371622	-0.466483	76.2302	115.094	-0.588053	0.117091
DCAF10	702.715	556.975	848.454	0.000107125	0.000554705	-0.607135	1813.58	726.003	1.3196	7.94715e-25
SHB	771.816	492.565	1051.07	1.88e-12	2.77e-11	-1.09331	447.781	200.354	1.15628	1.04228e-09
IGFBPL1	796.327	425.173	1167.48	3.19e-20	8.52e-19	-1.45706	1343.05	443.762	1.59548	1.83518e-32
APBA1	137.64	43.962	231.319	4.77e-06	3.22e-05	-2.3929	886.146	230.595	1.93757	5.7826e-35
KLF9	246.224	106.292	386.156	3.62e-21	1.02e-19	-1.86017	462.738	116.104	1.98552	3.04276e-23
TMEM2	3009.65	2574.16	3445.14	0.00158937	0.00625986	-0.420447	2605.71	3084.59	-0.243317	0.087386
FAM108B1	1068.43	910.479	1226.37	0.00317924	0.011503	-0.429659
GNAQ	1126.97	945.111	1308.82	0.00193097	0.00741651	-0.469672	2559.93	1749.86	0.548603	1.05197e-06
NTRK2	23.122	4.93964	41.3043	2.27e-09	2.49e-08	-3.03839	180.166	146.051	0.300996	0.516584
GAS1	140.674	48.0164	233.332	3.02e-07	2.44e-06	-2.2784	1399.38	162.728	3.09644	3.85607e-92
S1PR3	550.954	340.576	761.331	0.00398484	0.013988	-1.16031	417.298	246.995	0.754224	0.000104653
DIRAS2	16.3363	5.2533	27.4193	4.3e-05	0.000242601	-2.36194	11.5196	18.0792	-0.607804	0.633923
ROR2	1478.81	606.856	2350.76	5.06e-10	5.93e-09	-1.95353	2755.85	1075.21	1.35706	2.89053e-33
FAM120A	4373.91	3624.86	5122.95	0.000765083	0.00326385	-0.499037	1839.8	1420.02	0.373406	0.00271065
PHF2	581.361	495.687	667.035	0.0100211	0.031045	-0.428258	1002.58	479.008	1.06403	3.05782e-14
SLC35D2	326.744	229.839	423.649	6.47e-07	5.01e-06	-0.881958	1318.35	499.141	1.39942	7.58295e-26
HABP4	443.653	359.883	527.423	0.000414803	0.00188514	-0.551305	789.483	406.935	0.954394	3.77865e-10
CDC14B	964.825	681.494	1248.16	2.21e-06	1.57e-05	-0.87293	1506.81	1504.61	0.00209972	1
C9orf21	129.224	95.2385	163.211	0.000570628	0.00251103	-0.776488
TMOD1	35.2289	7.42203	63.0359	0.00470356	0.0161477	-3.06927	54.1668	19.9213	1.39883	0.0107127
XPA	56.8856	33.9314	79.8398	0.0014296	0.00570499	-1.23205	265.482	229.649	0.208335	0.516798
ANP32B	3262.34	1770.24	4754.44	6.5e-22	1.93e-20	-1.42528	5212.8	265.139	4.29208	1.00922e-263
ERP44	1012.07	792.908	1231.24	1.47e-05	9.03e-05	-0.63482	2274.79	970.585	1.22796	2.62189e-26
INVS	144.308	88.5792	200.037	1.89e-07	1.58e-06	-1.17432	567.609	333.006	0.767566	4.03143e-06
NIPSNAP3A	116.608	91.9278	141.289	0.00851486	0.0268948	-0.619526	395.682	413.163	-0.0622177	0.901901
KLF4	395.397	277.433	513.362	5.24e-07	4.1e-06	-0.887599	180.14	109.779	0.709425	0.0152588
SVEP1	174.944	106.889	242.998	4e-08	3.7e-07	-1.18408	562.76	274.741	1.03177	1.24721e-09
LPAR1	215.853	158.896	272.81	0.000125838	0.000641492	-0.779439	289.694	103.486	1.47619	2.29504e-10
PTGR1	642.232	468.184	816.281	9.44e-07	7.17e-06	-0.801857	1705.58	886.971	0.942527	1.13542e-14
DNAJC25	112.133	87.0751	137.192	0.0053748	0.0181525	-0.655258	458.082	278.295	0.71696	9.18903e-05
RGS3	213.571	137.482	289.661	6.68e-06	4.36e-05	-1.07457	1306.98	537.582	1.2801	4.69261e-22
AKNA	1315.89	1017.54	1614.24	5.39e-06	3.6e-05	-0.665722	6491.25	694.572	3.22245	7.2851e-187
TNC	3817.56	1354.06	6281.06	0.000459707	0.00206664	-2.21364	3610.52	3109.55	0.215437	0.114049
PAPPA	546.164	81.2392	1011.09	1.54e-36	9.39e-35	-3.63596	1469.65	825.528	0.831319	2.71368e-11
RAB14	1682.44	1155.27	2209.61	4.99e-07	3.93e-06	-0.935504	2679.82	1359.51	0.978532	1.96675e-18
STOM	714.482	589.861	839.103	0.00154472	0.00610971	-0.508401	11066.6	1238.85	3.15811	6.79572e-203
LHX6	132.306	82.7282	181.884	5.07e-07	3.98e-06	-1.13562	22.1153	28.7082	-0.362014	0.778095
RBM18	387.863	280.232	495.494	2.35e-06	1.67e-05	-0.822025	831.788	674.211	0.302611	0.0635304
CRB2	403.311	289.212	517.41	0.00310903	0.0112686	-0.838963	663.639	585.624	0.180135	0.411972
NEK6	1325	935.674	1714.33	3.43e-09	3.67e-08	-0.873496	1373.12	942.072	0.543066	3.2761e-05
LOC100129034	759.519	618.12	900.918	0.000413193	0.00187828	-0.543434
NR6A1	1150.62	897.323	1403.92	9.55e-06	6.07e-05	-0.645705	4846.55	3759.32	0.366401	0.000806514
PPP6C	1171.72	1005.76	1337.69	0.0100885	0.0312225	-0.411418	2254.42	1110.08	1.02143	5.38927e-19
PBX3	792.094	657.402	926.785	0.00151103	0.00598911	-0.495395	961.026	658.772	0.544109	0.000163098
FAM125B	405.232	343.85	466.615	0.0109704	0.0335088	-0.440342
ZBTB34	551.64	474.047	629.232	0.0100413	0.0311024	-0.408489	1682.4	1066.7	0.656867	7.21836e-08
ANGPTL2	908.235	662.233	1154.24	0.00506393	0.0172175	-0.801435	1518.25	193.295	2.96703	2.7343e-91
CERCAM	218.38	99.1086	337.651	2.33e-10	2.84e-09	-1.76742	960.414	141.487	2.75433	4.3357e-62
TBC1D13	1577.66	1287.13	1868.19	0.00196579	0.00753171	-0.537446	1437.17	706.864	1.02269	9.00501e-16
IER5L	1175.89	705.15	1646.62	0.000831421	0.0035157	-1.22339	1106.17	116.414	3.2372	8.57043e-85
TOR1B	679.124	558.963	799.286	0.000760083	0.00324458	-0.515881	783.528	886.693	-0.178236	0.31592
TOR1A	1261.3	1093.03	1429.57	0.00872329	0.0274512	-0.387225	1079.12	1219.63	-0.176432	0.285598
FIBCD1	106.363	46.0094	166.716	7.1e-13	1.08e-11	-1.85513	93.2786	34.0553	1.4273	0.000384486
C9orf7	715.708	491.197	940.218	3.78e-09	4.03e-08	-0.936552
COL5A1	5042.81	1041.2	9044.41	5.23e-15	9.54e-14	-3.11865	15689.6	5815.05	1.43179	1.88052e-51
C9orf69	2030.58	1764.03	2297.13	0.0135312	0.0400088	-0.380941	984.813	1133.49	-0.202661	0.600259
PHPT1	2035.24	1731.23	2339.26	0.00316826	0.0114722	-0.43423	1407.1	1070.43	0.394206	0.0263937
ZMYND11	671.703	553.044	790.362	0.0015461	0.00611337	-0.515041	1470.9	1437.59	0.0330177	0.953418
KLF6	1457.64	828.546	2086.74	5.59e-11	7.25e-10	-1.33249	4617.42	833.515	2.46839	1.83471e-110
C10orf47	602.12	415.88	788.361	0.000970658	0.00403074	-0.922526
FAM188A	384.306	259.865	508.748	3.16e-08	2.97e-07	-0.968918	607.474	759.863	-0.32244	0.0904314
VIM	46928.8	26566.4	67291.1	4.96e-18	1.14e-16	-1.34081	13097.8	10263	0.351849	0.000540187
NEBL	409.42	261.857	556.983	8.36e-11	1.06e-09	-1.08856	4978.13	2205.15	1.17436	1.71301e-30
C10orf140	189.169	153.452	224.887	0.0116645	0.0353236	-0.551111
DNAJC1	597.212	425.174	769.251	2.81e-07	2.28e-06	-0.855251	1230.99	572.126	1.10407	1.3053e-16
COMMD3	91.3915	39.1953	143.588	1.07e-12	1.61e-11	-1.87051	68.9103	66.9531	0.0409651	0.997013
BMI1	450.333	210.519	690.146	3.19e-14	5.44e-13	-1.71248	470.941	575.044	-0.287573	0.137894
SPAG6	7.76955	2.28412	13.255	0.0019493	0.00747772	-2.48585	38.1929	18.7149	0.991303	0.148749
KIAA1217	1217.65	872.724	1562.57	0.00011024	0.00056926	-0.84025	2317.01	466.733	2.30913	8.18192e-78
ABI1	942.588	801.811	1083.37	0.00482177	0.016505	-0.43414	1096.91	1223.73	-0.157697	0.366296
BAMBI	2140.5	1089.63	3191.36	9.3e-18	2.11e-16	-1.55025	3095.4	2777.64	0.156215	0.262931
LOC387647	500.961	344.602	657.32	3.8e-08	3.53e-07	-0.931465
SVIL	1156.63	974.692	1338.57	0.00178647	0.00692688	-0.457639	1806.36	1122.65	0.685688	1.46715e-08
KIAA1462	186.805	58.1421	315.467	0.000167042	0.000829406	-2.43781	934.301	316.23	1.5599	1.0542e-25
MAP3K8	57.2951	23.0474	91.5428	1.04e-09	1.18e-08	-1.98517	424.447	107.97	1.96505	1.42617e-21
ZEB1	297.498	126.909	468.087	3.76e-08	3.5e-07	-1.88215	557.362	233.725	1.25023	5.74806e-13
NRP1	126.33	57.5314	195.129	0.00186946	0.00720727	-1.76024	372.564	364.24	0.0325084	0.960731
CREM	248.217	189.458	306.976	0.000204339	0.000995588	-0.695957	840.151	1010.2	-0.26563	0.0897168
CSGALNACT2	284.683	213.597	355.768	4.41e-05	0.000248214	-0.735773	654.367	287.685	1.18281	2.40975e-13
HNRNPA3P1	44.6384	25.4697	63.8071	0.000243412	0.00116773	-1.32154	3.73778	14.6394	-1.7229	0.117156
C10orf10	42.768	22.9365	62.5994	9e-05	0.000474872	-1.44453	306.343	133.923	1.18772	8.10568e-08
LOC728643	25.764	14.5095	37.0184	0.00391547	0.0137859	-1.34523
ANXA8L2	3.90917	0.528648	7.28969	0.0072052	0.023353	-3.55519
ZNF488	878.083	617.47	1138.7	4.99e-09	5.24e-08	-0.882836
NCOA4	3017.02	2365.01	3669.02	9.82e-06	6.23e-05	-0.633525
TIMM23	2434.82	2008.85	2860.78	0.000212665	0.00103186	-0.510019
DKK1	235.994	17.559	454.43	5.8e-17	1.23e-15	-4.6859	196.924	276.338	-0.486698	0.0851572
BICC1	105.566	53.1395	157.992	0.00573842	0.0192005	-1.5702	46.0267	35.8975	0.349958	0.676834
ARID5B	79.1199	53.8698	104.37	0.000537052	0.00237894	-0.952862	281.071	100.96	1.46806	3.56174e-10
STOX1	125.632	60.7432	190.521	1.61e-11	2.19e-10	-1.64754	378.939	417.923	-0.140919	0.613544
TSPAN15	205.035	136.311	273.759	6.17e-07	4.79e-06	-1.00548	725.696	251.608	1.52445	3.74224e-11
COL13A1	107.789	38.5217	177.057	0.00606075	0.0201137	-2.19755	670.175	113.17	2.55551	1.02819e-43
H2AFY2	1152.24	234.757	2069.72	6.27e-37	3.9e-35	-3.13965	4049.04	1258.29	1.68533	3.83408e-47
SGPL1	2541.61	2052.14	3031.08	9.4e-05	0.000493552	-0.562678	2910.63	3301.34	-0.181663	0.168793
PCBD1	505.373	433.674	577.073	0.0173276	0.0492922	-0.41206	946.496	525.24	0.848397	8.24901e-06
DNAJB12	803.938	694.579	913.297	0.0112802	0.0343208	-0.394895	654.663	752.298	-0.200267	0.287207
P4HA1	1329.16	1026.33	1631.99	8.05e-06	5.18e-05	-0.669087	7172.11	2815.85	1.34852	3.53207e-42
PPP3CB	934.944	766.432	1103.46	0.000475827	0.00213194	-0.525742	1566.32	543.63	1.52495	6.9901e-33
AP3M1	1356.17	1057.79	1654.56	0.00211864	0.00803675	-0.645343	2369.61	1377.64	0.782019	4.71022e-12
ADK	401.838	329.301	474.374	0.00196395	0.00752774	-0.526484	733.006	731.741	0.002489	1
ZNF503	653.768	109.735	1197.8	2.44e-16	4.91e-15	-3.4471	2397.43	55.4926	5.40788	4.97198e-237
C10orf41	41.034	4.92475	77.1432	5.75e-20	1.5e-18	-3.94228
ZMIZ1	4513.48	3185.41	5841.54	2.36e-07	1.94e-06	-0.874848	4697.06	596.906	2.97407	7.23882e-151
ZCCHC24	687.965	507.452	868.478	0.00245284	0.00914153	-0.7751	1147.06	214.831	2.41123	1.37395e-57
ANXA11	1978.58	1743.09	2214.07	0.0172862	0.0492269	-0.345039	1949.56	790.429	1.30135	1.55811e-27
C10orf58	780.338	482.841	1077.84	4.76e-14	7.95e-13	-1.15835
TSPAN14	2373.55	1968.77	2778.32	0.000713028	0.00306631	-0.496894	1852.43	932.878	0.988889	1.61482e-16
CDHR1	140.22	50.0978	230.343	1.17e-20	3.22e-19	-2.19871	88.8554	62.3722	0.503755	0.289424
FAM22A	66.8966	50.3058	83.4874	0.0068844	0.0224375	-0.729696
ACTA2	5270.7	449.807	10091.6	8.78e-46	7.9e-44	-4.4874	441.51	401.442	0.13693	0.647718
IFIT2	7.61401	1.53964	13.6884	0.00760154	0.0244136	-3.072	4.12193	14.7698	-1.62241	0.147117
ANKRD1	401.019	101.666	700.373	2.19e-08	2.11e-07	-2.78307	4488.44	1261.76	1.82996	1.66289e-65
LOC100188947	1427.62	1077.79	1777.45	6.09e-05	0.000333912	-0.721675
5-Mar	703.371	553.938	852.805	7.53e-05	0.000404445	-0.6224
MYOF	815.277	666.305	964.249	0.0080561	0.0256797	-0.533158	1250.39	566.274	1.14141	6.99805e-18
CCNJ	1157.76	924.927	1390.58	3.17e-05	0.000184071	-0.588228	1980.21	2051.54	-0.0510268	0.82742
TM9SF3	4374.56	3618.49	5130.64	0.00238039	0.00891229	-0.503738	7227.67	8692.13	-0.266146	0.0674644
LCOR	194.665	140.872	248.459	4.24e-05	0.000239513	-0.818181	977.328	830.304	0.234942	0.148872
C10orf12	283.425	220.855	345.995	0.000160787	0.000801109	-0.647417	270.657	417.826	-0.624564	0.080407
MARVELD1	965.369	789.467	1141.27	0.000394204	0.00180511	-0.531635	1603.99	514.889	1.63744	2.7098e-21
HPS1	521.575	427.637	615.513	0.00192319	0.00739119	-0.525299	1379.98	470.987	1.54887	1.37649e-31
SLC25A28	400.166	308.405	491.928	9.2e-05	0.000484339	-0.673446	395.079	343.895	0.199629	0.48863
ERLIN1	1069.16	908.907	1229.41	0.00271472	0.0100021	-0.435718	1981.97	1362.15	0.540722	5.23237e-06
NFKB2	1368.01	870.169	1865.86	2.95e-10	3.55e-09	-1.10039	1381.19	493.158	1.48391	3.56022e-29
ACTR1A	5014.5	4235.57	5793.44	0.00172761	0.0067321	-0.451857	3957.87	3612.33	0.131761	0.373209
SUFU	580.207	385.768	774.646	1.42e-09	1.6e-08	-1.00562	1194.63	127.483	3.21812	2.5775e-88
C10orf26	2205.38	1335.19	3075.57	3.46e-07	2.78e-06	-1.20374
CALHM2	159.583	91.4699	227.697	2.76e-09	2.99e-08	-1.3148	99.1707	121.191	-0.286673	0.511212
SH3PXD2A	1066.93	524.459	1609.39	9.05e-05	0.000477315	-1.61743	3007.65	438.301	2.77583	1.7983e-115
ITPRIP	872.287	580.406	1164.17	3.31e-09	3.54e-08	-1.00404	584.019	217.977	1.41771	1.57043e-14
RBM20	199.472	13.5134	385.43	2.96e-29	1.3e-27	-4.82374	617.166	305.063	1.01416	9.49546e-10
ABLIM1	2495.8	2111.08	2880.53	0.000930166	0.0038824	-0.448338	3049.68	2760.93	0.143454	0.31592
HSPA12A	132.811	97.9665	167.656	0.000267136	0.0012695	-0.774532	132.162	182.617	-0.46352	0.1198
EMX2	105.099	36.2104	173.988	1.07e-05	6.74e-05	-2.26137	1.07463	1.33678	-0.171671	1
C10orf46	1352.86	1147.93	1557.8	0.00860353	0.0271257	-0.440448
GRK5	131.619	51.9119	211.326	8.88e-08	7.8e-07	-2.02324	342.485	113.594	1.58372	5.63707e-13
TIAL1	1788.99	1544.45	2033.52	0.00516112	0.0175003	-0.39686	4344.49	1027.76	2.07862	3.02772e-39
BAG3	1392.22	1005.2	1779.25	0.0114181	0.0346727	-0.823729	830.863	258.651	1.67977	1.13812e-26
PPAPDC1A	23.5505	5.664	41.437	0.00146414	0.00582295	-2.84925	24.2696	20.6223	0.224884	0.934054
HTRA1	375.238	231.258	519.219	1.81e-11	2.44e-10	-1.1665	945.836	276.697	1.7696	1.19e-31
FAM53B	1425.05	788.019	2062.08	2.74e-08	2.6e-07	-1.38768	637.952	723.459	-0.181198	0.347745
FAM175B	548.277	450.777	645.777	0.00494724	0.0168637	-0.518525	763.401	787.919	-0.045546	0.9282
ADAM12	30.2245	6.92923	53.5198	4.04e-08	3.74e-07	-2.93133	151.801	131.184	0.209106	0.644198
DOCK1	1661.48	1213.36	2109.59	9.32e-08	8.15e-07	-0.797901	3491.54	2474.66	0.496462	5.03894e-06
INPP5A	1090.77	937.166	1244.38	0.00795019	0.0253717	-0.409017	676.741	781.609	-0.207557	0.239225
CYP2E1	90.9682	29.503	152.433	2.71e-09	2.94e-08	-2.36531	86.6024	76.6367	0.174232	0.781221
IFITM2	1909.83	1252.43	2567.23	0.00285938	0.0104691	-1.03543	1196.95	197.273	2.59501	6.41828e-66
IFITM1	16179.5	8262.75	24096.2	5.87e-14	9.74e-13	-1.5441	2218.27	2500.12	-0.172492	0.613544
IFITM3	14893.2	8295.36	21491	0.000524092	0.00232593	-1.37335	4030.04	1235.46	1.70494	4.38771e-56
LRDD	968.387	850.451	1086.32	0.0124511	0.0373672	-0.353116
H19	3844.81	487.176	7202.44	5.83e-17	1.24e-15	-3.88569	45290.4	4507.43	3.32854	1.72547e-124
IGF2	34.8231	6.86459	62.7816	4.15e-13	6.42e-12	-3.17453	9386.57	105.214	6.4657	0
CD81	16338.9	13132.7	19545	0.00671792	0.0219791	-0.573633	6195.35	4557.9	0.442732	0.0001095
STIM1	822.4	623.805	1020.99	3.15e-05	0.000183033	-0.710718	683.849	464.352	0.557462	0.000492398
SMPD1	457.104	222.254	691.954	6.52e-19	1.59e-17	-1.63803	514.444	201.674	1.34665	2.06878e-08
ILK	4353.62	3600.28	5106.95	0.00298415	0.0108791	-0.504343	19.8363	29.4092	-0.545409	0.586327
TAF10	2316.66	1847.64	2785.68	0.00212392	0.00805188	-0.592316	1752.07	582.412	1.5873	2.75374e-14
TPP1	1143.21	872.082	1414.34	4.79e-06	3.23e-05	-0.697534	3711.55	115.599	4.99278	2.45531e-274
LMO1	55.5406	18.9056	92.1756	1.03e-10	1.29e-09	-2.27952	35.6855	22.5949	0.636736	0.438877
ST5	925.508	800.473	1050.54	0.017188	0.0490145	-0.392169	699.693	325.31	1.10254	4.01591e-12
TMEM9B	410.713	292.793	528.633	1.15e-06	8.59e-06	-0.852165	523.514	608.936	-0.217679	0.270429
DENND5A	3368.08	2551.84	4184.32	5.11e-07	4e-06	-0.713434	3990.15	3971.37	0.00680569	0.999795
MRVI1	97.2807	68.0293	126.532	0.000445804	0.00201284	-0.894297	443.587	144.617	1.61029	9.91886e-15
EIF4G2	38982.7	32172.3	45793.1	0.000186523	0.000917378	-0.509311	28097.2	30748.7	-0.130092	0.310945
MICAL2	297.417	183.822	411.011	0.00119487	0.00485836	-1.16044	299.843	390.226	-0.378992	0.0760873
PARVA	1700.87	1051.81	2349.92	4.12e-15	7.56e-14	-1.15966	2387.36	923.08	1.36993	2.32528e-32
TEAD1	1969.55	1235.5	2703.59	1.38e-15	2.63e-14	-1.12972	8317.35	2667.56	1.64023	7.00708e-62
SPON1	528.631	210.073	847.189	7.77e-15	1.4e-13	-2.01128
NAV2	3936.31	2809.74	5062.87	5.85e-10	6.83e-09	-0.849494	1794.83	1204.55	0.574952	1.5696e-06
HTATIP2	585.652	487.565	683.739	0.00195673	0.00750315	-0.487764	890.045	744.245	0.257784	0.13227
GAS2	18.8014	8.12988	29.473	0.000742573	0.00318095	-1.84534	51.2182	6.68391	2.76464	8.51194e-06
ANO3	32.8493	15.5799	50.1187	2.66e-05	0.000156448	-1.67931	4.07004	10.4986	-1.18139	0.412321
FIBIN	56.0151	15.4664	96.5638	3.36e-09	3.6e-08	-2.63454	137.997	203.533	-0.557281	0.133822
BDNFOS	42.4898	16.8985	68.0811	5.87e-08	5.32e-07	-2.00396
RCN1	5241.38	3540.9	6941.86	9.11e-13	1.37e-11	-0.971186	10128	5599.43	0.85488	1.55451e-18
WT1	11.001	5.21222	16.7899	0.0144737	0.0423248	-1.66877	2.55936	4.64613	-0.665644	0.844721
CSTF3	321.217	233.603	408.83	7.79e-06	5.03e-05	-0.807178	1411.43	1399.69	0.0120406	0.960731
TRIM44	1570.95	1330.03	1811.86	0.00227765	0.00856876	-0.445987	1932.61	684.84	1.49536	4.9526e-35
PRR5L	85.4736	51.0458	119.902	6.68e-06	4.36e-05	-1.23037	203.222	182.845	0.151642	0.763644
TRAF6	250.105	202.576	297.633	0.00300141	0.0109272	-0.554842	671.291	341.287	0.973879	6.85179e-10
LRRC4C	23.8904	7.88609	39.8948	2.18e-06	1.55e-05	-2.32425	26.6733	18.5193	0.503593	0.649898
HSD17B12	1188.72	988.664	1388.78	0.0134228	0.0397421	-0.490226	2837.34	2726.46	0.0574848	0.778095
ALKBH3	286.711	220.631	352.792	0.000139828	0.00070446	-0.676938	473.141	547.118	-0.20917	0.311337
AG2	100.82	19.7524	181.888	3.05e-30	1.4e-28	-3.19646
EXT2	2209.98	1937.07	2482.9	0.00883006	0.0277499	-0.358129	3494.38	3270.61	0.0954479	0.601629
ALX4	9.59056	1.38846	17.7927	0.000204254	0.000995433	-3.58748	47.0235	21.8286	1.0729	0.075799
TSPAN18	2274.31	414.546	4134.07	1.49e-102	9.98e-100	-3.31765	2732.56	608.644	2.16474	4.95504e-72
CREB3L1	490.208	295.569	684.847	1.17e-05	7.31e-05	-1.21201	1702.02	70.2625	4.57881	2.42025e-166
LRP4	2721.21	1312.41	4130	1.14e-16	2.35e-15	-1.65385	1380.51	1478.24	-0.0986061	0.619269
ACP2	758.132	567.624	948.64	2.89e-06	2.01e-05	-0.740825	591.38	429.335	0.461063	0.00757414
SPRYD5	13.8425	1.14467	26.5403	1.04e-09	1.18e-08	-4.41977
MED19	306.258	232.961	379.555	0.00272078	0.0100165	-0.703983	301.582	408.892	-0.437915	0.245862
CTNND1	9740.16	8135.44	11344.9	0.000371887	0.00171592	-0.479745	12228.2	7351.94	0.733942	1.80546e-14
ZFP91	501.915	416.519	587.311	0.0125538	0.0376334	-0.495642	1734.21	1170.43	0.566834	2.98662e-06
PATL1	1266.65	1086.4	1446.9	0.00831172	0.0263465	-0.413381	1841.16	329.207	2.47995	7.25584e-59
CCDC86	2525.21	2147.23	2903.19	0.00173499	0.00675665	-0.43514	495.111	244.126	1.01714	1.17433e-08
TMEM109	1838.72	1091.15	2586.29	2.53e-16	5.09e-15	-1.24496	917.673	901.821	0.0251115	1
VPS37C	703.061	583.449	822.673	0.00141084	0.00564096	-0.495641	917.735	432.628	1.08319	1.33068e-10
C11orf9	416.383	290.273	542.493	1.77e-07	1.49e-06	-0.901961
C11orf10	1820.74	1588.2	2053.28	0.0126445	0.0377902	-0.370513
FTH1	32845.7	28579.2	37112.1	0.00824186	0.0261605	-0.376922	8347.68	393.242	4.4044	1.70438e-148
ASRGL1	1378.65	543.26	2214.05	3.35e-40	2.54e-38	-2.02677	804.532	774.762	0.0543281	0.960731
AHNAK	10986.6	3330.94	18642.3	1.1e-31	5.42e-30	-2.48455	22748	14139.5	0.685967	7.20622e-10
B3GAT3	712.018	545.104	878.932	0.000136461	0.000690565	-0.689119	1086.79	401.784	1.43333	4.36907e-24
C11orf48	1142.88	966.511	1319.24	0.00207177	0.00788453	-0.448813
HNRNPUL2	6000.83	5199.32	6802.35	0.00591483	0.0197238	-0.387702	1660.96	290.603	2.51081	4.55951e-71
NXF1	1702.62	1448.19	1957.06	0.00434485	0.0150654	-0.434414	1806.72	506.331	1.83317	3.41245e-48
PPP2R5B	339.006	267.889	410.123	0.0125833	0.0376734	-0.614232	174.84	135.113	0.369464	0.286648
FAM89B	519.072	364.973	673.17	9.93e-08	8.66e-07	-0.882999	72.1392	24.8283	1.50169	0.00119546
CFL1	33064	28241.9	37886.1	0.00709469	0.0230267	-0.42383	8622.42	10443.3	-0.27639	0.06372
MUS81	934.817	668.648	1200.99	4.89e-08	4.49e-07	-0.844806	848.841	935.779	-0.140515	0.566302
EFEMP2	1366.45	700.654	2032.24	0.00108115	0.00444032	-1.53616	1398.82	275.491	2.33994	1.10639e-61
CCDC85B	1662.82	1337.71	1987.93	6.32e-05	0.00034501	-0.571465	550.109	510.356	0.108008	0.778095
FOSL1	690.027	187.735	1192.32	2.99e-21	8.47e-20	-2.66635	65.9978	90.5098	-0.449814	0.315373
EIF1AD	872.738	704.841	1040.64	0.000294698	0.00138811	-0.562028	703.898	782.424	-0.15238	0.437025
CLCF1	101.07	64.0481	138.091	1.56e-05	9.55e-05	-1.10719	285.167	51.8084	2.43802	4.85199e-21
FGF19	479.314	153.518	805.109	4.58e-09	4.83e-08	-2.39001	503.111	195.463	1.35948	1.00104e-13
FGF3	7.39412	1.05207	13.7362	0.0049165	0.0167831	-3.58614	738.566	10.8247	5.9668	3.50308e-115
DHCR7	6402.15	4713.83	8090.48	2.55e-06	1.8e-05	-0.779314	2375.3	2144.83	0.14718	0.613544
NADSYN1	1279.52	985.695	1573.34	1.09e-05	6.82e-05	-0.67456	1222.7	1335.43	-0.127134	0.469376
FOLR1	15.9618	3.81854	28.1051	1.29e-06	9.54e-06	-2.84757	797.94	31.4958	4.61976	7.62847e-100
INPPL1	3965.42	3095.88	4834.95	6.52e-06	4.27e-05	-0.643135	3808.24	2573.89	0.564991	1.41728e-07
FCHSD2	313.005	205.729	420.281	1.32e-08	1.31e-07	-1.03025	677.178	256.564	1.39673	1.74408e-17
P2RY6	10.5524	0.964695	20.1401	0.00890524	0.027958	-4.2487	11.4418	24.437	-1.03173	0.226852
FAM168A	568.1	457.69	678.51	0.00776788	0.024871	-0.567898	1994.38	528.518	1.91392	1.84104e-53
KCNE3	136.956	104.202	169.71	0.0154979	0.0448089	-0.703155	109.564	153.208	-0.48	0.137744
MAP6	89.6496	61.0467	118.252	0.000296599	0.00139571	-0.952743	45.8969	30.2406	0.58607	0.373104
WNT11	67.577	25.4697	109.684	5.09e-06	3.42e-05	-2.10217	92.7957	66.6922	0.470532	0.317465
LRRC32	152.923	37.8892	267.957	1.8e-14	3.14e-13	-2.81888	343.072	155.001	1.14115	4.77808e-08
TSKU	1757.09	1187.75	2326.43	0.000103299	0.000536823	-0.969826	856.768	516.78	0.728248	7.32098e-07
KCTD21	184.107	147.6	220.614	0.00413426	0.0144448	-0.579511	159.406	66.5294	1.24814	3.09854e-05
ODZ4	576.071	264.932	887.21	0.000542387	0.0024003	-1.74327
PICALM	3357.64	1949.97	4765.31	3.02e-11	4.02e-10	-1.28908	4597.79	3083.37	0.57628	3.22329e-08
NAALAD2	65.1549	39.0571	91.2528	0.000129738	0.00065908	-1.22217	1482.04	611.66	1.2754	2.57647e-09
GPR83	82.6115	21.4884	143.734	4.16e-05	0.000235799	-2.73608	17.5624	47.3091	-1.37992	0.08513
AMOTL1	2243.17	1041.28	3445.05	1.58e-10	1.96e-09	-1.72607	3230.39	2120.77	0.606886	2.12364e-08
KDM4DL	39.1885	11.8103	66.5668	1.14e-10	1.43e-09	-2.48476
SESN3	194.539	115.371	273.707	3.49e-10	4.16e-09	-1.24563	6881.32	1867.99	1.88064	2.1081e-76
YAP1	3022.04	2617.24	3426.85	0.00886959	0.0278601	-0.388822	8521.96	2668.12	1.67499	4.88429e-56
TMEM123	920.717	565.488	1275.95	3.62e-08	3.37e-07	-1.17386	4236.3	3826.86	0.146606	0.303318
ALG9	462.582	392.943	532.221	0.00507754	0.0172576	-0.437608	314.716	144.503	1.11758	2.49273e-07
CRYAB	422.79	341.103	504.477	0.00124783	0.00505395	-0.564446	179.294	43.2171	2.02768	3.76479e-11
NCAM1	332.782	174.452	491.112	0.00014783	0.000742681	-1.49269	857.967	129.537	2.71814	9.14612e-57
ZNF259	1729.96	1498.01	1961.91	0.00793202	0.025323	-0.389189
APOA1	228.439	97.4676	359.411	0.000235883	0.00113335	-1.88156	217.466	192.529	0.174865	0.960731
SIDT2	1144.61	784.477	1504.74	4.21e-05	0.000238153	-0.939622	1667.28	432.677	1.94367	3.90026e-50
BACE1	964.6	415.253	1513.95	1.57e-08	1.54e-07	-1.866	2658.29	442.475	2.58412	1.481e-98
CEP164	662.563	569.331	755.795	0.0124874	0.0374641	-0.408666	1263.71	884.998	0.513437	0.000119742
ATP5L	3281.18	2910.66	3651.71	0.0176022	0.0499565	-0.327213	1828.59	1344.41	0.443476	0.000316673
ARCN1	4505.46	3927.29	5083.62	0.00646098	0.0212237	-0.372312	8306.26	5103.9	0.702491	7.85992e-13
RPS25	8260.03	6923.15	9596.91	0.000427719	0.0019396	-0.471136	8381.91	4588.05	0.869258	6.49388e-19
C2CD2L	143.272	114.667	171.876	0.0108499	0.0332058	-0.583494	217.991	90.461	1.25964	9.83854e-07
OAF	71.5418	17.1405	125.943	1.38e-19	3.51e-18	-2.87004	62.7688	81.1524	-0.365451	0.473238
C11orf63	15.9699	6.31321	25.6266	0.00466886	0.0160374	-2.00414	142.784	23.2959	2.56512	1.43498e-12
TBRG1	742.317	607.141	877.493	0.000403078	0.00184034	-0.531281	861.71	840.737	0.035506	0.960731
SIAE	113.453	64.2568	162.648	1.87e-08	1.82e-07	-1.33848	339.583	158.555	1.09395	1.85927e-07
SPA17	51.8605	30.5482	73.1728	0.000135627	0.000686904	-1.25748	138.641	48.1729	1.50578	6.26757e-06
NRGN	31.5299	13.7031	49.3567	1.19e-05	7.4e-05	-1.84118	126.971	2.67356	5.12249	6.35975e-23
STT3A	6933.24	5790.97	8075.51	0.00060862	0.00265822	-0.479741	7227.55	6527.78	0.146893	0.279093
SRPR	3522.29	2847.39	4197.19	0.000950619	0.00395718	-0.559769	2494.78	1011.27	1.30189	5.88316e-30
FLI1	46.1785	29.9068	62.4502	0.0040806	0.014276	-1.05972	56.6742	58.7532	-0.0510889	0.97147
APLP2	16369.8	13091.1	19648.5	1.99e-05	0.000120095	-0.585823	27330.5	14732.7	0.891445	1.4282e-21
B4GALNT3	932.468	759.232	1105.7	0.000663178	0.00286642	-0.542293	1962.1	803.78	1.28647	8.50993e-27
ADIPOR2	1705.59	1427.24	1983.94	0.00101168	0.00418717	-0.475107	2478.36	2100.26	0.238711	0.0675689
C12orf5	1110.51	608.491	1612.53	6.71e-11	8.6e-10	-1.40587
KCNA5	43.9661	3.00242	84.9297	2.33e-13	3.69e-12	-4.7765	35.1247	49.5585	-0.484968	0.778095
NTF3	78.6401	7.31976	149.96	3.54e-10	4.22e-09	-4.33803	200.189	56.5033	1.80684	6.4536e-07
TNFRSF1A	1323.04	915.295	1730.78	6.68e-10	7.76e-09	-0.919041	1541.11	544.233	1.49997	7.02864e-23
LTBR	85.8258	51.8235	119.828	6.83e-06	4.46e-05	-1.20771	177.431	107.692	0.715112	0.013995
IFFO1	521.335	417.569	625.102	0.000441986	0.00199801	-0.581961	683.034	528.697	0.368901	0.0285413
ZNF384	1708.92	1484.31	1933.53	0.00965731	0.0300671	-0.381429	1722.23	391.563	2.13412	2.44975e-59
PTMS	4265.17	2027.31	6503.04	3.59e-05	0.000206242	-1.6815	8323.27	789.711	3.3961	1.07202e-92
ATN1	4786.95	3866.96	5706.94	0.000268841	0.00127696	-0.561508	7453.59	207.707	5.15858	0
SLC2A3	9001.29	6388.25	11614.3	2.46e-10	2.99e-09	-0.862405	17171.4	12677.3	0.437726	9.32946e-06
GABARAPL1	2102.97	1788.24	2417.69	0.00501244	0.0170611	-0.435066	3669.21	2214.38	0.728311	8.94342e-12
ETV6	658.424	566.544	750.303	0.0151385	0.0439259	-0.405222	492.308	271.432	0.856593	1.35321e-06
DERA	232.777	165.995	299.56	8.81e-06	5.63e-05	-0.851321	1511.19	576.691	1.38827	2.13194e-27
PPFIBP1	187.542	127.374	247.71	3.92e-06	2.68e-05	-0.959037	1644.71	860.219	0.934258	2.27933e-14
PTHLH	6.43636	0	12.8727	1.76e-06	1.27e-05	-7.01934	2.20115	6.17857	-1.16511	0.613544
TSPAN11	53.6518	36.5747	70.7289	0.00178315	0.00691829	-0.949553	350.142	82.6032	2.07043	1.18811e-19
DENND5B	465.862	371.882	559.842	0.000229408	0.00110565	-0.590045	1108.74	720.085	0.621983	3.99548e-06
H3F3C	118.406	59.2298	177.581	7.1e-10	8.23e-09	-1.58246	423.631	141.796	1.57225	3.95198e-15
CPNE8	67.0743	39.2975	94.8511	6.45e-06	4.23e-05	-1.26908	639.915	228.084	1.48425	7.5651e-19
GXYLT1	461.479	305.054	617.903	7.58e-08	6.73e-07	-1.01808	1736.47	935.943	0.890954	1.61306e-10
YAF2	146.949	53.912	239.986	1.91e-11	2.57e-10	-2.1522	301.505	433.622	-0.522803	0.0514174
ANO6	1530.35	1187.01	1873.7	4.37e-06	2.96e-05	-0.658516	3715.11	3788.14	-0.02808	0.94956
FAM113B	240.581	175.691	305.472	0.00270028	0.00996847	-0.797655
ZNF641	141.012	105.718	176.307	0.00101479	0.00419817	-0.737323	635.803	381.733	0.734509	5.79568e-06
C12orf41	973.83	833.7	1113.96	0.00629568	0.0207766	-0.418053
CACNB3	898.109	559.508	1236.71	0.000466123	0.00209146	-1.14414	2071.62	282.925	2.86788	1.00305e-102
ARF3	9812.29	8290.44	11334.1	0.000874462	0.00367777	-0.45115	4356.25	4115.74	0.0819165	0.650452
PRPH	106.192	38.1241	174.259	2.8e-12	4.07e-11	-2.18951	136.928	12.0963	3.39668	6.76429e-17
BCDIN3D	42.3425	30.5027	54.1823	0.0150545	0.0437171	-0.826822	49.51	58.2966	-0.23138	0.777319
CSRNP2	978.734	827.681	1129.79	0.00279354	0.0102602	-0.448858	1756.84	931.622	0.914441	3.64794e-14
POU6F1	293.041	132.533	453.549	8.28e-15	1.49e-13	-1.77414	271.327	193.474	0.485759	0.0689657
DAZAP2	753.595	559.768	947.423	1.63e-06	1.19e-05	-0.759073	962.854	364.257	1.3999	4.19191e-22
FIGNL2	492.869	167.546	818.192	2.21e-40	1.69e-38	-2.28719	1338	120.408	3.46322	5.45756e-104
ACVR1B	847.456	679.507	1015.41	0.000272371	0.00129111	-0.579426	1721.77	535.544	1.68296	1.72685e-40
GRASP	59.4951	35.1959	83.7943	3.7e-05	0.00021191	-1.24907	194.1	61.8016	1.63534	7.65151e-06
KRT8	50491.2	27160.3	73822	3.49e-05	0.000200642	-1.44255	18283.6	19146.6	-0.066537	0.796006
KRT18	31083	19280.3	42885.7	1.16e-05	7.24e-05	-1.15336	6166.44	5655.03	0.124884	0.380702
SPRYD3	703.579	524.991	882.167	2.39e-05	0.000141789	-0.748648	161.322	210.25	-0.380092	0.192127
ATF7	796.046	579.943	1012.15	5.23e-05	0.000289737	-0.803334	830.687	74.4197	3.46303	2.84525e-76
HOXC10	88.3694	32.7169	144.022	2.6e-13	4.08e-12	-2.13478	5.30035	6.04813	-0.161808	0.99503
HOXC9	134.29	48.9137	219.666	1.43e-18	3.41e-17	-2.16471	2.99541	10.629	-1.54132	0.253972
HOXC8	335.805	63.4075	608.203	9.91e-32	4.94e-30	-3.25979	189.407	18.8454	3.26221	1.76075e-21
HOXC6	346.755	130.938	562.571	5.49e-09	5.74e-08	-2.10231	43.2338	22.7905	0.894763	0.156819
HOXC5	102.293	20.2731	184.313	2.49e-30	1.15e-28	-3.1782	0.742366	0.701001	0.0346636	1
HOXC4	82.7417	28.3384	137.145	3.31e-09	3.55e-08	-2.27084	2.2271	1.27156	0.506553	0.970124
LOC400043	25.0256	2.93072	47.1205	9.96e-13	1.5e-11	-3.96168
NFE2	114.637	63.9528	165.321	1.25e-05	7.75e-05	-1.3688	188.172	109.763	0.772221	0.00422247
ZNF385A	612.795	361.93	863.659	3.1e-09	3.33e-08	-1.25452	735.472	30.045	4.5682	2.04635e-93
ITGA5	2677.41	1103.28	4251.54	5.88e-08	5.32e-07	-1.94609	4627.96	2466.33	0.907737	1.88583e-18
PPP1R1A	292.232	190.51	393.955	4.02e-05	0.000228967	-1.04777	1147.7	253.434	2.17464	7.1008e-49
CD63	6697.05	5440.49	7953.61	0.00010428	0.000541319	-0.547866	6894.89	7367.75	-0.095682	0.686541
DNAJC14	1365.58	1198.83	1532.34	0.0141292	0.0414263	-0.354078	527.225	538.087	-0.0293643	0.960731
RAB5B	1835.29	1574.92	2095.66	0.00501144	0.0170611	-0.412107	827.878	188.03	2.13255	5.97088e-39
CS	6478.94	5702.54	7255.33	0.00982754	0.0305159	-0.347431	4518.02	1347.87	1.74426	7.9098e-61
MBD6	729.924	545.63	914.217	3.23e-06	2.24e-05	-0.744506	1290.22	75.039	4.08585	5.08478e-124
PIP4K2C	964.415	766.769	1162.06	7.47e-05	0.000401572	-0.599759	1051.59	680.601	0.626945	6.55786e-06
GEFT	175.94	131.802	220.078	0.000517443	0.00230024	-0.739205
OS9	3123.25	2589.31	3657.19	0.000403534	0.00184152	-0.498153	3908.32	2501.08	0.643786	1.71052e-09
CDK4	4766.42	4077.5	5455.34	0.00280925	0.0103138	-0.419973	2097.35	2175.58	-0.0528041	0.814208
METTL1	494.361	379.384	609.338	0.000401467	0.00183374	-0.683439	281.05	219.314	0.356392	0.149997
LRIG3	889.701	388.423	1390.98	5.12e-08	4.67e-07	-1.84013	1352.14	976.747	0.468778	0.000436265
C12orf66	124.067	90.6057	157.528	0.00389231	0.0137198	-0.797259	222.295	105.361	1.06997	2.10147e-05
RASSF3	617.906	531.698	704.114	0.0165206	0.0473635	-0.405136	1238.4	1292.62	-0.0617682	0.778095
MSRB3	298.058	117.019	479.098	4.69e-27	1.87e-25	-2.03265	587.025	410.767	0.514049	0.00241606
TMBIM4	342.442	198.517	486.366	8.57e-10	9.87e-09	-1.29235	149.112	166.152	-0.155126	0.778095
DYRK2	1385.89	1197.99	1573.79	0.00433443	0.015032	-0.393606	2522.58	2687.62	-0.0913935	0.623745
PHLDA1	4051.11	2453.81	5648.41	9.01e-18	2.04e-16	-1.20279	1817.59	2002.3	-0.139558	0.396835
ALX1	68.748	32.5135	104.982	1.45e-08	1.43e-07	-1.68798	200.797	116.936	0.774903	0.00369833
ELK3	634.858	420.754	848.961	1.61e-06	1.18e-05	-1.01255	894.505	415.119	1.1057	4.12183e-14
CCDC53	108.306	77.2363	139.375	0.000898866	0.00376687	-0.850792	337.335	250.565	0.427522	0.0488761
ASCL1	6.61351	1.53442	11.6926	0.0155159	0.0448541	-2.85103	42.0294	1.33678	4.20273	1.56564e-07
HCFC2	125.096	64.5566	185.635	2.39e-10	2.91e-09	-1.52238	201.965	178.15	0.180061	0.650215
CHST11	792.735	473.996	1111.48	2.95e-15	5.48e-14	-1.22936	838.816	799.443	0.0692746	0.890834
CKAP4	4104.17	3442.47	4765.88	0.00068433	0.0029524	-0.469286	7080.14	3694.47	0.938224	5.64417e-20
RFX4	9.49068	2.96918	16.0122	0.000944304	0.00393439	-2.39223	30.4629	21.3885	0.490895	0.613544
RIC8B	565.156	488.683	641.63	0.00849643	0.0268501	-0.392772	834.238	815.779	0.0322412	0.94478
C12orf23	466.275	307.835	624.715	2.08e-09	2.29e-08	-1.0208
PRDM4	730.916	609.582	852.25	0.00231179	0.00868151	-0.483388	796.538	638.492	0.318626	0.0546767
TMEM119	20.305	8.41997	32.1901	0.0147196	0.0429315	-1.92217	188.41	41.0001	2.17305	6.66127e-13
CORO1C	6446.52	5064.95	7828.09	8.12e-06	5.22e-05	-0.628104	7906.18	5476.5	0.529646	1.57847e-07
UBE3B	826.052	696.011	956.094	0.00334191	0.0120219	-0.457986	1249.99	676.591	0.884583	1.26558e-11
MVK	532.71	456.552	608.868	0.0115968	0.0351584	-0.415271	489.972	564.252	-0.203254	0.31592
C12orf34	235.746	118.275	353.217	2.51e-05	0.000148226	-1.57761
TCHP	659.022	340.944	977.1	7.96e-21	2.21e-19	-1.51869	744.189	643.775	0.20881	0.247079
ANKRD13A	546.753	449.451	644.054	0.00104512	0.00431219	-0.51892	1329.05	773.768	0.779641	1.5363e-09
ARPC3	1955.34	1707.32	2203.37	0.00946628	0.0295214	-0.367961	1148.34	1283.96	-0.160925	0.341228
FAM109A	535.423	429.24	641.605	0.00678708	0.0221628	-0.579788	523.368	261.194	0.999946	1.5813e-08
RPL6	20404	17173.1	23634.9	0.000480513	0.00215139	-0.460762	6603.61	5444.55	0.278395	0.0111473
MED13L	2382.87	1872.03	2893.7	7.63e-05	0.000409404	-0.628284	12290.1	2198.65	2.48227	1.76047e-137
TAOK3	536.908	440.331	633.485	0.0107356	0.0329259	-0.524624	239.141	215.662	0.148433	0.690607
PRKAB1	888.886	765.812	1011.96	0.00653172	0.0214336	-0.402045	1203.62	708.331	0.764053	1.05588e-08
PXN	6968.47	6008.36	7928.57	0.00483204	0.0165312	-0.400084	2746.41	759.537	1.85298	5.48788e-41
SIRT4	34.8539	23.078	46.6298	0.0125766	0.0376655	-1.01158	96.1494	68.8769	0.475389	0.280564
MSI1	1062.34	684.834	1439.84	1.54e-12	2.28e-11	-1.07197	2024.38	164.473	3.61353	8.43209e-140
DYNLL1	6564.42	5579.38	7549.45	0.00191609	0.0073669	-0.436261	4643.94	5570.84	-0.262492	0.248281
CAMKK2	1321.43	1031.3	1611.57	0.0146701	0.0428255	-0.643961	1300.53	536.31	1.27638	6.84636e-22
RHOF	345.255	289.864	400.646	0.0101298	0.0313272	-0.466814	70.9089	83.5163	-0.233058	0.71754
SETD1B	2488.68	1915.22	3062.13	1.95e-06	1.4e-05	-0.676994	2485.91	369.196	2.74799	3.66261e-105
HPD	55.6037	20.2172	90.9903	1.82e-11	2.45e-10	-2.1646	106.361	63.0732	0.744675	0.0521554
PSMD9	1281.47	822.033	1740.92	6.55e-10	7.62e-09	-1.08249	168.284	177.123	-0.0734353	0.909241
BCL7A	508.149	356.333	659.966	2.71e-08	2.58e-07	-0.888981	1137.51	508.987	1.15861	2.73258e-17
DIABLO	1999.88	1568.18	2431.59	1.02e-05	6.41e-05	-0.632778	199.084	274.203	-0.459892	0.0516398
VPS33A	1495.96	1282.09	1709.83	0.00330439	0.0119006	-0.415319	718.408	857.839	-0.255578	0.123278
SETD8	709.212	596.737	821.688	0.00777841	0.0248962	-0.461428	915.966	484.925	0.916133	2.35134e-10
EIF2B1	1469.64	1211.87	1727.4	0.00040616	0.00185215	-0.511336	1480.77	1627.68	-0.136384	0.431464
CCDC92	120.15	18.4224	221.877	1.56e-38	1.08e-36	-3.58306	255.628	21.3233	3.52306	3.43045e-30
ZNF664	1311.18	963.624	1658.75	3.63e-08	3.38e-07	-0.783488	5380.09	1635.98	1.71687	1.32511e-61
SCARB1	2886.91	2511.41	3262.41	0.00678532	0.0221609	-0.377425	1140.05	970.487	0.232096	0.150896
TMEM132C	39.3424	8.04773	70.6371	2.58e-08	2.46e-07	-3.118	433.225	128.233	1.74847	4.35168e-08
GLT1D1	410.269	264.355	556.183	8.66e-10	9.96e-09	-1.0728	435.493	447.447	-0.0389761	0.954686
LOC100190940	10.9039	3.97495	17.8328	0.001611	0.00633175	-2.13774
MMP17	590.272	480.85	699.695	0.00113788	0.0046458	-0.541046	574.098	290.179	0.981901	6.74872e-09
N6AMT2	58.2149	38.6665	77.7632	0.0010013	0.00414786	-1.00613	141.537	144.894	-0.0335814	0.980581
FGF9	18.2078	0.569724	35.846	3.51e-14	5.96e-13	-5.74612	15.5637	19.9865	-0.341434	0.798486
TNFRSF19	54.0247	11.9921	96.0572	1.22e-17	2.75e-16	-2.99133	993.935	316.556	1.64759	3.24259e-29
CDK8	571.774	469.493	674.056	0.000913289	0.00381962	-0.521672	1391.23	1005.62	0.467876	0.000369487
C13orf33	54.667	25.3263	84.0078	4.33e-06	2.94e-05	-1.72592
B3GALTL	198.86	159.454	238.265	0.00599194	0.0199277	-0.579127
CSNK1A1L	211.086	104.372	317.8	2.92e-09	3.16e-08	-1.60545	190.503	27.6159	2.74248	2.5892e-17
POSTN	191.652	25.8008	357.504	1.71e-14	3e-13	-3.78729	152.18	50.8794	1.562	5.01509e-07
LHFP	655.851	164.896	1146.81	4.09e-34	2.27e-32	-2.79725	1072.08	1001.84	0.0976664	0.778095
ELF1	322.364	195.3	449.428	1.97e-10	2.43e-09	-1.20198	861.825	406.757	1.08136	1.93414e-13
C13orf15	36.004	11.3507	60.6572	5.73e-09	5.97e-08	-2.40762
DGKH	46.7321	27.5047	65.9594	0.000398932	0.00182364	-1.25885	919.689	335.76	1.45099	1.76149e-13
TSC22D1	1542.7	1179.36	1906.03	4.19e-06	2.85e-05	-0.692513	6945.85	2704.73	1.36034	3.62286e-42
HTR2A	30.4812	5.54861	55.4139	2.49e-05	0.000147455	-3.29688	2.61125	4.58091	-0.627999	0.844659
FNDC3A	931.651	701.143	1162.16	1.64e-06	1.19e-05	-0.728944	1986.56	2173.51	-0.12969	0.439032
CDADC1	66.0948	50.6691	81.5204	0.0153792	0.0445344	-0.68498	95.6614	137.102	-0.514718	0.129255
CAB39L	86.6597	61.6625	111.657	0.00120106	0.00488035	-0.855561	422.017	233.855	0.848944	7.95968e-06
C13orf1	153.984	104.618	203.351	9.89e-06	6.26e-05	-0.958177
ATP7B	544.784	416.804	672.765	1.72e-05	0.00010482	-0.690601	849.957	705.674	0.268041	0.163312
VPS36	645.12	556	734.239	0.0107615	0.0329824	-0.401101	1483.77	1332.17	0.155382	0.316028
PCDH8	113.69	51.9092	175.47	6.17e-12	8.73e-11	-1.75521	1132.13	91.2108	3.61924	4.69151e-99
C13orf37	358.105	230.427	485.783	0.000518727	0.00230485	-1.07567
KLF5	467.872	223.525	712.219	2.79e-22	8.47e-21	-1.67144	282.426	297.809	-0.0762508	0.91891
MBNL2	848.295	565.072	1131.52	9.22e-06	5.88e-05	-1.00162	433.116	142.693	1.59509	8.32006e-16
ZIC2	1725.51	976.489	2474.53	5.43e-20	1.42e-18	-1.34139	1623.55	438.855	1.88494	4.26038e-47
ITGBL1	46.1217	28.3907	63.8527	0.00128583	0.00519214	-1.16651	7.0395	6.55347	0.0899667	1
C13orf27	104.753	83.9899	125.516	0.0120791	0.0363849	-0.579021
EFNB2	1201.2	604.74	1797.65	1.15e-25	4.21e-24	-1.57157	3061.56	1366.24	1.16347	2.57835e-26
COL4A1	8792.85	6635.34	10950.4	1.66e-07	1.4e-06	-0.722726	19137.9	17760.2	0.107777	0.443151
COL4A2	9180.55	6604.33	11756.8	3.84e-09	4.08e-08	-0.831998	18537	11852.8	0.645132	1.17522e-11
P704P	82.9658	57.4246	108.507	0.000622712	0.00271092	-0.916865
CCNB1IP1	1227.58	1053.82	1401.33	0.00463114	0.0159283	-0.411125	8178.13	2901.81	1.4945	1.77879e-51
PARP2	922.445	781.294	1063.6	0.00278652	0.0102384	-0.444964	1462.33	628.94	1.21597	1.27109e-21
RNASE1	58.5711	33.6048	83.5373	0.0114841	0.034845	-1.31119	97.2759	29.7353	1.67694	2.39239e-05
FLJ10357	1850.08	1515.5	2184.67	0.0146952	0.0428853	-0.527589
RAB2B	482.873	396.244	569.503	0.00270803	0.00998918	-0.523204	1166.58	472.177	1.30307	1.38369e-21
MMP14	4494.05	2664.31	6323.79	0.00200932	0.00767807	-1.247	4302.36	2312.89	0.895141	7.92165e-18
JUB	1532.28	1221.68	1842.87	2.61e-05	0.00015373	-0.593045
BCL2L2	514.646	399.586	629.705	0.0081376	0.0258954	-0.656037	858.959	247.272	1.79235	2.42177e-30
PSME2	1005.38	877.799	1132.97	0.0171474	0.0489134	-0.368103	521.567	557.079	-0.0948543	0.76202
REC8	1478.4	1160.71	1796.09	1.28e-05	7.95e-05	-0.629813	696.044	528.648	0.396215	0.0159422
TM9SF1	1580.83	1066.71	2094.95	5.37e-07	4.2e-06	-0.973677	117.548	64.6873	0.851788	0.0138309
PRKD1	83.635	39.5397	127.73	1.31e-09	1.48e-08	-1.68921	14.7695	31.7567	-1.05465	0.147362
NPAS3	18.4698	8.32814	28.6114	0.000882073	0.00370562	-1.76834	27.1612	26.8009	0.0185806	1
CFL2	539.22	308.245	770.195	4.82e-16	9.51e-15	-1.32087	615.64	701.843	-0.188775	0.343395
FAM177A1	362.837	295.433	430.24	0.00187441	0.007223	-0.542154	978.569	1045.72	-0.0956592	0.662913
NFKBIA	1028.2	660.904	1395.51	0.00025024	0.0011968	-1.07816	712.069	859.876	-0.271764	0.152851
MGAT2	884.007	708.592	1059.42	0.00011346	0.000584114	-0.580181	46.333	25.0075	0.863917	0.17596
NID2	482.878	113.384	852.371	1.3e-24	4.45e-23	-2.90916	3370.92	1242.57	1.43908	2.72345e-18
FERMT2	2536.34	1688.03	3384.66	5.75e-12	8.17e-11	-1.00363	6458.12	6716.98	-0.0566896	0.778095
BMP4	1164.74	202.117	2127.37	4.16e-09	4.41e-08	-3.39516	3262.82	856.958	1.92758	1.64656e-65
CNIH	1026.94	898.02	1155.87	0.0155579	0.0449407	-0.364122
SAMD4A	1103.61	932.24	1274.98	0.0034459	0.012358	-0.451659	1887.31	1283.39	0.556012	2.89499e-06
MAPK1IP1L	3309.07	2647.77	3970.38	2.2e-05	0.000131574	-0.58448	3655.61	2379.06	0.619506	6.05071e-09
C14orf101	344.441	287.417	401.465	0.00542283	0.0182851	-0.481989
ACTR10	587.908	426.018	749.799	1.74e-05	0.000105612	-0.815445	1159.18	1353.52	-0.223442	0.141048
C14orf135	478.52	401.114	555.926	0.011224	0.0341776	-0.47078
DHRS7	471.552	379.485	563.619	0.00051807	0.00230248	-0.570556	1408.72	801.579	0.812693	2.17973e-10
PPM1A	828.243	628.014	1028.47	3.73e-06	2.57e-05	-0.711542	1654.19	1547.45	0.096168	0.613544
RHOJ	35.8668	10.352	61.3816	8.79e-10	1.01e-08	-2.55638	9.2666	7.89025	0.207662	0.960871
PPP2R5E	1507.74	1267.87	1747.62	0.00117942	0.00479971	-0.462953	2570.89	1361.95	0.916094	1.19712e-15
SGPP1	145.923	117.259	174.587	0.0100666	0.0311652	-0.573844	550.753	615.49	-0.160054	0.467604
MAX	364.334	208.984	519.684	5.5e-06	3.66e-05	-1.31383	1287.77	688.818	0.901704	3.68949e-12
FUT8	712.066	497.609	926.524	2.21e-08	2.13e-07	-0.896683	2287.33	1118.84	1.03101	5.08389e-19
PIGH	138.332	107.723	168.94	0.00300763	0.0109456	-0.648697	188.203	131.559	0.513301	0.0829957
VTI1B	1474	1221.4	1726.59	0.00054606	0.00241427	-0.499355	1698.45	937.002	0.857409	3.92569e-10
ACTN1	25082.6	19075.4	31089.8	9.39e-06	5.97e-05	-0.704722	9241.79	8009.5	0.206436	0.0782756
KIAA0247	343.086	194.634	491.538	1.35e-13	2.17e-12	-1.33609
DPF3	7.45	1.43215	13.4678	0.000435186	0.00196917	-3.14656	95.3861	40.2991	1.22271	0.00185077
ZFYVE1	516.595	417.89	615.3	0.00833814	0.0263945	-0.558057	1091.1	356.725	1.61018	1.10663e-29
PSEN1	1308.57	1108.24	1508.9	0.00282291	0.0103538	-0.445203	3364.99	1670.54	1.00986	5.54512e-21
C14orf43	668.831	526.177	811.486	0.000933274	0.00389277	-0.624921
ZNF410	490.745	366.275	615.215	5.03e-06	3.38e-05	-0.748005	19.3534	46.5429	-1.22396	0.0515717
ALDH6A1	328.177	276.093	380.261	0.0113	0.03437	-0.461693	1048	618.375	0.760133	3.47657e-08
NPC2	1430.52	1227.1	1633.93	0.00530627	0.017947	-0.413064	2356.13	1051.85	1.16273	4.58496e-24
ISCA2	531.766	455.357	608.174	0.0108986	0.0333331	-0.417406	620.54	598.683	0.0516481	0.890553
LTBP2	432.744	221.311	644.177	0.0118465	0.035788	-1.54095	132.292	126.293	0.0664312	0.960731
PGF	97.9033	71.6914	124.115	0.00438597	0.0151798	-0.790958	161.067	118.077	0.4447	0.175123
NEK9	1823.12	1506.57	2139.67	0.000595331	0.00260626	-0.506099	4869.82	1215	2.00202	8.59841e-79
TMED10	4692.53	4131.13	5253.93	0.0139291	0.0409818	-0.346852	5917.49	6540.04	-0.144291	0.277178
JDP2	613.584	428.239	798.929	1.34e-06	9.9e-06	-0.899495	2409.12	751.091	1.68013	1.79666e-19
C14orf1	1126.54	951.37	1301.72	0.00271015	0.00999503	-0.4523	1669.26	598.29	1.47875	1.23415e-27
TGFB3	464.195	85.2265	843.164	9.83e-27	3.85e-25	-3.30492	53.0143	40.1687	0.391794	0.58442
SEL1L	855.426	745.611	965.242	0.0111588	0.0340123	-0.372424	2688.02	2087.42	0.36467	0.00161792
FLRT2	536.846	196.271	877.421	5.19e-37	3.27e-35	-2.15985	646.175	705.723	-0.126988	0.609025
PTPN21	564.524	381.126	747.922	2.37e-09	2.59e-08	-0.972435	964.412	421.119	1.1935	8.45014e-17
RIN3	240.948	135.391	346.504	3.39e-12	4.9e-11	-1.3551	158.996	55.8187	1.4936	1.36699e-06
BTBD7	404.167	328.841	479.493	0.00141901	0.00566637	-0.54398	1562.68	1328.32	0.234252	0.0951393
C14orf139	13.2287	1.7144	24.743	1.56e-06	1.14e-05	-3.77528
C14orf49	33.3418	8.57559	58.108	0.000170903	0.000847453	-2.74618
TCL1B	335.798	276.328	395.269	0.00678909	0.0221655	-0.516297	18.637	16.6119	0.15702	0.960731
BDKRB2	117.225	10.1597	224.291	2.19e-51	2.45e-49	-4.45095	155.793	74.4685	1.05492	0.000537064
BDKRB1	4.71718	0.574949	8.85942	0.00133887	0.00538194	-3.73055	11.0317	8.02069	0.41553	0.853686
WARS	9078.54	4905.38	13251.7	6.99e-07	5.4e-06	-1.43372	8596.08	4502.9	0.932672	1.17871e-21
DLK1	255.154	204.803	305.505	0.00237964	0.00891127	-0.576725	4809.82	112.241	5.40882	3.93566e-179
PPP2R5C	958.875	800.622	1117.13	0.00208638	0.00793206	-0.48055	3284.35	2928.68	0.165307	0.224251
RCOR1	1456.93	1054.12	1859.74	2.94e-08	2.78e-07	-0.819004	3380.24	1178.68	1.51915	8.34589e-44
C14orf153	350.12	277.912	422.327	0.000640682	0.00278075	-0.603555
INF2	1800.47	1294.66	2306.28	0.00448876	0.0154955	-0.832945	3413.49	906.81	1.91121	2.68075e-65
SNRPN	36.4088	23.8304	48.9873	0.0089987	0.0282183	-1.03651	297.512	287.229	0.0505748	0.953209
NDNL2	536.417	460.007	612.827	0.00941207	0.0293817	-0.413748	984.45	708.95	0.473064	0.00106225
KLF13	1856.08	1420.45	2291.72	8.76e-05	0.000463426	-0.690046	1601.2	1615.29	-0.0126345	0.960731
C15orf24	1051.84	712.844	1390.83	5.37e-11	6.99e-10	-0.964192
TMEM85	1671.19	1299.76	2042.63	2.65e-05	0.000156087	-0.652146
ACTC1	8631.65	3357.59	13905.7	1.88e-20	5.09e-19	-2.05015	7382.83	4495.84	0.715458	5.06254e-13
MEIS2	150.1	62.4996	237.7	3.08e-09	3.32e-08	-1.92552	2967.43	174.923	4.07669	5.34481e-197
C15orf57	259.442	171.479	347.406	1.16e-07	1e-06	-1.01817	171.461	172.184	-0.00603898	1
CHP	2307.69	1985.02	2630.36	0.00395803	0.0139174	-0.406084
LOC729082	1160.14	897.209	1423.08	0.0019258	0.00739816	-0.66544
CCNDBP1	606.302	479.922	732.681	8.73e-05	0.000461966	-0.610283	966.659	1166.39	-0.270716	0.0657693
ADAL	123.938	84.8381	163.039	0.00238661	0.00893203	-0.941615	548.136	363.817	0.589992	0.000522666
TUBGCP4	625.163	539.405	710.92	0.0123619	0.0371473	-0.398256	1232.03	588.494	1.06466	8.06338e-16
MAP1A	844.722	580.421	1109.02	1.7e-06	1.24e-05	-0.933999	656.765	427.444	0.618466	0.000118881
SERF2	16468.5	8514.65	24422.4	6.22e-05	0.000340308	-1.52018	3406.5	3033.66	0.167178	0.42822
B2M	830.819	695.986	965.652	0.00283272	0.0103816	-0.472388	1850.58	1889.78	-0.0302293	0.960731
DUOX2	16.0447	5.60981	26.4796	0.0001	0.000521401	-2.21881	50.9638	38.8807	0.381815	0.621096
FGF7	62.3213	39.7003	84.9423	0.00279087	0.0102524	-1.0954	1.89484	4.51569	-0.930059	0.751525
RAB27A	158.566	121.331	195.801	0.00124552	0.00504613	-0.689985	378.83	153.909	1.29393	1.95051e-10
CCPG1	330.769	169.769	491.769	3.23e-05	0.000186993	-1.53385	234.214	172.999	0.434896	0.103512
PYGO1	23.0975	6.16908	40.0259	5.05e-08	4.62e-07	-2.67821	395.744	260.037	0.603955	0.00197582
PRTG	711.142	52.7732	1369.51	1.21e-57	1.67e-55	-4.69509	39994.6	2991.08	3.74062	0
NEDD4	631.416	486.481	776.35	4.08e-05	0.000231826	-0.674213	649.716	416.766	0.639333	0.000156053
RNF111	1015.28	883.265	1147.29	0.0144018	0.0421474	-0.377278	1229.66	509.722	1.26883	2.07344e-21
GTF2A2	682.292	491.817	872.766	1.43e-07	1.22e-06	-0.827345	1149.93	1140.93	0.0113298	0.981598
FOXB1	788.896	475.381	1102.41	1.24e-14	2.2e-13	-1.21334	78.6857	119.348	-0.594825	0.102224
TPM1	13322.4	9850.57	16794.2	1.65e-08	1.61e-07	-0.76968	30445.9	22404.8	0.44242	6.30866e-06
USP3	204.673	74.7862	334.559	8.59e-25	2.96e-23	-2.15992	581.418	570.512	0.0272709	0.960731
CSNK1G1	635.147	498.072	772.221	9.15e-05	0.000482301	-0.632558	792.187	658.723	0.2658	0.12936
TRIP4	428.149	333.447	522.851	0.000138091	0.000697032	-0.648786	823.533	336.021	1.29074	1.86107e-17
RASL12	631.772	412.03	851.515	3.44e-11	4.56e-10	-1.0471	833.376	707.744	0.235433	0.274948
PDCD7	976.717	856.957	1096.48	0.0133308	0.0395077	-0.355543	1465.89	968.531	0.597404	2.57865e-06
IGDCC3	3208.5	2271.27	4145.74	6.7e-10	7.78e-09	-0.868102	2502.68	1391.33	0.846551	5.758e-14
IGDCC4	513.73	352.841	674.619	0.000653779	0.00283103	-0.934858	1977.83	243.653	3.01584	4.42292e-108
RAB11A	3043.37	2440.42	3646.32	6.4e-05	0.000348869	-0.579292	4111.07	4494.73	-0.128691	0.366622
SMAD3	1651.33	1057.14	2245.51	4.51e-13	6.94e-12	-1.0868	1603.65	650.752	1.29986	3.36666e-25
C15orf61	213.693	148.167	279.219	5.31e-05	0.000293547	-0.913713	100.059	33.2239	1.56212	6.75876e-05
TLE3	4434.65	3133.66	5735.64	1.09e-06	8.17e-06	-0.872085	3342.21	2245.48	0.573565	1.2696e-07
ARIH1	3956.45	3279.08	4633.82	0.000541949	0.00239893	-0.498899	3737.85	2464.41	0.600771	1.31246e-08
LOXL1	1998.67	916.819	3080.52	0.000122948	0.000628466	-1.74835	1242.21	252.44	2.29436	2.56027e-24
ISLR2	15.252	2.72017	27.7838	2.2e-07	1.83e-06	-3.30557	29.6427	12.6668	1.16487	0.143072
ISLR	126.134	20.094	232.174	4.68e-06	3.16e-05	-3.52383	141.153	84.2008	0.738508	0.0252101
STRA6	332.794	196.714	468.874	2.63e-06	1.85e-05	-1.25267	1304.28	558.938	1.22103	1.08395e-20
CLK3	1160.92	937.999	1383.85	0.0128717	0.0383772	-0.560979	1639.23	669.728	1.2901	3.9634e-25
CSK	3171.42	1560.6	4782.25	5.55e-06	3.69e-05	-1.61552	1737.53	931.573	0.898579	1.57141e-13
SCAMP2	1055.36	901.382	1209.34	0.0037548	0.0132977	-0.423963	1871.1	620.723	1.59032	6.53555e-38
PTPN9	1807.05	1570.63	2043.46	0.0140478	0.0412532	-0.37965	1219.16	1096.41	0.152971	0.395457
MORF4L1	9543.22	8131.92	10954.5	0.00154896	0.0061213	-0.429855	3518.59	4074.43	-0.211545	0.0953824
KIAA1024	36.7024	23.2301	50.1748	0.00445544	0.0153918	-1.10764	150.109	53.6017	1.46857	2.9749e-06
ST20	52.9837	38.112	67.8553	0.0113757	0.0345607	-0.830562	78.1041	80.9567	-0.0511096	0.960731
MESDC1	2581.43	1898.41	3264.44	5.12e-08	4.67e-07	-0.782007	1122.59	783.011	0.519166	0.000182152
MEX3B	503.425	389.034	617.816	5.01e-05	0.000278929	-0.667145	642.562	322.474	0.992432	3.94895e-09
AKAP13	1827.21	1410.39	2244.02	3.7e-05	0.00021191	-0.669953	2942.64	2165.9	0.441971	8.09097e-05
C15orf38	103.372	57.485	149.26	4.98e-08	4.56e-07	-1.37502
CRTC3	402.363	124.348	680.377	1.02e-41	8.07e-40	-2.451	512.513	266.346	0.941694	7.36223e-08
ST8SIA2	239.429	87.6521	391.206	1.31e-25	4.73e-24	-2.15679	469.684	314.241	0.578302	0.00181198
LOC100144604	2.61816	0	5.23632	0.00750783	0.0241707	-5.73777
FAM174B	1178.08	695.316	1660.84	6.45e-17	1.36e-15	-1.25605	775.601	860.903	-0.150352	0.676317
RGMA	2119.77	1504.71	2734.83	8.02e-10	9.26e-09	-0.861929	1366.78	786.305	0.796841	5.06464e-10
SELS	1131.88	944.724	1319.04	0.00106227	0.00437237	-0.481485
TM2D3	418.772	353.016	484.527	0.0061803	0.0204628	-0.456734	643.243	813.529	-0.338361	0.097708
NARFL	615.943	491.331	740.555	0.000407122	0.00185518	-0.591815	536.907	670.966	-0.321031	0.056622
UBE2I	4157.35	3513.57	4801.12	0.00131898	0.00530882	-0.450419	3343.93	1766.85	0.919982	1.32366e-17
SEPX1	1197.95	1036.2	1359.71	0.00701519	0.0227924	-0.39197
KCTD5	1616.31	1307.94	1924.68	0.000111442	0.000574833	-0.557288	1100.96	1193.57	-0.116415	0.613544
KREMEN2	762.698	430.917	1094.48	1.25e-17	2.8e-16	-1.34456	809.355	645.322	0.326301	0.295036
IL32	970.001	636.888	1303.11	0.000105684	0.000547846	-1.03273	385.849	171.695	1.16354	4.29641e-09
DNAJA3	2344.65	1999.68	2689.61	0.00214288	0.00811556	-0.427613	2258.51	2588.9	-0.196892	0.133821
SOCS1	1928.25	1626.82	2229.68	0.00162791	0.00638745	-0.454757	258.089	315.073	-0.28681	0.246065
MYH11	713.008	394.856	1031.16	8.09e-05	0.00043169	-1.38465	169	111.442	0.596356	0.0512565
IQCK	117.878	92.0647	143.692	0.00628561	0.0207569	-0.641694	158.508	73.3273	1.10166	0.000257824
METTL9	2137.4	1822.05	2452.75	0.00160787	0.00632076	-0.428814	5004.91	4415.05	0.180878	0.152851
ZNF764	264.991	211.277	318.705	0.00203205	0.00775069	-0.592855	314.244	132.211	1.24276	1.33659e-08
FBRS	527.253	396.027	658.478	1.27e-05	7.88e-05	-0.73339	1597.12	155.36	3.35343	4.1706e-111
RNF40	3461.9	3002.6	3921.21	0.00639562	0.0210645	-0.385073	2165.84	2272.67	-0.0694299	0.716604
ZNF629	758.003	634.075	881.93	0.00218239	0.0082485	-0.475946	858.305	333.299	1.36203	1.31888e-19
BCL7C	742.623	484.002	1001.24	0.00150586	0.00597114	-1.04855	401.745	244.403	0.714715	0.000274171
ORC6L	1196.45	949.347	1443.56	3.19e-05	0.000185114	-0.604572
MYLK3	62.9519	42.874	83.0298	0.00150282	0.00596161	-0.951901	266.266	148.366	0.839419	0.000311271
ITFG1	312.068	250.844	373.292	0.00123465	0.00500706	-0.573323	1173.67	747.261	0.650637	1.22728e-06
LONP2	1144.72	866.716	1422.72	4.03e-06	2.75e-05	-0.714952	1789.19	1575.77	0.183135	0.218114
ZNF423	3177.18	2749.32	3605.04	0.00437166	0.015145	-0.390928	2220.65	867.359	1.35527	5.35234e-31
TMEM188	241.929	151.996	331.861	2.5e-07	2.05e-06	-1.12603
NKD1	969.807	83.1163	1856.5	1.49e-75	3.98e-73	-4.47965	770.269	677.977	0.183872	0.389206
SALL1	1397.84	872.711	1922.97	1.41e-14	2.48e-13	-1.13967	14328.4	819.871	4.12568	0
FTO	1020.61	845.968	1195.26	0.00112201	0.00458801	-0.498597	1327.46	625.467	1.08445	7.55323e-17
IRX5	109.642	61.0562	158.228	0.00542566	0.018288	-1.37234	147.092	3.87991	4.9235	3.34635e-25
MMP2	14523	2615.4	26430.6	7.67e-39	5.44e-37	-3.33705	6041.89	2728.48	1.14661	4.69495e-30
CES1	144.074	84.9819	203.166	1.59e-08	1.56e-07	-1.25644	113.099	219.411	-0.949909	0.133632
MT2A	1482.67	604.687	2360.65	1.87e-10	2.31e-09	-1.96475	242.992	122.054	0.987539	0.00702227
HERPUD1	770.03	570.228	969.832	5.15e-07	4.03e-06	-0.766091	2702.44	748.923	1.84998	1.48697e-38
CPNE2	579.798	402.45	757.145	3.59e-08	3.35e-07	-0.911591	1073.6	470.335	1.18898	1.07527e-12
ARL2BP	480.25	331.922	628.577	9.27e-09	9.38e-08	-0.921042	678.647	640.856	0.0825356	0.778095
C16orf80	1431.31	1243.04	1619.58	0.0116985	0.0354151	-0.38172
CSNK2A2	1300.27	1120.7	1479.84	0.00854205	0.0269649	-0.401012	4226.49	2639.07	0.679226	4.88351e-10
CMTM3	1050.2	552.91	1547.49	5.15e-22	1.54e-20	-1.48465	2330.84	797.863	1.54545	5.45805e-37
DYNC1LI2	1931.71	1702.38	2161.05	0.0156939	0.045263	-0.344161	3753.07	3080.19	0.284968	0.0135834
FAM96B	1643.19	1253.96	2032.41	0.00231753	0.00869958	-0.696659	918.078	1278.78	-0.477633	0.0970556
CES2	511.713	381.175	642.251	6.27e-06	4.13e-05	-0.752528	480.43	357.833	0.424013	0.0273666
TRADD	75.6102	22.6778	128.543	1.62e-17	3.56e-16	-2.49766	46.3849	62.307	-0.417938	0.463656
NOL3	70.2626	54.0594	86.4658	0.0166027	0.0475668	-0.676585	299.013	58.8672	2.32519	1.92342e-20
FAM65A	905.813	600.371	1211.26	0.000904543	0.00378727	-1.01245	1599.59	116.757	3.76472	1.75472e-129
SLC12A4	2230.87	1832.25	2629.49	0.00197238	0.00755232	-0.52114	2185.62	1632.83	0.420445	0.000545525
NFATC3	1058.87	931.401	1186.33	0.0160041	0.0460309	-0.348996	701.474	503.037	0.478914	0.00298074
PLA2G15	525.255	433.168	617.342	0.00291578	0.0106444	-0.511043	351.45	352.405	-0.00390052	0.988632
VPS4A	3297.8	2746.64	3848.96	0.000751279	0.00321236	-0.486787	1622.7	1505.1	0.108469	0.63037
TERF2	713.064	537.476	888.653	3.7e-06	2.55e-05	-0.725314	1050.83	434.242	1.27302	2.3943e-19
DDX19A	1844.34	1597.87	2090.81	0.00537646	0.0181547	-0.387894	1717.61	1747.79	-0.0251201	0.960731
PHLPP2	772.399	598.101	946.697	1.97e-05	0.000118756	-0.662426	938.408	1019.7	-0.119741	0.703371
ATXN1L	2028.81	1746.45	2311.16	0.00549761	0.0185072	-0.40417	2557.03	1416.14	0.852048	2.99709e-14
ZFHX3	1491.58	693.833	2289.32	6.01e-06	3.98e-05	-1.72212	452.75	299.439	0.594823	0.00139972
TMEM170A	306.217	239.642	372.793	0.000387345	0.00178023	-0.63728	2008.71	2072.44	-0.0450337	0.904082
TERF2IP	410.49	342.618	478.361	0.00533519	0.018035	-0.481378	1061.04	623.054	0.7671	2.81279e-08
WWOX	108.465	64.7795	152.149	1.02e-06	7.72e-06	-1.2306	416.597	437.616	-0.0708476	0.849174
MAF	259.841	98.8707	420.811	2.72e-07	2.22e-06	-2.08844	1049.93	79.946	3.69856	8.7324e-97
C16orf61	377.498	269.034	485.962	1.11e-06	8.33e-06	-0.852815
ZDHHC7	2198.67	1770.75	2626.58	5.41e-05	0.000298625	-0.568795	2545.21	2631.52	-0.0480899	0.796006
KIAA0513	218.572	144.276	292.868	2.47e-07	2.02e-06	-1.02092	325.058	289.071	0.168723	0.650215
FOXF1	19.4472	2.44053	36.4539	9.6e-07	7.28e-06	-3.84682	61.5126	17.3129	1.77128	0.000615907
MTHFSD	196.398	143.991	248.804	0.000201496	0.000983272	-0.788606	573.667	248.788	1.20202	1.50247e-12
FOXC2	53.4079	25.0564	81.7593	4.98e-06	3.35e-05	-1.70222	259.574	2.54312	6.20053	1.57275e-48
FBXO31	1136.43	902.377	1370.48	7.84e-05	0.000419471	-0.602829	700.98	741.05	-0.0800857	0.778095
MAP1LC3B	1164.87	1016.25	1313.49	0.00985572	0.0305933	-0.370115	2422.88	474.101	2.35101	1.73355e-81
SLC7A5	74296.4	57901.2	90691.6	8.1e-07	6.19e-06	-0.647375	21414.4	17625.8	0.280878	0.00789512
MGC23284	28.9911	13.0284	44.9538	0.00114609	0.00467812	-1.77895
C16orf55	189.191	143.369	235.012	0.000525873	0.00233273	-0.712606
DEF8	770.134	628.312	911.956	0.000750632	0.0032106	-0.537411	1792.68	1587.36	0.175386	0.264649
NXN	7423.8	4833.14	10014.5	5.84e-14	9.7e-13	-1.05104	3905.11	3362.8	0.215639	0.257512
PITPNA	3568.58	2600.45	4536.72	1.11e-08	1.11e-07	-0.802866	2985.66	836.695	1.83404	1.61719e-50
RTN4RL1	25.3963	11.4067	39.386	0.0029922	0.0109	-1.77887	102.088	14.7046	2.71462	4.22157e-10
OVCA2	102.18	68.3864	135.974	0.000573894	0.00252303	-0.990506
SMG6	2227.5	1914.24	2540.75	0.00645613	0.0212115	-0.408464	1619.88	1351.39	0.261271	0.0577122
PAFAH1B1	4239.36	3515.2	4963.53	0.000503803	0.0022444	-0.497749	5158.73	4748	0.119673	0.435863
CTNS	778.898	550.342	1007.45	8.08e-09	8.24e-08	-0.872194	520.207	627.276	-0.269544	0.146006
ZZEF1	1948.15	1695.48	2200.81	0.00829644	0.0263114	-0.376325	1210.67	1099.73	0.138539	0.443151
UBE2G1	3299.21	2903.36	3695.05	0.0102135	0.0315513	-0.347859	3915.68	4120.6	-0.073572	0.707824
MED31	112.215	81.5757	142.854	0.0008359	0.00353225	-0.807568	56.7261	84.5922	-0.568254	0.204912
RNASEK	1595.76	1213.49	1978.03	1.46e-06	1.07e-05	-0.704858	38.603	22.2688	0.767217	0.313186
C17orf49	1141.54	988.313	1294.77	0.0106975	0.0328251	-0.389624	17.3548	5.98291	1.39426	0.208679
PHF23	1841.86	1606.44	2077.29	0.0140589	0.0412729	-0.370818	1496.03	1691.99	-0.177467	0.222625
GABARAP	3273.97	2361.73	4186.22	1.48e-05	9.07e-05	-0.825776	234.842	27.1758	3.06529	7.32756e-24
C17orf61	446.746	338.753	554.739	0.00258607	0.00959033	-0.711411
TNFSF12	123.863	76.6195	171.107	0.0102775	0.0317134	-1.15808	91.2123	8.72169	3.24568	3.04617e-11
SENP3	3259.34	2868.67	3650.02	0.0158019	0.0455123	-0.347514	607.276	727.926	-0.261046	0.125629
SOX15	762.341	580.582	944.1	5.14e-06	3.45e-05	-0.701343	1547.36	231.41	2.73599	7.06813e-83
FXR2	2173.15	1580.94	2765.36	2.18e-08	2.1e-07	-0.806647	1710.06	2044.54	-0.257594	0.31676
KDM6B	1388.04	873.646	1902.44	0.00221554	0.00836198	-1.12264	4862.93	139.335	5.11518	0
TMEM88	312.576	62.3756	562.777	4.9e-58	6.9e-56	-3.17146	911.075	384.308	1.24314	1.28438e-15
CYB5D1	736.438	642.192	830.684	0.0150549	0.0437171	-0.371244	951.443	972.167	-0.0310533	0.960731
CHD3	2866.69	1590.85	4142.54	8.82e-08	7.75e-07	-1.38066	1581.67	889.677	0.829387	1.96424e-11
C17orf59	331.217	269.797	392.638	0.00414515	0.0144748	-0.54116	199.489	195.643	0.0279456	0.991666
NDEL1	1597.18	1059.23	2135.13	9.33e-12	1.29e-10	-1.01124	1521.66	1135.07	0.422535	0.00105526
STX8	385.616	321.956	449.276	0.00640195	0.0210779	-0.480608	1071.75	599.726	0.836533	1.05469e-09
GAS7	1349.13	889.614	1808.64	1.7e-11	2.31e-10	-1.02357	1881.38	1494.15	0.332269	0.0569165
HS3ST3A1	451.347	227.531	675.163	0.00018026	0.000891023	-1.56875	129.063	178.591	-0.465503	0.116267
HS3ST3B1	152.884	83.0063	222.762	1.75e-10	2.17e-09	-1.42312	551.386	257.656	1.09464	2.31381e-10
MGC12916	103.471	65.3011	141.641	7.77e-06	5.02e-05	-1.11587
PMP22	549.452	58.4401	1040.46	9.59e-14	1.56e-12	-4.1518	704.625	892.775	-0.341011	0.152895
MEIS3P1	273.035	212.73	333.34	0.000650687	0.00281894	-0.647729	470.089	175.803	1.41386	5.74381e-14
NCRNA00188	4436.42	3300.97	5571.86	5.59e-08	5.08e-07	-0.755252
MPRIP	6403	5217.07	7588.92	0.000766397	0.00326654	-0.540645	4882.31	2396.29	1.02645	1.69443e-23
PLD6	81.7855	55.3511	108.22	0.000193263	0.000947043	-0.966011	109.185	55.8352	0.955069	0.0205884
FLCN	664.166	544.405	783.927	0.00369382	0.0131115	-0.525956	1013	906.337	0.16035	0.437791
RASD1	175.68	125.063	226.298	2.52e-05	0.000149029	-0.855051	70.5248	133.384	-0.909852	0.0575471
RAI1	297.649	75.9676	519.331	2.82e-20	7.55e-19	-2.77158	1128.64	79.3103	3.81414	2.95866e-105
C17orf39	606.089	516.735	695.444	0.00964965	0.0300482	-0.428437
MAPK7	1951.49	1628.14	2274.83	0.00135199	0.00543002	-0.482507	808.068	241.859	1.73614	9.7069e-28
MFAP4	411.477	137.619	685.335	0.00747649	0.0240905	-2.31529	176.257	57.286	1.60462	2.0756e-05
ULK2	404.979	311.372	498.585	0.000119013	0.00061069	-0.679026	907.514	482.024	0.911415	2.68643e-10
USP22	16025	14060.6	17989.3	0.00980417	0.0304635	-0.355473	8644.76	9227.9	-0.0941658	0.527903
C17orf103	1960.97	891.026	3030.91	2.08e-30	9.68e-29	-1.7661
MAP2K3	1489.52	1268.46	1710.58	0.00344191	0.012346	-0.431376	548.094	242.935	1.17056	2.18069e-11
C17orf51	1096.48	821.186	1371.78	1.43e-06	1.05e-05	-0.740193	588.603	561.79	0.0671463	0.827513
IFT20	143.404	110.443	176.365	0.00355874	0.0127067	-0.67478	633.441	402.469	0.653027	6.37005e-05
TNFAIP1	1208.37	926.912	1489.83	3.07e-05	0.00017898	-0.684588	1281.25	819.659	0.643818	8.48544e-07
VTN	65.8509	16.1103	115.591	9.41e-19	2.27e-17	-2.8353	81.1204	127.304	-0.643753	0.0598857
CPD	2361.65	1823.16	2900.14	0.000673774	0.00290953	-0.669651	6657.75	4425.61	0.589048	4.72588e-09
LRRC37B2	422.898	336.134	509.661	0.000717746	0.00308377	-0.600353
NF1	1845.4	1537.77	2153.03	0.00110308	0.00451651	-0.485507	3244.77	1553.18	1.06241	5.73195e-14
C17orf79	775.107	617.567	932.647	0.000131141	0.000665442	-0.594655
CCL2	39.1774	11.646	66.7089	3.84e-06	2.63e-05	-2.50787	82.8336	52.9007	0.637224	0.152241
FNDC8	21.2622	11.5377	30.9867	0.00320332	0.0115857	-1.41749	5.55477	4.07557	0.368977	0.960731
AP2B1	10553.2	8603.81	12502.6	7.46e-05	0.000401369	-0.539172	10729.1	3572.16	1.58639	4.68683e-54
RASL10B	551.815	442.527	661.103	0.000195217	0.000955121	-0.579001
GGNBP2	1726.48	1379.56	2073.4	9.24e-05	0.000485644	-0.58776
DUSP14	702.189	567.17	837.208	0.00027997	0.00132445	-0.561723
SRCIN1	87.8139	41.8456	133.782	7.69e-10	8.9e-09	-1.67437
C17orf96	707.843	89.46	1326.23	3.41e-106	2.55e-103	-3.88844
MLLT6	943.642	273.855	1613.43	1.12e-57	1.55e-55	-2.55821
CISD3	260.737	196.625	324.849	9.99e-05	0.000521155	-0.724031
PCGF2	1363.05	1165.4	1560.71	0.00547297	0.0184409	-0.421349
PIP4K2B	2761.45	2339.57	3183.34	0.00201765	0.00770362	-0.444279
LASP1	14455.6	12621.9	16289.2	0.00867546	0.0273145	-0.367993	6600.2	5185.78	0.347889	0.00115679
C17orf37	448.692	299.695	597.689	3.32e-08	3.12e-07	-0.995658
THRA	1449.35	660.977	2237.72	0.000523412	0.00232422	-1.7592	897.006	347.922	1.36382	4.35332e-20
MSL1	1274.36	1053.95	1494.76	0.00048331	0.00216082	-0.504064	4678.38	2075.99	1.17182	6.33815e-30
KRT10	246.063	181.345	310.782	3.08e-05	0.000179205	-0.776837	488.7	229.649	1.0862	1.94635e-09
KRT17	73.1219	31.4018	114.842	5.72e-11	7.41e-10	-1.8674	50.7144	8.02069	2.51926	3.89756e-05
EIF1	11772.4	7853.17	15691.6	1.39e-12	2.06e-11	-0.998641	15432.9	1826.45	3.07819	1.18219e-78
NKIRAS2	1442.48	1065.32	1819.63	2.67e-07	2.17e-06	-0.772304	1594.33	628.565	1.34143	1.21017e-26
RAB5C	3907.82	2930.86	4884.79	7.65e-05	0.000410084	-0.736955	586.754	319.344	0.875592	1.63163e-07
GHDC	347.031	275.379	418.683	0.000548893	0.00242336	-0.60426	663.623	303.792	1.12471	4.20595e-12
STAT3	3776.19	2791.16	4761.23	3.53e-08	3.3e-07	-0.770448	2996.58	2353.19	0.348566	0.00309993
HSD17B1	239.483	197.239	281.727	0.00779278	0.0249379	-0.514133	104.217	46.4125	1.15002	0.0020077
MLX	1099.89	848.755	1351.03	1.04e-05	6.53e-05	-0.670577	719.753	776.344	-0.109049	0.632234
PLEKHH3	707.995	389.687	1026.3	6.7e-19	1.63e-17	-1.39684	907.275	1174.85	-0.372503	0.202098
VPS25	2181.71	1892.48	2470.95	0.0123495	0.037122	-0.384769	1831.45	2037.69	-0.153874	0.300377
BECN1	1109.43	963.164	1255.7	0.0132434	0.0392915	-0.382603	841.122	857.024	-0.0269887	0.960731
RPL27	12635.8	11032.2	14239.4	0.00626012	0.020691	-0.368168	16984.1	12828.3	0.404822	0.000619024
ARL4D	363.568	217.298	509.837	0.013726	0.0404861	-1.22998	685.266	189.497	1.849	5.59552e-26
MEOX1	4.75796	0.241174	9.27474	0.00040699	0.00185503	-4.7802	31.6414	18.7802	0.722647	0.381641
DUSP3	1139.24	940.612	1337.86	0.00081961	0.00346889	-0.508213	2130.51	1305.92	0.705706	1.39696e-09
TMUB2	385.375	319.971	450.778	0.00514939	0.0174669	-0.494343	939.721	366.05	1.35779	1.91129e-20
ATXN7L3	3267.44	2777.43	3757.45	0.00271083	0.0099956	-0.435987	3274.52	2519.78	0.377853	0.00101511
FZD2	1538.39	486.649	2590.13	6.08e-10	7.08e-09	-2.41183	2457.8	483.034	2.34477	1.32062e-38
HEXIM1	1620.31	1253.62	1987	4.62e-06	3.12e-05	-0.664448	2055	261.015	2.97212	1.35113e-107
ITGB3	41.427	17.006	65.8479	0.000326227	0.00151909	-1.94682	7.88566	15.8457	-0.922832	0.426126
NPEPPS	4840.46	4100.91	5580.01	0.00136015	0.00545925	-0.444316	3633.18	2413.04	0.590183	3.61354e-08
SP6	95.0168	23.902	166.132	1.96e-18	4.64e-17	-2.79197	332.175	112.779	1.55005	2.4209e-12
COPZ2	17.247	4.93259	29.5615	9.98e-06	6.31e-05	-2.55922	70.6494	42.3369	0.725359	0.126923
HOXB1	163.7	4.35241	323.049	3.16e-88	1.32e-85	-6.18147	576.403	237.132	1.27782	1.63082e-13
HOXB2	322.18	6.85414	637.506	3.05e-135	4.4e-132	-6.51865	1095.74	176.569	2.62677	2.14751e-63
HOXB3	86.2727	18.4337	154.112	2.3e-25	8.24e-24	-3.05669	435.183	66.8391	2.68474	2.22497e-31
HOXB4	47.634	24.1204	71.1476	0.0013449	0.00540385	-1.55662	103.257	27.6323	1.86442	2.14752e-05
LOC404266	22.7548	0	45.5097	3.66e-05	0.000209965	-8.8332
HOXB6	114.006	11.1427	216.868	1.17e-05	7.31e-05	-4.27042	24.8303	21.2581	0.214738	0.93517
HOXB7	74.5573	41.7773	107.337	1.19e-06	8.9e-06	-1.35925	26.4448	25.3336	0.0596264	1
HOXB8	78.9708	35.7788	122.163	1.7e-06	1.24e-05	-1.76878	77.6472	13.1722	2.47234	7.30002e-05
HOXB9	155.715	58.2382	253.191	4.1e-21	1.16e-19	-2.11829	64.9959	19.2855	1.70193	0.000678998
PRAC	81.7889	0.574949	163.003	2.46e-60	3.83e-58	-7.91679
C17orf93	50.0121	1.53442	98.4898	8.11e-35	4.7e-33	-5.91459
UBE2Z	3786.21	3127	4445.42	0.000460125	0.00206753	-0.507524	2963.31	2022.32	0.550969	8.87163e-07
DLX3	15.2295	5.55122	24.9077	0.000388973	0.00178596	-2.14574	580.566	7.31969	6.12727	1.23412e-73
PPP1R9B	1493.1	664.225	2321.97	3.78e-08	3.52e-07	-1.80545	1685.51	475.991	1.822	6.58595e-43
COL1A1	95448.4	22175	168722	6.05e-07	4.7e-06	-2.92764	22417.8	1980.36	3.50014	1.71436e-235
CACNA1G	482.908	240.686	725.13	0.00417514	0.0145605	-1.59069	488.71	53.4061	3.17009	9.19312e-46
TOB1	493.132	416.26	570.004	0.0103928	0.0320164	-0.453392	934.468	240.474	1.95382	9.13561e-37
SPAG9	2071.02	1780.26	2361.79	0.00446549	0.015418	-0.407774	3625.29	3978.47	-0.134083	0.358924
CUEDC1	289.691	145.529	433.854	8.79e-17	1.83e-15	-1.57525	549.221	529.74	0.0520057	0.946922
VEZF1	1839.5	1480.29	2198.7	0.000103831	0.000539287	-0.570741	1967.9	1904.67	0.0470948	0.830954
DYNLL2	4563.15	3490.78	5635.51	1.38e-06	1.02e-05	-0.690983	5936.81	3134.97	0.921022	4.18915e-20
SUPT4H1	2350.33	2026.38	2674.28	0.00646945	0.0212478	-0.40023	1086.05	1010.26	0.104259	0.642254
RNF43	560.227	41.1448	1079.31	1.53e-65	2.87e-63	-4.70989	1880.97	654.745	1.52103	4.21631e-35
C17orf71	884.112	761.398	1006.83	0.00860703	0.027131	-0.403046
YPEL2	144.63	98.6097	190.649	0.000436527	0.00197414	-0.950416	817.973	174.14	2.22531	4.87815e-41
TMEM49	1390.96	1188.15	1593.78	0.0101552	0.0313877	-0.4237
RNFT1	110.911	71.616	150.207	0.0041	0.0143358	-1.06754	141.377	189.644	-0.421166	0.172049
CACNG4	568.979	383.075	754.882	9.62e-10	1.1e-08	-0.97844	340.824	148.252	1.1955	1.40516e-08
FAM20A	800.023	152.044	1448	1.77e-59	2.65e-57	-3.25065	1343.33	567.855	1.24076	3.81868e-21
ARMC7	523.373	423.698	623.048	0.000893163	0.00374465	-0.556199	247.224	197.322	0.323796	0.243445
JMJD6	700.331	593.139	807.523	0.00541296	0.0182584	-0.445069	578.506	614.968	-0.088033	0.754336
9-Sep	13212.4	10474.5	15950.3	0.0032029	0.0115857	-0.606702
TNRC6C	1354.55	1037.91	1671.19	2.6e-06	1.83e-05	-0.687136	1352.83	604.502	1.16084	4.84782e-19
TIMP2	4986.91	3445.45	6528.37	0.00265238	0.00981097	-0.922012	1961.26	276.844	2.82017	6.38416e-98
LGALS3BP	392.599	311.406	473.793	0.00040661	0.00185375	-0.605302	1398.71	276.763	2.3332	2.37593e-46
CANT1	1548.15	1170.02	1926.28	1.96e-06	1.41e-05	-0.719242	1180.47	1021.9	0.207907	0.21243
CBX8	55.9036	33.8057	78.0015	0.000138736	0.00069974	-1.20382	241.757	94.8299	1.34096	8.75666e-08
BAHCC1	153.79	30.1462	277.435	6.24e-20	1.61e-18	-3.19784
ARL16	695.791	575.707	815.874	0.0015394	0.00609122	-0.502937	760.495	723.329	0.0721897	0.852323
MRPL12	4327.87	3704.17	4951.56	0.00247521	0.00921937	-0.418721	428.708	106.274	2.00206	2.03333e-21
FAM195B	2172.58	1877.58	2467.59	0.0094631	0.0295182	-0.39421	289.299	196.132	0.558382	0.154168
ARHGDIA	9948.08	8352.38	11543.8	0.00524368	0.0177481	-0.46685	2259.67	392.085	2.52384	2.37662e-82
MAFG	2651.32	2270	3032.63	0.00443641	0.0153317	-0.417859	1976.27	1134.14	0.800631	1.12539e-11
NOTUM	255.09	40.9806	469.199	1e-49	1.01e-47	-3.51398	227.657	345.901	-0.601339	0.230705
CSNK1D	3596.65	3042.47	4150.83	0.00222958	0.00840987	-0.448144	3420.4	939.92	1.86244	4.09653e-62
FN3KRP	775.795	664.16	887.43	0.00472488	0.016212	-0.418048	776.67	603.067	0.364449	0.0272022
COLEC12	313.297	115.309	511.285	2.6e-10	3.15e-09	-2.14766	1968.86	752.004	1.38737	1.52854e-30
C18orf56	91.9156	63.4922	120.339	0.000301434	0.00141632	-0.92138
TYMS	4419.55	2544.41	6294.69	5.15e-21	1.44e-19	-1.30677	1311.28	497.479	1.39647	6.71228e-26
EPB41L3	389.12	299.681	478.56	0.000148764	0.000746973	-0.675089	317.291	404.425	-0.349087	0.0933948
PTPRM	480.228	416.456	544	0.0169947	0.0485223	-0.385362	1665.97	749.739	1.15085	1.40152e-20
RAB12	477.211	349.515	604.908	1.7e-06	1.24e-05	-0.791185	642.874	729.328	-0.181768	0.359339
KIAA0802	1464.91	994.82	1935.01	6.41e-11	8.27e-10	-0.959762
VAPA	2730.86	2164.29	3297.42	1.91e-05	0.000115422	-0.607422	3481.42	3766.63	-0.113565	0.446551
FAM38B	345.01	74.2042	615.817	5.22e-34	2.88e-32	-3.05122
GNAL	316.935	204.275	429.594	9.95e-08	8.67e-07	-1.07209	497.665	204.136	1.28149	1.77645e-12
PTPN2	768.758	591.649	945.867	1.77e-05	0.000107672	-0.676804	1130.49	1291.41	-0.191837	0.24382
C18orf1	208.433	142.659	274.206	3.59e-05	0.000205817	-0.942205
GREB1L	89.9526	12.8922	167.013	1.19e-07	1.03e-06	-3.68511	9200.67	316.622	4.85652	0
GATA6	1281.29	233.85	2328.74	0.00159453	0.00627429	-3.31534	178.417	135.129	0.398344	0.215109
C18orf45	203.069	166.128	240.01	0.00814901	0.0259229	-0.53053
RIOK3	839.476	592.688	1086.27	6.34e-09	6.56e-08	-0.873922	1766.74	1737.93	0.023709	0.960731
ZNF521	103.408	65.8909	140.925	7.95e-05	0.000424931	-1.09561	384.852	49.9499	2.9209	9.03374e-34
KCTD1	560.044	321.987	798.1	7.83e-16	1.52e-14	-1.3093	1402.59	428.895	1.70706	2.55037e-37
CDH2	4875.74	2993.07	6758.4	1.27e-16	2.62e-15	-1.17503	4535.29	4649.73	-0.0359445	0.862364
DSC3	113.448	89.3682	137.528	0.00592547	0.0197452	-0.621329	395.982	329.272	0.26542	0.254373
DSC2	1269.69	1050.32	1489.07	0.00374253	0.0132668	-0.503536	2781.16	3022.43	-0.119982	0.443151
INO80C	369.249	301.834	436.664	0.0138336	0.040737	-0.53262	329.984	195.708	0.750709	0.000439917
IER3IP1	347.644	282.164	413.125	0.0026269	0.00973404	-0.549884	585.219	620.397	-0.0840758	0.915787
ZBTB7C	15.1046	3.6001	26.6092	9.5e-06	6.05e-05	-2.8517	100.521	25.2684	1.95037	1.40111e-06
KIAA0427	795.461	475.945	1114.98	4.34e-05	0.000244659	-1.22797
TCF4	2413.39	2087.82	2738.95	0.0142952	0.0418748	-0.39161	2709.76	2246.1	0.270632	0.0258109
ALPK2	156.062	43.6457	268.479	0.00085113	0.00358851	-2.61813	1551.77	265.612	2.54203	5.52126e-74
ZCCHC2	531.239	433.826	628.653	0.00114808	0.00468438	-0.535046	509.694	381.341	0.417598	0.0247793
DOK6	37.341	11.6897	62.9924	0.000946286	0.00394177	-2.41994	76.8997	54.7916	0.48157	0.369302
C18orf55	686.035	595.671	776.399	0.0127185	0.0379749	-0.382226
CNDP2	6451.06	5287.5	7614.61	0.000183051	0.000902435	-0.526175	3773.64	2025.99	0.896999	1.7228e-17
ZNF516	570.564	304.868	836.261	1.11e-17	2.49e-16	-1.45547	2694.15	629.754	2.09522	3.26897e-70
PQLC1	1034.05	559.252	1508.86	2.57e-06	1.81e-05	-1.43172	351.57	455.353	-0.37224	0.297628
HSBP1L1	29.4101	10.3117	48.5086	2.52e-07	2.07e-06	-2.223	170.412	63.2036	1.41674	1.78014e-06
FSTL3	320.79	267.552	374.029	0.00736559	0.0238069	-0.48318	466.232	293.913	0.66385	0.000253473
ARID3A	3510.85	2251.57	4770.14	4.38e-09	4.63e-08	-1.08307	8866.94	4055.71	1.12829	8.7189e-31
C19orf24	885.187	738.514	1031.86	0.00168382	0.00657789	-0.482496	517.439	418.787	0.304517	0.239047
UQCR11	2061.13	1585.62	2536.63	0.0002313	0.00111391	-0.677834	761.418	773.002	-0.0217551	0.960731
MOBKL2A	327.74	273.264	382.215	0.00699408	0.0227396	-0.483941
GADD45B	570.953	356.841	785.064	3.6e-07	2.89e-06	-1.13731	470.759	490.256	-0.0584258	0.863279
NFIC	311.163	157.845	464.481	0.000129769	0.00065908	-1.55651	370.882	40.5436	3.16215	2.11354e-36
C19orf10	2042.32	1521.57	2563.08	2.48e-06	1.75e-05	-0.752279
PRR22	84.9163	66.2885	103.544	0.0154299	0.0446676	-0.642633	44.4901	78.4788	-0.805019	0.0642286
KHSRP	11994.7	10551.8	13437.5	0.00909387	0.0284881	-0.348781	13520.4	3215.09	2.07186	2.56099e-100
TNFSF9	301.648	136.131	467.164	1.95e-08	1.89e-07	-1.77818	288.08	200.925	0.517651	0.0291155
TRIP10	3061.08	2385.04	3737.11	0.00159317	0.00627087	-0.647888	3879.96	1268.21	1.61248	1.6615e-45
MBD3L2	9.86137	0.816123	18.9066	7.92e-07	6.07e-06	-4.37482	0	3.94513	-2.30601	0.222625
MCOLN1	693.423	564.854	821.992	0.000776477	0.00330577	-0.541166	229.62	163.707	0.485615	0.0691128
LASS4	2298.55	1484.19	3112.92	4.86e-13	7.45e-12	-1.06854
P2RY11	114.831	77.0634	152.598	1.87e-05	0.000113356	-0.984694	103.879	130.483	-0.326144	0.414942
ICAM1	131.006	63.2233	198.788	2.08e-12	3.04e-11	-1.65115	166.347	69.8876	1.23924	3.06524e-05
SLC44A2	2537.52	2088.58	2986.47	0.000388559	0.0017845	-0.5159	6548.27	757.548	3.11002	6.48944e-105
TMED1	1151.01	953.73	1348.3	0.000892894	0.0037444	-0.499441	299.485	316.002	-0.077199	0.807997
ZNF823	79.7118	37.6896	121.734	4.82e-08	4.42e-07	-1.68886	282.831	298.836	-0.0791388	0.84553
ZNF709	64.1967	43.0294	85.364	0.000633617	0.00275263	-0.986644	16.6643	8.65647	0.871269	0.483778
C19orf43	3797.15	3222.2	4372.1	0.00241057	0.0090091	-0.440266	2694.97	2342.74	0.201994	0.355375
JUNB	667.617	450.323	884.91	0.00267488	0.0098826	-0.974412	328.095	83.5651	1.96037	2.36087e-17
NFIX	2231.98	574.041	3889.92	4.13e-10	4.89e-09	-2.7603	48.7677	29.8493	0.68997	0.286564
MRI1	1051.92	904.845	1199	0.0057905	0.0193679	-0.406051	401.74	375.032	0.0989905	0.778095
PRKACA	976.698	698.928	1254.47	4.63e-08	4.26e-07	-0.843768	1745.8	103.943	4.05703	2.00916e-148
CD97	412.917	263.09	562.744	4.05e-07	3.23e-06	-1.09663
DNAJB1	3066.27	2204.19	3928.36	4.87e-09	5.12e-08	-0.83365	2670.31	2234.79	0.256762	0.113287
BRD4	5207.9	4504.36	5911.43	0.0052423	0.0177467	-0.392178	4074.38	717.575	2.50373	7.70265e-110
TPM4	18371.3	13678.2	23064.3	3.44e-08	3.22e-07	-0.753779	18342.7	16413.3	0.16033	0.182943
AP1M1	2102.96	1798.33	2407.59	0.00389212	0.0137198	-0.420907	1536.77	775.072	0.986573	4.80929e-15
KLF2	170.62	39.2084	302.032	1.53e-09	1.71e-08	-2.94227	55.2414	28.3169	0.939901	0.0950125
MRPL34	1135.67	968.257	1303.09	0.00342317	0.0122906	-0.428437	607.644	671.7	-0.144363	0.501037
DDA1	1131.27	823.217	1439.32	1.27e-07	1.09e-06	-0.805971	809.885	495.848	0.706693	2.20461e-06
BST2	371.111	246.231	495.99	0.00795374	0.0253731	-1.01001	3624.86	96.8189	5.21207	2.71629e-283
GLT25D1	4596.02	2655.62	6536.43	1.52e-09	1.7e-08	-1.29942
JUND	2879.02	1930.91	3827.13	5.01e-12	7.15e-11	-0.986942	4267	923.014	2.20757	1.03554e-34
GDF15	321.045	182.712	459.379	4.56e-13	7.01e-12	-1.32964	803.453	216.249	1.88866	3.16381e-24
C19orf12	398.295	339.168	457.423	0.0126137	0.0377464	-0.431419	651.19	618.979	0.0730727	0.781037
CCDC123	239.262	202.873	275.652	0.0166063	0.0475668	-0.442086
KCTD15	1937.9	1382.52	2493.29	4.03e-09	4.28e-08	-0.850707	2628.52	1886.04	0.478676	3.12573e-05
WTIP	632.755	517.967	747.543	0.000694148	0.00299269	-0.529209	846.816	932.844	-0.139431	0.632234
FXYD5	2193.21	1899.17	2487.26	0.00673885	0.022036	-0.38917	1992.65	474.329	2.06841	1.42219e-60
RBM42	2998	2530.99	3465	0.00141532	0.00565704	-0.453136	1541.04	1390.56	0.148133	0.532675
PPP1R14A	677.616	374.222	981.009	7.41e-16	1.44e-14	-1.39014	380.091	59.9595	2.64421	1.09626e-29
SIRT2	223.436	167.304	279.568	0.000819512	0.00346889	-0.740376	503.344	262.009	0.939298	0.0060002
SERTAD3	537.068	321.481	752.656	1.6e-13	2.58e-12	-1.227	807.424	685.1	0.236693	0.251584
CCDC97	1327.93	1108.67	1547.18	0.00105394	0.00434381	-0.480774	1215.03	292.869	2.04894	4.7934e-44
TGFB1	1844.44	1298.92	2389.95	0.0139426	0.0410083	-0.879614	731.542	113.235	2.6809	9.94802e-50
RPS19	32254.5	27696	36813	0.00311445	0.0112817	-0.410536	25971.6	30087.5	-0.21222	0.31592
ZNF428	704.516	487.416	921.616	4.99e-06	3.36e-05	-0.918873	500.334	418.82	0.256002	0.543004
BCL3	147.377	84.7844	209.97	4.52e-07	3.57e-06	-1.3073	227.325	22.334	3.29058	1.79542e-20
APOC1	488.459	371.806	605.111	0.0128286	0.038255	-0.702499	859.343	353.513	1.27907	6.74033e-14
DMPK	535.096	401.39	668.802	1.1e-05	6.9e-05	-0.736431	1006.24	151.04	2.72788	2.63801e-63
DMWD	885.517	775.624	995.409	0.0166067	0.0475668	-0.359891	1201.4	397.073	1.59481	8.94935e-31
MYPOP	165.544	115.242	215.847	4.23e-05	0.000239216	-0.904766	264.127	18.6497	3.7541	3.15952e-33
AP2S1	2232.26	1840.32	2624.2	0.00587898	0.0196316	-0.511894	1636.16	1772.2	-0.115158	0.766246
BBC3	779.854	479.146	1080.56	9.74e-15	1.74e-13	-1.17308	1251.4	1038.74	0.268463	0.466436
C5AR1	47.5066	16.8007	78.2125	0.000728625	0.00312764	-2.21216	30.4629	28.5125	0.0923258	0.965894
MEIS3	1532.27	629.719	2434.81	0.00014139	0.000711473	-1.95086	2471.1	642.796	1.94106	2.4469e-59
NAPA	2244.15	1959.31	2528.98	0.0120575	0.0363331	-0.36819	1068.45	631.531	0.757662	3.81262e-08
EHD2	1599.83	1122.17	2077.48	0.00581153	0.019431	-0.88848	2244.28	125.38	4.15105	7.57603e-175
TPRX1	22.1631	5.40449	38.9217	1.54e-08	1.51e-07	-2.8256	2.96946	4.51569	-0.474596	0.9282
PPP1R15A	652.497	514.708	790.286	0.00761878	0.0244592	-0.618523	2306.7	639.014	1.85028	1.02804e-53
RRAS	351.96	263.689	440.23	9.18e-05	0.000483298	-0.7392	1170.56	65.6328	4.13606	3.04587e-118
AKT1S1	1478.03	1212.48	1743.58	0.000317314	0.00148312	-0.524055	1123.31	317.42	1.82004	1.47103e-35
C19orf63	4161	3662.08	4659.92	0.0144006	0.0421474	-0.347633
ZNF702P	116.603	43.5311	189.675	7.34e-11	9.37e-10	-2.12086	503.532	655.757	-0.380413	0.0936058
MYADM	4774.53	2720.79	6828.26	4.69e-21	1.32e-19	-1.32746	2228.13	372.098	2.57886	1.62098e-90
LENG1	180.732	135.444	226.02	0.000320037	0.00149428	-0.73833	109.917	145.432	-0.40075	0.246313
ZNF324	378.907	320.612	437.203	0.0104403	0.0321256	-0.447355	227.522	298.787	-0.391603	0.0994816
UBE2M	3621.82	2968.65	4274.99	0.000185281	0.000911989	-0.526096	1435.79	1212.93	0.243159	0.61345
SRXN1	1298.8	1054.44	1543.16	0.000130144	0.00066074	-0.549366	34.102	33.7292	0.0154027	1
NSFL1C	3142.02	2705.1	3578.94	0.00637559	0.021017	-0.403837	1961.34	1119.77	0.808086	5.8443e-12
SIRPA	258.829	196.367	321.29	6.67e-05	0.000361727	-0.710038	600.154	150.241	1.99088	2.12842e-28
ZNF343	182.346	81.2261	283.465	7.64e-17	1.6e-15	-1.80189	287.908	207.935	0.46756	0.0523491
EBF4	25.6859	13.2722	38.0996	0.00144352	0.00575198	-1.51432	218.432	35.9139	2.57154	2.30534e-18
CPXM1	1464.19	815.546	2112.82	1.05e-14	1.87e-13	-1.37323	4204.42	1497.23	1.48899	1.84604e-44
FAM113A	195.055	151.089	239.021	0.0139101	0.0409453	-0.661387
VPS16	629.144	456.791	801.498	1.6e-06	1.17e-05	-0.811028	623.281	576.218	0.11308	0.682616
C20orf194	290.359	225.301	355.418	0.00192191	0.00738777	-0.657433	1041.23	354.85	1.55034	5.41537e-27
CDC25B	1462	894.825	2029.18	3.37e-15	6.21e-14	-1.18113	1604.74	427.004	1.90754	4.19278e-48
C20orf29	225.3	187.267	263.333	0.0135795	0.04013	-0.491563
MAVS	4235.36	3543.28	4927.44	0.00081767	0.00346381	-0.475741	796.035	798.45	-0.00436489	1
RNF24	1012.77	351.467	1674.08	8.88e-46	7.96e-44	-2.25158	1221.96	578.908	1.07648	5.92632e-16
PRNP	1369.15	915.996	1822.31	2.07e-10	2.54e-09	-0.992276	2085.36	1856.94	0.167291	0.282617
PLCB1	116.756	78.8216	154.691	8e-05	0.000427168	-0.971834	1095.69	349.079	1.6474	6.13281e-31
PLCB4	243.798	176.058	311.537	2.37e-05	0.000141	-0.822995	965.404	452.517	1.09147	1.22552e-08
MKKS	746.354	637.882	854.826	0.00504972	0.0171724	-0.422284	1096.83	1114.86	-0.0234975	0.960731
JAG1	1910.81	797.196	3024.42	1.1e-38	7.71e-37	-1.92352	2425.35	2831.04	-0.223057	0.0757541
FLRT3	160.5	61.3803	259.62	2.41e-06	1.71e-05	-2.07876	732.285	703.945	0.056863	0.960731
FOXA2	153.82	83.1695	224.471	0.00361352	0.0128728	-1.43131	33.4065	19.2203	0.766876	0.335349
CST3	1125.84	783.437	1468.25	8.74e-07	6.65e-06	-0.906123	1447.72	577.945	1.32328	1.00087e-06
CST4	7.21506	1.53442	12.8957	0.00149672	0.00593866	-2.99118	2.53341	12.4059	-1.92374	0.185818
FRG1B	181.996	128.166	235.826	1.14e-05	7.16e-05	-0.879193	651.299	406.952	0.677133	2.28113e-05
HM13	3883.04	3378.86	4387.23	0.0104141	0.0320502	-0.376763	2155.56	1538.98	0.485824	0.000913599
PDRG1	704.395	584.372	824.417	0.00209166	0.0079473	-0.496414	804.023	411.647	0.964122	2.94113e-09
TM9SF4	2172.8	1703.37	2642.23	1.1e-05	6.88e-05	-0.63333	3813.64	752.2	2.34044	8.14419e-96
POFUT1	1562.07	1329.52	1794.61	0.00242963	0.00906767	-0.432739	1939.45	1853.2	0.0655916	0.778095
ASXL1	1227.87	1023.1	1432.63	0.00109844	0.00449938	-0.485668	3130.57	923.879	1.75955	4.88278e-55
NECAB3	284.142	196.704	371.581	8.05e-07	6.16e-06	-0.91731	497.354	281.865	0.817056	3.87508e-06
CHMP4B	3884.22	3281.55	4486.88	0.00188682	0.00726782	-0.451325	2223.67	777.81	1.51424	7.92938e-22
DYNLRB1	1837.28	1485.78	2188.78	0.000198683	0.000970303	-0.558878	2012.04	432.742	2.21447	2.72505e-13
MAP1LC3A	414.059	213.726	614.392	1.86e-05	0.000112852	-1.52296	143.609	52.0693	1.44621	7.24003e-06
PIGU	722.017	621.92	822.114	0.0096602	0.0300711	-0.402552	786.981	339.754	1.20943	3.72362e-15
TP53INP2	594.811	432.815	756.807	1.57e-06	1.15e-05	-0.806033	378.093	58.802	2.66429	1.16554e-29
NCOA6	893.384	651.302	1135.47	2.88e-07	2.33e-06	-0.801793	1580.25	162.191	3.27643	2.22323e-107
ACSS2	327.993	213.093	442.894	1.52e-07	1.3e-06	-1.05513	848.327	361.713	1.22749	3.23734e-16
GDF5	12.5914	5.07855	20.1042	0.00226605	0.00853369	-1.96404	4.07004	4.77657	-0.188216	1
C20orf4	1281.04	1120.54	1441.53	0.0126894	0.0379063	-0.363382
DLGAP4	2369.89	1711.91	3027.87	8.71e-08	7.66e-07	-0.822664	3273.69	235.436	3.79184	3.4115e-187
MYL9	5975.1	2647.23	9302.97	1.14e-20	3.14e-19	-1.81317	2932.03	206.125	3.82382	5.01585e-119
TGIF2	1957.2	1558.52	2355.88	8.1e-05	0.000432012	-0.596062	2585.39	1586.61	0.70408	3.05499e-10
SRC	1877.76	1483.03	2272.48	0.00832844	0.0263767	-0.615688	1800.67	771.958	1.22087	1.3175e-23
RPRD1B	787.883	671.472	904.295	0.00417331	0.0145568	-0.429411	1095.46	687.105	0.672147	9.29467e-07
TGM2	188.306	42.5343	334.077	7.66e-10	8.86e-09	-2.97053	591.489	394.709	0.582348	0.000552656
RALGAPB	1809.17	1534.42	2083.93	0.00225766	0.00850551	-0.441584	2851.05	1617.39	0.81744	2.79967e-13
MAFB	174.288	103.053	245.523	6.55e-08	5.88e-07	-1.25166	153.234	20.6223	2.83453	4.58136e-15
TOP1	4887.88	4015.06	5760.7	0.000188512	0.000926189	-0.520813	3296.45	1711.49	0.945259	1.68355e-18
JPH2	294.608	31.5775	557.638	9.47e-27	3.72e-25	-4.13806	433.661	313.508	0.466795	0.187895
TTPAL	502.549	403.135	601.963	0.000397864	0.00182008	-0.578293	722.307	624.571	0.209434	0.280484
SERINC3	1165.57	923.594	1407.54	6.71e-05	0.000364044	-0.607795	2947.85	3251.4	-0.141352	0.32689
PKIG	771.648	591.657	951.639	0.000185999	0.00091504	-0.685562	1019.46	795.792	0.356937	0.0185568
SDC4	1675.13	1347.18	2003.08	9.46e-05	0.000496039	-0.572239	2554.4	2094.05	0.286564	0.0200998
SYS1	858.688	710.193	1007.18	0.00141568	0.00565704	-0.503983	568.709	690.366	-0.279224	0.109882
SULF2	4039.71	2061.54	6017.88	9.93e-28	4.06e-26	-1.54549	2942.26	2602.63	0.17689	0.209342
PREX1	830.114	343.284	1316.94	2.3e-33	1.24e-31	-1.93941	2133.89	997.483	1.09635	9.47748e-21
TMEM189	813.235	478.177	1148.29	4.2e-16	8.35e-15	-1.2637	915.093	530.767	0.7847	5.13763e-08
KCNG1	2383.12	746.823	4019.41	4.18e-14	7.03e-13	-2.42799	694.865	642.046	0.113885	0.778095
ZFP64	992.994	866.097	1119.89	0.0140735	0.0413027	-0.370721	1170.14	640.986	0.867299	1.16066e-10
C20orf108	1015.24	741.472	1289.01	8.15e-08	7.2e-07	-0.797718
C20orf43	1430.72	1134.88	1726.55	4.07e-05	0.000231415	-0.60531
TFAP2C	1192.22	529.511	1854.93	6.15e-32	3.11e-30	-1.80844	3668.57	1284.34	1.51346	2.5834e-44
BMP7	1323.9	550.846	2096.95	3.48e-05	0.000200463	-1.92838	1159.78	424.151	1.44905	1.49201e-25
VAPB	1487.56	1232.62	1742.5	0.000730977	0.0031363	-0.499391	2664.99	1247.04	1.09501	2.40194e-22
GNAS	37202.7	27393	47012.4	0.00033913	0.00157565	-0.779232	51508.2	7573.48	2.76561	1.85317e-66
PPP1R3D	142.825	100.9	184.751	7.39e-05	0.000397894	-0.872009	135.749	147.307	-0.117054	0.8447
YTHDF1	3092.05	2668.62	3515.48	0.00375677	0.0133021	-0.397613	2726.13	2091.8	0.381949	0.0011103
FLJ16779	108.662	62.3756	154.949	9.87e-08	8.61e-07	-1.31136
SOX18	101.962	42.2416	161.683	2.82e-07	2.29e-06	-1.93391	55.8072	5.21669	3.19186	3.72146e-07
LOC100132288	491.674	342.793	640.555	4.79e-06	3.23e-05	-0.901791
TPTE	87.4237	62.2079	112.639	0.00152452	0.00603874	-0.855505
BTG3	391.732	258.269	525.195	1.55e-09	1.73e-08	-1.02369	1037.34	872.657	0.24914	0.119298
ATP5J	861.426	674.048	1048.8	1.34e-05	8.3e-05	-0.637744	1675.61	853.584	0.972251	1.33406e-15
ADAMTS5	327.72	44.1987	611.242	3.51e-30	1.61e-28	-3.78664	12.2361	32.3924	-1.33505	0.0543858
TIAM1	925.404	587.774	1263.03	4.5e-13	6.93e-12	-1.10343	2300.07	1140.72	1.0111	8.90514e-19
HUNK	638.61	550.26	726.96	0.0153626	0.0445001	-0.4017	939.508	553.444	0.762399	9.39763e-08
C21orf63	58.9098	28.7298	89.0897	1.53e-05	9.38e-05	-1.62932
SYNJ1	172.567	112.762	232.373	5.79e-07	4.5e-06	-1.04251	364.18	149.361	1.28018	3.421e-10
IL10RB	81.8782	53.0188	110.738	0.000101907	0.000530473	-1.06115	199.873	98.3513	1.01567	0.000132701
RCAN1	248.677	195.672	301.682	0.00135004	0.00542332	-0.624337	406.427	391.057	0.0554782	0.946072
RUNX1	163.664	80.4669	246.861	5.88e-06	3.9e-05	-1.61602	38.8315	56.9763	-0.541553	0.369595
PIGP	66.2334	45.2236	87.2431	0.00298702	0.0108839	-0.94643	333.167	160.218	1.05155	6.12879e-07
TTC3	1032.75	691.256	1374.25	1e-05	6.35e-05	-0.991244	6598.98	1571.48	2.06942	6.02876e-90
SH3BGR	62.9367	44.1778	81.6956	0.00347569	0.0124473	-0.885438	792.079	263.884	1.58211	1.16396e-23
PCP4	10.6166	3.01809	18.215	0.000196698	0.00096136	-2.55429	12.2361	7.89025	0.574178	0.778095
ZNF295	421.291	356.686	485.897	0.00769295	0.0246733	-0.445891
SIK1	455.56	320.476	590.643	7.47e-08	6.64e-07	-0.881867	725.266	508.987	0.510036	0.00146696
ICOSLG	668.577	430.723	906.431	9.07e-12	1.26e-10	-1.07326	228.628	205.832	0.150841	0.743352
LRRC3	372.752	253.708	491.796	0.000192136	0.000942014	-0.954615	146.116	102.851	0.502448	0.146683
C21orf29	172.539	124.727	220.35	0.00156125	0.00616466	-0.820521
UBE2G2	2657.35	2331.31	2983.38	0.010398	0.0320259	-0.355788	3758.61	3451.03	0.123136	0.385022
PTTG1IP	5028.01	3724.48	6331.54	2.39e-08	2.29e-07	-0.765502	8264.9	6710.1	0.300623	0.00574513
C21orf67	28.4574	17.8737	39.0412	0.00866506	0.0272955	-1.1228
C21orf70	1234.67	1069.01	1400.33	0.0112228	0.0341776	-0.389464
DGCR6	229.2	105.629	352.771	1.54e-07	1.31e-06	-1.73877	342.153	236.838	0.528869	0.0143285
GNB1L	601.138	465.99	736.287	0.00268018	0.0098963	-0.659858	282.893	341.319	-0.269993	0.365744
SNAP29	676.51	578.668	774.352	0.0111906	0.0340981	-0.420191	620.473	186.905	1.72569	2.22675e-23
THAP7	472.088	383.615	560.561	0.00119561	0.00486031	-0.547093	438.136	342.411	0.354729	0.2204
POM121L8P	28.8055	11.1733	46.4377	0.000192335	0.000942746	-2.04549	0	2.60834	-1.85134	0.443151
HIC2	3099.13	2252.89	3945.37	6.33e-08	5.7e-07	-0.808357	2841.46	1653.68	0.780588	1.97606e-12
UBE2L3	4937.35	4105.48	5769.23	0.000401535	0.00183374	-0.490817	1876.94	1787.7	0.0702391	0.767322
MAPK1	1475.27	1286.21	1664.33	0.00914662	0.0286438	-0.371795	3566.62	3998.22	-0.164756	0.222011
ZDHHC8P1	46.3622	22.2854	70.4389	0.00227246	0.00855267	-1.65586	286.346	29.6701	3.22788	2.41192e-30
ZNF70	153.409	124.32	182.498	0.0131312	0.0390286	-0.553451	224.828	113.366	0.981571	9.73736e-05
SUSD2	421.218	237.313	605.122	1.04e-14	1.86e-13	-1.35007	246.118	116.414	1.0736	9.42872e-06
GGT5	200.778	4.55512	397	1.23e-11	1.69e-10	-6.41454	183.878	40.6088	2.15162	2.36732e-12
LOC644165	570.495	35.7734	1105.22	7.72e-11	9.84e-10	-4.9454
MN1	760.181	368.67	1151.69	1.35e-12	2.01e-11	-1.64309	9555.56	210.005	5.50114	0
PITPNB	1692.77	1279.44	2106.1	1.02e-06	7.69e-06	-0.719022	2602.25	994.615	1.38665	1.76399e-34
TTC28	798.093	629.322	966.864	4.66e-05	0.000261441	-0.619434	1743.77	414.761	2.06921	4.80094e-57
GAS2L1	552.138	467.475	636.801	0.0127133	0.0379654	-0.445871	414.723	192.415	1.10392	1.16834e-08
TBC1D10A	430.973	337.432	524.515	0.000234712	0.00112831	-0.636235	166.186	127.809	0.376219	0.271263
TCN2	614.138	327.5	900.777	2.15e-08	2.08e-07	-1.45939	1334.96	520.464	1.35724	1.19752e-24
RNF185	768.609	586.504	950.714	8.71e-06	5.57e-05	-0.696775	649.788	773.018	-0.250181	0.152241
FBXO7	2087.17	1802.38	2371.95	0.00666632	0.021837	-0.396156	2591.39	1839.79	0.493959	1.61382e-05
TIMP3	1481.14	282.897	2679.38	1.13e-89	4.91e-87	-3.24309	1816.82	1789.93	0.0214988	0.960731
MYH9	44092.3	34760.6	53424	0.00128916	0.00520444	-0.620035	28286.8	15987.8	0.823119	3.30338e-16
TXN2	1433.09	1169.28	1696.89	0.00139454	0.00558173	-0.537228	1448.54	446.827	1.69458	2.27089e-37
TST	384.676	325.597	443.756	0.0103425	0.0318928	-0.44656	694.605	419.814	0.725085	5.04767e-06
MPST	2608.92	2254.71	2963.12	0.00519253	0.0175973	-0.39416	2794.08	1876.4	0.574155	3.76949e-07
IL2RB	64.9168	47.5759	82.2577	0.00822828	0.0261306	-0.788643	85.5537	52.1345	0.703947	0.105499
RAC2	133.039	85.0455	181.033	0.00361677	0.0128819	-1.08905	159.531	29.2135	2.40958	1.04568e-12
CDC42EP1	1075.24	607.656	1542.83	0.00184391	0.00712746	-1.34411	836.148	238.192	1.80732	1.97276e-25
TRIOBP	740.702	589.857	891.548	0.000591049	0.00258994	-0.595863	348.356	140.525	1.30364	4.66602e-09
H1F0	3046.86	1290.56	4803.15	8.86e-40	6.51e-38	-1.89591	21854.2	1490.38	3.87326	0
MICALL1	2293.33	1745.08	2841.59	0.00010328	0.000536823	-0.703373	1342.87	1026.58	0.387136	0.00492169
C22orf23	69.4966	45.1695	93.8238	0.000181114	0.000894532	-1.05295	281.855	107.578	1.38133	3.97494e-06
CBX6	858.898	704.57	1013.23	0.00407243	0.0142554	-0.524081	964.697	613.501	0.652154	3.92601e-06
APOBEC3D	251.17	209.237	293.102	0.0171426	0.0489074	-0.486067	62.3328	70.5233	-0.175462	0.792889
APOBEC3F	214.679	152.165	277.192	0.00629629	0.0207766	-0.864822	81.9925	45.2549	0.843374	0.0543784
PMM1	465.469	321.08	609.857	6.62e-08	5.93e-07	-0.925325	563.378	116.985	2.25806	2.97948e-32
PPPDE2	554.078	455.394	652.763	0.00196125	0.00751893	-0.519347
C22orf32	464.585	322.157	607.013	0.00256956	0.00953289	-0.913751
PHF21B	346.886	288.518	405.254	0.00599926	0.019945	-0.490022	1088.22	366.05	1.56924	1.24548e-28
GTSE1	1409.67	1158.89	1660.46	0.00029476	0.00138811	-0.518798	937.245	854.66	0.132927	0.52448
BRD1	1869.98	1627.81	2112.15	0.00772075	0.0247498	-0.37576	2145.82	1388.41	0.62773	6.65688e-08
TYMP	48.2516	28.3994	68.1037	0.000128985	0.000655926	-1.25892	117.164	85.0651	0.457291	0.301089
ARSD	345.021	197.875	492.167	0.00790669	0.0252597	-1.31412	417.287	231.899	0.84479	8.77397e-06
MXRA5	585.355	324.709	846	2.46e-06	1.74e-05	-1.38124	270.813	276.209	-0.0283575	0.960731
STS	153.746	122.381	185.11	0.00503392	0.0171249	-0.596603	179.85	161.147	0.157489	0.763323
TBL1X	1779.99	1343.01	2216.97	6.75e-05	0.00036613	-0.723075	9263.85	670.852	3.78555	6.22722e-256
ARHGAP6	60.1194	43.5565	76.6823	0.00897695	0.0281595	-0.814576	605.433	124.37	2.27416	2.21738e-34
MSL3	759.235	618.457	900.013	0.000378009	0.00174031	-0.5412	1491.28	1259.48	0.243553	0.0929444
EGFL6	82.5979	55.9627	109.233	0.000215804	0.00104556	-0.963619	207.302	221.873	-0.0975498	0.949501
SCML1	65.734	46.1797	85.2884	0.00283502	0.010386	-0.883662	1062.93	294.45	1.84842	1.1118e-20
[truncated: 50 more rows]
