# Supplementary material for: Folliculin regulates mTORC1/2 and WNT pathways in early human pluripotency
Source: Nat Commun. 2019 Feb 7;10:632. doi: 10.1038/s41467-018-08020-0 (PMC6367455; doi:10.1038/s41467-018-08020-0)
Supplement: Supplementary file 5 — Supplementary Data 2 [file 41467_2018_8020_MOESM5_ESM.xlsx]

## Sheet: Day17-Day14
Sequence	gene_id	UID	frequency	logFC	logCPM	PValue	FDR	sig	Day14_1.normCPM	Day14_2.normCPM	Day14_3.normCPM	Day14_4.normCPM	Day17_1.normCPM	Day17_2.normCPM	Day17_3.normCPM	Day14_1.raw	Day14_2.raw	Day14_3.raw	Day14_4.raw	Day17_1.raw	Day17_2.raw	Day17_3.raw
TGACTTCATCGGGCCGTCTC	NARFL	HGLibA_31146	1	3.86147	6.4976	3.05402e-178	1.44018e-173	1	13.5814	13.0168	12.6578	13.8501	179.539	191.719	207.895	276	281	297	302	2884	2690	2591
CCCCGGACGATATTGAACAA	TP53	HGLibA_51049	1	4.5344	7.75183	4.72936e-166	1.11511e-161	1	22.6356	23.8101	21.3094	14.3087	471.259	463.547	491.694	460	514	500	312	7570	6504	6128
TTACTGCTACAGCAGGGCTG	hsa-mir-6132	HGLibA_62679	1	3.03957	10.9061	9.01099e-159	1.41644e-154	1	432.34	474.766	476.392	490.714	3778.35	3928.25	3851.71	8786	10249	11178	10700	60693	55117	48004
CCGACCTGTCCCGGATCTCC	CCDC159	HGLibA_07666	1	3.29872	7.69293	6.46036e-151	7.61628e-147	1	42.3188	40.5791	40.3599	49.53	413.674	441.31	420.363	860	876	947	1080	6645	6192	5239
CTTCTTCCTGGTGGGTGGGG	hsa-mir-6769b	HGLibA_63242	1	3.5396	7.03781	6.89372e-135	6.50174e-131	1	22.0943	26.8211	25.4434	20.1789	250.197	302.617	272.165	449	579	597	440	4019	4246	3392
TCAGTGGAGTGAAGTTCAGG	hsa-mir-205	HGLibA_58180	1	3.32093	7.86473	1.52295e-128	1.19696e-124	1	48.8634	38.6335	51.4408	53.0613	461.236	513.508	464.574	993	834	1207	1157	7409	7205	5790
GCGAGTCGTCCTTGTTGAAC	FBXW5	HGLibA_17149	1	3.9826	6.446	6.38312e-109	4.30013e-105	1	11.0226	10.9323	9.16303	16.3266	184.893	197.635	180.053	224	236	215	356	2970	2773	2244
TCGAGTGTGCTACTCAACTC	PMAIP1	HGLibA_37290	1	2.85098	8.61932	8.42979e-109	4.96905e-105	1	109.93	101.772	92.5679	125.063	769.951	785.051	768.112	2234	2197	2172	2727	12368	11015	9573
CCCTGCGGGCTTTCTCCTCG	GREB1	HGLibA_20237	1	3.23475	6.39465	5.1768e-103	2.71247e-99	1	17.5672	17.5565	22.0339	15.8221	179.726	182.026	153.895	357	379	517	345	2887	2554	1918
GTACACCTACCTTTCAAAAG	ABCA6	HGLibA_00119	1	4.11347	6.39175	2.11441e-102	9.97093e-99	1	8.41455	13.619	12.3594	7.56708	173.874	191.79	179.892	171	294	290	165	2793	2691	2242
CTTTGGATCTTTTTGCGGTC	hsa-mir-129-1	HGLibA_57628	1	3.57468	6.65055	1.50899e-100	6.46906e-97	1	15.2052	22.7447	13.8085	18.9865	216.269	219.444	196.501	309	491	324	414	3474	3079	2449
AGCGCTATGGCCGCGAGCTC	BAD	HGLibA_04070	1	4.37661	6.24637	1.67064e-97	6.56521e-94	1	7.72564	11.8587	7.03209	5.41161	167.773	161.358	170.023	157	256	165	118	2695	2264	2119
AGATTACCTATGGGGGTCTT	TRPM3	HGLibA_51757	1	2.71788	7.81289	2.42693e-97	8.80358e-94	1	64.6591	57.9503	76.8842	65.6273	412.18	466.469	429.912	1314	1251	1804	1431	6621	6545	5358
TCTTCCAGGTGGTAGATGCA	FAM60A	HGLibA_16656	1	3.55846	6.73515	9.59808e-97	3.23298e-93	1	17.0259	16.0741	25.9548	16.6476	219.692	237.974	212.067	346	347	609	363	3529	3339	2643
GCCAAGTCAGTGTATGTGGT	UROS	HGLibA_53158	1	3.50778	6.95921	6.53965e-96	2.05593e-92	1	25.1944	18.1587	27.7448	20.2248	266.258	295.205	217.925	512	392	651	441	4277	4142	2716
TTACGTGCATTATCCCCTTC	ATP2B1	HGLibA_03614	1	2.38628	8.09963	1.55128e-95	4.57211e-92	1	90.4933	102.745	93.3776	103.463	501.016	509.517	519.136	1839	2218	2191	2256	8048	7149	6470
CAATCTCGTCGTAACTACTG	SEC24A	HGLibA_43229	1	2.45853	8.16745	9.65213e-94	2.67744e-90	1	97.8252	103.949	88.5191	102.545	580.451	534.248	504.613	1988	2244	2077	2236	9324	7496	6289
GCCGCTCGTACTGTGCGTTG	BBC3	HGLibA_04196	1	2.45361	8.37131	3.47896e-92	9.11429e-89	1	102.057	107.284	119.332	124.972	644.012	623.55	596.404	2074	2316	2800	2725	10345	8749	7433
TCACTTCTTCAGATTGCGTT	CCDC68	HGLibA_07841	1	2.35655	8.15759	4.63941e-92	1.15148e-88	1	97.4316	106.914	102.967	105.481	529.279	567.318	489.047	1980	2308	2416	2300	8502	7960	6095
ACGCTCAACCGAGCCCCGCG	PMAIP1	HGLibA_37291	1	2.60631	7.40295	2.65361e-91	6.25683e-88	1	61.7559	46.8327	53.4865	50.6765	327.827	327.776	315.975	1255	1011	1255	1105	5266	4599	3938
GTTTCAGCTTGACAGTCTCG	CENPF	HGLibA_09054	1	2.55484	7.37272	3.99936e-89	8.98085e-86	1	61.4606	53.9665	50.9294	48.1542	321.228	296.416	327.609	1249	1165	1195	1050	5160	4159	4083
CAGGTATTGATCCGCTGCTT	RFX6	HGLibA_40976	1	2.43203	7.87781	9.28217e-88	1.98963e-84	1	72.9261	82.6869	82.936	87.5489	448.038	470.603	401.347	1482	1785	1946	1909	7197	6603	5002
TAGCGAAGTCCACGATCTCC	NR1H2	HGLibA_32581	1	2.39423	8.31616	5.26898e-86	1.0803e-82	1	118.837	117.198	118.395	96.8587	574.164	625.19	580.036	2415	2530	2778	2112	9223	8772	7229
CGCCCGTTACCAGGCAAAGG	FLCN	HGLibA_17606	1	2.28091	7.04583	7.31678e-82	1.43081e-78	1	53.3413	50.5849	46.2413	48.888	241.668	240.682	243.119	1084	1092	1085	1066	3882	3377	3030
CGTCGCCGACGAGTCCCTCA	LEPREL4	HGLibA_26323	1	5.52902	4.22569	7.58535e-82	1.43081e-78	1	1.2794	0.972787	0.724518	0.687917	44.6357	35.3504	47.0993	26	21	17	15	717	496	587
TAACTGCTCCCATAAGTACT	MED12	HGLibA_28742	1	2.14438	8.30112	1.17915e-80	2.13866e-77	1	122.036	135.495	129.945	124.008	579.268	581.572	535.183	2480	2925	3049	2704	9305	8160	6670
TGTGGCCTGACGACTCCTAC	NPSR1	HGLibA_32527	1	2.42034	6.76683	9.74546e-78	1.7021e-74	1	38.9234	33.0284	37.6323	42.3298	197.655	207.969	204.365	791	713	883	923	3175	2918	2547
ACAGCCTGCCATTCCATGTA	APAF1	HGLibA_02366	1	3.22437	7.00285	2.06908e-74	3.48471e-71	1	26.0802	21.5403	38.4847	25.8657	268.561	236.264	280.67	530	465	903	564	4314	3315	3498
CTGACTTCTACCTCTTCCAA	hsa-mir-6505	HGLibA_62871	1	3.45817	5.62583	3.15231e-74	5.12598e-71	1	8.66058	7.22641	11.9759	9.44739	105.084	117.17	85.7737	176	156	281	206	1688	1644	1069
TTCCATATAACATGTTGATC	MOB1A	HGLibA_29586	1	-2.47492	6.4683	1.74494e-73	2.74286e-70	1	130.056	136.931	142.048	136.162	23.7808	26.0852	23.67	2643	2956	3333	2969	382	366	295
ATGGAGAAGTTATCTCCACA	DPH3	HGLibA_13843	1	2.97767	5.6608	6.21878e-73	9.45997e-70	1	10.4813	13.0168	12.4447	15.2259	89.8317	101.134	111.69	213	281	292	332	1443	1419	1392
CATCGAAGTAGCCTTGACAC	FIBIN	HGLibA_17500	1	2.11116	8.39128	2.81326e-71	4.14578e-68	1	123.02	140.822	140.386	149.92	607.843	623.978	563.908	2500	3040	3294	3269	9764	8755	7028
GTCCGGCAGTTTGCCATCAC	MSANTD1	HGLibA_30169	1	3.37996	5.25787	1.02706e-70	1.46767e-67	1	7.4796	8.52346	8.09756	6.23711	70.4087	69.418	97.4081	152	184	190	136	1131	974	1214
GGCATTAGCATTTCCATATT	PPP6C	HGLibA_38217	1	3.04754	5.93425	4.49633e-68	6.23628e-65	1	13.3845	11.4881	19.6899	14.7673	130.421	120.163	117.788	272	248	462	322	2095	1686	1468
TCCAGGAGCATAGGAGGTGG	hsa-mir-4647	HGLibA_60692	1	2.2884	7.36774	1.28578e-67	1.73238e-64	1	65.9385	64.3429	58.1319	59.3902	265.636	350.083	292.224	1340	1389	1364	1295	4267	4912	3642
ATGCTCATCATTGCGACGAT	OR1C1	HGLibA_33649	1	2.13197	7.359	5.66675e-67	7.42296e-64	1	62.5924	65.0377	75.7335	64.5266	295.766	310.1	274.973	1272	1404	1777	1407	4751	4351	3427
ACGGTTTGCTGGGGTCCGCC	RP1L1	HGLibA_41791	1	2.23697	7.09657	4.3761e-65	5.5774e-62	1	58.705	46.5548	54.552	51.3186	260.033	222.081	264.382	1193	1005	1280	1119	4177	3116	3295
TACCTGAGCCCTCTTCGCCA	COX6A1	HGLibA_10843	1	2.6159	6.317	8.3563e-65	1.03699e-61	1	22.6356	28.7667	27.83	20.3623	145.735	168.77	143.625	460	621	653	444	2341	2368	1790
CGGCGTTCAGTGATTGTCGC	APOE	HGLibA_02517	1	1.96438	7.59489	9.91845e-64	1.19929e-60	1	81.193	86.1148	82.7656	94.428	348.744	326.208	333.386	1650	1859	1942	2059	5602	4577	4155
TGGGGACGCTGAAGCATTTG	HCCS	HGLibA_20956	1	2.41071	6.26612	1.29303e-63	1.52439e-60	1	32.2312	26.1263	25.8269	23.7561	137.642	140.261	152.531	655	564	606	518	2211	1968	1901
CTCAAGCCCCAAACCCTCCT	hsa-mir-498	HGLibA_61391	1	3.73253	5.10148	3.03005e-63	3.48507e-60	1	4.52712	7.13377	5.36996	4.81542	61.8177	62.1484	94.2789	92	154	126	105	993	872	1175
GCAACACCCAGTTAGCATGC	CDK8	HGLibA_08798	1	1.99195	8.51141	2.80251e-62	3.14662e-59	1	158.499	154.905	174.609	153.13	632.184	703.16	577.468	3221	3344	4097	3339	10155	9866	7197
CAGGCAGGCCGTTACTTACC	UROD	HGLibA_53154	1	3.58727	5.56501	5.29628e-61	5.80829e-58	1	11.6131	5.83672	6.69114	8.94292	110.873	83.3871	103.747	236	126	157	195	1781	1170	1293
CATGTGTAATACCCAAGTAT	FAIM	HGLibA_15964	1	-2.74039	5.49819	1.73124e-60	1.85545e-57	1	67.2672	68.9289	76.6711	70.5803	9.83605	10.5481	11.4739	1367	1488	1799	1539	158	148	143
TACCTTAGAACGTCTAGTGA	FAM178A	HGLibA_16299	1	-2.69898	5.75031	4.46621e-60	4.68029e-57	1	86.3598	82.1773	76.9268	91.3095	11.3301	13.8266	13.8008	1755	1774	1805	1991	182	194	172
AAGTACCAACCTGTTGTAGT	CCRL1	HGLibA_08174	1	-2.52768	5.95882	5.64852e-56	5.79059e-53	1	104.813	105.107	86.516	87.8699	15.0031	17.5327	17.4917	2130	2269	2030	1916	241	246	218
TGCAGAAGGCTTCTTATTTG	ARNTL2	HGLibA_03071	1	-2.4778	5.80749	1.03943e-55	1.0429e-52	1	84.047	90.5155	77.3104	92.7312	15.1276	16.3211	14.9241	1708	1954	1814	2022	243	229	186
CCTCGTCCTCGCGCTCGCTC	NUDT10	HGLibA_32934	1	2.06106	7.00422	1.28756e-55	1.26495e-52	1	56.6875	49.3805	48.9263	62.5087	219.132	239.471	222.097	1152	1066	1148	1363	3520	3360	2768
CCCCCTGAAATTATTAGTCA	ZNF502	HGLibA_56113	1	2.19846	5.69914	1.3977e-55	1.34513e-52	1	19.4371	21.6329	19.8177	20.8668	92.3841	98.2115	90.9089	395	467	465	455	1484	1378	1133
CCCACTGATCCACGTCGCTC	PIK3R2	HGLibA_36651	1	3.80676	5.54032	3.36895e-55	3.1774e-52	1	6.15098	8.56979	8.73684	4.81542	102.531	126.364	68.282	125	185	205	105	1647	1773	851
CGCAGCAGTCCAGAGCACCG	CASP9	HGLibA_07331	1	2.52173	6.39203	6.83382e-55	6.31887e-52	1	29.9676	30.8049	29.9183	19.9954	163.913	143.611	169.301	609	665	702	436	2633	2015	2110
GACAAGGGAGAGGCGTGAAG	hsa-mir-6780b	HGLibA_63299	1	3.93042	5.08245	1.79036e-54	1.62362e-51	1	2.95247	3.65953	7.54352	4.81542	75.2022	68.3489	74.38	60	79	177	105	1208	959	927
AGGTCATCCACTCTAGACCT	ARL5B	HGLibA_02978	1	2.63073	5.08275	4.65485e-54	4.14167e-51	1	10.7765	10.5617	10.6973	9.906	69.7239	55.9478	69.2448	219	228	251	216	1120	785	863
AGAGCAATAAGGATTTTTAG	hsa-mir-365a	HGLibA_59187	1	2.13517	6.26546	1.15533e-53	1.00893e-50	1	33.5106	28.674	32.3476	30.727	130.981	125.722	156.142	681	619	759	670	2104	1764	1946
CACGACAGTACCTGTGCAAT	DIABLO	HGLibA_13215	1	2.06341	5.77602	2.07928e-52	1.78277e-49	1	23.6198	22.3741	23.2698	23.3892	98.3605	95.2894	96.8465	480	483	546	510	1580	1337	1207
GCTGTCTGGGCACAGGCGGA	hsa-mir-5189	HGLibA_61649	1	1.93308	7.45525	2.18391e-52	1.83905e-49	1	84.982	81.6678	69.98	81.22	321.103	320.791	268.233	1727	1763	1642	1771	5158	4501	3343
CAACACACCTTTGGTGATCG	USP9X	HGLibA_53415	1	1.85072	7.08904	3.66697e-52	3.03375e-49	1	60.0828	61.0539	70.6192	65.3062	230.338	245.172	220.011	1221	1318	1657	1424	3700	3440	2742
CTGTACTGCTCAGAAGGGCG	PATE3	HGLibA_35277	1	-3.06619	5.19761	5.04383e-52	4.10089e-49	1	56.2446	50.168	58.0041	70.3051	6.59887	6.20058	8.26445	1143	1083	1361	1533	106	87	103
AATGCCGCTGTGACCGCAAG	ARL14EP	HGLibA_02938	1	3.2561	5.34458	1.40081e-51	1.11962e-48	1	8.07009	8.52346	12.2316	5.91608	85.3495	93.08	70.9298	164	184	287	129	1371	1306	884
TTCAAAACGGTCCCACAGCG	KIAA1456	HGLibA_24761	1	-3.3696	4.83733	3.47565e-50	2.73169e-47	1	48.6174	43.4975	46.7527	46.5949	3.54845	4.06245	5.93756	988	939	1097	1016	57	57	74
AGACTAGTCAGTACCGTGTG	RNF26	HGLibA_41659	1	2.11698	6.03605	3.97577e-50	3.07353e-47	1	29.2295	26.1263	27.1055	25.4071	101.411	126.007	123.646	594	564	636	554	1629	1768	1541
GCACAAACAGAGCCGTACCC	MED19	HGLibA_28768	1	1.92129	7.39162	3.20285e-49	2.43608e-46	1	69.2355	67.1223	84.0015	85.531	297.696	297.699	273.69	1407	1449	1971	1865	4782	4177	3411
GCAGCTCAGTACAGGATACT	hsa-mir-486	HGLibA_61338	1	1.93594	7.40727	6.7883e-48	5.0812e-45	1	79.2739	80.695	84.0441	62.9215	314.255	269.333	297.279	1611	1742	1972	1372	5048	3779	3705
CAAACTTTCTTGTTCATCCG	SGTB	HGLibA_43870	1	1.86882	6.52519	2.30285e-47	1.6968e-44	1	41.7775	40.2548	43.0449	47.1911	145.549	170.48	155.981	849	869	1010	1029	2338	2392	1944
AGCTTCAATCAACGCATATG	DIABLO	HGLibA_13214	1	2.72818	6.23538	5.49083e-47	3.98355e-44	1	26.277	26.0336	21.3946	14.5838	130.732	169.055	138.971	534	562	502	318	2100	2372	1732
GACAGCGATTCCGACATCAG	PCDH8	HGLibA_35419	1	1.99908	6.39165	1.33526e-46	9.54044e-44	1	38.9234	39.56	34.8195	33.5703	138.701	133.562	168.177	791	854	817	732	2228	1874	2096
GGCCCGAGTACGCGTAAGCA	MRPS24	HGLibA_30070	1	4.30373	4.56459	8.32334e-46	5.85826e-43	1	1.37782	2.64042	1.96046	4.44853	54.4718	54.7362	45.7353	28	57	46	97	875	768	570
CTATAAACGTGAACCAGCTG	NCAPG	HGLibA_31268	1	1.79664	7.75831	1.24263e-44	8.61746e-42	1	112.44	110.342	109.061	88.3744	355.841	399.902	339.163	2285	2382	2559	1927	5716	5611	4227
TATCCATCCGAGTCATCACC	ZC3H12B	HGLibA_54955	1	3.99978	4.89592	3.40759e-44	2.32886e-41	1	4.18267	4.30805	3.1964	4.31095	42.5191	49.7472	99.9757	85	93	75	94	683	698	1246
CTTACCATCTTGACGTGCAT	HNRNPM	HGLibA_21839	1	2.32009	5.38904	3.15374e-43	2.12459e-40	1	16.7799	14.4528	15.6411	14.859	75.638	92.0822	63.4677	341	312	367	324	1215	1292	791
GTCCGCGACGTGCGCCTCAA	FAM46A	HGLibA_16595	1	-2.67931	5.12809	3.21021e-43	2.13217e-40	1	51.2746	54.2444	63.0757	49.6676	10.0851	7.98236	7.38184	1042	1171	1480	1083	162	112	92
TAAATGAGCGGGTTGAGACT	LOC100129636	HGLibA_26768	2	1.65138	7.16079	6.53287e-43	4.27876e-40	1	80.1596	71.245	75.2221	71.6809	219.07	253.582	230.201	1629	1538	1765	1563	3519	3558	2869
TAAATGAGCGGGTTGAGACT	OR2W1	HGLibA_33903	2	1.65138	7.16079	6.53287e-43	4.27876e-40	1	80.1596	71.245	75.2221	71.6809	219.07	253.582	230.201	1629	1538	1765	1563	3519	3558	2869
AGCTTTGCTCTTAGTCTGTC	ZRANB3	HGLibA_56978	1	1.88113	6.8706	1.16302e-42	7.51292e-40	1	64.4131	49.5658	56.1715	47.4204	189.313	199.987	211.827	1309	1070	1318	1034	3041	2806	2640
GTCTCTGATAAATGCTCGAC	KIAA1217	HGLibA_24721	1	-2.85959	5.17386	1.36744e-42	8.7141e-40	1	59.6891	55.1709	56.0862	57.2347	9.71154	8.40998	5.29566	1213	1191	1316	1248	156	118	66
ACCTCAACGCACAGTACGAG	BBC3	HGLibA_04197	1	2.49608	5.62744	2.68836e-41	1.69033e-38	1	11.6131	21.494	17.6015	15.3176	89.894	91.2982	98.4512	236	464	413	334	1444	1281	1227
TGACCGCATCCGTGTAAAGC	LIPG	HGLibA_26612	1	2.65722	5.95387	2.77981e-41	1.72484e-38	1	27.0151	16.3058	16.5361	15.8221	117.97	139.264	100.618	549	352	388	345	1895	1954	1254
TGGACCCGCGTCCGGAACAG	GOT2	HGLibA_19696	1	3.28108	5.56195	1.25862e-40	7.70816e-38	1	11.4654	7.18009	10.1859	11.0067	97.1154	133.206	60.178	233	155	239	240	1560	1869	750
AAGTGGAGGATAGTGCTCGA	NALCN	HGLibA_31085	1	-3.09079	5.03121	1.29419e-40	7.82434e-38	1	46.403	51.1871	62.0955	49.7135	5.4783	8.33871	4.57353	943	1105	1457	1084	88	117	57
CCCCCGACCAAGGCTTCCTG	hsa-mir-647	HGLibA_62831	1	1.46858	8.70191	1.20722e-39	7.20619e-37	1	216.318	241.853	243.694	245.678	635.67	649.065	682.178	4396	5221	5718	5357	10211	9107	8502
CAAATACTCCAGACTATGCC	MTIF3	HGLibA_30401	1	2.31347	6.03887	1.42545e-39	8.40249e-37	1	25.7849	30.249	17.3458	23.8936	108.944	133.918	119.714	524	653	407	521	1750	1879	1492
CTACTCAGTGCTGAATGTAC	F9	HGLibA_15894	1	2.80912	5.16305	2.21603e-39	1.29014e-36	1	10.5305	8.43082	6.90423	14.1711	68.6033	72.4114	69.4053	214	182	162	309	1102	1016	865
GATGAACCGTGCCGTCTATG	WDR13	HGLibA_54032	1	4.27608	4.46322	2.46546e-39	1.41785e-36	1	3.19851	3.70585	1.19332	1.83444	45.6318	37.5598	61.0606	65	80	28	40	733	527	761
ACACTAAAAGGGCATTGCCG	TOMM20L	HGLibA_50957	1	2.2245	5.3612	4.51163e-39	2.56331e-36	1	14.4671	20.0116	16.1525	13.1163	73.5213	71.3423	78.7128	294	432	379	286	1181	1001	981
CCCCGACAGTGAACAGACTA	PREP	HGLibA_38438	1	2.60352	5.80425	5.01602e-39	2.81596e-36	1	13.3353	16.8153	22.6305	17.4731	108.197	131.353	80.9595	271	363	531	381	1738	1843	1009
CCTTCAGCACGTCGTCTATC	CAMK2N2	HGLibA_07082	1	-2.20996	5.85858	5.99294e-39	3.32481e-36	1	78.4865	81.7141	97.3838	91.0343	16.9952	22.7355	16.7696	1595	1764	2285	1985	273	319	209
CAGACGGGCTACCTGACCAT	MAP2K7	HGLibA_28157	1	-1.91293	5.97263	9.73855e-39	5.34001e-36	1	90.3456	100.66	92.3974	82.3666	25.0881	24.5172	23.1886	1836	2173	2168	1796	403	344	289
TGTAACCAGCCGTGAAAATG	DENND2C	HGLibA_12940	1	-1.80778	6.10675	2.05387e-38	1.11327e-35	1	92.9045	101.216	103.99	98.418	29.9439	28.3659	26.5586	1888	2185	2440	2146	481	398	331
ATCAGAGTTCTTCGAAGCAC	KLRC4-KLRK1	HGLibA_25296	2	-1.88374	5.97288	4.47075e-38	2.39576e-35	1	98.0713	90.4228	85.5358	90.484	22.4112	25.7288	25.9969	1993	1952	2007	1973	360	361	324
ATCAGAGTTCTTCGAAGCAC	KLRC4	HGLibA_25293	2	-1.88374	5.97288	4.47075e-38	2.39576e-35	1	98.0713	90.4228	85.5358	90.484	22.4112	25.7288	25.9969	1993	1952	2007	1973	360	361	324
CGCCATCTTCGCCAACATGC	OST4	HGLibA_34705	1	-2.03839	6.12231	4.69239e-38	2.48628e-35	1	115.54	104.042	93.9317	98.0052	23.2828	29.5062	22.306	2348	2246	2204	2137	374	414	278
CTGTGAGCCCATCGGCCTGC	ITGAX	HGLibA_23767	1	-2.47978	5.46823	3.63809e-37	1.90624e-34	1	77.8468	62.9995	65.164	66.2235	13.6335	8.83761	14.1218	1582	1360	1529	1444	219	124	176
ATTGCTCGTGCCCGAGTTCG	MMS19	HGLibA_29553	1	1.51642	6.77153	6.78865e-37	3.51794e-34	1	63.7242	57.6723	60.4334	61.1329	178.916	165.064	177.325	1295	1245	1418	1333	2874	2316	2210
CGCTCTCATCGCCCTCGACT	EHMT1	HGLibA_14684	1	-3.05163	4.68138	1.07749e-36	5.52295e-34	1	48.1253	37.8924	39.0388	38.7526	6.53661	3.91991	4.25258	978	818	916	845	105	55	53
TCCTAGAGCTTTCGCTGCAT	C1orf63	HGLibA_05883	1	1.41783	9.19916	2.97868e-36	1.51038e-33	1	330.431	320.464	377.005	341.619	878.396	938.568	927.544	6715	6918	8846	7449	14110	13169	11560
ACGCAAGACCGTGACAGCAA	HIST1H4H	HGLibA_21508	1	-2.66594	5.83782	3.2397e-36	1.62526e-33	1	86.9995	100.012	84.8539	85.3934	18.4893	14.468	9.06682	1768	2159	1991	1862	297	203	113
TTTGTCAGAGTGAACCGCTG	SPICE1	HGLibA_46660	1	1.88125	6.78574	5.04775e-36	2.50565e-33	1	45.4681	49.7048	45.0054	64.9393	182.963	207.042	176.763	924	1073	1056	1416	2939	2905	2203
CCCACCTCAGGTAGTCGCGT	LMO1	HGLibA_26702	1	2.36912	5.10787	6.7273e-36	3.30458e-33	1	9.89078	13.7117	11.848	13.9418	51.4836	66.4959	73.6579	201	296	278	304	827	933	918
TGGACGTCATGCCGATGCCC	TTC28	HGLibA_52095	1	1.90988	5.20317	2.53135e-35	1.23063e-32	1	17.0259	15.8425	17.6868	16.831	61.8799	59.0837	69.0844	346	342	415	367	994	829	861
TCCATGATCTGTCCTAACTC	ZMPSTE24	HGLibA_55387	1	1.38866	8.16038	2.85815e-35	1.37532e-32	1	157.613	178.993	173.757	165.146	422.888	454.781	449.008	3203	3864	4077	3601	6793	6381	5596
ACCTCCGACCATGGTAGGAC	FAHD2B	HGLibA_15960	1	1.72494	6.02241	4.33461e-35	2.06472e-32	1	30.7057	34.0939	34.9047	30.9104	115.107	95.3607	113.456	624	736	819	674	1849	1338	1414
TAGCTGAATGAGACTCTCGC	FAM71F1	HGLibA_16702	1	1.69439	6.22933	4.98116e-35	2.34897e-32	1	38.7758	41.7835	39.3797	33.1576	134.218	114.461	122.924	788	902	924	723	2156	1606	1532
GCCCCCCGCTCCCGAAAACC	MIDN	HGLibA_29240	1	-2.93885	4.65556	1.10463e-34	5.15752e-32	1	35.1836	40.8107	43.0875	40.7247	6.97239	4.13372	4.41305	715	881	1011	888	112	58	55
CTCGCACAGATCGACCTATC	TMEM109	HGLibA_49867	1	1.30403	8.86581	1.22933e-33	5.68348e-31	1	274.974	278.865	293.728	297.318	720.646	685.984	713.631	5588	6020	6892	6483	11576	9625	8894
CCTTCACGAGATAGCAGAGC	PDZK1	HGLibA_35990	1	-3.52725	4.36734	1.35982e-33	6.22574e-31	1	33.1661	30.1101	39.5928	31.69	1.68084	3.99118	3.12926	674	650	929	691	27	56	39
GTGCTGATCACAATCAACTC	ERP44	HGLibA_15529	1	2.37708	5.15393	1.5592e-33	7.06991e-31	1	14.2703	8.84773	11.9759	15.7304	71.5915	68.7053	57.6907	290	191	281	343	1150	964	719
TACACTGGTCTGCTAAGGGG	SLFN11	HGLibA_45481	1	1.48837	7.22352	3.03703e-33	1.36397e-30	1	80.6517	80.0464	93.2072	82.9169	239.987	255.792	213.03	1639	1728	2187	1808	3855	3589	2655
TCTTGTAGCCAGTATGCTCA	CTSC	HGLibA_11694	1	-1.8128	6.42241	4.10966e-33	1.82829e-30	1	115.343	125.351	139.875	113.277	32.0605	32.6421	40.8408	2344	2706	3282	2470	515	458	509
AAGGCTGCGAGTCCCCCCTC	WAC	HGLibA_53937	1	2.93186	4.87978	5.60236e-33	2.46907e-30	1	8.1193	4.16909	8.60898	9.6767	57.8335	50.6024	66.7575	165	90	202	211	929	710	832
GCTGATGGTGGAGTTCCCGC	DHX38	HGLibA_13196	1	-2.67597	4.75168	5.7189e-33	2.4971e-30	1	44.3855	35.5299	43.0449	44.9439	8.34196	5.55914	5.69685	902	767	1010	980	134	78	71
CATACGAATGCAGATTCTTC	PKN2	HGLibA_36840	1	-2.33249	5.66213	6.86281e-33	2.96908e-30	1	82.2263	86.578	75.6056	63.3342	18.9873	15.0382	11.6344	1671	1869	1774	1381	305	211	145
CCACGTGTACGCAGTGACCG	MYH14	HGLibA_30715	1	1.51453	6.88392	1.30111e-32	5.57785e-30	1	60.7225	62.9995	72.7076	66.4528	198.153	196.28	168.9	1234	1360	1706	1449	3183	2754	2105
CCACCACTTCACGGCAGCGC	PIDD	HGLibA_36531	1	-3.67294	4.10006	1.87407e-32	7.96176e-30	1	25.9325	25.1535	25.0598	36.1386	1.43183	2.56576	2.64783	527	543	588	788	23	36	33
ATGACACCTTTGTGATGCTA	hsa-mir-4280	HGLibA_59825	1	1.89055	5.41426	4.12094e-32	1.7351e-29	1	18.4037	22.1425	19.8603	18.3903	62.2535	82.3181	74.701	374	478	466	401	1000	1155	931
CTTGGCTTTGGCCCGCTTGC	MYL9	HGLibA_30779	1	-1.88134	6.08543	8.63331e-32	3.60284e-29	1	100.876	100.197	94.571	98.4638	23.7186	33.141	23.3491	2050	2163	2219	2147	381	465	291
AGTACTCCCCAGCGTCTTGC	CD300LG	HGLibA_08345	1	-2.92014	5.45919	2.05557e-31	8.50304e-29	1	71.253	63.6944	78.5037	65.6273	7.09689	6.48567	14.202	1448	1375	1842	1431	114	91	177
GACAAACTATATGCTGAGTT	TMPRSS11E	HGLibA_50622	1	-1.79426	5.70663	2.32072e-31	9.51638e-29	1	75.7801	74.395	73.3042	76.3129	24.0921	18.5305	22.1455	1540	1606	1720	1664	387	260	276
AGAGCTGTGGAGTGTGACAA	hsa-mir-3591	HGLibA_59051	2	-2.28962	4.73727	2.668e-31	1.08461e-28	1	38.1853	37.6144	41.7664	43.4305	8.46647	8.40998	7.78302	776	812	980	947	136	118	97
AGAGCTGTGGAGTGTGACAA	hsa-mir-122	HGLibA_57290	2	-2.28962	4.73727	2.668e-31	1.08461e-28	1	38.1853	37.6144	41.7664	43.4305	8.46647	8.40998	7.78302	776	812	980	947	136	118	97
TCCTGCTCTATTACGCTCCG	TXNDC11	HGLibA_52405	1	2.57434	4.31263	3.33259e-31	1.3432e-28	1	5.70811	6.06834	7.5009	6.05367	31.9983	39.0565	42.3653	116	131	176	132	514	548	528
ACTTACGGCCATTCTGATTC	ATXN10	HGLibA_03831	1	-3.45733	3.88036	3.66644e-31	1.46524e-28	1	20.5689	23.9491	24.8467	26.1408	2.36563	2.49449	1.60475	418	517	583	570	38	35	20
CCCGGTAATCTCTTTCGAAG	KLHL29	HGLibA_25175	1	1.35956	7.41645	3.95112e-31	1.56574e-28	1	98.9078	108.165	95.7217	105.939	280.203	247.524	258.846	2010	2335	2246	2310	4501	3473	3226
CTCTTGCGCCGCCGCTTTGC	GPI	HGLibA_19806	1	1.73232	5.82369	5.93015e-31	2.3304e-28	1	24.0626	27.6549	28.8955	32.7448	94.9988	86.3805	101.26	489	597	678	714	1526	1212	1262
ATCCAGAGTTCGAGCTGACG	MAP3K12	HGLibA_28169	1	-2.99454	5.69254	9.07563e-31	3.53702e-28	1	78.585	91.2103	72.9633	86.9985	7.53267	7.26965	16.3684	1597	1969	1712	1897	121	102	204
CCCAACCTCCTGTATCACGC	IFNA21	HGLibA_22676	1	-2.09745	5.13648	9.61349e-31	3.71593e-28	1	47.8793	56.7459	45.2185	58.794	12.3262	11.4746	12.7577	973	1225	1061	1282	198	161	159
ATATGTCCGTTCAAGTGATC	PATZ1	HGLibA_35288	1	-1.89125	5.74951	9.75958e-31	3.74173e-28	1	80.6025	86.2537	80.6773	64.9393	21.5397	22.9493	18.6151	1638	1862	1893	1416	346	322	232
CATCACACACTTTGTCCACG	RASGRP2	HGLibA_40347	1	2.91634	4.99913	1.34057e-30	5.09817e-28	1	8.46375	4.95658	9.50398	10.5939	58.954	47.9654	83.1259	172	107	223	231	947	673	1036
GAAAGGAACGGATGTAGACG	MIOS	HGLibA_29285	1	-2.67071	4.81129	3.27701e-30	1.23627e-27	1	55.3096	37.6144	35.2457	46.7325	6.34985	8.1249	6.09804	1124	812	827	1019	102	114	76
ATTCCTATAGGATAGACCAC	TPRG1	HGLibA_51180	1	-2.37338	4.78774	3.97127e-30	1.48629e-27	1	44.976	43.0805	42.3204	37.5603	6.41211	9.05142	8.90635	914	930	993	819	103	127	111
TGAGGGGCGAGAACTGATCC	ADAM19	HGLibA_00746	1	-2.12489	4.87621	4.56953e-30	1.69673e-27	1	47.1903	42.1541	40.7009	44.4853	9.27577	10.4768	10.2704	959	910	955	970	149	147	128
AGCGTTCTACACGGTGAAGT	ZNF665	HGLibA_56487	1	-1.49767	6.70715	5.21439e-30	1.90856e-27	1	149.247	134.661	142.901	150.379	50.7988	55.734	46.6981	3033	2907	3353	3279	816	782	582
TATGTCTCCATGCAACATTT	hsa-mir-1302-4	HGLibA_57703	1	-2.46113	4.76744	5.22095e-30	1.90856e-27	1	52.1111	41.8298	36.0981	36.8723	7.71943	7.91109	7.06089	1059	903	847	804	124	111	88
AAGAGTATCGAGTTCTTCTT	ARL6	HGLibA_02984	1	3.07544	3.88925	8.76139e-30	3.17816e-27	1	4.52712	3.7985	2.7276	3.0727	34.8619	26.9405	27.4412	92	82	64	67	560	378	342
TTCTTGCGCGCCTTCTTCCC	PMAIP1	HGLibA_37292	1	1.81638	5.89019	1.08902e-29	3.92023e-27	1	32.1819	29.6468	29.961	22.1051	103.652	109.686	87.4587	654	640	703	482	1665	1539	1090
TCGCATTATGATCCTCGTTG	GJB2	HGLibA_19159	1	2.33213	5.8212	1.90806e-29	6.81656e-27	1	26.1294	16.908	25.9548	13.7583	97.6134	98.8529	116.184	531	365	609	300	1568	1387	1448
TGTAATAGCCCCTGTACTTT	YIPF4	HGLibA_54680	1	-1.67124	7.01658	2.0004e-29	7.09271e-27	1	174.343	187.794	196.217	174.502	55.4056	69.2755	47.8215	3543	4054	4604	3805	890	972	596
AAGTGGTACCCTTCTCGAGT	TECRL	HGLibA_48949	1	1.60127	6.03945	2.20982e-29	7.77676e-27	1	32.0835	37.7071	34.3933	36.1844	103.341	95.0756	121.158	652	814	807	789	1660	1334	1510
CGCGTGGCATACACGCCGCC	VIM	HGLibA_53657	1	1.31028	7.14447	2.33593e-29	8.15967e-27	1	88.3773	79.2589	86.6013	91.8598	213.965	216.023	213.752	1796	1711	2032	2003	3437	3031	2664
GTACAACTACGTGTACGACG	ACTN2	HGLibA_00641	1	-2.23668	5.16257	2.91341e-29	1.0102e-26	1	43.795	56.6069	49.9492	65.1228	13.26	10.9045	10.0297	890	1222	1172	1420	213	153	125
CATGACGCTGCCCCTGTCTC	UPK3B	HGLibA_53081	1	-2.40342	5.17144	4.53875e-29	1.56229e-26	1	56.097	56.5143	68.0195	39.3488	9.64929	9.62159	11.9554	1140	1220	1596	858	155	135	149
ACAGAACAGTATCCCGATTG	C2orf80	HGLibA_06187	1	-1.92408	5.43336	5.46537e-29	1.86761e-26	1	57.1795	60.5907	71.983	62.0501	19.4853	15.3233	14.8439	1162	1308	1689	1353	313	215	185
CTACTTCACGCTGTGCAATG	IMP4	HGLibA_23242	1	1.86647	6.388	8.32019e-29	2.8227e-26	1	34.79	48.1761	35.0752	38.7985	129.861	177.607	121.479	707	1040	823	846	2086	2492	1514
ACTCATCTCCCACGCAAGAC	GTPBP5	HGLibA_20614	2	2.50942	4.52326	1.13889e-28	3.83619e-26	1	8.07009	5.14187	7.92708	9.30981	45.1338	38.6289	46.3772	164	111	186	203	725	542	578
ACTCATCTCCCACGCAAGAC	MTG2	HGLibA_30373	2	2.50942	4.52326	1.13889e-28	3.83619e-26	1	8.07009	5.14187	7.92708	9.30981	45.1338	38.6289	46.3772	164	111	186	203	725	542	578
ACCTTGATCTTCGCTTCATC	HNRNPR	HGLibA_21842	1	2.277	5.53054	1.25469e-28	4.19626e-26	1	14.4671	25.9873	14.4904	14.7673	91.0768	78.1131	84.2492	294	561	340	322	1463	1096	1050
GCTGCAGGACTCACGGTTCG	PTK7	HGLibA_39389	1	-1.38912	6.69969	1.29401e-28	4.2973e-26	1	144.277	132.994	140.429	147.214	54.6585	52.5268	54.5614	2932	2871	3295	3210	878	737	680
TCCAGTGCGACTCGCGGCAC	TMEM151A	HGLibA_50000	1	3.94984	3.784	1.45607e-28	4.80165e-26	1	1.03337	2.36248	2.00308	2.20133	38.2859	32.856	17.3313	21	51	47	48	615	461	216
CCTTTCTGCTAGTATAAACG	HSD3B1	HGLibA_22205	1	-2.03658	5.30737	1.99705e-28	6.53994e-26	1	63.9702	59.3863	51.8244	58.4271	17.5555	13.0426	11.9554	1300	1282	1216	1274	282	183	149
CGAGAGTCAGTCAACCGATT	ACSBG2	HGLibA_00545	1	2.21165	5.4598	2.97314e-28	9.66927e-26	1	21.061	15.194	18.9227	13.5749	83.2329	59.0124	96.686	428	328	444	296	1337	828	1205
CAAGTCCAAAGGTATACAGT	hsa-mir-7107	HGLibA_63788	1	-4.95301	3.93238	3.77496e-28	1.21929e-25	1	30.066	31.2681	17.4311	24.4898	0.373521	1.71051	0.401187	611	675	409	534	6	24	5
CATAGCATTGTATGTTCATA	hsa-mir-1-2	HGLibA_57144	1	-2.20901	4.87435	5.35128e-28	1.71667e-25	1	44.8776	41.8761	39.5076	49.53	10.5208	7.69727	10.2704	912	904	927	1080	169	108	128
AAGAATTACCTGTACTTGCG	CHN1	HGLibA_09506	1	-3.14789	4.3558	9.82285e-28	3.12984e-25	1	32.6248	33.7696	32.0919	32.5614	2.42789	3.06465	5.69685	663	729	753	710	39	43	71
GCAAGCACAACTAGCAGCTG	NACA2	HGLibA_31034	1	1.30548	7.40725	1.08762e-27	3.44221e-25	1	101.319	98.5757	100.708	115.57	263.83	238.259	269.437	2059	2128	2363	2520	4238	3343	3358
GTGCCAGGTGTTGCTACAGC	PNLIPRP3	HGLibA_37364	1	2.11791	5.3252	1.35524e-27	4.26059e-25	1	12.1051	18.9925	16.4082	18.2986	57.7712	87.8059	68.8436	246	410	385	399	928	1232	858
ACTTCAGGTTGTGACCGCTC	THAP8	HGLibA_49312	1	1.56122	5.89467	1.53423e-27	4.79137e-25	1	29.6723	32.102	32.6459	35.0379	105.582	97.2137	83.6876	603	693	766	764	1696	1364	1043
TAAGCCCCTACCTAAGATCC	ARMCX5	HGLibA_03049	1	-2.19108	5.12711	2.08346e-27	6.4638e-25	1	59.5415	54.3371	38.6978	56.7302	12.8242	11.1183	10.3506	1210	1173	908	1237	206	156	129
GTCATCGCAGTTGTGAGCGA	RABEP2	HGLibA_40002	1	-4.30093	3.16305	3.4294e-27	1.05699e-24	1	15.3036	14.8697	16.1099	13.0704	0.871548	0.783981	0.561661	311	321	378	285	14	11	7
TGCGTTCTTCGCTGCCAGTG	TOX3	HGLibA_51042	1	-2.25352	5.00825	6.95267e-27	2.12901e-24	1	43.1061	44.9335	43.1728	62.5087	8.77774	10.1918	11.5542	876	970	1013	1363	141	143	144
AGTCGCCAACCGAGCTAACC	SMCR9	HGLibA_45685	1	1.24114	8.50861	7.26512e-27	2.21033e-24	1	256.373	220.591	220.978	221.28	539.924	513.65	576.104	5210	4762	5185	4825	8673	7207	7180
CGACGATGCCCACTCGCTGC	TPSAB1	HGLibA_51194	1	2.7807	4.04239	8.04997e-27	2.43341e-24	1	3.39534	5.55878	5.15687	4.54025	32.6208	37.7737	25.9167	69	120	121	99	524	530	323
TGACTCATCAACTTTCAGTT	hsa-mir-6073	HGLibA_62545	1	1.4667	6.28831	8.31571e-27	2.49773e-24	1	49.0602	43.7754	39.3797	45.6777	116.352	136.484	115.863	997	945	924	996	1869	1915	1444
CTCTCGGTGATGCCTCCGAA	TP53AIP1	HGLibA_51050	1	1.86606	5.8735	1.10351e-26	3.29355e-24	1	21.1102	30.0637	35.2457	23.2974	97.987	97.285	104.95	429	649	827	508	1574	1365	1308
CACTCACCGGATCTCATGCG	FAM101A	HGLibA_15973	2	1.6583	6.39222	1.14997e-26	3.41064e-24	1	50.6841	37.0122	50.6737	36.0927	144.988	139.477	128.54	1030	799	1189	787	2329	1957	1602
CACTCACCGGATCTCATGCG	ZNF664-FAM101A	HGLibA_56486	2	1.6583	6.39222	1.14997e-26	3.41064e-24	1	50.6841	37.0122	50.6737	36.0927	144.988	139.477	128.54	1030	799	1189	787	2329	1957	1602
CCAGCATACCAGTAACCAGT	C4orf26	HGLibA_06309	1	-3.78234	4.29326	1.2017e-26	3.54179e-24	1	34.3963	27.0527	24.591	43.0636	1.49408	3.84864	1.68498	699	584	577	939	24	54	21
CTCAAGCTGTGAGTCTACAA	hsa-mir-1283-2	HGLibA_57593	2	2.06555	4.65435	2.3108e-26	6.76834e-24	1	9.93999	11.9977	10.9956	9.53911	50.3631	44.4731	38.5139	202	259	258	208	809	624	480
CTCAAGCTGTGAGTCTACAA	hsa-mir-520d	HGLibA_61748	2	2.06555	4.65435	2.3108e-26	6.76834e-24	1	9.93999	11.9977	10.9956	9.53911	50.3631	44.4731	38.5139	202	259	258	208	809	624	480
TACAGACCGAGAAGCAATTC	TTC21A	HGLibA_52068	1	-1.70009	6.49568	2.41686e-26	7.03531e-24	1	143.441	130.492	116.136	122.22	32.3718	38.13	47.9017	2915	2817	2725	2665	520	535	597
ACCCCCGAGCTGTTGTAGTG	EFNA3	HGLibA_14587	1	1.68682	6.04581	2.92656e-26	8.46674e-24	1	38.3329	30.1564	37.9307	28.8466	109.193	93.08	124.448	779	651	890	629	1754	1306	1551
CTGATTTCAGGTAACTATGG	HNRNPA3	HGLibA_21802	1	-2.13259	4.91173	3.38367e-26	9.72949e-24	1	47.584	47.9445	46.4118	37.1934	11.6414	10.5481	8.34468	967	1035	1089	811	187	148	104
CCTACCAGCATTCGGAGCTA	HS2ST1	HGLibA_22117	1	1.55938	5.70403	3.608e-26	1.03117e-23	1	29.3279	27.0991	31.751	25.3153	83.1084	91.0131	76.7871	596	585	745	552	1335	1277	957
TCTGCGCTCCGATCCCAGCG	MLL4	HGLibB_29360	2	1.73901	5.42958	3.80838e-26	1.08188e-23	1	17.5672	26.3116	20.7553	21.3254	76.7585	68.8478	69.646	357	568	487	465	1233	966	868
TCTGCGCTCCGATCCCAGCG	KMT2B	HGLibA_25325	2	1.73901	5.42958	3.80838e-26	1.08188e-23	1	17.5672	26.3116	20.7553	21.3254	76.7585	68.8478	69.646	357	568	487	465	1233	966	868
CAACGTCTATCGCCACCTGA	GH2	HGLibA_19032	1	-3.04104	5.41153	4.41951e-26	1.24797e-23	1	77.3548	65.0377	60.1776	69.5255	11.0189	3.70609	10.0297	1572	1404	1412	1516	177	52	125
GGAGGCAATTCATAGCAGCC	XIRP2	HGLibA_54514	1	-3.34449	3.88316	5.77487e-26	1.62099e-23	1	22.488	23.4858	24.2074	24.9484	1.36958	3.27847	2.40712	457	507	568	544	22	46	30
ATTGAGCTTGTTTCAAATTC	RPL9	HGLibA_42006	1	-1.58616	5.87417	6.34803e-26	1.77132e-23	1	77.6992	78.6567	82.5099	88.7871	24.2166	27.083	30.6507	1579	1698	1936	1936	389	380	382
AAGAAGGCCATCCTATTCAA	OR4C46	HGLibA_33958	1	-2.84415	4.01787	6.44429e-26	1.78761e-23	1	21.4054	26.9138	23.8239	29.5804	3.6107	3.84864	3.12926	435	581	559	645	58	54	39
GTGTACCGCACAGCTCGATT	SCARA5	HGLibA_42865	1	2.4415	4.59316	7.77203e-26	2.14331e-23	1	12.2528	6.57789	7.11733	7.29192	45.0715	45.9698	44.291	249	142	167	159	724	645	552
CCCTCTGTGTTGACACTAGT	OR52A1	HGLibA_34138	1	-2.33722	5.01688	8.23482e-26	2.25773e-23	1	54.916	37.9387	58.2598	45.3566	11.5169	7.48346	10.1099	1116	819	1367	989	185	105	126
TGGATCCTACTGCTGTAACG	GEMIN8	HGLibA_18925	1	1.12489	8.62793	8.75536e-26	2.38657e-23	1	253.125	263.533	264.023	269.801	575.284	587.131	555.804	5144	5689	6195	5883	9241	8238	6927
TTACCGGTACAGCTGCTATG	MEP1A	HGLibA_28894	1	-2.18452	5.14481	9.99478e-26	2.70876e-23	1	66.3814	47.7592	51.4834	46.1363	11.8904	13.8979	9.06682	1349	1031	1208	1006	191	195	113
CCGGGTGAAGGATGCCACTC	GHRH	HGLibA_19043	1	-2.28565	4.69825	1.01669e-25	2.73965e-23	1	37.644	37.4754	43.1728	38.294	8.71548	5.98677	9.38777	765	809	1013	835	140	84	117
GACCCTCGTTGCAGCCACTT	PPP1R17	HGLibA_38060	1	1.47084	6.04885	1.56126e-25	4.18321e-23	1	38.3329	40.7644	39.5502	31.69	106.889	97.2137	108.481	779	880	928	691	1717	1364	1352
ATGGCCGTCACCTATACTTC	MGST2	HGLibA_29178	1	1.30189	7.41487	1.84674e-25	4.92016e-23	1	119.28	94.175	109.402	96.2166	262.834	248.665	263.419	2424	2033	2567	2098	4222	3489	3283
CTCCTCTAACATGGCCGACT	NAP1L5	HGLibA_31124	1	1.23274	7.28741	2.25623e-25	5.97737e-23	1	99.5475	98.6684	90.4369	106.994	229.404	245.743	222.177	2023	2130	2122	2333	3685	3448	2769
TCGGGGACGTCGCCCGAGAG	C19orf43	HGLibA_05660	1	1.65898	6.42608	2.2892e-25	6.03082e-23	1	34.2487	47.5276	44.5792	52.1441	141.253	121.945	159.753	696	1026	1046	1137	2269	1711	1991
CGCGGACCAGTCGTACACGT	B3GALT6	HGLibA_03966	1	1.68876	5.98652	2.50559e-25	6.56423e-23	1	28.2453	25.941	37.5897	37.8813	97.1777	104.84	111.69	574	560	882	826	1561	1471	1392
TTCCAGAATTTACGTCAACT	HMGCR	HGLibA_21708	1	1.12859	10.6782	3.58517e-25	9.34065e-23	1	1070.12	1117.36	1127.22	1029.95	2337.8	2507.6	2279.14	21747	24121	26449	22458	37553	35184	28405
ATTAAACGACACCTTATTCT	NonTargetingControlGuideForHuman_0709	HGLibA_65092	2	2.72248	5.10372	3.64716e-25	9.44995e-23	1	8.85742	11.3029	15.0018	5.18231	66.9847	61.3644	71.652	180	244	352	113	1076	861	893
ATTAAACGACACCTTATTCT	NonTargetingControlGuideForHuman_0709	HGLibB_57737	2	2.72248	5.10372	3.64716e-25	9.44995e-23	1	8.85742	11.3029	15.0018	5.18231	66.9847	61.3644	71.652	180	244	352	113	1076	861	893
TTACTGAAGACGAATAGCTA	AGTR2	HGLibA_01265	1	1.90614	5.30022	3.71953e-25	9.5848e-23	1	21.1594	19.3168	18.2834	13.4832	65.6774	57.8721	79.5954	430	417	429	294	1055	812	992
TCCCCGCTGTACTGCTCGCT	ZNRF3	HGLibA_56943	1	1.56338	5.71205	3.88312e-25	9.95198e-23	1	32.5264	24.6439	29.62	27.1498	88.6489	88.0197	75.8243	661	532	695	592	1424	1235	945
ACATGTATACAGAAGGGGGA	hsa-mir-4716	HGLibA_60965	1	2.31944	5.5518	4.56422e-25	1.16343e-22	1	13.8274	20.8918	22.6732	11.6946	87.2171	68.4915	103.185	281	451	532	255	1401	961	1286
ACCCTATGTCTGCAAGTTCA	REG3G	HGLibA_40802	1	-1.69962	6.21506	5.96631e-25	1.51265e-22	1	99.5967	106.404	112.556	103.05	33.3056	24.8736	39.2361	2024	2297	2641	2247	535	349	489
CGCGTCATCTGAACAGTCTT	LRP2	HGLibA_27212	1	1.52722	5.79437	7.37096e-25	1.83911e-22	1	27.1135	36.41	28.5972	30.5894	91.7616	89.659	83.848	551	786	671	667	1474	1258	1045
CGGCGTGTACTCCGGCCTCC	RCAN1	HGLibA_40667	1	-2.33647	4.42193	7.29358e-25	1.83911e-22	1	33.1169	29.4615	32.0067	35.2213	7.34591	6.62821	5.21543	673	636	751	768	118	93	65
TTTGGGCCAGCTGACATCAC	MOB1B	HGLibA_29587	1	-1.49871	6.17758	7.363e-25	1.83911e-22	1	93.3473	95.0551	96.6593	114.561	35.609	32.2858	38.193	1897	2052	2268	2498	572	453	476
GGACCCCATTGGCGTCGATG	ZNF580	HGLibA_56304	1	1.97183	4.73815	9.49074e-25	2.35555e-22	1	11.9575	9.54257	11.5923	14.1711	47.1881	42.9052	49.025	243	206	272	309	758	602	611
GAATAGCAGCATGATCCTCA	TAC3	HGLibA_48153	1	1.6702	5.72646	1.29171e-24	3.18916e-22	1	23.0293	22.93	31.6231	31.6442	83.6064	84.2424	93.0753	468	495	742	690	1343	1182	1160
GTGTGACCAACGAGTAGAAC	OR2C1	HGLibA_33776	1	1.42297	6.5534	1.41684e-24	3.4799e-22	1	48.4697	48.7783	56.7681	64.1138	136.024	153.233	149.562	985	1053	1332	1398	2185	2150	1864
GCAATATCCACGACCACCCC	PADI4	HGLibA_34979	1	1.16259	7.90612	1.54527e-24	3.77566e-22	1	145.409	155.739	168.983	156.386	335.546	365.763	350.717	2955	3362	3965	3410	5390	5132	4371
GTTTCTGTACAGTATCAGCC	SOHLH2	HGLibA_46165	1	1.23376	6.82858	1.77706e-24	4.31964e-22	1	70.2196	77.684	74.0287	65.719	167.835	172.048	167.536	1427	1677	1737	1433	2696	2414	2088
AGGAGATGCTCACTTCGATG	MMP7	HGLibA_29537	1	1.57218	5.43411	2.18102e-24	5.24747e-22	1	25.6865	19.5947	24.0796	24.1688	71.4047	64.3578	72.8555	522	423	565	527	1147	903	908
GGAGCTGCCGTTTGACAACG	MAN2A2	HGLibA_28072	1	1.38737	6.23138	2.17773e-24	5.24747e-22	1	42.0235	51.1871	40.1042	44.0725	121.394	109.401	117.227	854	1105	941	961	1950	1535	1461
GTTTCTGGCAATTAGATCCA	PPP1R42	HGLibA_38119	1	1.58205	6.09097	2.31136e-24	5.53284e-22	1	38.0869	37.5681	42.7466	28.4339	101.1	119.45	109.283	774	811	1003	620	1624	1676	1362
TACCCGACACTTACATGCCA	MALSU1	HGLibA_28032	1	-2.34832	4.34977	2.99469e-24	7.13235e-22	1	33.9534	27.4233	31.3674	30.727	5.66507	5.48787	7.06089	690	592	736	670	91	77	88
GATGAACTTAGACTGCTCTA	LAS1L	HGLibA_26052	1	-2.22074	4.67046	3.12801e-24	7.41245e-22	1	36.9551	39.282	33.3278	43.1095	7.28366	10.1205	7.14112	751	848	782	940	117	142	89
ATCATCTGTTACCTCACCTT	CYP21A2	HGLibA_12078	1	3.85911	4.71331	3.20251e-24	7.55105e-22	1	6.74148	2.96468	4.43235	1.28411	51.8571	44.5444	71.5717	137	64	104	28	833	625	892
CTTCCGGAACTTCACGTTGT	GRTP1	HGLibA_20382	1	1.55155	6.6182	3.43028e-24	8.04785e-22	1	44.6315	63.2311	48.5001	58.4729	155.447	179.104	137.768	907	1365	1138	1275	2497	2513	1717
GTGTAACATACCTGGAGGAC	FAS	HGLibA_16888	1	-1.53042	6.29889	4.03693e-24	9.42423e-22	1	113.424	110.11	110.937	102.179	30.5042	40.482	42.5258	2305	2377	2603	2228	490	568	530
TAGCCCGACCTTCCTCACCC	APOC2	HGLibA_02506	1	2.28195	4.45471	4.06558e-24	9.44437e-22	1	8.26692	9.17199	6.6059	8.89706	38.6594	49.4621	32.0147	168	198	155	194	621	694	399
ACCTGTCCTCGCCGGAACAC	TGM4	HGLibA_49261	1	1.59649	6.25379	6.01455e-24	1.39033e-21	1	36.5614	35.0666	50.4606	41.1374	117.846	110.114	142.502	743	757	1184	897	1893	1545	1776
TAAGGCCAAGCACGCGCGCA	CPLX2	HGLibA_10935	1	1.60163	5.15552	7.82e-24	1.79887e-21	1	19.5355	19.2241	16.1099	21.142	57.3977	57.587	58.0116	397	415	378	461	922	808	723
CGTGTCGGAGCTTAGCCTTC	RASIP1	HGLibA_40357	1	1.54952	6.06925	8.03684e-24	1.83977e-21	1	36.5122	37.0122	39.5076	33.8455	84.6647	116.457	121.56	742	799	927	738	1360	1634	1515
TGCATGGTGTGACTGTTCTA	PBOV1	HGLibA_35338	1	1.29735	7.25089	8.26571e-24	1.88302e-21	1	85.8185	98.4367	106.675	83.8341	232.766	244.602	213.512	1744	2125	2503	1828	3739	3432	2661
TCAATAAGGTGTCCCCATAG	CCDC60	HGLibA_07814	1	-3.0336	3.83749	8.43205e-24	1.91168e-21	1	18.5022	24.8755	20.5422	26.7829	2.6769	3.34974	2.24665	376	537	482	584	43	47	28
ACTGTGCTGGTCGCGGGTTG	hsa-mir-5091	HGLibA_61524	1	-2.2898	4.64545	8.86965e-24	2.00127e-21	1	33.6582	38.4019	32.7312	46.228	7.28366	9.26524	6.57946	684	829	768	1008	117	130	82
GAAGGACTTTCTGCGCAGTA	LIMK2	HGLibA_26543	1	-2.01737	4.63574	1.30707e-23	2.93513e-21	1	34.6423	38.4482	36.6095	36.2303	7.84394	9.8354	9.38777	704	830	859	790	126	138	117
AAATCTCATCCGGCTCCCCC	ITPA	HGLibA_23838	1	3.15297	4.50818	1.52324e-23	3.40433e-21	1	6.39702	4.4007	2.7276	7.2002	37.6633	35.493	65.1527	130	95	64	157	605	498	812
TTCAGCAGCACAGTTAATAC	hsa-mir-16-1	HGLibA_57945	1	-1.91267	4.96693	1.54238e-23	3.43085e-21	1	45.2712	45.9063	42.3204	48.2459	11.1434	14.7531	10.2704	920	991	993	1052	179	207	128
AGAACGACTACGGCTGAACC	BNC2	HGLibA_04646	1	2.9336	3.71615	1.69265e-23	3.74743e-21	1	4.03505	2.17719	4.26187	3.11856	22.4735	28.7222	26.8795	82	47	100	68	361	403	335
AAGCGAAACTCTAACGCCTA	FAM131B	HGLibA_16107	1	-2.27785	4.99552	2.08204e-23	4.58797e-21	1	48.5682	55.3099	44.6218	43.9808	7.28366	13.7553	8.74587	987	1194	1047	959	117	193	109
ATCGCCCGACACTTCCGCTT	USP36	HGLibA_53346	1	1.18652	7.093	2.1871e-23	4.79707e-21	1	93.4457	82.9185	87.0701	89.3833	204.503	185.162	212.629	1899	1790	2043	1949	3285	2598	2650
CCATTCGCCCTGCTCGATCC	BAX	HGLibA_04182	1	1.47515	6.53477	2.26815e-23	4.9518e-21	1	55.4081	49.4731	63.2036	42.1005	146.545	153.447	138.329	1126	1068	1483	918	2354	2153	1724
AGTTAATGCTGCACCCCTAT	SLU7	HGLibA_45550	1	1.79021	5.05581	3.08251e-23	6.69871e-21	1	14.6147	20.8918	15.5558	13.5749	54.5963	56.7318	56.4069	297	451	365	296	877	796	703
ACCCAAGCACGTTCGTGTCA	ACTR1A	HGLibA_00649	1	1.18621	7.74414	3.32574e-23	7.19412e-21	1	126.366	137.533	150.572	139.785	319.983	338.324	287.651	2568	2969	3533	3048	5140	4747	3585
TCAGGTAGAAGTATCGCTCC	PALD1	HGLibA_35062	1	1.4217	5.96054	4.09046e-23	8.80794e-21	1	34.2487	42.571	31.964	35.9093	97.8002	100.065	92.8346	696	919	750	783	1571	1404	1157
GTAGAGATCAGCGCCATTCA	RAD51D	HGLibA_40092	1	-2.63483	5.19886	4.31006e-23	9.23862e-21	1	55.2604	64.2502	58.2598	50.5848	7.47042	5.77295	14.4427	1123	1387	1367	1103	120	81	180
AAAAGGGGAGCAGCGTTGCC	TAS2R7	HGLibA_48425	1	-1.55403	5.86509	5.26869e-23	1.12423e-20	1	82.4724	68.4656	91.1615	82.1831	30.5042	26.7979	25.4352	1676	1478	2139	1792	490	376	317
ACCGAGTCTTCAATGACCTA	NOS1	HGLibA_32321	1	-1.35266	6.29389	5.38424e-23	1.14371e-20	1	114.507	95.8426	112.812	100.665	41.5853	42.335	40.5199	2327	2069	2647	2195	668	594	505
GGGCTATTGGACGTTTGACA	CYP3A7	HGLibA_12162	2	-2.81145	4.55992	7.55016e-23	1.5966e-20	1	47.8793	28.4424	36.2685	35.5882	5.29154	3.34974	7.22136	973	614	851	776	85	47	90
GGGCTATTGGACGTTTGACA	CYP3A7-CYP3AP1	HGLibA_12166	2	-2.81145	4.55992	7.55016e-23	1.5966e-20	1	47.8793	28.4424	36.2685	35.5882	5.29154	3.34974	7.22136	973	614	851	776	85	47	90
GCACAATGCCGTCGCCTTCT	OIT3	HGLibA_33335	1	-3.23064	4.16452	8.75603e-23	1.84334e-20	1	25.7849	23.0226	31.7936	34.671	3.05042	4.49008	1.60475	524	497	746	756	49	63	20
CACGAACTCACACCGCGCGA	NonTargetingControlGuideForHuman_0021	HGLibA_64404	2	-2.87497	4.63184	1.20825e-22	2.53232e-20	1	42.4172	33.6769	39.0388	41.4585	7.65718	5.55914	2.64783	862	727	916	904	123	78	33
CACGAACTCACACCGCGCGA	NonTargetingControlGuideForHuman_0021	HGLibB_57049	2	-2.87497	4.63184	1.20825e-22	2.53232e-20	1	42.4172	33.6769	39.0388	41.4585	7.65718	5.55914	2.64783	862	727	916	904	123	78	33
CGATGCCAGAGAACTTGAAC	CDC25C	HGLibA_08532	1	1.08705	8.83405	1.23667e-22	2.58042e-20	1	311.781	301.795	313.333	304.747	658.206	703.231	600.897	6336	6515	7352	6645	10573	9867	7489
ATCACGTGATCGGATGGTTC	NonTargetingControlGuideForHuman_0295	HGLibA_64678	2	-1.8246	5.86738	1.55061e-22	3.22124e-20	1	83.9486	82.3626	97.7247	72.5064	28.9479	24.7311	17.4115	1706	1778	2293	1581	465	347	217
ATCACGTGATCGGATGGTTC	NonTargetingControlGuideForHuman_0295	HGLibB_57323	2	-1.8246	5.86738	1.55061e-22	3.22124e-20	1	83.9486	82.3626	97.7247	72.5064	28.9479	24.7311	17.4115	1706	1778	2293	1581	465	347	217
GTATTCGAGTCAGAGTATTC	GLT8D2	HGLibA_19341	1	1.69739	5.55524	1.73382e-22	3.58605e-20	1	20.7657	29.9248	25.5286	19.491	69.5994	76.4026	86.9773	422	646	599	425	1118	1072	1084
TAGGGGAGACGGAAAGGTGA	hsa-mir-6884	HGLibA_63721	1	1.11579	8.59142	2.14531e-22	4.41774e-20	1	263.361	233.469	283.457	247.925	565.137	544.154	561.982	5352	5040	6651	5406	9078	7635	7004
CTTCCGCGACAGGACCACCA	C19orf45	HGLibA_05666	1	-2.84611	4.3644	2.23381e-22	4.57999e-20	1	34.4455	30.2027	34.4359	30.4976	2.92591	6.98456	3.61068	700	652	808	665	47	98	45
TTCGATCTCATGTATATTGG	NPNT	HGLibA_32495	1	-1.83292	5.26063	2.51397e-22	5.1321e-20	1	63.7242	50.1217	60.135	46.8242	12.6997	17.3189	16.5289	1295	1082	1411	1021	204	243	206
GACCACCATCAATGATTACC	CD200	HGLibA_08282	1	-2.06267	5.16443	3.42254e-22	6.95675e-20	1	46.157	53.4569	58.8138	53.6575	17.1197	11.4034	9.38777	938	1154	1380	1170	275	160	117
GACAGGTACCCTACGGATCA	MRPL49	HGLibA_30006	1	1.71617	5.41393	3.92134e-22	7.93643e-20	1	22.8817	23.5322	17.3458	22.2426	67.794	58.0146	86.1749	465	508	407	485	1089	814	1074
GGCTGACCGCATGATCGACA	DDX41	HGLibA_12711	1	-2.47727	4.38303	4.0962e-22	8.25489e-20	1	34.0026	28.4424	34.4359	30.9104	4.48225	7.91109	4.81424	691	614	808	674	72	111	60
CATAGACCAGCTCCTCTCTA	C4A	HGLibA_06282	2	-1.25173	6.69327	4.18509e-22	8.39814e-20	1	143.146	134.291	129.731	142.949	52.4174	60.5804	60.3385	2909	2899	3044	3117	842	850	752
CATAGACCAGCTCCTCTCTA	C4B	HGLibA_06285	2	-1.25173	6.69327	4.18509e-22	8.39814e-20	1	143.146	134.291	129.731	142.949	52.4174	60.5804	60.3385	2909	2899	3044	3117	842	850	752
CGGATTGTTGCCATAGCTGT	TMEM2	HGLibA_50168	1	1.69754	5.2934	4.79263e-22	9.57652e-20	1	18.5514	20.0116	24.6762	16.5559	60.3236	75.2622	58.6535	377	432	579	361	969	1056	731
TACGATGATATGCGGGTGTT	USP26	HGLibA_53314	1	1.12211	7.93657	6.19709e-22	1.23306e-19	1	165.88	177.186	163.059	145.105	347.188	368.756	347.187	3371	3825	3826	3164	5577	5174	4327
TACAGCACAGCTGTCAGTAA	SRPRB	HGLibA_47030	1	1.27679	7.17719	6.83059e-22	1.3534e-19	1	84.982	85.3736	83.1918	105.847	200.643	241.894	210.623	1727	1843	1952	2308	3223	3394	2625
AACTCACTTGGTTTGCTGAC	TRAF3IP3	HGLibA_51255	1	-2.21565	4.30075	7.03083e-22	1.38725e-19	1	28.7374	27.1454	30.6002	31.4149	6.84788	5.27406	6.90041	584	586	718	685	110	74	86
GCTCATGGAGACCATGTCAT	MICALL1	HGLibA_29213	1	1.15345	7.68241	1.28144e-21	2.51787e-19	1	127.301	154.719	122.912	133.731	297.509	297.485	303.698	2587	3340	2884	2916	4779	4174	3785
TCCTCCAGCGCACGAAAAGC	LLGL2	HGLibA_26650	1	-2.52547	4.21682	1.81164e-21	3.54488e-19	1	27.0151	26.7748	32.1345	28.2505	4.48225	3.70609	6.73994	549	578	754	616	72	52	84
TGCTTCTAGATGCCGACAAA	IDH2	HGLibA_22542	1	-1.43549	6.0148	2.06918e-21	4.03209e-19	1	80.9469	80.0928	88.306	104.288	34.0526	32.4283	31.5333	1645	1729	2072	2274	547	455	393
GCCAATGAAAATCTGCCCTG	hsa-mir-7976	HGLibA_64032	1	1.53816	5.37381	2.09066e-21	4.05717e-19	1	23.669	21.1234	24.8467	21.5089	71.218	54.4511	72.9357	481	456	583	469	1144	764	909
CTGCTGCACGAGTCATTGTT	RBBP7	HGLibA_40438	1	-2.01759	4.63432	2.71414e-21	5.24552e-19	1	40.9902	38.124	32.7738	33.9831	9.08901	10.4056	7.46207	833	823	769	741	146	146	93
CCCGAGAGCGCGACCTGCTA	C1orf63	HGLibA_05881	1	1.30901	5.8616	3.23559e-21	6.22778e-19	1	35.5281	32.1946	39.2092	35.2672	93.1312	84.1711	86.9773	722	695	920	769	1496	1181	1084
AGCAGACGTCCATGAAAGCG	OR9Q1	HGLibA_34583	1	-2.25344	5.00084	3.44308e-21	6.60021e-19	1	47.1411	52.5305	42.8318	50.4014	14.5051	8.76634	6.90041	958	1134	1005	1099	233	123	86
CTAATAGTACGAGATCGAAA	LPAR4	HGLibA_27062	1	-3.17912	4.23048	4.18505e-21	7.99005e-19	1	27.9501	32.6115	28.6824	31.1856	4.23324	4.34753	1.2838	568	704	673	680	68	61	16
CCTTCCGCTCAACATCTATA	RNF122	HGLibA_41488	1	-1.8762	5.78672	4.68551e-21	8.90946e-19	1	83.4073	80.8339	85.5358	70.1675	19.6098	16.1073	29.7681	1695	1745	2007	1530	315	226	371
TGGTTTCACGCCATTGTATA	ANK3	HGLibA_01939	1	1.2138	6.33065	4.802e-21	9.09429e-19	1	54.3255	47.9908	53.9979	49.1173	121.768	110.399	125.25	1104	1036	1267	1071	1956	1549	1561
TTGGTATTCTCGGTCTGTTT	SEC63	HGLibA_43263	1	-1.64704	5.11359	5.17024e-21	9.75251e-19	1	45.5665	51.9283	45.6447	51.5938	16.3727	13.3277	16.9301	926	1121	1071	1125	263	187	211
TCACCTTTAGTCGGTCCACC	DDX11	HGLibA_12653	1	-2.3418	4.25856	6.72686e-21	1.26382e-18	1	30.7057	30.8049	26.2531	28.067	5.04253	7.41219	4.65377	624	665	616	612	81	104	58
AGTAGTCCAGGTTCCCGTAG	TOE1	HGLibA_50939	1	-2.03611	4.61637	7.03474e-21	1.31642e-18	1	38.1853	31.2681	33.4983	41.3209	8.65323	7.48346	10.2704	776	675	786	901	139	105	128
GCCTCGCGGTCCAGACGTGG	hsa-mir-4787	HGLibA_61254	1	1.37204	5.85468	8.6287e-21	1.60831e-18	1	30.9025	36.8732	34.2228	35.4965	86.7191	78.6832	101.661	628	796	803	774	1393	1104	1267
CAGGTATAGCCGAGACCATG	FAM20B	HGLibA_16448	1	1.099	7.91356	9.1988e-21	1.70783e-18	1	153.184	174.963	149.72	169.457	354.907	362.912	322.073	3113	3777	3513	3695	5701	5092	4014
GACGAGGAGCGCGTCGGGTT	EGR4	HGLibA_14658	1	3.03507	3.1284	1.15801e-20	2.1415e-18	1	1.72228	2.31616	2.42927	2.01789	17.3065	15.7509	19.3372	35	50	57	44	278	221	241
CCCATTGACGGCAGGATCGC	ETV7	HGLibA_15668	1	-1.60792	5.68975	1.43043e-20	2.63496e-18	1	60.0336	69.7627	74.7533	84.7055	26.7067	24.3747	19.9791	1220	1506	1754	1847	429	342	249
TCCAGCCTGCTGAAGCTCAG	hsa-mir-127	HGLibA_57510	1	2.24229	4.42102	1.46997e-20	2.69726e-18	1	6.74148	8.89405	8.22541	8.98878	43.9509	26.3703	46.3772	137	192	193	196	706	370	578
ATCGTATCATCAGCTAGCGC	NonTargetingControlGuideForHuman_0050	HGLibB_57078	2	1.0309	8.20462	1.72643e-20	3.15555e-18	1	188.909	208.779	212.497	204.999	413.176	434.54	401.588	3839	4507	4986	4470	6637	6097	5005
ATCGTATCATCAGCTAGCGC	NonTargetingControlGuideForHuman_0050	HGLibA_64433	2	1.0309	8.20462	1.72643e-20	3.15555e-18	1	188.909	208.779	212.497	204.999	413.176	434.54	401.588	3839	4507	4986	4470	6637	6097	5005
ATAATTGAGTGCTTTCGATC	ZNF800	HGLibA_56786	1	1.01324	8.44868	1.75969e-20	3.20393e-18	1	251.206	254.453	239.134	227.884	487.445	497.971	487.041	5105	5493	5611	4969	7830	6987	6070
TTCCTTACCTTTCTCTTCCC	SPATA31A1	HGLibB_46411	5	1.05847	10.7613	1.7973e-20	3.25982e-18	1	1160.03	1243.78	1271.4	1066.82	2361.52	2593.77	2452.05	23574	26850	29832	23262	37934	36393	30560
TTCCTTACCTTTCTCTTCCC	SPATA31A5	HGLibA_46480	5	1.05847	10.7613	1.7973e-20	3.25982e-18	1	1160.03	1243.78	1271.4	1066.82	2361.52	2593.77	2452.05	23574	26850	29832	23262	37934	36393	30560
TTCCTTACCTTTCTCTTCCC	SPATA31A2	HGLibA_46472	5	1.05847	10.7613	1.7973e-20	3.25982e-18	1	1160.03	1243.78	1271.4	1066.82	2361.52	2593.77	2452.05	23574	26850	29832	23262	37934	36393	30560
TTCCTTACCTTTCTCTTCCC	SPATA31A7	HGLibA_46487	5	1.05847	10.7613	1.7973e-20	3.25982e-18	1	1160.03	1243.78	1271.4	1066.82	2361.52	2593.77	2452.05	23574	26850	29832	23262	37934	36393	30560
TTCCTTACCTTTCTCTTCCC	SPATA31A3	HGLibA_46475	5	1.05847	10.7613	1.7973e-20	3.25982e-18	1	1160.03	1243.78	1271.4	1066.82	2361.52	2593.77	2452.05	23574	26850	29832	23262	37934	36393	30560
GCCCCCCAGTACCGTGACCG	GSE1	HGLibA_20416	1	-2.03027	4.83708	1.83162e-20	3.30934e-18	1	42.0235	39.699	44.7497	41.7336	12.3884	6.98456	11.4739	854	857	1050	910	199	98	143
CACTGTTACATCGTGCGCCG	TROAP	HGLibA_51719	1	-3.71123	3.21007	1.96056e-20	3.52878e-18	1	13.6798	13.9433	14.7887	17.84	1.05831	1.71051	0.641899	278	301	347	389	17	24	8
CCTCTCTCACATCCCTTGCA	hsa-mir-188	HGLibA_58013	1	2.04727	5.38175	2.03123e-20	3.63194e-18	1	12.6464	19.7337	24.8041	13.8501	84.976	75.1197	60.2582	257	426	582	302	1365	1054	751
TGCTCTGTCACCTATTACTA	NUP133	HGLibA_33021	1	1.06224	7.25948	2.03327e-20	3.63194e-18	1	99.4491	103.996	102.072	112.222	224.237	213.599	216.4	2021	2245	2395	2447	3602	2997	2697
GTCTTACCTGTCGCTGCTTT	MACF1	HGLibA_27834	1	1.31315	6.68429	2.31266e-20	4.1154e-18	1	57.6224	57.6723	70.1504	65.719	166.777	129.713	171.708	1171	1245	1646	1433	2679	1820	2140
GGCGGAACGCAGCAACCACG	MZT2A	HGLibA_30942	1	2.02624	4.19165	2.39046e-20	4.23785e-18	1	8.07009	6.85583	8.77946	7.70467	28.5743	35.5643	31.9345	164	148	206	168	459	499	398
TCGTGCTGTCAGCGAGCTGG	hsa-mir-658	HGLibA_62964	1	-2.54366	4.52232	3.21035e-20	5.67006e-18	1	34.4947	29.1373	38.0585	39.8075	3.79746	5.84423	8.66563	701	629	893	868	61	82	108
TTACGTATTACCAGTCTATC	JRKL	HGLibA_23993	1	1.20736	6.48764	4.34708e-20	7.62063e-18	1	58.7542	59.6642	54.552	56.7761	125.814	151.451	120.597	1194	1288	1280	1238	2021	2125	1503
TTTGTAATAAAGCGTCCATT	UHRF1BP1L	HGLibA_52950	1	-2.17317	5.2825	4.33893e-20	7.62063e-18	1	50.7825	68.0487	50.2901	63.7011	15.1898	15.6084	7.78302	1032	1469	1180	1389	244	219	97
CCCTTAAGGTAAGTGCGCCT	hsa-mir-668	HGLibA_63004	1	1.18102	6.24998	5.16786e-20	9.02596e-18	1	44.8284	47.7592	51.9522	52.511	115.542	109.116	110.487	911	1031	1219	1145	1856	1531	1377
CAAGACCCCTCCTCCATCCC	hsa-mir-4534	HGLibA_60597	1	-1.57278	5.28147	5.6932e-20	9.9068e-18	1	54.2271	54.4297	57.8762	50.0345	14.9408	18.673	21.1024	1102	1175	1358	1091	240	262	263
ACTGGGCTAACCTAAAGCTG	TADA1	HGLibA_48182	1	1.91627	4.7801	7.0901e-20	1.22922e-17	1	15.8449	13.7117	9.5466	11.0067	44.0132	55.2351	42.5258	322	296	224	240	707	775	530
TGTCCAGCACACACTACACC	AR	HGLibA_02619	1	-2.51147	5.16323	7.56722e-20	1.30713e-17	1	60.7225	51.3261	44.9628	63.7928	8.90225	14.6106	5.45614	1234	1108	1055	1391	143	205	68
CGTAGACACTCATGCCATCC	ARAF	HGLibA_02622	1	1.15754	6.55252	7.82213e-20	1.34623e-17	1	64.4623	58.2745	66.4	56.455	144.179	128.716	138.008	1310	1258	1558	1231	2316	1806	1720
CGTTTGTACCGTCCCTCTTC	CASP7	HGLibA_07321	1	3.00976	3.68358	7.88682e-20	1.35243e-17	1	3.59217	4.21541	1.66213	3.25614	19.0496	27.2255	30.6507	73	91	39	71	306	382	382
GGCGAGATGGTCGCGCGCGT	MMP28	HGLibA_29531	1	3.3209	4.17791	9.1759e-20	1.56212e-17	1	1.72228	4.35438	2.17356	6.604	36.605	40.9809	33.9404	35	94	51	144	588	575	423
TTATCCTTGGTATCCGTTTG	hsa-mir-3713	HGLibA_59365	1	-1.36225	6.59108	9.16073e-20	1.56212e-17	1	137.241	129.149	129.348	125.843	40.278	53.2395	58.814	2789	2788	3035	2744	647	747	733
CAGCACTAGTAAGTCGCATC	TGOLN2	HGLibA_49275	1	-1.99771	4.44824	9.65944e-20	1.63853e-17	1	29.6231	33.7233	35.4588	29.0301	9.21351	7.26965	7.46207	602	728	832	633	148	102	93
AGCGATGAGGGTGATGCGTC	OSBPL5	HGLibA_34657	1	1.50793	5.53224	9.82516e-20	1.66066e-17	1	26.1786	24.366	30.8133	21.8758	84.6647	71.4849	64.0294	532	526	723	477	1360	1003	798
GTTTCTTGGACCCACCAGTA	G6PC2	HGLibA_18307	1	-1.54313	5.52263	9.86719e-20	1.66181e-17	1	68.3005	60.5907	67.4654	58.794	19.1118	26.6554	19.8989	1388	1308	1583	1282	307	374	248
GTATTTAGAACATGCATCTA	TRAPPC6B	HGLibA_51333	1	-2.89097	3.89062	1.02399e-19	1.71844e-17	1	19.88	19.5021	27.1481	26.8288	4.42	2.13813	2.80831	404	421	637	585	71	30	35
GCACGAAGCGAATCGCCTCA	SAMD11	HGLibA_42664	1	1.43451	6.34687	1.11124e-19	1.85825e-17	1	49.9952	56.0047	47.5625	34.4876	129.051	129.785	122.362	1016	1209	1116	752	2073	1821	1525
GGCTCGCTAGTAGAGACCAA	SPN	HGLibA_46730	1	-1.65666	4.95209	1.11929e-19	1.86511e-17	1	47.5348	46.5548	42.9597	37.1934	13.0732	14.1829	14.202	966	1005	1008	811	210	199	177
TCTCCGCTTCTTCCGCCAGT	PINK1	HGLibA_36690	1	1.08968	8.04423	1.1379e-19	1.88943e-17	1	201.851	164.679	168.983	176.015	389.956	351.295	394.447	4102	3555	3965	3838	6264	4929	4916
ATGTAACGAGTTGTAAGTCA	NonTargetingControlGuideForHuman_0505	HGLibB_57533	2	-2.07068	4.37838	1.3098e-19	2.16724e-17	1	32.428	30.2027	32.9017	27.1956	8.34196	7.626	5.85733	659	652	772	593	134	107	73
ATGTAACGAGTTGTAAGTCA	NonTargetingControlGuideForHuman_0505	HGLibA_64888	2	-2.07068	4.37838	1.3098e-19	2.16724e-17	1	32.428	30.2027	32.9017	27.1956	8.34196	7.626	5.85733	659	652	772	593	134	107	73
CCTCTCACATCCTCGAGTGC	AKR1E2	HGLibA_01496	1	1.33199	5.87215	1.62968e-19	2.68709e-17	1	37.4964	32.102	34.6916	37.5144	92.6954	99.138	75.8243	762	693	814	818	1489	1391	945
AGCATTGGGGAGTTTGGAGT	hsa-mir-6860	HGLibA_63621	1	1.82135	4.45802	1.91173e-19	3.14116e-17	1	11.7115	9.5889	11.7628	8.94292	37.9124	38.5576	34.9032	238	207	276	195	609	541	435
TTGCACCAACCTAATAGTTT	hsa-mir-548y	HGLibA_62088	1	1.08792	6.68018	1.92591e-19	3.15348e-17	1	68.9894	72.3568	64.0986	71.0389	147.727	141.259	151.809	1402	1562	1504	1549	2373	1982	1892
AGTATAATACCTTCCAGTAC	C9orf40	HGLibA_06729	1	-3.98928	3.25082	2.03851e-19	3.3263e-17	1	11.5638	18.4829	17.3032	15.2718	1.7431	0.570168	0.561661	235	399	406	333	28	8	7
CTCTGATGATATCTGCGCCA	SYTL2	HGLibA_48098	1	-1.75521	5.30681	2.5196e-19	4.09713e-17	1	49.2571	51.8356	61.4988	63.2883	13.758	21.5951	14.8439	1001	1119	1443	1380	221	303	185
CCAGGTCCAGTCGGACTCGA	RARB	HGLibA_40274	1	-1.57178	5.20493	2.77047e-19	4.48959e-17	1	48.9126	54.4297	52.1227	49.851	15.6879	15.1095	21.1024	994	1175	1223	1087	252	212	263
ATGTCTATTCCATTCGCATA	DUS4L	HGLibA_14124	1	3.37067	4.99128	2.99975e-19	4.8445e-17	1	8.02088	5.1882	10.3137	1.83444	65.4284	55.5914	75.9848	163	112	242	40	1051	780	947
GTGGTTAGTGTGAAAACCGA	ALAS1	HGLibA_01522	1	-1.85246	5.15336	3.79861e-19	6.11369e-17	1	51.0778	53.2716	52.8046	48.2459	10.0228	18.8156	13.8811	1038	1150	1239	1052	161	264	173
GCAGTGAGTCGGGGAGGAAC	hsa-mir-378j	HGLibA_59466	1	-1.4647	5.7609	3.9877e-19	6.39619e-17	1	66.9719	72.0325	79.9101	78.6977	21.851	28.5797	30.5704	1361	1555	1875	1716	351	401	381
ATGTATGTATACTGCTCTCC	CP	HGLibA_10881	1	-3.94162	3.20367	4.50219e-19	7.19694e-17	1	8.36534	17.2322	20.7127	14.1252	1.18282	0.926524	0.802373	170	372	486	308	19	13	10
AGCACAGGATCACACCTCCC	hsa-mir-3689a	HGLibA_59313	1	1.22493	6.21758	5.12741e-19	8.16869e-17	1	43.1553	47.9908	48.1592	49.6676	111.558	96.2872	123.566	877	1036	1130	1083	1792	1351	1540
CACGAACACCCAGTTGACCG	C9orf64	HGLibA_06748	1	-1.16186	6.88878	5.33176e-19	8.46564e-17	1	154.168	173.805	136.934	155.699	70.9067	68.634	68.4425	3133	3752	3213	3395	1139	963	853
TCGAATCAGCGATGCACACT	SPIN1	HGLibA_46667	1	1.31364	6.27831	6.24278e-19	9.87888e-17	1	39.8092	53.8275	41.6811	54.162	114.36	116.029	122.924	809	1162	978	1181	1837	1628	1532
CTAGCTGCTCCTCTACTCGC	IKBIP	HGLibA_22913	1	-1.51824	5.7803	6.44971e-19	1.01722e-16	1	75.3865	70.6892	67.2097	90.7592	21.9132	27.867	29.9285	1532	1526	1577	1979	352	391	373
TGCGCTAAGAACACCTCCAC	ATXN7	HGLibA_03849	1	1.03843	6.81458	7.26738e-19	1.14236e-16	1	76.0262	76.6648	76.7563	80.4863	163.104	162.427	151.889	1545	1655	1801	1755	2620	2279	1893
GCGCGTGGACTCCGACAGCA	EHMT2	HGLibA_14687	1	1.54559	5.22232	7.32414e-19	1.14746e-16	1	16.9767	17.9734	24.932	21.8299	53.1645	62.0058	63.9492	345	388	585	476	854	870	797
CTCTAAGGTATCAGTTTACC	hsa-mir-4439	HGLibA_60160	1	1.21377	6.70333	7.53005e-19	1.17581e-16	1	71.6467	53.9202	69.8095	70.672	155.322	144.181	163.363	1456	1164	1638	1541	2495	2023	2036
TTACTGATGTTGCTGTAGAA	PGAM1	HGLibA_36196	1	1.46164	6.38074	8.54227e-19	1.32946e-16	1	50.9301	46.1379	45.7725	47.2828	126.375	167.344	98.9326	1035	996	1074	1031	2030	2348	1233
AGGAGCTAGCCAGGCATATG	hsa-mir-4633	HGLibA_60639	1	-1.55848	5.1839	8.87125e-19	1.37612e-16	1	54.3255	49.0562	57.7058	40.954	17.3065	17.0338	17.0906	1104	1059	1354	893	278	239	213
ATACAGCTCAACTCCTGAAG	MSR1	HGLibA_30236	1	-1.41321	5.98552	9.94313e-19	1.53231e-16	1	93.2489	97.6956	79.5692	74.7995	28.8856	36.9184	31.453	1895	2109	1867	1631	464	518	392
CTCCCTTAGCGGGCGACGTC	TSPYL1	HGLibA_51980	1	-1.47176	5.61938	1.02865e-18	1.58007e-16	1	71.1546	57.0238	67.4228	74.4326	21.0417	24.2322	27.8424	1446	1231	1582	1623	338	340	347
TAAGGCATACCTTACTGTCT	FAR2	HGLibA_16872	1	1.68134	5.12296	1.08655e-18	1.66359e-16	1	20.2736	22.0962	15.428	13.7125	60.8839	60.6517	50.3891	412	477	362	299	978	851	628
AAGTGTTACCATTTGGTAGC	RPP40	HGLibA_42042	1	-1.9321	5.48617	1.26153e-18	1.92524e-16	1	67.0703	60.4981	72.1961	61.4998	10.4586	19.5283	21.5036	1363	1306	1694	1341	168	274	268
CTCCTATGATACTTCATCTG	VPS8	HGLibA_53818	1	-2.41013	3.99866	1.31763e-18	2.00437e-16	1	26.8675	27.5623	24.1648	18.5738	5.16704	3.77737	4.734	546	595	567	405	83	53	59
CTTCTTAAGCCCGCTCTCCA	HIST2H3A	HGLibA_21539	2	-1.80049	4.8644	1.352e-18	2.05004e-16	1	41.433	37.7997	43.258	44.4394	9.46253	15.0382	11.4739	842	816	1015	969	152	211	143
CTTCTTAAGCCCGCTCTCCA	HIST2H3C	HGLibA_21543	2	-1.80049	4.8644	1.352e-18	2.05004e-16	1	41.433	37.7997	43.258	44.4394	9.46253	15.0382	11.4739	842	816	1015	969	152	211	143
TATGTTAATAACCCGTTCTA	DLG1	HGLibA_13325	1	-2.38208	4.23881	1.42874e-18	2.15945e-16	1	29.9184	24.3197	28.6824	31.7818	6.53661	6.41439	3.45021	608	525	673	693	105	90	43
TAGGGATGAAGGTGATCACC	LOC643802	HGLibA_26973	1	-2.37094	3.9538	1.60693e-18	2.42102e-16	1	24.1119	26.3116	21.3946	22.0592	5.66507	3.70609	4.17234	490	568	502	481	91	52	52
TGCCAATTATTATTACCTTG	CLEC6A	HGLibA_10004	1	1.15667	6.86518	1.66302e-18	2.49754e-16	1	66.1354	70.8745	81.0608	87.0903	174.621	163.852	171.868	1344	1530	1902	1899	2805	2299	2142
AACGTCCATCGTTGTCAGCA	SLC34A2	HGLibA_44942	1	1.27848	6.08132	1.73171e-18	2.59245e-16	1	42.2696	37.2438	48.8411	39.5323	94.1895	114.034	97.3279	859	804	1146	862	1513	1600	1213
CGCCTTCACCATGCGTGCCA	FGFBP2	HGLibA_17428	1	1.60212	4.91478	1.74845e-18	2.60923e-16	1	18.6006	14.7308	13.0413	17.9317	51.7949	44.972	49.5867	378	318	306	391	832	631	618
GGCAATCACAAGCTGTCCGT	NELL1	HGLibA_31684	1	-2.48974	4.24691	2.02555e-18	3.01321e-16	1	25.096	37.7997	26.3384	27.1498	7.09689	3.70609	4.65377	510	816	618	592	114	52	58
TCACATGGAGAGCTCTTGAT	ALK	HGLibA_01644	1	-2.33175	4.14424	2.10147e-18	3.11632e-16	1	25.0468	23.3006	23.4403	35.0379	4.73126	6.20058	4.97472	509	503	550	764	76	87	62
CTCCCGGCAGGTATAGGGCG	DCXR	HGLibA_12582	1	1.13132	6.32976	2.21946e-18	3.28097e-16	1	55.4081	55.4488	50.7589	51.2269	114.235	127.646	107.759	1126	1197	1191	1117	1835	1791	1343
CTCACCGAGGACTCTCTGCA	ST3GAL3	HGLibA_47244	1	-1.62461	5.29785	2.34081e-18	3.44956e-16	1	54.916	62.4436	46.0708	57.2805	19.4853	13.9691	20.2198	1116	1348	1081	1249	313	196	252
ACACCCTTGATGTCGCCCTC	SLC22A23	HGLibA_44572	1	-1.09131	6.82728	2.36277e-18	3.47107e-16	1	140.39	138.738	157.604	150.562	70.5332	70.2732	65.8749	2853	2995	3698	3283	1133	986	821
AACCAGTTGCACTGTTCCGA	LNPEP	HGLibA_26741	1	1.30734	6.04739	3.09623e-18	4.53444e-16	1	33.9042	39.6526	43.4711	44.8063	91.0146	94.933	114.659	689	856	1020	977	1462	1332	1429
CAGATGCCGTTGGCAACCAC	GAL	HGLibA_18495	1	-1.85162	4.37539	3.33657e-18	4.87129e-16	1	29.5247	31.3608	30.1314	28.4339	8.1552	7.76854	8.90635	600	677	707	620	131	109	111
CAGCTCTTTGTCCGTCCCTA	TCF4	HGLibA_48789	1	-1.29093	6.29181	3.36126e-18	4.89219e-16	1	115.294	96.3522	92.3974	114.974	38.2859	46.54	43.6491	2343	2080	2168	2507	615	653	544
GATGTGCGGCTTGCTATTGA	PCF11	HGLibA_35590	1	-2.65981	3.67631	3.48099e-18	5.05086e-16	1	25.1944	17.6028	19.008	17.2438	2.92591	2.85084	3.61068	512	380	446	376	47	40	45
GATTGCTCCTATCAATGTGC	VN1R4	HGLibA_53705	1	-1.90857	5.4368	3.98221e-18	5.7604e-16	1	47.6332	54.5687	81.8706	67.8745	20.4814	16.82	12.9182	968	1178	1921	1480	329	236	161
AGACAGTAAGGATTGTATCC	ZNF277	HGLibA_55717	1	-1.25404	5.83759	4.47435e-18	6.43283e-16	1	73.2213	73.7002	79.5692	77.3218	29.6326	35.4217	30.4902	1488	1591	1867	1686	476	497	380
CTCACCGTTTCTCATACAAG	PSMB3	HGLibA_39107	1	-1.92405	4.79222	4.46769e-18	6.43283e-16	1	46.1078	35.7615	36.6947	42.4674	7.90619	10.6194	13.3996	937	772	861	926	127	149	167
AGAGAGAAAGATCTGGAAGT	hsa-mir-3156-1	HGLibA_58688	2	-2.78276	3.83873	4.67339e-18	6.69857e-16	1	19.3879	24.088	20.6275	25.3153	4.10873	3.77737	1.76522	394	520	484	552	66	53	22
AGAGAGAAAGATCTGGAAGT	hsa-mir-3156-2	HGLibA_58692	2	-2.78276	3.83873	4.67339e-18	6.69857e-16	1	19.3879	24.088	20.6275	25.3153	4.10873	3.77737	1.76522	394	520	484	552	66	53	22
GTGCTCACCTTGGCGCAGAC	MRPS24	HGLibB_30030	2	1.18817	6.01699	4.96023e-18	7.08817e-16	1	41.187	43.4048	41.9368	40.633	107.076	93.3651	85.1318	837	937	984	886	1720	1310	1061
GTGCTCACCTTGGCGCAGAC	URGCP-MRPS24	HGLibA_53143	2	1.18817	6.01699	4.96023e-18	7.08817e-16	1	41.187	43.4048	41.9368	40.633	107.076	93.3651	85.1318	837	937	984	886	1720	1310	1061
TTTATGTGCCTTGATATAAA	hsa-mir-3910-1	HGLibA_59505	2	-1.57503	5.22981	5.07516e-18	7.23049e-16	1	46.0094	54.7077	55.4896	52.7861	16.0614	14.8244	21.8246	935	1181	1302	1151	258	208	272
TTTATGTGCCTTGATATAAA	hsa-mir-3910-2	HGLibA_59509	2	-1.57503	5.22981	5.07516e-18	7.23049e-16	1	46.0094	54.7077	55.4896	52.7861	16.0614	14.8244	21.8246	935	1181	1302	1151	258	208	272
CCTCACAGCTGAACCTTAGC	ITPK1	HGLibA_23840	1	-1.67684	5.35118	5.39803e-18	7.66731e-16	1	53.1445	58.0893	46.6675	72.6899	16.0614	16.6774	21.4234	1080	1254	1095	1585	258	234	267
CATGGCACCAGACCTTCGCC	ADD1	HGLibA_00941	1	-1.43703	5.46599	6.09467e-18	8.63082e-16	1	50.5857	63.5554	62.0955	65.3521	25.2749	20.3835	21.1827	1028	1372	1457	1425	406	286	264
AAGAGGAGGTGGCCGCCCCG	ALOX15B	HGLibA_01686	1	-2.62049	4.13068	7.06702e-18	9.97783e-16	1	32.7232	23.6711	24.7189	27.2415	5.16704	2.42322	5.61661	665	511	580	594	83	34	70
CAACTATATCCCACACCTCG	PPIL6	HGLibA_37951	1	-1.28456	6.11429	8.12002e-18	1.13963e-15	1	103.189	101.077	88.0503	77.7805	38.5349	38.7714	36.5882	2097	2182	2066	1696	619	544	456
TACGCCCTGCTTCGCGCATT	GUCY2D	HGLibA_20663	1	-1.31044	5.54739	8.45622e-18	1.18329e-15	1	58.951	60.637	59.9219	71.1306	25.3994	25.6576	24.7131	1198	1309	1406	1551	408	360	308
AAGTCCTCTGTGTAGAGTTC	ZNF415	HGLibA_55943	1	1.03843	8.1122	8.51946e-18	1.18862e-15	1	176.361	197.939	203.206	184.683	391.637	433.399	349.113	3584	4273	4768	4027	6291	6081	4351
CGCTTACAGTTCGCAGGAAC	RYR2	HGLibA_42524	1	-1.29491	6.25409	8.7191e-18	1.21288e-15	1	107.421	87.4581	112.172	101.491	43.3907	45.6847	35.7056	2183	1888	2632	2213	697	641	445
CCTTACGACCACCGTTCTCT	CDH20	HGLibA_08662	1	-1.28381	6.19653	8.85885e-18	1.2287e-15	1	98.8586	106.404	89.2862	97.1339	33.4301	43.7604	43.5689	2009	2297	2095	2118	537	614	543
GTGTGTCTCCGAGTGCGACC	APEH	HGLibA_02403	1	1.25673	6.23691	1.02086e-17	1.41175e-15	1	44.976	41.4129	50.2901	52.1441	101.286	105.41	131.91	914	894	1180	1137	1627	1479	1644
CAGCATCATGATTACCTCCC	GPR89B	HGLibA_20110	2	3.29655	4.18223	1.06823e-17	1.47293e-15	1	1.91911	6.76318	4.73068	1.69686	36.7918	34.3526	40.5199	39	146	111	37	591	482	505
CAGCATCATGATTACCTCCC	GPR89A	HGLibA_20106	2	3.29655	4.18223	1.06823e-17	1.47293e-15	1	1.91911	6.76318	4.73068	1.69686	36.7918	34.3526	40.5199	39	146	111	37	591	482	505
CAGAGTCAGCGGAACCAGCC	hsa-mir-4522	HGLibA_60547	1	3.96033	3.88895	1.15753e-17	1.59142e-15	1	3.39534	2.17719	0.298331	2.29306	34.9242	33.9963	26.3178	69	47	7	50	561	477	328
AGGCGGAAAGGCCCGAGCTA	HIST1H2AD	HGLibA_21385	1	-2.19429	5.14639	1.27696e-17	1.75052e-15	1	66.1846	55.5415	49.6508	40.8623	16.9952	8.33871	9.30753	1345	1199	1165	891	273	117	116
CTGCCTACCTGCGCGCTTGA	MAGED4B	HGLibB_27937	2	1.43018	6.59143	1.2906e-17	1.76408e-15	1	60.1812	49.1026	58.2598	55.6754	141.564	115.174	194.576	1223	1060	1367	1214	2274	1616	2425
CTGCCTACCTGCGCGCTTGA	MAGED4	HGLibA_27975	2	1.43018	6.59143	1.2906e-17	1.76408e-15	1	60.1812	49.1026	58.2598	55.6754	141.564	115.174	194.576	1223	1060	1367	1214	2274	1616	2425
TCCTACAAGGCAGGCAGTAT	ACAT1	HGLibA_00393	1	-2.30052	4.62182	1.32319e-17	1.8034e-15	1	37.2996	38.6798	35.5866	37.1475	6.59887	11.3321	4.65377	758	835	835	810	106	159	58
ACCTAGACAGCGACGATGAT	TSC22D4	HGLibA_51826	1	-2.11191	4.85013	1.38798e-17	1.88335e-15	1	47.4856	43.2195	33.9245	46.6408	13.9448	6.98456	8.66563	965	933	796	1017	224	98	108
TGCCACATGACGCTTGTCCC	MDFIC	HGLibA_28672	1	-1.41631	5.26315	1.38984e-17	1.88335e-15	1	53.5874	44.5629	52.9325	58.0602	21.0417	18.8156	18.8558	1089	962	1242	1266	338	264	235
CACTTACATCTTAGAGAGCT	RPL35	HGLibA_41946	1	-1.6715	5.65091	1.48706e-17	2.00931e-15	1	89.1647	69.9943	62.82	62.0042	23.9053	26.2277	16.6091	1812	1511	1474	1352	384	368	207
CGGGCTCCTCCATAGCGTCG	CTAGE15	HGLibA_11569	1	3.79019	2.84264	1.72738e-17	2.32737e-15	1	0.639702	1.89925	0.6819	1.14653	14.3806	11.5459	19.6582	13	41	16	25	231	162	245
ACCAGTCCTCACAACTTACT	ZNF107	HGLibA_55441	1	-2.26366	4.11861	1.79208e-17	2.40767e-15	1	25.0468	27.4696	26.0827	25.6364	5.10478	3.91991	7.3016	509	593	612	559	82	55	91
ATAACCAGCGATCGATGCAG	RLIM	HGLibA_41349	1	1.4421	5.44438	2.01761e-17	2.70296e-15	1	26.277	20.4748	27.83	25.5905	73.7081	75.2622	55.1231	534	442	653	558	1184	1056	687
AGCGCTGTGAGCGCGCCACG	CCDC154	HGLibA_07656	1	-2.47473	4.41262	2.10731e-17	2.81515e-15	1	36.3154	29.9248	25.6565	38.6151	6.59887	7.626	3.28973	738	646	602	842	106	107	41
CCTTACCTCACCAATGAGTT	CDH26	HGLibA_08675	1	1.03363	6.657	2.12965e-17	2.83695e-15	1	68.7926	76.3406	66.6557	66.5903	139.323	142.898	145.23	1398	1648	1564	1452	2238	2005	1810
TACGTGCAACCTTGTTGCTA	TOB1	HGLibA_50933	1	-1.93463	4.79009	2.47924e-17	3.29334e-15	1	46.5998	42.571	41.2975	30.5894	8.65323	13.399	9.54824	947	919	969	667	139	188	119
ACTTTCTGACCACCCTAATG	MYO3A	HGLibA_30843	1	1.03931	6.77863	2.53929e-17	3.36363e-15	1	72.6308	78.7494	81.3165	69.4796	162.233	155.513	148.038	1476	1700	1908	1515	2606	2182	1845
GGCCATCACTGAGCAGGATT	STX12	HGLibA_47622	1	1.27008	5.58804	2.67048e-17	3.5275e-15	1	34.9868	27.7939	28.4693	28.4339	66.1754	76.1887	74.1393	711	600	668	620	1063	1069	924
TCAGCAGCACAATCCCGCGA	SLC22A17	HGLibA_44557	1	2.2923	4.3282	2.82409e-17	3.71999e-15	1	8.46375	8.43082	5.58305	7.52122	28.5743	53.3107	28.3238	172	182	131	164	459	748	353
ACACACGGACAAGTCCCGCC	hsa-mir-4492	HGLibA_60386	1	-1.10639	6.88972	2.85157e-17	3.74573e-15	1	147.722	158.935	151.083	157.304	78.3771	73.7655	61.9432	3002	3431	3545	3430	1259	1035	772
GCATCCCGCTTGCGCTCAGA	INTS1	HGLibA_23405	1	1.9209	4.39825	2.88951e-17	3.78502e-15	1	8.26692	12.9705	8.26803	8.80534	38.9084	31.5018	38.4337	168	280	194	192	625	442	479
GACCCCGTGATCACCACGTG	TRAF7	HGLibA_51267	1	1.04932	6.39952	3.13612e-17	4.09667e-15	1	61.7067	56.329	56.8108	56.455	112.99	122.515	123.566	1254	1216	1333	1231	1815	1719	1540
TCCTCGTATCGATTCACGAC	SPIN4	HGLibA_46678	1	-2.62189	3.43246	3.36839e-17	4.38794e-15	1	16.1894	17.4175	15.982	16.831	2.61465	2.35194	3.12926	329	376	375	367	42	33	39
ATTAAAATACTCAGTATGCC	hsa-mir-1263	HGLibA_57475	1	1.49854	5.0936	3.89562e-17	5.06076e-15	1	20.3721	22.0498	19.3915	14.6297	49.3047	53.2395	59.5361	414	476	455	319	792	747	742
GGGCAGATGGGGTGTCAGGG	hsa-mir-6730	HGLibA_63074	1	-2.83647	3.4025	4.27071e-17	5.5328e-15	1	15.5005	16.4447	14.0216	20.0872	2.86366	1.78178	2.24665	315	355	329	438	46	25	28
AGTTCTCTATCACTCTGCAC	G6PC2	HGLibA_18308	1	3.24966	4.24184	4.61517e-17	5.96267e-15	1	6.00336	5.23452	3.57997	1.42169	40.9005	23.662	51.3519	122	113	84	31	657	332	640
CGAGGTAGATCACATCTTCC	SLC27A3	HGLibA_44819	1	-1.06559	6.50942	5.30577e-17	6.81755e-15	1	120.166	119.606	111.278	117.817	59.7011	53.6671	54.5614	2442	2582	2611	2569	959	753	680
CACTCGTTCGTGTTCACGCG	PPAN-P2RY11	HGLibA_37813	2	1.22901	5.97576	5.44957e-17	6.9833e-15	1	37.398	35.9931	40.914	45.1732	81.054	101.419	98.05	760	777	960	985	1302	1423	1222
CACTCGTTCGTGTTCACGCG	PPAN	HGLibA_37810	2	1.22901	5.97576	5.44957e-17	6.9833e-15	1	37.398	35.9931	40.914	45.1732	81.054	101.419	98.05	760	777	960	985	1302	1423	1222
GAGCAGCCTCCCTCGATACT	AMER1	HGLibA_01773	1	1.02842	6.46196	6.79141e-17	8.67921e-15	1	62.494	64.3429	56.5124	60.3532	123.449	127.148	122.201	1270	1389	1326	1316	1983	1784	1523
GGCACTACTCATATACTCAG	ING4	HGLibA_23293	1	-3.33648	3.68036	6.92908e-17	8.83121e-15	1	22.5372	15.9352	16.4934	27.5167	0.871548	2.49449	2.80831	458	344	387	600	14	35	35
CACGGATGACACGTCCTCCG	HS1BP3	HGLibA_22114	1	-2.0949	4.02413	7.26261e-17	9.20653e-15	1	21.3562	22.1888	26.6793	25.7739	5.04253	6.20058	5.61661	434	479	626	562	81	87	70
AGACTTCGTACAGCTGCGTT	CHST11	HGLibA_09616	1	-1.4953	5.09654	7.49166e-17	9.47142e-15	1	46.157	46.2305	54.1258	41.9629	19.3608	15.6796	15.0044	938	998	1270	915	311	220	187
ACCCCACGACCGTCAGAAAC	TMEM82	HGLibA_50522	1	2.68707	3.35724	7.8694e-17	9.92238e-15	1	3.98584	2.26984	3.49474	2.4765	21.1662	22.3791	15.566	81	49	82	54	340	314	194
TTTCAGATCCCGATGCAATA	NEK2	HGLibA_31647	1	-1.3009	5.96591	7.93128e-17	9.97375e-15	1	76.5182	84.9104	79.8675	93.3274	31.0645	30.7891	40.1187	1555	1833	1874	2035	499	432	500
CTATCTCCGTCGCCTCAAAC	FAM212B	HGLibA_16469	1	-1.0224	7.28296	8.74625e-17	1.09693e-14	1	196.536	189.23	217.654	192.066	98.4227	91.5833	103.747	3994	4085	5107	4188	1581	1285	1293
CCGCACTTCGACCCGCGCTA	VGLL2	HGLibA_53638	1	1.15658	6.02615	9.11793e-17	1.14052e-14	1	46.0586	41.6445	41.6385	41.2291	107.076	93.08	84.8911	936	899	977	899	1720	1306	1058
TTCGTACAGCCCGTCCCCGC	ARF3	HGLibA_02650	1	1.03458	6.73786	9.15581e-17	1.14222e-14	1	72.7292	76.5722	66.6557	78.3767	153.33	140.261	158.629	1478	1653	1564	1709	2463	1968	1977
CTCCTAAAGATACCTTCGAA	VPS54	HGLibA_53812	1	-2.74097	3.47477	1.00933e-16	1.25255e-14	1	16.2386	16.5374	17.772	18.482	3.11267	1.63923	2.96878	330	357	417	403	50	23	37
CAGCGTCCACGTCGCGCTCA	CTXN1	HGLibA_11756	1	-1.44243	6.09756	1.05643e-16	1.30756e-14	1	102.254	82.5942	92.8236	97.3173	42.4569	25.9427	34.9835	2078	1783	2178	2122	682	364	436
TTATTGGTGCCGACACCAAG	IDI2	HGLibA_22558	1	1.18414	6.61265	1.30226e-16	1.60761e-14	1	57.6224	75.8774	60.4334	59.2067	162.606	139.763	128.941	1171	1638	1418	1291	2612	1961	1607
TGAGACCGAGTCGCCTTATC	TYROBP	HGLibA_52470	1	-1.41139	5.42141	1.31004e-16	1.61299e-14	1	67.2179	56.2827	61.1579	48.5669	20.6681	20.6686	24.4724	1366	1215	1435	1059	332	290	305
TCCTGTTGACGTTAATGCTT	BRDT	HGLibA_04791	1	-1.02396	7.14151	1.49189e-16	1.83211e-14	1	175.82	197.707	184.752	163.082	87.7774	88.6612	89.6251	3573	4268	4335	3556	1410	1244	1117
AATGCTGCTGTGACCACCGT	PRPF3	HGLibA_38717	1	-1.32858	5.77082	1.49787e-16	1.83468e-14	1	67.6608	67.7708	77.9497	80.2111	32.4341	24.1609	31.0519	1375	1463	1829	1749	521	339	387
CAGACCGTTTCGCAGACCAG	HRC	HGLibA_22084	1	-1.80539	4.38065	1.62285e-16	1.98261e-14	1	27.458	27.0064	31.0691	33.7079	8.27971	9.26524	8.02373	558	583	729	735	133	130	100
CCAAACCCGATGTGATCTTG	ZIM3	HGLibA_55342	1	-1.0797	6.60152	1.77528e-16	2.16323e-14	1	112.096	123.776	132.161	132.997	60.3859	55.8765	61.542	2278	2672	3101	2900	970	784	767
TGAGCCCTTTGATAAGGGGG	hsa-mir-8080	HGLibA_64162	1	-2.15315	4.22494	1.81698e-16	2.20834e-14	1	24.9484	29.6932	20.7979	35.7258	6.59887	6.48567	5.61661	507	641	488	779	106	91	70
CTCCGCTTCCTGCCCGCAGG	hsa-mir-3928	HGLibA_59588	1	-2.03762	4.01534	1.97644e-16	2.39596e-14	1	24.5055	21.6329	23.5682	25.1319	4.98028	6.34312	6.0178	498	467	553	548	80	89	75
CACTTTGGGGACTGGGGATG	hsa-mir-3612	HGLibA_59076	1	1.24661	5.64202	2.0678e-16	2.50029e-14	1	31.8867	28.0718	34.5638	31.048	80.2447	79.4672	63.7085	648	606	811	677	1289	1115	794
GACTCGACTACAGATTTCAC	GOT1L1	HGLibA_19692	1	-2.78126	3.83266	2.15102e-16	2.59426e-14	1	23.0785	22.2814	24.591	19.0324	2.61465	5.13152	1.9257	469	481	577	415	42	72	24
CAGCATGACGTTCTTGCCCG	CNDP2	HGLibA_10254	1	-1.21676	6.25582	2.25245e-16	2.70277e-14	1	99.0554	95.6573	106.462	102.591	50.2385	35.9206	44.0503	2013	2065	2498	2237	807	504	549
TTTACAACATACACGCCAGC	SUCO	HGLibA_47707	1	-3.28715	3.10239	2.40723e-16	2.88116e-14	1	16.1402	13.3874	12.7004	12.6577	2.05436	1.28288	0.802373	328	289	298	276	33	18	10
TCTTTGTGAGCTCTTTAGAC	SKIL	HGLibA_44283	1	-1.37078	6.04461	2.65136e-16	3.15733e-14	1	75.8293	99.8264	95.466	86.2189	29.3836	32.4283	41.9641	1541	2155	2240	1880	472	455	523
CTGAACTACCTTCGAACCTG	OGFOD3	HGLibA_33315	1	-1.448	5.51642	2.68087e-16	3.18443e-14	1	68.891	63.1848	52.421	65.9942	18.6138	23.2344	27.1202	1400	1364	1230	1439	299	326	338
CAGTCATGCTGCCTTCGATC	KRR1	HGLibA_25410	1	1.53859	5.46094	2.745e-16	3.25242e-14	1	21.307	25.7094	31.5379	18.2527	80.6182	65.7832	64.5911	433	555	740	398	1295	923	805
CGTACTCGTCCACTCCTGTG	TMEM213	HGLibA_50212	1	2.25426	5.27483	2.75591e-16	3.25715e-14	1	9.54633	20.2432	20.9684	8.30086	69.9729	66.7097	74.8614	194	437	492	181	1124	936	933
GAGGTTCCATGCTTCCCATT	ACBD7	HGLibA_00410	1	-1.68775	4.98123	2.84549e-16	3.35462e-14	1	36.5122	47.3423	52.9751	41.6419	12.0772	12.4724	17.0906	742	1022	1243	908	194	175	213
CTTACTTCTATCTGCGCCAT	TMEM246	HGLibA_50303	1	-1.62673	5.19462	2.90351e-16	3.41449e-14	1	54.0794	52.0209	56.8108	42.4674	14.007	14.3255	21.6641	1099	1123	1333	926	225	201	270
TCACAGGCGCTGTATTTGCC	OBP2B	HGLibA_33227	1	-1.54604	5.01508	3.12926e-16	3.67081e-14	1	41.8759	50.9092	46.4544	40.0826	13.6335	18.4592	13.9613	851	1099	1090	874	219	259	174
GAACTTTCACCAGTACTCCG	S100A14	HGLibA_42544	1	1.63641	5.11977	3.14604e-16	3.68134e-14	1	14.7624	21.5403	16.323	20.2706	67.047	42.0499	60.9001	300	465	383	442	1077	590	759
TCAGAAGCACGAGTTCTCTG	ATOX1	HGLibA_03543	1	1.33949	6.33318	3.213e-16	3.75039e-14	1	42.9093	56.051	37.0783	58.5188	115.231	122.729	131.349	872	1210	870	1276	1851	1722	1637
TCTCGATGCTGTACTGCGTT	NTM	HGLibA_32846	1	-1.29899	5.8143	3.34737e-16	3.89758e-14	1	71.8435	66.659	86.3029	76.4046	35.1732	27.5819	28.9657	1460	1439	2025	1666	565	387	361
CTCCACCTCGTAGGCATCAC	ASCC1	HGLibA_03257	1	-1.825	5.49404	3.45105e-16	4.00841e-14	1	61.9527	64.2966	61.6267	71.5892	11.0811	24.5172	19.4174	1259	1388	1446	1561	178	344	242
AGCAGTTCACCTCTACAAAC	TPRKB	HGLibA_51187	1	1.76008	4.65806	3.73343e-16	4.32573e-14	1	9.69395	16.2594	10.6973	13.1163	43.7642	36.277	46.4574	197	351	251	286	703	509	579
GTGCATTTGCGAATCTGCAC	MIS12	HGLibA_29303	1	-2.51437	3.69274	3.77234e-16	4.3601e-14	1	18.0101	22.2814	19.1358	19.7203	4.42	3.63482	2.24665	366	481	449	430	71	51	28
TTACCTGCCCGCGGCGAATC	GPC5	HGLibA_19773	1	1.12818	6.40073	3.78909e-16	4.36876e-14	1	51.6191	61.2392	50.1622	60.8118	108.259	128.573	130.225	1049	1322	1177	1326	1739	1804	1623
CTTGGCTCGAAACTTGTCGC	MCOLN1	HGLibA_28636	1	-1.2714	5.44831	4.16869e-16	4.78304e-14	1	60.9685	63.0922	54.7651	53.7034	25.5239	24.7311	21.9048	1239	1362	1285	1171	410	347	273
GTCCCCGCTTCGAGCAGCCT	PLEKHN1	HGLibA_37146	1	-2.12214	5.01453	4.22959e-16	4.84114e-14	1	36.4138	54.2908	45.6447	55.7671	7.47042	16.1785	9.46801	740	1172	1071	1216	120	227	118
AGTACGCGTCCCCCGCAGAC	TSR3	HGLibA_51999	1	-1.28704	5.98416	4.33596e-16	4.95087e-14	1	78.831	83.567	101.347	74.5243	37.8501	35.1366	30.8914	1602	1804	2378	1625	608	493	385
CGCTGGGTAATCATGACTAT	SMPDL3A	HGLibA_45815	1	-1.91662	4.85592	4.35001e-16	4.95491e-14	1	43.1553	52.2989	31.5379	41.3667	14.5051	9.12269	9.70872	877	1129	740	902	233	128	121
GCCATCTGTAGGCGCGCCTG	FBN3	HGLibA_16960	1	1.5352	5.77783	4.47552e-16	5.0856e-14	1	24.7023	24.9219	37.2062	33.9831	80.4315	109.045	73.2567	502	538	873	741	1292	1530	913
TCAAAGGCATTTCATCTCCA	hsa-mir-3658	HGLibA_59176	1	1.22575	5.26425	4.54322e-16	5.15011e-14	1	22.4388	22.9763	26.7646	25.2695	57.2732	55.0212	58.7337	456	496	628	551	920	772	732
ATGTCGATGCAGCAAACCTC	CASP3	HGLibA_07309	1	2.7349	4.07673	4.80644e-16	5.43542e-14	1	3.54297	8.61611	2.98331	4.49439	31.687	25.3012	41.1618	72	186	70	98	509	355	513
GGCGCACTCACATCCACACC	COL9A3	HGLibA_10627	1	2.07432	3.92216	4.98309e-16	5.62171e-14	1	5.90494	7.22641	7.71399	4.54025	25.7729	29.0073	25.5155	120	156	181	99	414	407	318
CATCTCGCTCACGGTCACGT	WFIKKN2	HGLibA_54282	1	1.19605	5.92251	5.04456e-16	5.67748e-14	1	34.0026	38.5872	38.7404	44.6229	81.9256	100.207	85.9342	691	833	909	973	1316	1406	1071
AGGTGCGTAAGTATCTGCTT	SLC12A9	HGLibA_44382	1	-2.39931	4.05277	5.27384e-16	5.90732e-14	1	25.8341	26.3579	28.0005	20.5916	5.22929	2.85084	6.25851	525	569	657	449	84	40	78
GCTTTGCTTCCTGCTCCCCT	hsa-mir-6885	HGLibA_63725	1	1.02508	6.63401	5.5438e-16	6.195e-14	1	68.3497	63.1385	75.009	68.4248	137.456	130.64	151.649	1389	1363	1760	1492	2208	1833	1890
ATCAAGTGCTGCGTAGAAGA	FMO5	HGLibA_17715	1	-4.72698	2.81492	6.57984e-16	7.33536e-14	1	14.0242	9.44993	7.79923	15.5928	0.560281	0.71271	0	285	204	183	340	9	10	0
ATATTGACACTATCATGTCA	OR5T2	HGLibA_34359	1	-1.19186	6.20794	7.13578e-16	7.93637e-14	1	95.2664	94.1287	105.694	93.8777	50.2385	39.9118	37.3906	1936	2032	2480	2047	807	560	466
TCAACTTGTCTCAGTCAACA	STXBP4	HGLibA_47673	1	-1.37625	5.48047	7.34294e-16	8.14756e-14	1	64.8068	54.9393	71.429	50.539	21.851	24.7311	23.2688	1317	1186	1676	1102	351	347	290
CTTCTAAGCCATGTGTACTC	TYW3	HGLibA_52486	1	-1.16177	6.9338	7.8646e-16	8.70589e-14	1	148.263	171.257	181.854	138.959	80.6805	68.7053	65.1527	3013	3697	4267	3030	1296	964	812
ACCTGTGTCAGAAAGTTCCC	UFL1	HGLibA_52850	1	1.57247	4.75393	8.11686e-16	8.96409e-14	1	11.367	13.0631	16.877	16.9686	45.8185	42.5488	41.7234	231	282	396	370	736	597	520
CAGTCAGCGTGGTCTTCCCG	TUFM	HGLibA_52325	1	3.29766	3.02354	9.79523e-16	1.07924e-13	1	2.75564	1.15808	1.23594	1.60514	11.8904	23.4482	14.523	56	25	29	35	191	329	181
TCAGCTGCTTCACTCGTTTG	ZNF385B	HGLibA_55901	1	-1.84535	4.2792	1.03973e-15	1.1429e-13	1	25.8833	25.7557	30.8133	29.1218	6.59887	7.91109	8.82611	526	556	723	635	106	111	110
GAATTCCTTCTACTAGTCAG	OR6C1	HGLibA_34383	1	-1.32397	5.43463	1.05979e-15	1.16224e-13	1	56.8351	67.4002	54.9782	52.9696	20.2946	24.3747	24.9538	1155	1455	1290	1155	326	342	311
TCCGGGCTCAGGGCTCGTTC	LAMP2	HGLibA_25980	1	1.7166	4.6991	1.11754e-15	1.22274e-13	1	17.1735	10.0521	14.0642	11.0525	41.8966	48.0367	39.0756	349	217	330	241	673	674	487
TGAATCCTCAGCGATGTGCT	TPM2	HGLibA_51144	1	-2.19864	4.25121	1.14582e-15	1.25078e-13	1	27.6548	28.813	29.4495	27.8377	8.71548	3.84864	5.93756	562	622	691	607	140	54	74
GCCACCTCGCTGAGCCACAC	hsa-mir-4302	HGLibA_59920	1	2.01831	4.24308	1.32126e-15	1.43234e-13	1	9.34949	5.7904	6.47805	11.0984	32.8698	35.6355	30.8914	190	125	152	242	528	500	385
ATAATTCCATCGAACAATTC	CHL1	HGLibA_09463	1	-1.49591	5.31934	1.3777e-15	1.4901e-13	1	48.3713	49.9364	63.4593	58.2436	21.4774	14.9669	22.0653	983	1078	1489	1270	345	210	275
GCACCGATTCGTAGATCTTC	MLL4	HGLibA_29401	1	1.04313	6.19312	1.43871e-15	1.55252e-13	1	51.8651	48.8709	46.1561	54.0703	100.228	99.922	110.487	1054	1055	1083	1179	1610	1402	1377
CTCCGAAAGCACGTCCAGTA	ZNF462	HGLibA_56042	1	1.51652	7.27922	1.51329e-15	1.62556e-13	1	67.5132	118.726	77.5661	81.6787	234.571	308.817	197.946	1372	2563	1820	1781	3768	4333	2467
GATGATGATGCCCCGGGCGT	GRM6	HGLibA_20355	1	-1.83466	4.31719	1.54675e-15	1.65773e-13	1	29.2295	29.7395	23.4403	32.1028	8.27971	8.76634	6.98065	594	642	550	700	133	123	87
GACCAGAACTTAATGGTCTC	hsa-mir-4490	HGLibA_60379	1	-2.66208	4.70889	1.59544e-15	1.70603e-13	1	42.6632	42.6636	34.6064	42.6967	3.05042	5.34533	10.9925	867	921	812	931	49	75	137
GCATATTGCAGCCCAACAGA	INIP	HGLibA_23313	1	1.10411	7.42172	1.6686e-15	1.77621e-13	1	105.551	96.7691	116.647	140.243	250.632	233.128	256.679	2145	2089	2737	3058	4026	3271	3199
TCTACAGTTCATGTACGATG	RALA	HGLibA_40146	1	-1.97291	5.10915	1.70766e-15	1.81369e-13	1	51.127	46.2305	60.6038	44.1184	18.676	8.33871	11.4739	1039	998	1422	962	300	117	143
AAGCTCTTCATGCGTACAAC	ALG6	HGLibA_01634	1	-2.40126	3.62804	1.72651e-15	1.82959e-13	1	15.6481	19.6873	21.4372	18.0693	3.11267	3.2072	4.33282	318	425	503	394	50	45	54
AAAATTGCTGAAAAGACAGC	MIPOL1	HGLibA_29298	1	1.3132	6.13446	1.75514e-15	1.85576e-13	1	37.8408	46.2768	54.2536	33.1117	103.341	106.479	109.925	769	999	1273	722	1660	1494	1370
AAAAAGCGAGATACCCGAAA	ABCF1	HGLibA_00205	1	-3.26667	3.18806	1.79889e-15	1.89777e-13	1	20.3228	14.8234	13.4249	9.63084	1.24507	2.06686	1.20356	413	320	315	210	20	29	15
GCCGATCTTCTCAGGGCTCC	PNLIPRP1	HGLibA_37358	1	-1.19555	5.7762	2.16754e-15	2.28157e-13	1	74.5007	75.97	69.1276	68.6541	27.3915	35.2792	31.774	1514	1640	1622	1497	440	495	396
TCATCGGGAAATGGGAAGTC	FMO3	HGLibA_17709	1	-1.79831	4.56971	2.52463e-15	2.65153e-13	1	32.5756	28.952	34.1376	40.2661	10.8944	7.41219	10.9925	662	625	801	878	175	104	137
TCTTACCTGCAGTGGTCAAA	PPIL2	HGLibA_37941	1	-1.1776	5.52463	2.54556e-15	2.66758e-13	1	57.77	62.351	64.9083	56.2716	26.52	27.083	26.3981	1174	1346	1523	1227	426	380	329
TAATGTGACTCTCAAGTCCT	VDAC2	HGLibA_53603	1	-1.26961	6.2411	2.64313e-15	2.76368e-13	1	82.6692	102.096	102.285	116.12	41.0873	48.2505	36.0266	1680	2204	2400	2532	660	677	449
TGCATCTTCCACCGTAATAC	CPQ	HGLibA_10989	1	1.08778	6.54126	2.6696e-15	2.78518e-13	1	60.5257	72.3105	58.3024	59.9405	134.654	117.455	148.198	1230	1561	1368	1307	2163	1648	1847
AATCCAATCCCGCCCAGTTT	SLC6A15	HGLibA_45304	1	-1.48326	5.02167	2.70839e-15	2.81941e-13	1	48.5682	46.0916	45.1332	38.7068	13.1355	18.7443	16.0475	987	995	1059	844	211	263	200
CGCCGTCGCTGCCTCCATCT	LOC391322	HGLibA_26934	1	1.01991	6.25334	2.78287e-15	2.89057e-13	1	58.4589	52.6231	52.3358	48.2	108.259	108.189	105.352	1188	1136	1228	1051	1739	1518	1313
TAACGCAGACGCCTCCGTTC	EGFL8	HGLibA_14629	1	-2.19472	3.89478	2.82664e-15	2.92958e-13	1	20.7165	21.0307	22.8436	23.9395	3.48619	5.06024	6.0178	421	454	536	522	56	71	75
CTACAACCGCTGGGCGCGCC	CHRNA2	HGLibA_09567	1	1.02909	6.38356	3.07685e-15	3.1819e-13	1	52.9969	53.179	60.7317	63.7928	116.663	122.159	114.338	1077	1148	1425	1391	1874	1714	1425
GGTCATGTACGACATCCCTA	ERCC6	HGLibA_15447	2	1.10095	6.56352	3.21958e-15	3.32223e-13	1	59.3939	54.3834	63.715	76.0836	141.627	136.484	129.824	1207	1174	1495	1659	2275	1915	1618
GGTCATGTACGACATCCCTA	CSB-PGBD3	HGLibA_11310	2	1.10095	6.56352	3.21958e-15	3.32223e-13	1	59.3939	54.3834	63.715	76.0836	141.627	136.484	129.824	1207	1174	1495	1659	2275	1915	1618
GTGGCATTTGACGTCGTCTG	SMPD3	HGLibA_45810	1	-2.52869	3.66411	3.23911e-15	3.33508e-13	1	19.3879	16.8616	26.381	14.9507	3.23718	2.92211	3.93163	394	364	619	326	52	41	49
GGTGGTTTCGCCGTGGTCTG	MRPL32	HGLibA_29952	1	1.65057	4.90243	3.24918e-15	3.33816e-13	1	17.2228	17.4175	14.4904	13.1163	48.6822	35.7781	62.1839	350	376	340	286	782	502	775
CAGGGTTAGATGCTGCCCCA	CDRT1	HGLibA_08871	1	-1.61469	4.97969	3.42808e-15	3.5143e-13	1	51.0778	42.2004	35.1178	48.2	13.26	12.4724	17.572	1038	911	824	1051	213	175	219
TCAAGCACGTTATTCAACTG	TMEM232	HGLibA_50260	1	-1.42903	5.34013	3.44161e-15	3.52052e-13	1	51.2254	50.6312	64.0133	55.1251	21.4152	16.1073	24.0712	1041	1093	1502	1202	344	226	300
CCGATGATTGGCGACGATCC	ZNF688	HGLibA_56541	1	1.01716	6.36896	3.73553e-15	3.8129e-13	1	52.7508	55.4952	60.6038	60.6743	114.422	125.223	108.802	1072	1198	1422	1323	1838	1757	1356
TAGCCGTCTGCCTGCCAATA	C20orf197	HGLibA_06009	1	1.09752	7.72854	3.75276e-15	3.82222e-13	1	161.057	136.7	121.591	150.424	301.182	351.936	261.173	3273	2951	2853	3280	4838	4938	3255
AGCCCTGTATTTGTCATCGT	DOLPP1	HGLibA_13792	1	-1.83451	4.17548	3.93745e-15	4.00169e-13	1	25.4405	24.8292	29.7053	23.7102	6.91013	7.98236	6.90041	517	536	697	517	111	112	86
CACCTTGTACTTGTCGTAGA	MRPL28	HGLibA_29941	1	-1.08795	5.99312	4.38647e-15	4.44844e-13	1	81.6359	79.6759	87.3684	80.1652	36.2938	37.8449	41.9641	1659	1720	2050	1748	583	531	523
TGAAACGTTTGTAACGCTCC	ASB12	HGLibA_03211	1	-2.60396	3.35031	4.48764e-15	4.54128e-13	1	15.5497	17.8807	15.4706	13.7583	3.23718	2.42322	2.00593	316	386	363	300	52	34	25
TCAGGGCGGGCATCTCACGC	OR2W3	HGLibA_33905	1	-1.91741	4.18592	4.77113e-15	4.81782e-13	1	31.1486	24.9682	28.171	21.1878	6.72337	7.69727	6.49923	633	539	661	462	108	108	81
TTCCTGCAGGGAAGCAGCAG	hsa-mir-6838	HGLibA_63527	1	-1.91833	4.25192	4.8621e-15	4.89919e-13	1	22.2912	29.6005	27.5743	31.0021	7.09689	8.76634	6.0178	453	639	647	676	114	123	75
AAGTCTGCAGGCAAGAGGAG	hsa-mir-6882	HGLibA_63711	1	1.11073	6.05687	5.08112e-15	5.10897e-13	1	46.5998	42.4783	50.1196	38.4316	89.7072	94.933	103.185	947	917	1176	838	1441	1332	1286
CATTCCGAAGCGTCCTATAG	RNASEL	HGLibA_41439	1	-2.11383	3.80833	5.17157e-15	5.18884e-13	1	20.2736	17.8807	20.457	24.1229	5.16704	4.56135	4.57353	412	386	480	526	83	64	57
ACCACTCGGGACCCTTTCTT	STAG3	HGLibA_47328	1	-1.86928	4.21958	5.31721e-15	5.32365e-13	1	31.9851	25.2461	22.5879	27.5625	7.53267	6.55694	7.9435	650	545	530	601	121	92	99
CGATGGCGATGACCGCGTAC	RELT	HGLibA_40826	1	1.28086	6.44695	5.53516e-15	5.53012e-13	1	55.9001	40.8107	59.4105	60.0781	145.3	141.758	106.876	1136	881	1394	1310	2334	1989	1332
GCCGCCCCAGTGCCGAGTTG	DIO2	HGLibA_13242	1	1.28323	5.81703	5.66344e-15	5.64632e-13	1	39.4155	40.857	32.859	26.3701	84.7892	89.0888	80.7188	801	882	771	575	1362	1250	1006
TACACGTCTCGGTTGAATAC	PCDHGB5	HGLibA_35561	1	2.31524	3.54805	5.71345e-15	5.68416e-13	1	5.6589	3.28895	4.7733	3.48545	24.9014	20.8824	18.4546	115	71	112	76	400	293	230
CTACACCCTTCTCGTTATTC	ZNF639	HGLibA_56439	1	-1.44217	5.01509	5.8458e-15	5.80359e-13	1	45.4681	41.8298	39.5502	49.8052	17.6177	13.4702	17.6522	924	903	928	1086	283	189	220
CCAGGATCCGCTCCACATTC	VAMP8	HGLibA_53508	1	1.04022	6.16525	5.96222e-15	5.90673e-13	1	51.7175	50.7702	50.7163	44.1643	98.2982	110.399	95.7232	1051	1096	1190	963	1579	1549	1193
CTCTTTGATGATGCCCCCGA	MYO7B	HGLibA_30866	1	-1.74284	4.83793	6.09635e-15	6.02695e-13	1	37.2011	43.4048	47.0937	35.1296	15.9369	11.1896	9.22729	756	937	1105	766	256	157	115
GCCCTCCGACACCGCGTGTT	HIST1H2BI	HGLibA_21436	1	1.0714	6.16053	6.56535e-15	6.47703e-13	1	53.489	41.5056	49.3099	49.851	106.453	95.0756	104.469	1087	896	1157	1087	1710	1334	1302
CCGTTTAACTGCCCAGTAAG	LYPD8	HGLibA_27734	1	2.42341	3.68974	6.76873e-15	6.66373e-13	1	3.93663	4.72496	5.49782	3.71475	28.0763	14.5393	29.4471	80	102	129	81	451	204	367
CCAGTTACCATGACTCATCC	RNF130	HGLibA_41506	1	-1.67811	4.9308	6.84369e-15	6.70952e-13	1	45.2712	46.3695	30.5576	49.9428	11.5169	13.4702	15.4056	920	1001	717	1089	185	189	192
ACGCCACCTTCGGGAATACC	INA	HGLibA_23269	1	1.27955	5.05205	7.23069e-15	7.07422e-13	1	23.4722	21.0307	19.9456	17.7024	50.7988	50.6737	48.0622	477	454	468	386	816	711	599
TTAAACGCTCAGCGAGAGTT	ZBTB2	HGLibA_54836	1	-3.52086	3.28355	7.69764e-15	7.51548e-13	1	15.7957	19.6873	18.6244	8.89706	2.30338	0.855253	0.882611	321	425	437	194	37	12	11
CACCGAGCGCTCGCTCCACG	SYNPO	HGLibA_48019	1	-2.48982	3.77979	7.74695e-15	7.548e-13	1	23.7182	19.4094	13.7232	27.0581	3.23718	4.34753	3.61068	482	419	322	590	52	61	45
CTCTCCTCTTGGGACCTTTC	PRDM7	HGLibA_38397	1	-1.04316	6.76066	8.0764e-15	7.85276e-13	1	128.58	140.128	156.24	130.933	71.3425	70.0594	60.8199	2613	3025	3666	2855	1146	983	758
TTTCAGGTTGGATTCAGTAC	TMEM232	HGLibA_50262	1	-2.38437	3.75933	8.59084e-15	8.33576e-13	1	19.4371	27.5623	16.0673	18.8948	3.17493	4.20499	4.41305	395	595	377	412	51	59	55
AGGTTGACCCTGTATTATGT	ABCB5	HGLibA_00144	1	-1.37152	5.07321	9.20559e-15	8.89566e-13	1	41.9251	39.0968	48.628	52.3275	18.3648	17.1051	17.251	852	844	1141	1141	295	240	215
GCCACGTATTCATCACGCTC	ZNF687	HGLibA_56538	1	-2.37062	3.63409	9.7533e-15	9.38646e-13	1	17.7148	23.2079	18.667	15.4093	3.92197	2.85084	4.0921	360	501	438	336	63	40	51
GGTTACTCACCAAGCTCATT	ZFHX4	HGLibA_55178	1	-3.01857	3.23698	9.86954e-15	9.47898e-13	1	16.337	15.7036	8.60898	18.8031	1.99211	1.63923	1.84546	332	339	202	410	32	23	23
TCAGAAGAGTACCAATGTAG	C12orf60	HGLibA_05274	1	1.41313	5.13495	9.89882e-15	9.48778e-13	1	18.945	20.2432	25.6139	17.0603	54.9698	62.2196	46.3772	385	437	601	372	883	873	578
TAATCCAGATACCACTCAAT	TSPY8	HGLibA_51975	1	-1.79291	4.42399	1.01893e-14	9.74634e-13	1	30.2628	33.5843	25.4434	33.4786	10.8944	7.41219	8.18421	615	725	597	730	175	104	102
GCATGTACCAGCGATTCCTG	RNASE4	HGLibA_41410	1	1.23815	5.30005	1.0809e-14	1.03182e-12	1	23.2261	26.5895	25.486	24.0771	54.4095	69.1329	52.3148	472	574	598	525	874	970	652
AGACTTGCAGGGGGGTTATC	MGAT4C	HGLibA_29148	1	-2.30003	4.15768	1.08467e-14	1.03333e-12	1	32.0343	21.8182	19.9456	33.7538	6.47436	3.77737	6.09804	651	471	468	736	104	53	76
CTTTCCCCTAGGCCGGCTGT	CARD11	HGLibA_07221	1	-2.28848	4.28952	1.24085e-14	1.17973e-12	1	27.3596	20.6138	32.859	36.8723	4.04648	5.9155	8.18421	556	445	771	804	65	83	102
TCCGCCAAAATAAGTCTGCC	FAM124B	HGLibA_16079	1	-1.18926	5.94617	1.25871e-14	1.18952e-12	1	82.9153	74.0244	82.3394	84.7972	31.9983	42.4063	32.1752	1685	1598	1932	1849	514	595	401
TGCGGGAGTCATGCCACGTG	SAMD10	HGLibA_42663	1	1.40866	5.25172	1.25427e-14	1.18952e-12	1	23.5706	28.5351	17.6442	19.2617	64.9304	54.3798	57.8511	479	616	414	420	1043	763	721
TTATGCACTGTGTCTCGTCT	hsa-mir-5047	HGLibA_61474	1	-1.20959	6.31521	1.25803e-14	1.18952e-12	1	107.027	95.0088	117.542	100.528	42.3946	38.8427	55.1231	2175	2051	2758	2192	681	545	687
CCAGCGACGTGGCTGCCGTC	PKLR	HGLibA_36829	1	-1.82514	4.26458	1.27188e-14	1.19956e-12	1	29.1311	28.6277	28.3415	24.0771	6.97239	6.77075	9.62848	592	618	665	525	112	95	120
GGTAGCAGATACCCGCTTAG	RAB44	HGLibA_39951	1	-1.64204	4.79376	1.28212e-14	1.20681e-12	1	38.2345	35.9931	38.9961	42.605	13.758	14.7531	8.82611	777	777	915	929	221	207	110
ACAGCGTACCTCCTTGCATC	PLA2R1	HGLibA_36928	1	1.03826	6.8015	1.31898e-14	1.23656e-12	1	91.8219	75.5994	67.1245	72.644	163.229	152.805	157.024	1866	1632	1575	1584	2622	2144	1957
AAGCTGGGCTGAGAGGCGAC	hsa-mir-4429	HGLibA_60103	1	1.23582	6.2398	1.34307e-14	1.25665e-12	1	53.6858	53.5496	49.1394	34.671	113.986	119.522	103.907	1091	1156	1153	756	1831	1677	1295
GTCTCACGCTTGCAAGTCCT	TMEM213	HGLibA_50213	1	1.01306	6.34381	1.37356e-14	1.28263e-12	1	61.067	51.882	55.7027	57.3264	123.511	103.343	115.141	1241	1120	1307	1250	1984	1450	1435
GCGCAGCCGGGCCCCACGAG	CLTB	HGLibA_10145	1	1.15309	5.20904	1.3893e-14	1.29476e-12	1	23.3245	25.5241	22.8436	25.1319	52.5419	52.598	56.4069	474	551	536	548	844	738	703
TCTCCAAATGTGTCTTGGGG	hsa-mir-642b	HGLibA_62813	1	-3.01126	3.09316	1.44157e-14	1.34083e-12	1	14.3195	11.9051	13.3823	14.0335	0.933802	1.92432	2.16641	291	257	314	306	15	27	27
TGCTCAGCCAGCCCCATTCT	hsa-mir-124-1	HGLibA_57345	1	1.09464	6.13649	1.45124e-14	1.34452e-12	1	44.73	52.7621	47.9887	43.5222	88.1509	101.134	113.616	909	1139	1126	949	1416	1419	1416
AGGCGCCCACGCTGCGTACC	TMEM37	HGLibA_50374	1	1.44834	4.96377	1.74817e-14	1.61328e-12	1	18.1577	21.7719	17.3458	14.2628	50.5498	54.6649	41.1618	369	470	407	311	812	767	513
AAGAGAGGTAGCAACGCTAT	NDFIP2	HGLibA_31394	1	-1.31791	5.23344	1.76009e-14	1.62111e-12	1	57.77	42.9879	55.3191	45.6318	19.4231	20.8824	20.3803	1174	928	1298	995	312	293	254
CGACCACTCGGGCAGGCATG	ADHFE1	HGLibA_00968	1	-1.33856	5.12423	2.03722e-14	1.86905e-12	1	42.1219	49.7511	44.4513	51.3186	20.9172	18.8156	15.8068	856	1074	1043	1119	336	264	197
TCTATAACTTTAATGGCAGC	GLB1L	HGLibA_19219	1	-1.11212	5.91704	2.043e-14	1.87071e-12	1	83.0629	73.8391	79.5265	76.9091	38.5349	31.5731	38.5942	1688	1594	1866	1677	619	443	481
CTGAGCCCGCCGTCTACCCG	DOT1L	HGLibA_13805	1	-1.30184	5.26505	2.10475e-14	1.92352e-12	1	45.4189	51.9283	61.0726	47.237	21.7265	19.1719	21.6641	923	1121	1433	1030	349	269	270
GACCGCCTGGTACTGGATAT	SP2	HGLibA_46297	1	1.13369	6.77993	2.13283e-14	1.94542e-12	1	61.8543	78.1472	78.6316	71.9102	163.727	184.806	129.583	1257	1687	1845	1568	2630	2593	1615
ATCTTTCTGAAAATCCGTCC	GTF2IRD2	HGLibA_20571	1	1.17278	5.34853	2.36212e-14	2.14625e-12	1	26.9167	26.7285	27.7022	24.444	66.8602	52.4555	59.5361	547	577	650	533	1074	736	742
AATCCTTAGTGAGGGTGCCC	OR1F1	HGLibA_33666	1	-1.6716	5.15515	2.46383e-14	2.23436e-12	1	57.6224	53.04	54.211	36.2303	17.4932	11.4746	18.3744	1171	1145	1272	790	281	161	229
GAGTTCTTCATCCGTGTCGC	WFS1	HGLibA_54285	1	1.13935	5.6346	2.4842e-14	2.24851e-12	1	32.1819	34.974	28.3841	35.4048	79.9957	68.2064	68.0413	654	755	666	772	1285	957	848
CCTTCAACCATCTTGTCATA	C15orf32	HGLibA_05384	1	1.04094	6.47427	2.90465e-14	2.62403e-12	1	62.494	62.3973	62.6495	56.9595	119.776	147.103	110.407	1270	1347	1470	1242	1924	2064	1376
CTGTGTTTTCCCTGCTCTGT	hsa-mir-6806	HGLibA_63400	1	1.61557	4.46826	2.98773e-14	2.69393e-12	1	15.0084	10.6543	11.0383	10.1353	33.3679	40.5532	33.6997	305	230	259	221	536	569	420
CTTTATTTGACTTCGCCTCC	RNF148	HGLibA_41539	1	-1.9597	4.45837	3.056e-14	2.75023e-12	1	35.3312	35.4372	26.7646	30.5894	5.29154	10.4056	9.06682	718	765	628	667	85	146	113
CCTGCACGTCCGCGAACACC	SSTR5	HGLibA_47187	1	-1.29161	5.25648	3.35347e-14	3.01218e-12	1	51.1762	48.4077	50.1622	54.3454	21.9755	16.82	23.7503	1040	1045	1177	1185	353	236	296
ATGCCATTCCAGACATTCTC	TDRD6	HGLibA_48912	1	1.54667	4.34166	3.66866e-14	3.28279e-12	1	12.4496	10.0058	10.3564	11.5111	32.2473	34.9228	29.9285	253	216	243	251	518	490	373
ATCGTCGTAGAAGTCAATCG	DSCR6	HGLibA_14012	2	-1.19079	5.4856	3.70969e-14	3.31322e-12	1	51.0778	61.0076	64.1412	59.115	25.6484	23.9471	27.7621	1038	1317	1505	1289	412	336	346
ATCGTCGTAGAAGTCAATCG	RIPPLY3	HGLibA_41333	2	-1.19079	5.4856	3.70969e-14	3.31322e-12	1	51.0778	61.0076	64.1412	59.115	25.6484	23.9471	27.7621	1038	1317	1505	1289	412	336	346
CAGCCTCTCTAGCTGCCAAC	RFPL1	HGLibA_40930	1	2.27514	3.96212	3.89492e-14	3.47207e-12	1	7.62722	3.42791	7.62875	4.76956	29.1969	22.5929	33.459	155	74	179	104	469	317	417
AACGTCCGCTTCATTTACGA	FAM195B	HGLibA_16377	1	-1.20365	6.66297	3.91568e-14	3.484e-12	1	131.533	139.201	129.263	134.511	63.2495	67.7075	42.927	2673	3005	3033	2933	1016	950	535
TAAGTGTCCTAGCACTTAGC	hsa-mir-374c	HGLibA_59399	2	-1.56288	4.71829	5.04004e-14	4.47595e-12	1	33.0185	35.9005	42.5761	34.6251	9.8983	13.4702	13.8008	671	775	999	755	159	189	172
TAAGTGTCCTAGCACTTAGC	hsa-mir-374b	HGLibA_59395	2	-1.56288	4.71829	5.04004e-14	4.47595e-12	1	33.0185	35.9005	42.5761	34.6251	9.8983	13.4702	13.8008	671	775	999	755	159	189	172
ACCTTCCAATACTAAGTTTG	DFFA	HGLibA_13020	1	-1.91014	4.20418	5.22847e-14	4.63457e-12	1	24.5547	27.9329	21.8634	32.4238	7.71943	7.98236	5.53638	499	603	513	707	124	112	69
GTGTGCGGTTCCTATTGCAC	DIABLO	HGLibA_13213	1	3.09421	3.12505	5.34425e-14	4.7283e-12	1	1.2794	3.98379	1.40642	1.51342	16.4972	16.8912	19.1767	26	86	33	33	265	237	239
ATATACACCTGCTATGTGTG	hsa-mir-4789	HGLibA_61265	1	-1.98817	4.04025	6.11287e-14	5.39821e-12	1	27.7532	26.3579	23.7386	18.2069	7.09689	5.70168	5.29566	564	569	557	397	114	80	66
ACGATACCTTCAACAGTGTG	EEF1E1	HGLibA_14503	1	-3.13249	3.31121	6.15746e-14	5.42743e-12	1	14.8116	19.6873	17.3458	11.1443	1.7431	0.855253	2.80831	301	425	407	243	28	12	35
TGTTCCTAAGATTCGTGAAC	SMARCD1	HGLibA_45628	1	-1.77962	4.79166	6.68882e-14	5.85204e-12	1	36.463	43.868	49.6508	28.3422	13.6335	9.19396	11.7147	741	947	1165	618	219	129	146
ACTCGCCGGAGTGTGCCCGC	ZNF689	HGLibA_56546	1	1.07634	6.76495	6.72759e-14	5.87505e-12	1	63.2813	65.4083	74.8385	91.126	158.809	151.594	155.66	1286	1412	1756	1987	2551	2127	1940
CCAGGGCAGGTAGCGCCGCA	FITM2	HGLibA_17542	1	2.19674	4.31647	6.87226e-14	5.9903e-12	1	10.9241	5.7904	4.85854	9.76842	29.7572	46.7538	31.2123	222	125	114	213	478	656	389
CCTGAAGTTGGGTATCTACG	NAGA	HGLibA_31063	1	1.56043	5.12018	7.16815e-14	6.23669e-12	1	18.8466	24.6439	11.8906	20.2706	54.4095	56.019	56.8883	383	532	279	442	874	786	709
CTCTACCGCCAGCGTCGTTC	FGF11	HGLibA_17366	1	-2.12691	4.01409	7.20603e-14	6.2581e-12	1	23.9642	23.7175	24.2074	23.8478	7.59492	5.27406	3.45021	487	512	568	520	122	74	43
TGCTGCCGTCGTATCTTTGC	WWOX	HGLibA_54447	1	-1.12795	6.06509	7.85544e-14	6.79704e-12	1	88.2789	97.5103	90.1386	72.3688	43.3284	38.4864	37.6313	1794	2105	2115	1578	696	540	469
GCTGTCGACCATCGTGTCTA	TAAR5	HGLibA_48128	1	1.1517	6.43545	8.52485e-14	7.36276e-12	1	48.519	50.7702	58.0893	69.6172	140.257	109.401	128.62	986	1096	1363	1518	2253	1535	1603
GCTGGACTTACCCGGACGCT	PLEKHA6	HGLibA_37076	1	1.58351	4.77867	8.96006e-14	7.72449e-12	1	11.7607	14.3602	18.4965	14.3545	40.4025	55.5914	36.6685	239	310	434	313	649	780	457
TGGGCACTGATCACATCCTT	ZMYM4	HGLibA_55399	1	-1.86704	4.00651	9.10859e-14	7.83821e-12	1	22.5372	26.8211	22.6305	20.4999	6.47436	5.55914	6.98065	458	579	531	447	104	78	87
AATGGGACGGTTATGCACAC	NIF3L1	HGLibA_31929	1	1.08116	7.24184	9.15238e-14	7.86155e-12	1	120.51	98.4367	86.5586	103.921	219.941	246.313	183.262	2449	2125	2031	2266	3533	3456	2284
ACCCCAAATATATGGGGTGC	SLC25A32	HGLibA_44709	1	-2.72937	3.2194	9.1823e-14	7.87291e-12	1	15.156	16.5374	14.4051	11.5111	1.43183	2.85084	2.24665	308	357	338	251	23	40	28
ATCACCCAGAAGTGTCCGAA	AGFG2	HGLibA_01187	1	-1.3746	4.82708	1.01625e-13	8.69751e-12	1	42.2203	34.835	38.3995	37.973	16.4349	13.7553	14.1218	858	752	901	828	264	193	176
GAGATCCGTAGCGCGTGTTG	SAFB2	HGLibA_42638	1	-1.55976	4.98703	1.08384e-13	9.25915e-12	1	36.4138	40.7644	43.3859	55.5837	14.256	12.4012	18.2139	740	880	1018	1212	229	174	227
CCTCCGAGTTGACCGCCTGC	KDELC2	HGLibA_24475	1	-1.11463	5.99801	1.12972e-13	9.63369e-12	1	74.5007	82.5479	85.8341	88.6495	36.356	34.2814	44.291	1514	1782	2014	1933	584	481	552
TCGCATTGACAAATCCCGAA	WDR46	HGLibA_54103	1	-2.87574	3.13191	1.36872e-13	1.16297e-11	1	13.729	15.0087	14.2347	11.6946	1.05831	1.92432	2.64783	279	324	334	255	17	27	33
TTCCTCACCTGATGATCTTG	GAPDH	HGLibA_18613	1	-1.34643	5.46691	1.3849e-13	1.1746e-11	1	61.2638	70.5039	55.7879	50.86	24.0921	27.4394	18.6953	1245	1522	1309	1109	387	385	233
ACAGTGATTCGAAGCTACTT	SETD4	HGLibA_43649	1	-1.5078	4.58117	1.40872e-13	1.19265e-11	1	33.0677	32.7042	32.6459	33.4786	13.3845	11.831	9.46801	672	706	766	730	215	166	118
ACATTGAAAGCCTCGTACCC	HMBS	HGLibA_21668	1	2.11312	4.18857	1.43263e-13	1.21073e-11	1	6.8891	4.95658	6.05186	12.0615	36.2938	32.2145	28.725	140	107	142	263	583	452	358
AGTTGAATGGACCTCGACTA	NonTargetingControlGuideForHuman_0274	HGLibA_64657	2	1.10341	5.38158	1.45226e-13	1.22512e-11	1	29.3279	24.5513	30.2167	27.4249	60.3859	61.6495	57.6907	596	530	709	598	970	865	719
AGTTGAATGGACCTCGACTA	NonTargetingControlGuideForHuman_0274	HGLibB_57302	2	1.10341	5.38158	1.45226e-13	1.22512e-11	1	29.3279	24.5513	30.2167	27.4249	60.3859	61.6495	57.6907	596	530	709	598	970	865	719
TAGTCCCTTAAATTGACCGA	KCNS2	HGLibA_24386	1	1.66765	5.12327	1.47992e-13	1.24623e-11	1	15.5005	25.1535	15.6411	15.6845	53.289	75.0484	43.1677	315	543	367	342	856	1053	538
TCCGAAAACATTGCTGTGAA	HAUS6	HGLibA_20890	1	-1.45126	5.30657	1.49841e-13	1.25955e-11	1	60.7225	54.2444	55.1486	46.6408	22.9715	22.4504	13.8811	1234	1171	1294	1017	369	315	173
TGTCATTAGCGTAACGATAT	NonTargetingControlGuideForHuman_0224	HGLibB_57252	2	-1.38233	5.30459	1.51783e-13	1.2736e-11	1	57.9669	61.5635	42.4483	52.1441	22.349	16.6062	22.6269	1178	1329	996	1137	359	233	282
TGTCATTAGCGTAACGATAT	NonTargetingControlGuideForHuman_0224	HGLibA_64607	2	-1.38233	5.30459	1.51783e-13	1.2736e-11	1	57.9669	61.5635	42.4483	52.1441	22.349	16.6062	22.6269	1178	1329	996	1137	359	233	282
CTGACTACCCTGGAAGTAGC	FAU	HGLibA_16924	1	-1.8468	4.69704	1.74468e-13	1.45876e-11	1	37.5948	37.2438	35.5014	38.982	6.34985	10.5481	14.3625	764	804	833	850	102	148	179
ATTAGTTATGATTCACCGTG	ADAMTS20	HGLibA_00825	1	1.31925	5.03343	1.7586e-13	1.46779e-11	1	22.8325	20.5675	17.8146	18.4362	42.2701	59.2262	47.5807	464	444	418	402	679	831	593
TGGCTATCTGTAACCCATTA	OR52D1	HGLibA_34155	1	-1.58535	4.80519	1.79285e-13	1.49374e-11	1	32.0835	39.9769	44.9628	38.8444	16.3727	12.1161	10.3506	652	863	1055	847	263	170	129
GGACCTAGACCGAGGCATGC	POLG2	HGLibA_37526	1	1.03268	6.36454	1.95085e-13	1.62251e-11	1	49.7984	53.9202	58.0893	65.4897	103.652	121.303	123.967	1012	1164	1363	1428	1665	1702	1545
GCCTGAATACCGCGTCATCG	PRPF31	HGLibA_38718	1	1.23583	6.70388	2.00252e-13	1.66255e-11	1	55.5557	62.6753	59.8367	85.531	160.116	179.247	126.213	1129	1353	1404	1865	2572	2515	1573
CAGGTAATGACCGAAGTAGC	C11orf42	HGLibA_05139	1	1.09273	5.77817	2.08456e-13	1.72762e-11	1	36.5614	43.3122	33.6262	34.0748	85.723	72.7677	77.5093	743	935	789	743	1377	1021	966
TGCATCATCGTTTACCTGTA	TMEM104	HGLibA_49847	1	-1.69576	4.61207	2.15877e-13	1.78599e-11	1	45.0252	33.2137	27.9153	32.0569	10.8944	8.90888	12.1961	915	717	655	699	175	125	152
AGACCTCGAAGTACTTGCGC	RBM24	HGLibA_40514	1	-3.76878	3.0734	2.18042e-13	1.80074e-11	1	13.5322	6.43892	17.3032	17.5189	0.498028	1.71051	0.802373	275	139	406	382	8	24	10
ATTCACGTCGTCCTTATGCA	MMP9	HGLibA_29542	1	-1.31153	5.32733	2.39797e-13	1.97349e-11	1	52.4556	58.0893	57.9189	46.6866	25.7107	17.2476	21.985	1066	1254	1359	1018	413	242	274
AAGCCCAGGTGTCCGTGCCG	RPL3L	HGLibA_41979	1	1.35723	4.74917	2.68047e-13	2.19831e-11	1	16.9275	18.4366	13.9363	14.9507	40.4648	37.2035	45.8155	344	398	327	326	650	522	571
TATCACTTGTTATGTGACCT	hsa-mir-4501	HGLibA_60431	1	-1.68668	4.5785	2.75935e-13	2.25908e-11	1	35.2328	38.4019	33.2852	27.9294	8.65323	13.6128	9.14706	716	829	781	609	139	191	114
CAATATTGCCCTGATATAGC	TTC1	HGLibA_52044	1	-1.74553	4.12813	2.85425e-13	2.33272e-11	1	26.5722	24.4123	22.6732	25.5446	6.10084	8.40998	7.70279	540	527	532	557	98	118	96
TTACAAGTTATGTTGGGTGC	TM2D1	HGLibA_49681	1	-2.61698	4.39843	2.90436e-13	2.36957e-11	1	28.2945	41.8298	32.4755	28.0211	7.59492	1.99559	6.33875	575	903	762	611	122	28	79
ACGAGGGCATTTCATGATGC	hsa-mir-3616	HGLibA_59093	1	-1.3519	5.01739	2.99339e-13	2.43798e-11	1	43.4505	48.2224	38.1011	44.6687	13.8203	18.8156	18.6953	883	1041	894	974	222	264	233
GGTGAGCAATGTCTCGGCAG	IL1RL2	HGLibA_23064	1	-1.20478	5.2066	3.31746e-13	2.69262e-11	1	53.0953	47.157	48.2444	45.907	24.2789	19.5283	19.3372	1079	1018	1132	1001	390	274	241
TGAAGACGCGCGCTTAACTC	UTS2	HGLibA_53460	1	1.6119	4.6451	3.38873e-13	2.74574e-11	1	12.9909	16.2594	9.67445	14.1252	43.8264	31.5731	46.2167	264	351	227	308	704	443	576
ACACTCTCCAGTTCATAATG	OR2A12	HGLibA_33723	1	-1.35614	5.01128	3.45348e-13	2.79341e-11	1	36.4138	46.0452	43.599	47.879	19.8589	16.3923	14.6032	740	994	1023	1044	319	230	182
CATCCATGATCACCTTCACT	TRIM29	HGLibA_51454	1	1.10478	6.3833	3.51782e-13	2.84058e-11	1	44.1887	55.7268	54.9782	68.4707	112.056	124.867	123.485	898	1203	1290	1493	1800	1752	1539
TACTTTCCTACTGGCCGTGA	OR7D4	HGLibA_34474	1	-1.28777	5.77619	3.63604e-13	2.93102e-11	1	78.3389	73.7465	61.7972	78.927	35.858	22.878	31.1321	1592	1592	1450	1721	576	321	388
GCTTTGTTCAGATGGTTCTT	WDR12	HGLibA_54028	1	-2.27747	4.29567	3.77464e-13	3.03756e-11	1	30.2136	31.1292	34.9474	21.8299	3.29943	8.83761	6.17828	614	672	820	476	53	124	77
ACCTGAGTCCTATCTGAACC	WWC2	HGLibA_54443	1	-1.75079	4.26356	3.83976e-13	3.0847e-11	1	23.2261	31.7777	31.4526	22.7013	8.77774	8.1249	7.38184	472	686	738	495	141	114	92
ACTCGTACATCCGCAAGACC	OTUB1	HGLibA_34753	1	-2.09645	3.96311	4.04146e-13	3.24121e-11	1	22.8817	31.3145	17.5589	20.2706	4.73126	6.34312	5.05495	465	676	412	442	76	89	63
AAACCTATTACTCTGCCTGA	DZANK1	HGLibA_14295	1	1.72611	4.10177	4.45916e-13	3.57013e-11	1	7.5288	10.3301	8.43851	8.07156	25.0881	35.1366	25.1143	153	223	198	176	403	493	313
CCTTTGTGCCGATGCTTCAC	SGPP2	HGLibA_43853	1	-1.27492	5.19456	4.56008e-13	3.63858e-11	1	43.2537	46.1842	59.8793	45.6777	21.4774	20.4548	18.4546	879	997	1405	996	345	287	230
GGACGTAATTGCCATCAATC	GLA	HGLibA_19214	1	-1.21734	5.27586	4.57154e-13	3.64155e-11	1	42.9585	49.9364	58.8565	52.5568	20.9172	21.5239	23.5095	873	1078	1381	1146	336	302	293
CCGCCCTGTGTGCTCCCGCC	KRTAP10-9	HGLibA_25625	1	1.17093	6.11077	4.63379e-13	3.68492e-11	1	45.3697	38.6335	41.5959	54.1161	112.181	81.5341	109.765	922	834	976	1180	1802	1144	1368
TACTCGCTCGCTGCCGTTCT	MFHAS1	HGLibA_29064	1	-1.86585	4.33072	4.67821e-13	3.70774e-11	1	29.5739	29.1836	26.381	30.9104	8.40422	10.3343	5.05495	601	630	619	674	135	145	63
GACACTCTTGTTCTTGCGCA	SLC6A6	HGLibA_45333	1	-2.42778	4.39407	4.7145e-13	3.72505e-11	1	35.8233	33.538	30.2167	28.6632	6.72337	2.42322	8.74587	728	724	709	625	108	34	109
TCCTAGGCGCTGACACCGCT	ADM	HGLibA_00992	1	1.07617	6.05937	4.71585e-13	3.72505e-11	1	39.8092	49.9364	38.6978	52.19	99.8546	94.3629	91.3903	809	1078	908	1138	1604	1324	1139
GATCACATTGTCACGGTAGT	PCDH12	HGLibA_35397	1	-2.59227	3.12238	5.28646e-13	4.1549e-11	1	12.302	13.0631	16.4082	11.5111	2.49014	1.71051	2.40712	250	282	385	251	40	24	30
AGTCAATCTTTCCCGTTTAT	WDR78	HGLibA_54184	1	-1.1302	5.53291	5.5114e-13	4.31729e-11	1	68.891	60.5444	53.1456	58.106	26.271	27.0117	29.2064	1400	1307	1247	1267	422	379	364
GACTGCTGATGGCCTGTCAT	hsa-mir-4529	HGLibA_60577	1	1.06806	6.41032	5.66646e-13	4.4314e-11	1	60.1812	52.7621	65.8886	52.3734	133.285	99.8507	130.466	1223	1139	1546	1142	2141	1401	1626
GTGGGCATTCATCTGCGCAT	POFUT1	HGLibA_37469	1	2.22683	3.41495	5.94043e-13	4.6303e-11	1	3.7398	4.16909	2.85545	5.68678	20.3569	20.8111	16.6091	76	90	67	124	327	292	207
CTTGTCTCTGCTTCATACGC	PIGL	HGLibA_36564	1	1.62734	4.09368	6.20397e-13	4.81978e-11	1	8.41455	7.64332	9.67445	10.1353	31.0022	26.299	25.8364	171	165	227	221	498	369	322
GCGGATGACCCTCTCAGTCG	SMOX	HGLibA_45801	1	-2.15095	3.72475	6.29439e-13	4.88198e-11	1	22.488	19.0851	15.1296	21.6006	3.48619	5.48787	4.25258	457	412	355	471	56	77	53
TGCCCACATAGCAGCTGTAC	MEP1A	HGLibA_28896	1	-2.09474	3.67266	6.4145e-13	4.96697e-11	1	15.9926	23.6248	19.221	16.2348	4.42	4.49008	4.25258	325	510	451	354	71	63	53
CACTCAGGTCTGGACGGATC	SNAPC2	HGLibA_45894	1	-1.23287	5.34553	6.43516e-13	4.97161e-11	1	58.951	59.7106	45.6447	50.7224	19.7966	24.8736	23.991	1198	1289	1071	1106	318	349	299
CGGCTCACCAAGAACATGTC	SSRP1	HGLibA_47166	1	-3.48001	3.19672	6.44158e-13	4.97161e-11	1	14.6639	11.8124	15.4706	17.1979	1.18282	2.42322	0.320949	298	255	363	375	19	34	4
CGTCTCCAAGTTCCACTTCG	KIF7	HGLibA_24962	1	-1.13036	5.6989	6.6148e-13	5.09515e-11	1	69.4815	68.0951	71.5568	61.0412	34.8619	25.8714	31.774	1412	1470	1679	1331	560	363	396
TCAGCTTCGACTATTCCTAC	KIF1B	HGLibA_24885	1	-1.95219	4.28457	6.76515e-13	5.19584e-11	1	28.2945	35.3909	24.1222	25.6822	9.96055	5.13152	6.82017	575	764	566	560	160	72	85
TGAGACGACAATGGTCCTTG	FAM26E	HGLibA_16565	1	1.11945	5.11779	6.89958e-13	5.29046e-11	1	21.7499	22.3741	22.5879	25.4988	49.616	52.598	48.0622	442	483	530	556	797	738	599
GAAGTTGCCGCGCCCGTGAA	FAM46B	HGLibA_16598	1	-2.43015	4.01208	7.38583e-13	5.65411e-11	1	24.0134	21.4476	28.0005	24.8109	6.97239	2.13813	4.49329	488	463	657	541	112	30	56
CTCGCAGGGACGGATCCTCT	hsa-mir-4740	HGLibA_61057	1	-1.33404	5.0339	8.17853e-13	6.2407e-11	1	48.9618	35.6688	47.1789	44.1643	16.3727	15.8934	20.1396	995	770	1107	963	263	223	251
GGTGGTGACCGTTGTATTAC	TMEM123	HGLibA_49904	1	1.14427	5.90422	8.43328e-13	6.41432e-11	1	32.2312	46.2305	45.0906	33.9372	90.5788	82.8882	87.6994	655	998	1058	740	1455	1163	1093
AGTCGAAGGATCAGTTCGTG	ELOVL5	HGLibA_14968	1	-2.6194	3.35353	9.01802e-13	6.84803e-11	1	14.4671	14.1749	13.638	20.5458	2.80141	1.49669	3.36997	294	306	320	448	45	21	42
CGAGGACCTGTTTGAATACG	CDK8	HGLibA_08796	1	1.21644	5.36662	9.52334e-13	7.22013e-11	1	22.3896	24.9219	28.5972	29.1218	54.4095	55.0212	73.8184	455	538	671	635	874	772	920
GCGTTATGGCTATGGAGTCC	KRTAP20-2	HGLibA_25701	1	-2.23256	3.94903	1.00364e-12	7.58474e-11	1	20.2736	27.2843	18.667	26.1867	7.2214	3.42101	4.01187	412	589	438	571	116	48	50
GAACCCACTGGCCATTCTCG	AIFM3	HGLibA_01344	1	2.1094	4.06621	1.03701e-12	7.82439e-11	1	4.03505	5.65143	10.8678	6.97089	28.3876	28.5084	32.4159	82	122	255	152	456	400	404
GGGGGTTCCGACGGCGACCT	hsa-mir-6790	HGLibA_63339	1	-1.42704	4.73078	1.05109e-12	7.91797e-11	1	39.0218	39.2357	36.4816	29.8097	11.7037	13.8979	14.7637	793	847	856	650	188	195	184
GCTGCCTCAAATCGTCGTAG	DNM1L	HGLibA_13686	1	3.21272	2.76215	1.06505e-12	8.0103e-11	1	2.06673	1.57499	0.809756	1.46756	18.676	15.1807	7.3016	42	34	19	32	300	213	91
GAGCAATCTCTTCCTCCACA	COL4A4	HGLibA_10579	1	-1.01231	5.94761	1.1277e-12	8.468e-11	1	79.5691	85.2346	72.2814	77.2301	39.4687	41.6223	35.7056	1617	1840	1696	1684	634	584	445
TTGGTGGAGCTAGGCTACCG	C4orf22	HGLibA_06304	1	-1.92823	4.14107	1.14963e-12	8.61895e-11	1	20.4213	22.6984	30.2593	28.8925	5.41605	6.05804	8.74587	415	490	710	630	87	85	109
GCCCCTCCTCAAAACGCTGC	KALRN	HGLibA_24022	1	1.19381	5.81737	1.15519e-12	8.63313e-11	1	33.4613	43.5901	36.1407	31.9652	83.3574	98.5679	67.0784	680	941	848	697	1339	1383	836
GCTGTTTCATGCTTCATTAT	SLC9A7	HGLibA_45425	1	-1.04574	5.68994	1.15345e-12	8.63313e-11	1	68.7926	63.4164	65.1214	67.0031	28.9479	31.7869	35.3847	1398	1369	1528	1461	465	446	441
GGAGTACCGCATCCGCACGC	ATHL1	HGLibA_03508	1	-1.53863	4.58634	1.21257e-12	9.04767e-11	1	29.1311	34.6961	39.5076	29.5804	11.8904	12.9001	9.46801	592	749	927	645	191	181	118
CCAAGCCTTATTCATTACGC	SNCAIP	HGLibA_45910	1	-1.05772	6.21871	1.29074e-12	9.61568e-11	1	96.2506	83.6596	89.0305	113.69	49.4915	44.4019	43.8898	1956	1806	2089	2479	795	623	547
CGATAGAAACAGTTGCCGTC	OTUB1	HGLibA_34752	1	-2.07908	3.85389	1.2971e-12	9.63267e-11	1	28.885	17.2785	17.5589	21.4171	5.78957	4.77516	4.49329	587	373	412	467	93	67	56
GTATTGTAGAAATAGAGCTG	GIPC2	HGLibA_19122	1	-2.31434	3.50697	1.33783e-12	9.90393e-11	1	15.7957	19.2704	18.2408	14.9049	2.73915	2.77957	4.81424	321	416	428	325	44	39	60
CACGGAACTTGTTCGACTGC	ANKS6	HGLibA_02161	1	-1.59461	5.04672	1.405e-12	1.03524e-10	1	35.7249	55.6341	38.9961	54.2078	16.9329	11.4034	17.4917	726	1201	915	1182	272	160	218
CGACTTGTGTAGCGTCTGCG	SQSTM1	HGLibA_46919	1	-2.60346	3.20556	1.50459e-12	1.10689e-10	1	11.8099	15.8888	11.6349	17.2438	3.05042	1.63923	2.24665	240	343	273	376	49	23	28
CCCAACCAGCCGACGAGATT	NR2F2	HGLibA_32612	1	1.1415	6.07058	1.57982e-12	1.15862e-10	1	44.3363	41.5519	43.8547	47.2828	116.85	73.5517	102.463	901	897	1029	1031	1877	1032	1277
CTCTGCTATTCTACTGCAAC	OR5W2	HGLibA_34368	1	-2.60061	3.56767	1.61947e-12	1.18586e-10	1	23.915	17.1859	21.2667	10.5939	3.11267	3.77737	2.08617	486	371	499	231	50	53	26
CCATCCCGGCAACAGGAACA	MRGPRF	HGLibA_29841	1	-1.9494	3.98993	1.62827e-12	1.19046e-10	1	17.8132	23.1153	20.7979	30.5435	5.22929	6.12931	6.57946	362	499	488	666	84	86	82
GTCGGCCGGTGTCTCGCCAC	GLTSCR1	HGLibA_19351	1	1.18446	5.25291	1.66574e-12	1.21377e-10	1	22.4388	24.8292	28.4267	22.793	66.4244	50.9588	50.4693	456	536	667	497	1067	715	629
GTTGACTGTGAAGCTGTACG	SIRT1	HGLibA_44215	1	1.56455	4.65928	1.66788e-12	1.21377e-10	1	10.5797	17.6028	12.3594	14.2628	49.3047	39.3416	32.8973	215	380	290	311	792	552	410
TGCCTGATTTGCCGTTGACC	GTF2F1	HGLibA_20538	1	-1.02768	6.18897	1.66436e-12	1.21377e-10	1	94.2823	88.9405	103.436	85.9437	42.0211	42.6914	52.4752	1916	1920	2427	1874	675	599	654
TTGCTATTTCAAAAGACTAG	hsa-mir-3975	HGLibA_59660	1	2.42646	3.10262	1.80526e-12	1.3097e-10	1	3.1493	4.26173	2.38665	2.06375	16.8707	14.468	16.5289	64	92	56	45	271	203	206
CATCATCTGAAGTACTAGTC	ANO4	HGLibA_02179	1	1.54517	4.53937	2.0402e-12	1.47041e-10	1	15.4513	13.1558	8.82208	13.4832	37.3521	41.2659	32.7368	314	284	207	294	600	579	408
CCACATCCCCTCAACGATCA	SUSD5	HGLibA_47855	1	1.11841	6.06499	2.04236e-12	1.47041e-10	1	39.8584	47.9908	41.7237	48.4752	95.1855	78.1131	116.745	810	1036	979	1057	1529	1096	1455
TCTTGTCCTGAAAGCTATGT	OR11H1	HGLibA_33568	1	1.53752	5.15266	2.03896e-12	1.47041e-10	1	17.3704	12.6925	20.2865	27.8377	56.9619	53.0969	60.2582	353	274	476	607	915	745	751
TTGGAACTACCAACAATTAT	MTMR6	HGLibA_30433	1	-2.18026	3.79359	2.04861e-12	1.47266e-10	1	19.4863	22.3278	24.5484	16.0514	5.4783	2.92211	5.21543	396	482	576	350	88	41	65
TCCCGGATGCGAGATCTCAT	YIPF6	HGLibA_54684	1	-1.26396	5.19726	2.08199e-12	1.49438e-10	1	51.2254	47.9908	50.5458	45.2191	22.1622	15.4658	23.2688	1041	1036	1186	986	356	217	290
GCCGTTGAGCTCGTACTCCT	NINJ1	HGLibA_31939	1	-1.67513	4.60789	2.10351e-12	1.50752e-10	1	33.5598	33.1674	30.4298	40.3578	14.6918	8.33871	9.14706	682	716	714	880	236	117	114
TCTCAAGGCTCGCCATAAAA	ATP8B1	HGLibA_03780	1	4.05553	3.72337	2.11452e-12	1.51312e-10	1	2.46039	2.82571	1.44904	0.0917222	27.6405	38.2726	19.4174	50	61	34	2	444	537	242
TAGTGATGTTCCGCCCCACC	SGSH	HGLibA_43857	1	1.33181	5.61283	2.17298e-12	1.5526e-10	1	22.242	27.8865	36.4816	31.7818	85.723	57.6583	80.2373	452	602	856	693	1377	809	1000
GAGGATGCGAGCACTCTCGT	WNT5A	HGLibA_54373	1	-1.40288	4.88994	2.42432e-12	1.72694e-10	1	43.5982	38.5409	37.0357	41.7336	15.0031	11.831	18.8558	886	832	869	910	241	166	235
ACACTCACCAAGGCCGCCGC	SYT15	HGLibA_48062	1	-2.11841	3.38697	2.47506e-12	1.75778e-10	1	16.2386	14.6381	15.2575	15.4552	3.79746	3.2072	3.61068	330	316	358	337	61	45	45
GAAGGATGTCTGCATAGTTC	RNF103-CHMP3	HGLibA_41460	1	1.43364	5.14977	2.56267e-12	1.81726e-10	1	25.0468	16.491	14.7887	25.6364	51.2969	54.166	60.5792	509	356	347	559	824	760	755
AGAATTAGACCAGCAGCTAC	MAP3K7CL	HGLibA_28200	1	-1.76045	3.99874	2.66355e-12	1.88313e-10	1	20.0276	24.088	21.0537	25.6364	5.91408	7.76854	6.41899	407	520	494	559	95	109	80
CCAGATTGTCATCGAGATGC	TYW1B	HGLibA_52482	1	-1.55927	4.73801	2.73018e-12	1.92735e-10	1	41.433	35.6225	41.2549	29.8097	13.4467	9.33651	14.9241	842	769	968	650	216	131	186
ACAATTTCCTGCGCCCGCTG	RASGRF1	HGLibA_40339	1	-1.42928	4.64143	2.73588e-12	1.92845e-10	1	28.885	35.7152	32.1771	39.1654	14.1315	12.1873	11.4739	587	771	755	854	227	171	143
CTTGGACCCTGACAACATAC	TRUB1	HGLibA_51803	1	2.92978	2.43186	2.81035e-12	1.97508e-10	1	1.57465	1.25073	1.53427	1.19239	10.7698	8.26744	12.838	32	27	36	26	173	116	160
TTAAAACGTGTTAGTCCAGT	ANTXR2	HGLibA_02216	1	1.61726	4.14911	2.90771e-12	2.04046e-10	1	6.79069	10.2837	9.50398	10.8691	29.5704	27.1543	29.5273	138	222	223	237	475	381	368
TCCATCTTTCCAACCTTAAC	TMX3	HGLibA_50693	1	-1.22131	5.27492	2.95093e-12	2.06771e-10	1	49.6015	56.0047	49.7361	48.9797	17.929	26.6554	21.1827	1008	1209	1167	1068	288	374	264
TTTCGGCAGCCTGAATGACG	FGA	HGLibA_17337	1	1.01631	5.81534	2.98718e-12	2.09001e-10	1	39.9076	42.5247	33.9245	39.9909	70.7822	80.465	86.0144	811	918	796	872	1137	1129	1072
GTGGTGCACCACGAGACCAC	RSG1	HGLibA_42315	1	1.31133	6.049	3.0728e-12	2.14673e-10	1	37.398	42.3394	44.9201	37.1475	109.255	125.009	66.8377	760	914	1054	810	1755	1754	833
TTCCAGTCACAATCGTTCGC	WDR72	HGLibA_54165	1	-1.39099	5.03628	3.16711e-12	2.20934e-10	1	43.7458	36.7343	53.6144	43.7515	17.3687	13.4702	20.0593	889	793	1258	954	279	189	250
TACACGAAGCAACGTCAGCT	CEP97	HGLibA_09182	1	-1.39831	4.83295	3.20452e-12	2.23214e-10	1	37.9393	38.4482	46.497	31.69	13.8203	16.7487	13.3996	771	830	1091	691	222	235	167
TATCTCTGCATAAAAGTGCC	NonTargetingControlGuideForHuman_0869	HGLibB_57897	2	1.46175	4.65984	3.38083e-12	2.35147e-10	1	13.975	13.7117	12.0611	17.7941	33.7414	48.8919	36.2673	284	296	283	388	542	686	452
TATCTCTGCATAAAAGTGCC	NonTargetingControlGuideForHuman_0869	HGLibA_65252	2	1.46175	4.65984	3.38083e-12	2.35147e-10	1	13.975	13.7117	12.0611	17.7941	33.7414	48.8919	36.2673	284	296	283	388	542	686	452
AGCTTCCGCATGCGCCAGTG	DENND6B	HGLibA_12967	1	-1.32584	4.96486	3.547e-12	2.46341e-10	1	51.1762	34.3718	40.0616	41.9171	15.2521	17.3189	17.572	1040	742	940	914	245	243	219
CACAGAGCTCTAGCCGCTCC	UQCRH	HGLibA_53123	1	1.4067	4.89178	3.60664e-12	2.50115e-10	1	15.1068	12.7389	19.562	21.9216	46.6278	42.5488	48.7843	307	275	459	478	749	597	608
GCCCCGCTTACTTGGCTTTG	GLRX3	HGLibA_19318	1	-2.41895	3.43383	3.71608e-12	2.57326e-10	1	15.0576	12.9705	16.323	21.0503	2.73915	2.2094	4.25258	306	280	383	459	44	31	53
CCTGTGTGACGTGGTCGTTC	UNC5B	HGLibA_53018	1	-1.09733	5.38221	3.97731e-12	2.75012e-10	1	56.1954	52.6694	54.8503	51.7772	23.096	29.0073	23.4293	1142	1137	1287	1129	371	407	292
TTCAGTCCGGTTCCAGTTGT	RIN3	HGLibA_41295	1	-1.00631	5.72134	4.104e-12	2.83357e-10	1	67.6608	66.2421	62.82	71.4975	32.5586	31.3593	36.2673	1375	1430	1474	1559	523	440	452
GCCGCGTCTGCATCCTGCGT	ZDHHC24	HGLibA_55110	1	-1.22663	5.08345	4.36223e-12	3.00745e-10	1	46.8459	36.5027	47.3068	48.3376	17.8667	18.6017	20.9419	952	788	1110	1054	287	261	261
AGAAATCGCAATTGAAGACC	VDAC2	HGLibA_53601	1	1.43045	4.92255	4.44646e-12	3.06105e-10	1	18.5514	12.044	22.6732	16.7852	42.8304	50.6737	48.2226	377	260	532	366	688	711	601
TTTGACAATGGCCACCTTCA	HYOU1	HGLibA_22462	1	-1.72223	4.43016	4.46591e-12	3.06995e-10	1	22.488	31.8703	38.3569	29.4428	10.7698	7.34092	9.62848	457	688	900	642	173	103	120
GTACCAGAACTTTCCTTGAG	RC3H2	HGLibA_40666	1	-2.57677	3.47899	4.90587e-12	3.36259e-10	1	14.4179	22.2814	15.5558	16.0973	1.49408	3.06465	4.0921	293	481	365	351	24	43	51
CTGAGCCAATGTTTCTACCG	ACAD11	HGLibA_00357	1	1.27608	4.93643	4.98333e-12	3.40578e-10	1	18.7482	21.9572	20.3291	14.859	41.3363	51.8853	44.6922	381	474	477	324	664	728	557
CTTCAACCAGGTGGAGATCA	RPS15	HGLibA_42077	1	-1.97668	3.76631	4.98066e-12	3.40578e-10	1	17.6656	19.5947	17.5163	24.3523	4.23324	4.70389	6.17828	359	423	411	531	68	66	77
CCGCTCGCGTTTCCAGACGC	MAB21L2	HGLibA_27825	1	-1.16146	6.13569	5.02274e-12	3.42775e-10	1	90.1488	77.684	94.9971	105.068	36.0448	50.9588	36.3475	1832	1677	2229	2291	579	715	453
TTGGTTAAGCCGAATTAAAG	HOOK1	HGLibA_21875	1	-2.5579	3.14879	5.05086e-12	3.44195e-10	1	13.3353	13.6653	13.2118	13.9418	2.86366	1.28288	2.72807	271	295	310	304	46	18	34
TGTCTTCATCGCCGGCATCG	TMEM100	HGLibA_49837	1	-1.09631	5.75483	5.54814e-12	3.76994e-10	1	72.9753	72.0325	73.8583	60.3074	36.4183	27.3681	34.1009	1483	1555	1733	1315	585	384	425
TAGCTACGCGCTAACATCCG	SDPR	HGLibA_43156	1	-1.36127	5.46166	5.70365e-12	3.87003e-10	1	57.8192	63.4164	52.2932	64.4807	17.2442	30.9316	21.3431	1175	1369	1227	1406	277	434	266
CCTCCCGACGCGAGGCACTC	NEIL2	HGLibA_31632	1	1.40716	5.00257	5.74133e-12	3.89e-10	1	20.5689	17.2322	13.3823	23.7102	43.7642	47.3952	57.8511	418	372	314	517	703	665	721
AAGTCGACTCCGAATCTCCT	OR52D1	HGLibA_34153	1	-1.75659	4.26076	6.0629e-12	4.09024e-10	1	30.9517	31.2218	20.0734	26.737	7.2214	7.05583	9.94943	629	674	471	583	116	99	124
GATGCATATATTTCTCGATG	TRIM64C	HGLibA_51583	1	-1.90457	4.62869	6.15996e-12	4.14979e-10	1	36.7583	41.5056	32.9443	32.1486	5.10478	11.1183	12.5973	747	896	773	701	82	156	157
AGTGGCTCAGGTTCGTTGCA	hsa-mir-891a	HGLibA_64243	1	-2.01838	4.3778	6.17857e-12	4.15639e-10	1	30.8041	31.4071	27.1907	32.4697	5.85183	4.84643	11.9554	626	678	638	708	94	68	149
CAAGATCTAATAGCCGCAAC	MRPS28	HGLibA_30084	1	2.31116	3.55262	6.44225e-12	4.32759e-10	1	2.90326	5.55878	5.28472	3.53131	27.3915	23.5194	13.4799	59	120	124	77	440	330	168
CTCACCTGCTGCTTGGGGTT	hsa-mir-6855	HGLibA_63591	1	-1.09969	6.0063	6.47549e-12	4.34374e-10	1	88.5742	92.2294	72.324	79.4315	34.4884	35.7068	46.2969	1800	1991	1697	1732	554	501	577
CGTCCGCAGCACGCTCAGAT	MNT	HGLibA_29577	1	1.71722	4.0317	6.63935e-12	4.44518e-10	1	5.36366	9.72787	8.73684	9.03464	28.0141	26.0852	27.04	109	210	205	197	450	366	337
TGTGGCAAAATAGCAATGTA	hsa-mir-3064	HGLibA_58461	1	1.10929	5.95127	6.64557e-12	4.44518e-10	1	33.1661	45.1651	50.0344	36.8265	94.0027	92.2247	81.12	674	975	1174	803	1510	1294	1011
CGAACACATCGCTGACAACT	TLR1	HGLibA_49641	1	-2.2483	3.98616	7.7118e-12	5.12927e-10	1	20.0276	17.6028	28.2562	28.9842	2.86366	6.69948	5.45614	407	380	663	632	46	94	68
AAGTGCAGCGCTATGACGGC	DUOX2	HGLibA_14099	1	-3.11403	3.11775	7.89948e-12	5.2467e-10	1	14.7132	10.5154	14.5756	15.0883	0.498028	2.2094	2.08617	299	227	342	329	8	31	26
CATGAAGATGACCGACGAGC	SOX9	HGLibA_46280	1	-3.4823	3.41914	8.11453e-12	5.38195e-10	1	20.2244	17.5565	16.3656	14.9507	0.249014	1.63923	2.80831	411	379	384	326	4	23	35
CAGTAAGTCAACTTCAATGT	B2M	HGLibA_03946	1	-1.38146	4.67167	8.13723e-12	5.38943e-10	1	40.1536	33.7696	35.5014	28.388	14.0693	12.3299	13.2392	816	729	833	619	226	173	165
TTCTGCACCTATCCGAGCTA	GPR151	HGLibA_19933	1	-2.34568	3.39525	8.39834e-12	5.55457e-10	1	11.9083	18.2977	13.3397	19.7203	2.42789	3.70609	3.20949	242	395	313	430	39	52	40
TATAGCCACATGGTACGTCC	EIF4E2	HGLibA_14821	1	1.03557	5.97657	8.68716e-12	5.72151e-10	1	48.7158	37.4291	39.7633	47.6038	99.0453	78.2556	89.3844	990	808	933	1038	1591	1098	1114
GCTGTTGTATTACAATGCTG	FAM180A	HGLibA_16313	1	1.27124	5.40696	8.74908e-12	5.75426e-10	1	33.855	24.1344	23.1846	24.3064	56.0904	55.8052	79.114	688	521	544	530	901	783	986
ATATCGATCCTGTAAGTCCC	ICA1	HGLibA_22489	1	-1.62696	4.44537	9.33515e-12	6.11414e-10	1	29.7216	29.6005	25.5286	37.1475	12.1394	9.8354	7.54231	604	639	599	810	195	138	94
GTACTTTCTGTCCCAACAAA	C7orf10	HGLibA_06522	1	-1.72174	4.40903	9.49214e-12	6.20833e-10	1	32.0835	30.6659	26.3384	31.369	12.5129	8.48125	6.25851	652	662	618	684	201	119	78
GTGTTGTCAAGTGTACCAGC	SLC46A3	HGLibA_45191	1	-1.66741	4.20518	9.98201e-12	6.51969e-10	1	23.669	21.7719	24.3779	33.8455	8.1552	8.1249	8.18421	481	470	572	738	131	114	102
TCACCTCCGGCTGTACTTCG	AP5Z1	HGLibA_02362	1	-1.84524	4.04408	9.99903e-12	6.52177e-10	1	26.1786	20.1969	20.7979	27.5167	4.85577	8.19617	6.73994	532	436	488	600	78	115	84
AATTGACCTGCTTGAGATGC	NFX1	HGLibA_31848	1	1.2604	6.30578	1.00388e-11	6.53869e-10	1	57.4256	56.051	49.6934	34.671	127.308	136.342	91.7113	1167	1210	1166	756	2045	1913	1143
ACTCTACAACACGTGTATGA	KDELR1	HGLibA_24479	1	-1.22402	5.22768	1.00847e-11	6.55954e-10	1	43.795	45.8136	54.8929	53.3365	19.1741	25.8001	18.5348	890	989	1288	1163	308	362	231
ATTCTGAACACCCCCTCGTA	IL34	HGLibA_23143	1	1.92609	3.72571	1.01181e-11	6.57215e-10	1	5.85574	7.41171	6.56328	4.08164	20.1079	20.241	27.9226	119	160	154	89	323	284	348
TATTTCCATAGGTGTGGATG	ANXA2	HGLibA_02231	1	1.20128	5.96463	1.04219e-11	6.76021e-10	1	33.4121	42.1078	41.8942	42.7884	71.716	119.236	85.4528	679	909	983	933	1152	1673	1065
CCTCATGTAGCCGCCTCAGC	LEPREL2	HGLibA_26322	1	1.0045	5.44577	1.05741e-11	6.84951e-10	1	29.5739	28.5351	28.9807	34.4876	60.9461	63.5738	58.4128	601	616	680	752	979	892	728
CCAGTTCCCTGAGATTAATA	ERBB2IP	HGLibA_15416	1	1.97301	5.25393	1.09864e-11	7.08733e-10	1	17.764	21.6792	21.2667	6.87917	72.7743	74.1219	52.1543	361	468	499	150	1169	1040	650
CTCATGTACTTGTACCTGTC	NDUFB6	HGLibA_31524	1	1.09134	5.3935	1.0984e-11	7.08733e-10	1	27.0151	28.0718	24.7615	33.1576	52.7287	62.7185	65.233	549	606	581	723	847	880	813
CCGAAGTCTCAAGACCTGAT	OR13C3	HGLibA_33599	1	1.04991	5.10225	1.16029e-11	7.46463e-10	1	23.5214	25.4314	22.5453	22.4719	49.4292	49.5334	46.9388	478	549	529	490	794	695	585
GCACTTACATCCATCAAGTA	PPP1R36	HGLibA_38093	1	-1.17048	5.0813	1.20855e-11	7.7434e-10	1	51.4222	40.0695	43.4285	42.1464	20.1701	17.9603	20.8617	1045	865	1019	919	324	252	260
CAGGCATCTGGCCGTTCATC	SS18	HGLibA_47101	1	1.02218	6.09423	1.25551e-11	8.02251e-10	1	50.8809	40.5328	46.1135	51.7772	104.399	79.9661	103.988	1034	875	1082	1129	1677	1122	1296
TAGTCGATGCAGCAGTACAA	TGIF2LX	HGLibA_49246	1	2.23479	3.31227	1.32726e-11	8.46951e-10	1	4.57633	3.47424	2.98331	4.21922	23.8431	12.2586	17.7325	93	75	70	92	383	172	221
TACCTACGGCAAATTGTGCT	PLK1	HGLibA_37186	1	-1.56928	4.51513	1.3749e-11	8.73952e-10	1	34.1995	23.1616	35.2883	34.3041	8.9645	10.9757	12.1961	695	500	828	748	144	154	152
TGGTCAGCCTCATGAAGCTC	WFDC11	HGLibA_54252	1	2.06421	3.73451	1.39806e-11	8.87323e-10	1	5.21603	4.12276	6.90423	6.14539	20.7304	16.6062	33.0578	106	89	162	134	333	233	412
CCCCCAGCTGACCCGCTGTC	LOC643669	HGLibA_26970	1	-1.01907	6.13262	1.40378e-11	8.89757e-10	1	89.0662	83.9839	84.4277	100.436	50.114	45.1146	37.0697	1810	1813	1981	2190	805	633	462
TTCAATGCGATCTGAGTCAC	RSC1A1	HGLibA_42308	1	-1.29433	4.68523	1.41799e-11	8.97562e-10	1	36.1186	30.4806	36.8652	33.7079	12.8242	14.468	14.6834	734	658	865	735	206	203	183
AAACATGGAGCTGGGCACTG	LCE2C	HGLibA_26124	1	-1.34537	4.97302	1.42089e-11	8.98187e-10	1	39.071	47.5276	38.4421	43.8891	12.8865	16.3923	20.7012	794	1026	902	957	207	230	258
CCGTGAAGTCTCCCGTACTT	C14orf37	HGLibA_05362	1	1.31476	5.50719	1.44137e-11	9.09914e-10	1	33.7074	27.238	30.1741	19.812	76.3227	77.1153	53.4381	685	588	708	432	1226	1082	666
GGGTGATGTGCACTATCACC	CDH16	HGLibA_08646	1	-1.34708	5.88536	1.53719e-11	9.67816e-10	1	82.0295	66.0105	95.679	75.0747	33.3056	21.8089	38.9151	1667	1425	2245	1637	535	306	485
CCACATCTTCTAGAACGACG	ANKRD34C	HGLibA_02081	1	-2.08698	4.1493	1.56795e-11	9.85866e-10	1	22.0451	23.3932	24.2501	35.0379	5.16704	9.19396	4.0921	448	505	569	764	83	129	51
GGCCCACAAGCCAGTGTACC	MMRN2	HGLibA_29550	1	-1.17758	5.52937	1.66378e-11	1.04473e-09	1	47.83	56.3753	66.954	70.9472	26.769	29.0073	24.4724	972	1217	1571	1547	430	407	305
AGCTGTCCAATCAGCTTGAG	MYH10	HGLibA_30705	1	-1.27512	4.98409	1.76777e-11	1.10715e-09	1	50.9301	44.0533	33.4557	39.9909	17.2442	16.9625	17.9732	1035	951	785	872	277	238	224
CAAGAGCTTTGCAATTTCGC	KLHL5	HGLibA_25216	1	-1.05274	5.20617	1.76788e-11	1.10715e-09	1	49.0602	43.868	48.1165	48.0625	21.4152	23.9471	23.0281	997	947	1129	1048	344	336	287
GATCTAAATTTAGAAGGGGT	HFM1	HGLibA_21231	1	-1.35672	4.5833	1.7902e-11	1.11963e-09	1	28.5898	32.102	31.0691	37.2851	11.5791	13.4702	12.7577	581	693	729	813	186	189	159
ACACGTGTTCCGAGTGCTTC	PADI2	HGLibA_34973	1	2.09931	4.45611	1.79751e-11	1.12272e-09	1	7.28276	11.2565	12.0611	5.73264	43.2039	51.8853	21.7443	148	243	283	125	694	728	271
CTTCCTCTCTGTCCGCGTGC	GPBAR1	HGLibA_19753	1	1.00298	6.01215	1.81596e-11	1.13125e-09	1	45.8617	40.996	53.0603	40.3119	95.3723	79.3959	96.2046	932	885	1245	879	1532	1114	1199
CGACGCTCTATGGACAGGGC	MED18	HGLibA_28766	1	-1.44208	5.32798	1.84168e-11	1.14576e-09	1	45.5173	54.3834	54.8503	64.8935	19.4231	27.0117	14.1218	925	1174	1287	1415	312	379	176
ACGTTAATGAATCTACAGTC	OTOR	HGLibA_34745	1	-1.16884	5.09064	1.88805e-11	1.17151e-09	1	47.584	44.285	43.6416	42.7426	22.6603	20.3835	16.2882	967	956	1024	932	364	286	203
CGTCCGCGTTCGATTGCGTC	LYPD5	HGLibA_27725	1	-6.40153	1.47198	1.89717e-11	1.17562e-09	1	3.88742	2.82571	5.07163	6.3747	0.0622535	0	0.0802373	79	61	119	139	1	0	1
CCCAGTGTGCCGCTGCGTGC	PPP1R12C	HGLibA_38027	1	-1.66855	4.45598	1.93663e-11	1.1985e-09	1	30.5581	22.9763	42.1925	27.7918	9.8983	10.5481	8.66563	621	496	990	606	159	148	108
GTAGCCTTGTACCCCTATGA	LYN	HGLibA_27706	1	1.24834	7.88969	1.95521e-11	1.20841e-09	1	136.404	199.607	121.762	138.822	327.764	456.277	278.905	2772	4309	2857	3027	5265	6402	3476
ATGCACTACTGCTCCACGAC	CTC1	HGLibA_11592	1	-1.98035	4.0668	2.09463e-11	1.2912e-09	1	28.4421	19.3631	19.2637	30.727	8.1552	5.84423	4.49329	578	418	452	670	131	82	56
CCTGTCCCTCAGTCCAGTGA	TRIM49B	HGLibB_51461	4	1.46751	4.26707	2.16552e-11	1.33315e-09	1	10.5305	9.54257	10.7399	12.8411	30.1307	25.5863	34.9032	214	206	252	280	484	359	435
CCTGTCCCTCAGTCCAGTGA	TRIM49	HGLibB_51459	4	1.46751	4.26707	2.16552e-11	1.33315e-09	1	10.5305	9.54257	10.7399	12.8411	30.1307	25.5863	34.9032	214	206	252	280	484	359	435
CCTGTCCCTCAGTCCAGTGA	TRIM49D1	HGLibA_51531	4	1.46751	4.26707	2.16552e-11	1.33315e-09	1	10.5305	9.54257	10.7399	12.8411	30.1307	25.5863	34.9032	214	206	252	280	484	359	435
CCTGTCCCTCAGTCCAGTGA	TRIM49C	HGLibB_51464	4	1.46751	4.26707	2.16552e-11	1.33315e-09	1	10.5305	9.54257	10.7399	12.8411	30.1307	25.5863	34.9032	214	206	252	280	484	359	435
AGGTGTTCCGGCATTCCGTG	CACNG6	HGLibA_06943	1	-1.2491	4.98732	2.2101e-11	1.35882e-09	1	45.4189	43.1732	41.5959	37.8354	14.007	20.3835	18.6953	923	932	976	825	225	286	233
CTCACCAACGTTGGTTCCGC	CPN1	HGLibA_10946	1	1.21048	4.90295	2.2711e-11	1.39269e-09	1	18.1577	21.4013	15.7263	21.0503	40.1535	42.9764	49.4262	369	462	369	459	645	603	616
TATTTACTTTAGGATGTTAC	hsa-mir-559	HGLibA_62201	1	-1.81031	3.81246	2.39914e-11	1.4674e-09	1	20.8641	17.8807	23.6534	17.7941	4.98028	6.55694	5.61661	424	386	555	388	80	92	70
ACGGACTGTACCAGCGTCAC	SSPN	HGLibA_47146	1	-1.32764	5.02622	2.46235e-11	1.50411e-09	1	41.433	49.2415	37.2062	47.0994	22.0377	14.3255	15.8068	842	1063	873	1027	354	201	197
GAGCGGGTTTCTCCCGACGA	MSH4	HGLibA_30195	1	-2.04216	3.64551	2.55662e-11	1.55967e-09	1	17.3704	16.3521	21.0537	18.4362	2.98817	5.48787	4.89448	353	353	494	402	48	77	61
CACCTTGATGCGCTCAATCC	GNG7	HGLibA_19532	1	-1.01354	5.78073	2.75655e-11	1.67167e-09	1	68.3497	63.4164	67.849	80.3487	37.7879	31.5018	34.6625	1389	1369	1592	1752	607	442	432
CAGACTATCCAGATCCTGTT	MS4A5	HGLibA_30153	1	-1.13021	5.56971	2.75539e-11	1.67167e-09	1	55.3588	76.1553	61.6693	53.7951	31.1267	26.8692	26.5586	1125	1644	1447	1173	500	377	331
CATATCATCTATGAGCGAAT	hsa-mir-1278	HGLibA_57566	1	-1.03181	6.34062	2.80676e-11	1.69908e-09	1	91.7235	111.824	105.993	104.884	59.0163	40.6245	52.3148	1864	2414	2487	2287	948	570	652
GATGAGTCAAACATCCCTGC	SETD4	HGLibA_43650	1	-1.09306	5.67107	2.89556e-11	1.75059e-09	1	67.3164	74.6266	59.4105	61.8667	27.8273	36.7759	27.9226	1368	1611	1394	1349	447	516	348
TGCTTACATGTCCTCGAGCG	DCTPP1	HGLibA_12561	1	-1.033	5.80738	3.1454e-11	1.89677e-09	1	80.7009	69.0678	68.7014	67.7827	39.6555	29.72	35.4649	1640	1491	1612	1478	637	417	442
ATGCACATCTGATCGGAATC	TBC1D32	HGLibA_48538	2	1.80261	4.28824	3.21139e-11	1.93409e-09	1	9.54633	4.86393	12.0611	11.1901	31.687	32.856	34.1009	194	105	283	244	509	461	425
ATGCACATCTGATCGGAATC	C6orf170	HGLibA_06460	2	1.80261	4.28824	3.21139e-11	1.93409e-09	1	9.54633	4.86393	12.0611	11.1901	31.687	32.856	34.1009	194	105	283	244	509	461	425
TAGTCCTTAGGGTGGGCTGA	NonTargetingControlGuideForHuman_0765	HGLibA_65148	2	-1.54006	5.28184	3.40034e-11	2.04528e-09	1	62.2972	47.018	42.1073	64.2973	20.4191	12.1161	23.1084	1266	1015	988	1402	328	170	288
TAGTCCTTAGGGTGGGCTGA	NonTargetingControlGuideForHuman_0765	HGLibB_57793	2	-1.54006	5.28184	3.40034e-11	2.04528e-09	1	62.2972	47.018	42.1073	64.2973	20.4191	12.1161	23.1084	1266	1015	988	1402	328	170	288
GCACGTAAGATTCCAACTGT	IQCH	HGLibA_23519	1	-9.39246	1.45587	3.41956e-11	2.05422e-09	1	5.85574	2.87204	2.0457	7.33778	0	0	0	119	62	48	160	0	0	0
ATTTGTAGAGCTTCCGCGTG	NHP2	HGLibA_31909	1	-3.43509	2.37304	3.57974e-11	2.14498e-09	1	7.62722	6.76318	8.6516	9.86014	0.871548	0.356355	1.04309	155	146	203	215	14	5	13
GAACTCGACATTCACGTGAT	STON2	HGLibA_47550	1	-1.50988	4.89769	3.7189e-11	2.22554e-09	1	39.8092	37.5218	36.78	50.2179	12.0149	11.5459	19.8186	809	810	863	1095	193	162	247
CGGCAGGCGAAGTCGCCAAA	P2RY6	HGLibA_34890	1	-2.08847	4.3008	3.78955e-11	2.26494e-09	1	26.8183	38.124	30.0462	21.3713	3.6107	8.55253	8.42492	545	823	705	466	58	120	105
GCCACCACACAGCCGACGAA	C20orf173	HGLibA_05996	1	-1.18566	5.373	3.8709e-11	2.30771e-09	1	51.373	50.307	66.954	48.7504	19.8589	25.515	26.3981	1044	1086	1571	1063	319	358	329
ACGTTGCAAAGGCGCTTAAT	EIF5	HGLibA_14852	1	-2.16739	3.89584	3.98799e-11	2.37451e-09	1	16.7799	25.7094	24.2074	21.7382	6.78563	2.63703	5.29566	341	555	568	474	109	37	66
TCTATATCTTCTTCGTACAC	SNX10	HGLibA_46026	1	1.83227	3.79218	4.00224e-11	2.37999e-09	1	5.41287	7.31906	8.48113	5.04472	24.1543	18.7443	27.3609	110	158	199	110	388	263	341
GAGTTACTCTCCTAGTGACC	ELP3	HGLibA_14982	1	-1.32913	4.53074	4.0353e-11	2.39663e-09	1	29.6723	32.2409	33.9671	27.9753	11.2679	12.9713	12.7577	603	696	797	610	181	182	159
TTCGTGGCTGACCTTGTTAC	ZNF711	HGLibA_56614	1	-1.21178	5.9717	4.04993e-11	2.39991e-09	1	80.8485	89.8206	85.3227	75.0288	29.0724	30.2189	48.0622	1643	1939	2002	1636	467	424	599
CGACCCGCGTGGGCATCCTC	CYYR1	HGLibA_12252	1	1.04529	5.18004	4.10769e-11	2.43044e-09	1	24.3087	22.0962	25.5286	27.4249	53.1022	46.2549	54.4812	494	477	599	598	853	649	679
CAAAGATTATTTACGCCTCC	RTEL1	HGLibA_42381	1	-2.93818	2.66381	4.25206e-11	2.51271e-09	1	12.4988	9.07934	7.11733	10.7774	1.61859	0.926524	1.2838	254	196	167	235	26	13	16
CCGACCTGGGCGAGCTGCGA	CPOX	HGLibA_10982	1	3.23565	2.11582	4.2966e-11	2.53586e-09	1	0.836534	1.15808	1.15071	0.550333	6.72337	9.97795	9.62848	17	25	27	12	108	140	120
CCTACTTCCACTTGAAGTAC	BBS9	HGLibA_04227	1	-1.18334	5.35407	4.33686e-11	2.55642e-09	1	55.7525	59.8959	50.4606	48.4293	20.4814	29.5775	20.7815	1133	1293	1184	1056	329	415	259
CTTTAGCACGCTGTTCATCA	NFE2L3	HGLibA_31797	1	-1.22998	5.27153	4.50439e-11	2.64855e-09	1	50.2412	46.7864	53.7422	53.2906	16.4972	21.3813	27.5214	1021	1010	1261	1162	265	300	343
CCCGATTATGCAGCTGCTTT	OXGR1	HGLibA_34822	1	-2.24914	4.02812	4.56443e-11	2.68051e-09	1	26.523	22.0962	31.4526	17.6107	2.98817	4.56135	7.9435	539	477	738	384	48	64	99
ATGCTGCGATTAGCTATTGA	CLVS2	HGLibA_10170	1	2.41962	2.64595	4.58787e-11	2.69092e-09	1	2.31277	2.13087	2.0457	2.15547	11.2679	10.1918	13.3194	47	46	48	47	181	143	166
TGTGCCGCGATGTAGCCACC	PABPC1L	HGLibA_34924	1	1.05669	5.96186	4.63002e-11	2.71227e-09	1	46.2062	45.8599	42.7892	35.3589	100.913	71.1285	93.4765	939	990	1004	771	1621	998	1165
AGGCTAAATTTGGCCGAAGA	MYSM1	HGLibA_30921	1	-2.07115	4.41138	4.66099e-11	2.72365e-09	1	25.096	41.4129	26.8072	32.2404	10.0851	3.77737	8.50516	510	894	629	703	162	53	106
TCACCGTCCAAGTCCTCGTC	C14orf142	HGLibA_05327	1	-1.85638	3.78027	4.65578e-11	2.72365e-09	1	24.5055	17.9734	19.562	16.831	5.16704	6.48567	4.65377	498	388	459	367	83	91	58
AATGACAGCGATGACCGAAC	CA7	HGLibA_06821	1	-1.56281	4.53672	4.8453e-11	2.82784e-09	1	31.8375	27.6086	26.6793	42.6508	9.8983	9.8354	12.9985	647	596	626	930	159	138	162
GCTTCGCAGGACATCGCTGC	OSBPL2	HGLibA_34652	1	-1.50759	4.74125	4.88989e-11	2.84682e-09	1	36.217	27.1454	37.8881	46.1821	14.5051	14.1117	10.1901	736	586	889	1007	233	198	127
GCGTGGTCCGCACGATGACG	SIPA1	HGLibA_44188	1	1.03941	5.40926	4.91765e-11	2.85945e-09	1	27.1627	31.9167	28.0005	29.7639	65.6152	64.429	49.9879	552	689	657	649	1054	904	623
CATGCCCGCCGAAATCTGCG	CCBP2	HGLibA_07502	2	-1.23999	4.68989	4.9364e-11	2.86682e-09	1	32.0343	33.538	33.9671	36.9182	15.4389	14.7531	13.0787	651	724	797	805	248	207	163
CATGCCCGCCGAAATCTGCG	ACKR2	HGLibA_00443	2	-1.23999	4.68989	4.9364e-11	2.86682e-09	1	32.0343	33.538	33.9671	36.9182	15.4389	14.7531	13.0787	651	724	797	805	248	207	163
CATTCTCGCCGTCTGACACG	PNPLA2	HGLibA_37407	1	1.59167	4.45554	4.97386e-11	2.88502e-09	1	11.4162	10.608	12.1037	12.7953	22.7848	46.1836	37.2301	232	229	284	279	366	648	464
AATATTTATGCACTGCAGGG	hsa-mir-548a-1	HGLibA_61835	1	-2.76569	3.1506	5.02624e-11	2.91182e-09	1	15.6481	19.6873	10.6973	8.98878	1.49408	1.71051	2.88854	318	425	251	196	24	24	36
CAGCGTGAGCGTCTCGATCT	BHLHA15	HGLibA_04467	1	-1.22953	4.83775	5.14473e-11	2.97316e-09	1	35.7249	33.8622	40.3173	41.0916	18.3648	14.5393	15.3253	726	731	946	896	295	204	191
CCACAGGTTCCTGGAATTTG	NUTMF	HGLibA_33113	2	-1.30506	4.52604	5.3288e-11	3.07577e-09	1	31.9359	28.4888	33.1574	29.397	11.7037	12.3299	13.3194	649	615	778	641	188	173	166
CCACAGGTTCCTGGAATTTG	NUTM2F	HGLibA_33107	2	-1.30506	4.52604	5.3288e-11	3.07577e-09	1	31.9359	28.4888	33.1574	29.397	11.7037	12.3299	13.3194	649	615	778	641	188	173	166
GTTACGCCCCCAGCAGTCAC	MGST2	HGLibA_29176	1	-1.01267	5.83242	5.51854e-11	3.18139e-09	1	73.9594	68.4656	66.1443	81.6328	38.9707	38.13	30.6507	1503	1478	1552	1780	626	535	382
ACAGACGTATAGTTGCTGTA	SLC16A1	HGLibA_44418	1	-1.36477	4.82838	5.75477e-11	3.31352e-09	1	38.0869	41.2739	33.2426	40.7705	17.2442	16.4636	10.832	774	891	780	889	277	231	135
CGACTGTGTCTACATCGTCG	RHOXF1	HGLibA_41214	1	-2.44879	3.55012	5.77096e-11	3.3188e-09	1	13.8766	17.1396	24.932	15.2718	4.85577	2.99338	1.84546	282	370	585	333	78	42	23
CCGTGGTGACATTGTATCAT	IMMP2L	HGLibA_23231	1	-1.20537	6.06974	5.80251e-11	3.33287e-09	1	88.3773	70.6892	115.625	79.3856	34.9242	45.2571	34.9835	1796	1526	2713	1731	561	635	436
GGCCGACGGGGGTGTACACC	CLRN3	HGLibA_10127	1	-2.44146	3.14206	5.90298e-11	3.38646e-09	1	14.4179	12.7852	15.8968	10.3188	2.80141	2.99338	1.52451	293	276	373	225	45	42	19
TTAGCCCGGCCACCGGTGTT	SLFN14	HGLibA_45492	1	1.14141	6.34675	6.01129e-11	3.4444e-09	1	53.0953	52.9474	46.1135	62.2794	112.243	152.52	89.9461	1079	1143	1082	1358	1803	2140	1121
GTATAACTCTCGCCCTCTCT	SLFN13	HGLibA_45490	1	-1.91696	4.06709	6.14441e-11	3.51641e-09	1	22.2912	26.7748	20.457	27.6084	9.46253	5.06024	4.65377	453	578	480	602	152	71	58
GTTCTATCATTGACGTGCTG	LRRIQ4	HGLibA_27461	1	-1.06121	6.63174	6.15226e-11	3.51663e-09	1	126.759	129.659	117.202	136.345	53.4757	78.7545	51.031	2576	2799	2750	2973	859	1105	636
CACCGAGCTCTTCGCTCTGA	TTC29	HGLibA_52099	1	-2.27844	3.28197	6.27757e-11	3.58392e-09	1	12.0559	13.8506	15.3854	16.831	4.17098	2.49449	2.24665	245	299	361	367	67	35	28
AGCCTCTCGTAAGAAAGCCG	C8orf4	HGLibA_06617	1	1.88044	3.28325	6.41005e-11	3.65241e-09	1	3.98584	4.53967	4.81592	4.63197	15.5634	18.1028	16.0475	81	98	113	101	250	254	200
CACTTTGGCGCGGGGCACAC	SPRR2F	HGLibA_46819	1	-1.76532	4.29643	6.41303e-11	3.65241e-09	1	35.1344	20.8454	23.6108	32.3321	8.40422	10.0492	6.17828	714	450	554	705	135	141	77
GTTGTCATTGGTAACTCGTG	CYR61	HGLibA_12219	1	-1.10393	6.23738	6.47958e-11	3.68586e-09	1	96.0045	97.6492	115.838	81.3118	38.8462	55.6627	41.8839	1951	2108	2718	1773	624	781	522
CTACAGATCCCCCCATCCTG	DENND1C	HGLibA_12936	1	-1.0117	5.36672	6.84901e-11	3.88663e-09	1	49.8968	55.0319	50.6737	54.2996	26.52	28.2233	23.2688	1014	1188	1189	1184	426	396	290
GCTGAGTTATGCTTTACATC	SLC33A1	HGLibA_44934	1	1.0068	6.16138	6.96283e-11	3.937e-09	1	59.1971	42.7563	45.602	52.0524	86.8436	114.105	99.8955	1203	923	1070	1135	1395	1601	1245
GTAGCCCTTAAGGCACGTGC	MFGE8	HGLibA_29060	1	1.16508	5.55584	7.00474e-11	3.95596e-09	1	33.4121	37.7997	28.5545	22.793	62.2535	66.4246	77.5093	679	816	670	497	1000	932	966
GATCACATTGTAACATGCAG	hsa-mir-8066	HGLibA_64101	1	-2.46085	3.51362	7.3591e-11	4.13627e-09	1	13.8274	11.9514	22.2896	21.3713	2.49014	4.70389	2.24665	281	258	523	466	40	66	28
TCACTTACTGCCCGCCGTGA	ENDOG	HGLibA_15117	1	7.11282	0.878971	7.42679e-11	4.16935e-09	1	0.0984157	0	0	0	4.23324	4.70389	3.53044	2	0	0	0	68	66	44
ACCAAAGTCTACTCCCGCGC	MUC2	HGLibA_30534	1	1.27649	4.54019	7.51502e-11	4.21386e-09	1	14.9592	12.9705	15.2149	14.4463	29.1969	35.9206	39.6372	304	280	357	315	469	504	494
GCTGATCTTTCGTAAGTGCC	IPP	HGLibA_23480	1	-1.65336	4.66785	7.53505e-11	4.22007e-09	1	34.8392	36.271	39.2945	32.4697	13.0732	6.55694	14.4427	708	783	922	708	210	92	180
GACTTGGCCAACACCTTCCG	ATRAID	HGLibA_03812	1	-1.75984	4.4944	7.57325e-11	4.23644e-09	1	31.6407	29.3226	30.6002	36.8723	11.1434	11.9735	5.21543	643	633	718	804	179	168	65
GATATACGTCATTGACGCAC	RRAGC	HGLibA_42229	1	-1.39241	5.00822	7.99344e-11	4.46091e-09	1	52.308	44.7945	47.8608	29.4887	14.5673	17.1763	18.1336	1063	967	1123	643	234	241	226
CCGCTTGACAACTGACGTGC	ABCB8	HGLibA_00151	1	-2.56692	3.81351	8.05242e-11	4.48851e-09	1	19.2895	21.6792	21.0537	24.3523	1.18282	4.9177	4.89448	392	468	494	531	19	69	61
TGGCCTTGTTCCTGAGCTGT	hsa-mir-128-1	HGLibA_57571	1	1.55738	5.1179	8.15251e-11	4.53894e-09	1	21.7991	22.2351	12.3594	19.2617	55.7791	73.4092	37.7116	443	480	290	420	896	1030	470
CTAAGGAAGCGTGTAAACTG	MED23	HGLibA_28781	1	1.04915	6.06162	8.20893e-11	4.56496e-09	1	50.4873	42.7563	34.649	55.1251	98.1115	94.2916	91.5508	1026	923	813	1202	1576	1323	1141
GACTCACATCCCCAGGTGAG	GOLGA6D	HGLibA_19615	6	-1.47444	5.45611	8.35539e-11	4.64093e-09	1	56.4906	60.9613	51.6965	72.1854	31.5003	16.4636	17.0103	1148	1316	1213	1574	506	231	212
GACTCACATCCCCAGGTGAG	GOLGA6C	HGLibA_19612	6	-1.47444	5.45611	8.35539e-11	4.64093e-09	1	56.4906	60.9613	51.6965	72.1854	31.5003	16.4636	17.0103	1148	1316	1213	1574	506	231	212
GACTCACATCCCCAGGTGAG	GOLGA6L9	HGLibA_19630	6	-1.47444	5.45611	8.35539e-11	4.64093e-09	1	56.4906	60.9613	51.6965	72.1854	31.5003	16.4636	17.0103	1148	1316	1213	1574	506	231	212
GACTCACATCCCCAGGTGAG	GOLGA6B	HGLibA_19611	6	-1.47444	5.45611	8.35539e-11	4.64093e-09	1	56.4906	60.9613	51.6965	72.1854	31.5003	16.4636	17.0103	1148	1316	1213	1574	506	231	212
GACTCACATCCCCAGGTGAG	GOLGA6L4	HGLibB_19597	6	-1.47444	5.45611	8.35539e-11	4.64093e-09	1	56.4906	60.9613	51.6965	72.1854	31.5003	16.4636	17.0103	1148	1316	1213	1574	506	231	212
GACTCACATCCCCAGGTGAG	GOLGA6L10	HGLibA_19622	6	-1.47444	5.45611	8.35539e-11	4.64093e-09	1	56.4906	60.9613	51.6965	72.1854	31.5003	16.4636	17.0103	1148	1316	1213	1574	506	231	212
GCAGATTGAAGCGCTCGTGA	RGS9	HGLibA_41113	1	-3.46896	2.3743	8.48342e-11	4.7065e-09	1	5.6589	7.18009	9.80231	10.3188	0.684788	0.427626	1.12332	115	155	230	225	11	6	14
TTCACAGTCATCTCATCCTA	POC5	HGLibA_37449	1	-2.42606	3.69852	8.60226e-11	4.76682e-09	1	19.3387	15.333	23.142	20.9585	1.61859	3.99118	5.45614	393	331	543	457	26	56	68
GACATCCCGAGAAACCTCTC	KCNS1	HGLibA_24385	1	1.07513	5.96804	8.6253e-11	4.77398e-09	1	48.3713	46.4621	36.78	37.973	70.4709	101.134	96.4453	983	1003	863	828	1132	1419	1202
ACTCACCGCTTTGCTCCCCC	RAB6A	HGLibA_39970	1	-1.07764	5.34386	8.82053e-11	4.87631e-09	1	48.7158	49.4268	52.7194	58.1519	23.2205	22.094	29.0459	990	1067	1237	1268	373	310	362
ATACAAGGGCAGACTCTCTC	hsa-mir-300	HGLibA_58425	1	-1.91104	4.1531	8.83757e-11	4.88002e-09	1	23.5214	29.1836	23.5255	26.6912	4.04648	6.62821	9.94943	478	630	552	582	65	93	124
AACTTTGTAGAGAGTGTCGC	C7orf62	HGLibA_06569	1	-1.59831	4.23905	9.02076e-11	4.97535e-09	1	30.8041	21.355	27.0203	26.0033	7.96844	10.8332	7.22136	626	461	634	567	128	152	90
TCATGCTTGCTTGGGCAAAA	NonTargetingControlGuideForHuman_0874	HGLibA_65257	2	-1.39595	4.53647	9.16328e-11	5.04804e-09	1	26.5722	30.3417	34.1376	34.671	14.3183	10.7619	10.6716	540	655	801	756	230	151	133
TCATGCTTGCTTGGGCAAAA	NonTargetingControlGuideForHuman_0874	HGLibB_57902	2	-1.39595	4.53647	9.16328e-11	5.04804e-09	1	26.5722	30.3417	34.1376	34.671	14.3183	10.7619	10.6716	540	655	801	756	230	151	133
CCTACTCCACGGGGGCACAT	SLC22A31	HGLibA_44585	1	-1.08828	5.26426	9.30475e-11	5.12e-09	1	48.3713	46.9254	57.45	45.4025	22.5358	21.025	26.3981	983	1013	1348	990	362	295	329
ATGTTCACTTACGCCTCTCA	C19orf10	HGLibA_05627	1	-1.80054	4.37668	9.47493e-11	5.20757e-09	1	22.5864	27.4696	39.678	29.0301	5.60281	9.69286	10.3506	459	593	931	633	90	136	129
CACCTGGTTTCTGCCCACAG	hsa-mir-4460	HGLibA_60245	1	-1.39734	4.39125	9.78933e-11	5.3741e-09	1	29.1311	28.674	29.066	26.7829	12.2017	11.4034	8.66563	592	619	682	584	196	160	108
TATGAGAACGTCTTCAGTCA	CENPK	HGLibA_09066	1	-1.26984	5.16916	9.99448e-11	5.48035e-09	1	53.2921	37.5681	53.6144	47.0076	24.3411	18.9581	16.1277	1083	811	1258	1025	391	266	201
CCCGCCGACCTGGACCTCGA	ZNF768	HGLibA_56697	1	-1.13874	5.46663	1.00923e-10	5.52758e-09	1	49.3063	50.4459	61.9676	68.5165	29.7572	23.0918	25.5155	1002	1089	1454	1494	478	324	318
GAAACCGTCATGTGAACTCC	OR4K1	HGLibA_34017	1	-1.39942	5.5464	1.01213e-10	5.53698e-09	1	60.9685	68.373	62.0103	62.738	35.111	17.4614	19.4977	1239	1476	1455	1368	564	245	243
ATTTACCGCTGCCGAGCGTC	FBXO10	HGLibA_17024	1	1.44076	4.55559	1.01635e-10	5.55366e-09	1	9.64474	13.2484	13.8511	17.2896	40.4648	38.8427	30.7309	196	286	325	377	650	545	383
CAGGTGAGGGCATGCAGGCC	hsa-mir-1226	HGLibA_57302	1	1.47472	4.29066	1.0332e-10	5.63917e-09	1	11.5638	9.26463	13.9363	9.44739	25.9597	31.4305	34.9032	235	200	327	206	417	441	435
AAGGGTTTGCTCTGGAGTTA	hsa-mir-4653	HGLibA_60721	1	3.06467	3.00834	1.05003e-10	5.72443e-09	1	1.32861	3.84482	0.809756	1.69686	14.5051	22.3078	11.4739	27	83	19	37	233	313	143
AGCACATCAGAACGACACCC	CNTN5	HGLibA_10414	1	2.85785	2.99108	1.05688e-10	5.75512e-09	1	0.738118	1.94557	3.70783	2.15547	12.2639	19.1719	15.3253	15	42	87	47	197	269	191
CCAGGTGCATGTCCGTTCCG	UBD	HGLibA_52569	1	1.42108	4.46513	1.07436e-10	5.84357e-09	1	13.0893	13.6653	13.8511	10.5939	36.5428	25.515	40.8408	266	295	325	231	587	358	509
GAGGAAGCTCACCTTCGACG	HTATIP2	HGLibA_22346	1	1.03418	6.08548	1.10911e-10	6.01869e-09	1	50.5365	46.3232	44.7497	45.586	99.6055	72.839	115.141	1027	1000	1050	994	1600	1022	1435
TGTTTGCCATGAGATCTTTC	TMC3	HGLibA_49755	1	2.80461	3.34016	1.10793e-10	6.01869e-09	1	0.984157	4.26173	3.45212	2.56822	20.6059	27.2968	11.3135	20	92	81	56	331	383	141
ACGCTCGTATGCAGCGAGTC	BUB3	HGLibA_04996	1	-3.32727	2.75072	1.13938e-10	6.16875e-09	1	9.93999	10.2374	10.2285	12.4742	2.05436	0.356355	0.722136	202	221	240	272	33	5	9
CAATCCCAAGTCTCGTACCA	LTBP1	HGLibA_27589	1	2.41684	3.18627	1.15699e-10	6.24973e-09	1	3.44455	1.94557	5.02901	2.20133	19.4853	12.8288	18.3744	70	42	118	48	313	180	229
TGCCCATTGTACCCGCTGTA	GPRC5C	HGLibA_20132	1	1.66599	4.70193	1.21343e-10	6.54708e-09	1	10.6781	11.1639	9.84493	22.0592	40.3402	45.2571	42.3653	217	241	231	481	648	635	528
AGGGCTCGGGCACTTTGGGG	SPRR1B	HGLibA_46806	1	1.44561	4.35669	1.25322e-10	6.75409e-09	1	14.7624	9.17199	10.5694	12.4742	36.6673	29.1499	30.089	300	198	248	272	589	409	375
TCCCTGACAACCCCTTCGTC	ATP6V0E2	HGLibA_03728	1	-1.65823	3.89006	1.26845e-10	6.82054e-09	1	21.7991	18.3903	19.6472	23.2057	5.66507	6.55694	7.54231	443	397	461	506	91	92	94
GTTTCCGGTCTGAGAACCTC	CASP9	HGLibA_07332	1	2.21626	3.24474	1.2882e-10	6.91887e-09	1	3.05089	2.68674	2.98331	5.96195	17.5555	15.3233	18.3744	62	58	70	130	282	215	229
TGGCATCTCTATCCCCTATG	POLD4	HGLibA_37502	1	1.3157	6.18007	1.2915e-10	6.92869e-09	1	36.217	40.8107	60.3481	39.3947	85.5985	98.4966	146.192	736	881	1416	859	1375	1382	1822
CGACCAGGAGATCGACTTCA	S100A5	HGLibA_42560	1	-1.1249	5.09249	1.3483e-10	7.22522e-09	1	43.549	41.5982	43.4711	48.3376	17.1197	20.1697	23.67	885	898	1020	1054	275	283	295
GAATCCTTACATGCCGATTG	ZNF555	HGLibA_56224	1	-2.36563	3.99155	1.35826e-10	7.27029e-09	1	21.553	25.1998	25.6565	23.8936	6.41211	1.63923	5.93756	438	544	602	521	103	23	74
AGCCTTGTCACTACAATGGT	OR6M1	HGLibA_34426	1	-2.879	3.66741	1.37263e-10	7.33891e-09	1	18.7974	13.9433	19.9456	27.1039	3.48619	3.84864	0.722136	382	301	468	591	56	54	9
TCTTCCTCCAAATCATATTC	ORC2	HGLibA_34605	1	-2.09269	3.45742	1.41652e-10	7.55642e-09	1	15.7957	12.322	18.4113	17.9776	3.54845	2.92211	4.89448	321	266	432	392	57	41	61
CAAAATTACCTTTATCGCCA	MICU2	HGLibA_29225	1	1.57133	3.94836	1.42342e-10	7.58465e-09	1	7.03672	9.03302	8.6516	8.57603	29.3836	19.6708	25.1945	143	195	203	187	472	276	314
ACGGACAGCTCCGAAAAAGT	RDH8	HGLibA_40751	1	1.23696	4.44995	1.43083e-10	7.61556e-09	1	12.2528	13.5264	14.3199	14.9507	30.5665	33.2123	33.6194	249	292	336	326	491	466	419
CGGGGACATCACCCTAAGAG	ZNF232	HGLibA_55640	1	-1.60294	3.86535	1.46648e-10	7.79646e-09	1	20.2244	19.919	19.6472	21.2337	6.2876	6.27185	7.46207	411	430	461	463	101	88	93
ACCGAGCTTCGGGATTACCG	HPS6	HGLibA_22057	1	1.16579	5.23008	1.56572e-10	8.30537e-09	1	23.8166	31.4998	19.562	22.8388	47.4371	59.5826	57.4499	484	680	459	498	762	836	716
TGAGCACGGGATTGCCGTGC	OBSL1	HGLibA_33234	1	-1.60908	4.29234	1.571e-10	8.32398e-09	1	26.4246	30.2027	32.0493	20.6834	10.7076	9.19396	6.90041	537	652	752	451	172	129	86
TGTTGGGATGACCTGCCTGC	hsa-mir-6500	HGLibA_62853	1	-3.18461	3.19307	1.61525e-10	8.54889e-09	1	15.7465	13.6653	14.8739	13.8042	0.435774	1.21161	3.20949	320	295	349	301	7	17	40
CCTCTCTGACCGCTCGCGCC	PHYHD1	HGLibA_36471	1	-1.92155	3.37849	1.62585e-10	8.59534e-09	1	15.156	15.4256	13.5528	15.8221	4.23324	3.99118	3.61068	308	333	318	345	68	56	45
AACACAGTGCTGACAATACT	CBX3	HGLibA_07450	1	-1.59998	4.12999	1.68026e-10	8.87302e-09	1	23.1277	23.8101	22.7158	27.8836	9.96055	8.05363	6.0178	470	514	533	608	160	113	75
TATTGGTCCCATACGATCTC	ZZZ3	HGLibA_57094	1	-1.88353	4.00701	1.68902e-10	8.89933e-09	1	24.1611	24.6903	20.3291	23.4809	5.60281	4.06245	9.22729	491	533	477	512	90	57	115
TACAGTACTGTGATAACTGA	hsa-mir-101-1	HGLibA_57153	1	1.22376	5.07862	1.74732e-10	9.19626e-09	1	20.2244	16.3984	23.8665	25.2236	42.7059	47.8229	59.7768	411	354	560	550	686	671	745
GTACACGACCTTCCTGCAGC	PSMG1	HGLibA_39205	1	-2.44846	3.0175	1.79359e-10	9.41873e-09	1	12.9417	10.3301	15.0444	10.6398	3.11267	1.71051	1.84546	263	223	353	232	50	24	23
CACCTTCTGATCTGAGGAGC	hsa-mir-383	HGLibA_59486	1	-1.5188	4.23003	1.85688e-10	9.71866e-09	1	26.9659	21.216	28.8955	26.2784	8.34196	10.9045	7.78302	548	458	678	573	134	153	97
CTGAAGCATTTGTCAATACG	COMMD10	HGLibA_10653	1	-1.28259	5.18843	1.87358e-10	9.79519e-09	1	41.7283	49.7974	45.048	57.8767	25.5862	15.3233	18.936	848	1075	1057	1262	411	215	236
ATAAACTCACCAACTACGTG	TM4SF18	HGLibA_49694	1	-2.46537	4.53008	1.90087e-10	9.90491e-09	1	37.5948	33.2137	38.4421	32.1486	4.23324	2.77957	12.2763	764	717	902	701	68	39	153
CTTAGGCGGATCCTCTTGCG	OSR2	HGLibA_34702	1	-1.77877	3.72379	1.91367e-10	9.96059e-09	1	18.1577	16.0278	20.6701	20.2248	4.73126	6.69948	4.97472	369	346	485	441	76	94	62
CAGAAGATCCACTCGATTAC	UBFD1	HGLibA_52695	1	1.0948	6.2176	1.9321e-10	1.00454e-08	1	35.8233	53.9202	54.7651	55.4461	96.4929	127.148	96.7662	728	1164	1285	1209	1550	1784	1206
TCACCGTAGGTGAAGAAGCT	MTCH1	HGLibA_30326	1	-3.26662	2.66372	1.95198e-10	1.01267e-08	1	9.20187	11.2565	11.5497	8.16328	1.68084	0.285084	1.12332	187	243	271	178	27	4	14
CGATTACCCACAGGTGCTAC	EXT2	HGLibA_15806	1	-1.18164	5.40775	2.0835e-10	1.0785e-08	1	54.2271	47.2496	54.552	66.5445	19.2363	29.1499	25.2748	1102	1020	1280	1451	309	409	315
TGATATTAGCCTGAATCCAT	SESN3	HGLibA_43625	1	-2.27827	3.98747	2.10585e-10	1.08887e-08	1	22.9801	27.2843	26.8924	18.0693	2.11662	7.19838	5.45614	467	589	631	394	34	101	68
CAAGACTCACGATGTCCAGG	SEPW1	HGLibA_43460	1	-2.8508	2.74789	2.14801e-10	1.10946e-08	1	7.82405	12.6925	10.6547	10.5022	2.17887	1.28288	0.802373	159	274	250	229	35	18	10
ATCCATGCGACCCGCAGCGA	PRAF2	HGLibA_38269	1	2.55501	3.13936	2.16192e-10	1.11542e-08	1	3.49376	1.48234	2.85545	3.48545	23.2205	17.5327	9.14706	71	32	67	76	373	246	114
TGCTGTCCATAACCATCGTA	REV3L	HGLibA_40888	1	-1.65988	4.37506	2.22394e-10	1.14617e-08	1	29.82	21.216	34.0524	31.4607	6.41211	11.1183	10.1901	606	458	799	686	103	156	127
AACGAATGAGCCATAGTATG	EIF3H	HGLibA_14786	1	1.7164	4.80573	2.33917e-10	1.20031e-08	1	7.13514	16.4447	19.3915	13.3456	36.6673	51.3864	50.9507	145	355	455	291	589	721	635
CTACGAGTCTGACGGGATCG	ZC3H12A	HGLibA_54951	1	-1.56323	3.97238	2.3819e-10	1.21826e-08	1	21.553	22.4204	24.6762	18.2069	7.15915	7.34092	7.54231	438	484	579	397	115	103	94
CGCGTACGGTCTGTGGCAAT	KCNJ5	HGLibA_24282	1	2.49718	3.48937	2.42971e-10	1.24002e-08	1	4.92079	2.17719	1.74737	6.09953	19.9211	18.673	24.7131	100	47	41	133	320	262	308
CTGTTCCCGCTGCTAGGGCA	hsa-mir-503	HGLibA_61468	1	-1.93103	4.13564	2.4466e-10	1.2446e-08	1	22.9309	24.1344	23.0567	31.8735	5.3538	10.263	4.41305	466	521	541	695	86	144	55
TAAAGTTACCCAGTAAGACC	ZNF568	HGLibA_56267	1	-1.09133	6.31993	2.46021e-10	1.25017e-08	1	79.1755	103.949	118.949	110.938	53.4757	52.8831	38.9151	1609	2244	2791	2419	859	742	485
GGTGGCTCCTGCGCCTGCGC	MT1H	HGLibA_30293	1	1.02473	5.31164	2.51145e-10	1.27484e-08	1	26.2278	24.0417	29.5774	29.9932	64.5568	50.4599	52.5555	533	519	694	654	1037	708	655
GGGCCACTCAAATGAATCTC	VCAM1	HGLibA_53566	1	-1.82287	3.95381	2.5761e-10	1.30344e-08	1	24.6531	20.7991	16.323	26.8746	5.16704	5.48787	8.18421	501	449	383	586	83	77	102
TATGCGCTCCCCGATGTCCA	AGXT	HGLibA_01271	1	1.07692	5.34796	2.61967e-10	1.32407e-08	1	23.7182	25.663	27.6596	33.1576	64.1833	61.5782	48.5436	482	554	649	723	1031	864	605
TCCTTGGTGTACCCCACGTT	C16orf89	HGLibA_05495	1	1.4077	4.68683	2.68349e-10	1.35343e-08	1	19.8308	16.4447	11.5497	12.3366	46.3788	39.2703	33.9404	403	355	271	269	745	551	423
ACCAGACAAGACCGATTCGC	HADH	HGLibA_20804	1	-1.69107	3.71064	2.74656e-10	1.38228e-08	1	18.3545	16.63	19.9029	18.7113	6.47436	5.20279	5.3759	373	359	467	408	104	73	67
GATACCGCGGGCGCTGTCAA	CDH23	HGLibA_08668	1	-1.44423	4.74848	2.80911e-10	1.41225e-08	1	31.4438	32.1483	33.5836	49.53	11.3924	12.9001	16.2079	639	694	788	1080	183	181	202
CTTCATCTTCGTCAGTGATC	TSPY3	HGLibA_51970	5	1.03826	6.12673	2.81289e-10	1.41265e-08	1	46.3046	58.2745	45.9856	41.7336	102.033	78.612	115.622	941	1258	1079	910	1639	1103	1441
CTTCATCTTCGTCAGTGATC	TSPY4	HGLibA_51972	5	1.03826	6.12673	2.81289e-10	1.41265e-08	1	46.3046	58.2745	45.9856	41.7336	102.033	78.612	115.622	941	1258	1079	910	1639	1103	1441
CTTCATCTTCGTCAGTGATC	TSPY1	HGLibA_51963	5	1.03826	6.12673	2.81289e-10	1.41265e-08	1	46.3046	58.2745	45.9856	41.7336	102.033	78.612	115.622	941	1258	1079	910	1639	1103	1441
CTTCATCTTCGTCAGTGATC	TSPY2	HGLibA_51968	5	1.03826	6.12673	2.81289e-10	1.41265e-08	1	46.3046	58.2745	45.9856	41.7336	102.033	78.612	115.622	941	1258	1079	910	1639	1103	1441
CTTCATCTTCGTCAGTGATC	TSPY8	HGLibA_51976	5	1.03826	6.12673	2.81289e-10	1.41265e-08	1	46.3046	58.2745	45.9856	41.7336	102.033	78.612	115.622	941	1258	1079	910	1639	1103	1441
CCGCGCCAAGTTCGACCGTC	C14orf80	HGLibA_05371	1	-1.14646	5.65502	2.86079e-10	1.43383e-08	1	60.0336	62.351	70.193	70.3051	38.4104	27.3681	23.1084	1220	1346	1647	1533	617	384	288
TAACATCAGACAACGTAATC	NUP88	HGLibA_33073	1	-1.52872	4.75276	2.86115e-10	1.43383e-08	1	33.9534	44.6092	42.8744	27.5167	10.9566	10.8332	17.0103	690	963	1006	600	176	152	212
GTTTCGTGTGTTTGACAAGG	MYL6B	HGLibA_30772	1	3.34359	1.94969	2.86954e-10	1.43651e-08	1	0.590494	1.29705	0.639281	0.550333	8.40422	8.69507	6.49923	12	28	15	12	135	122	81
ATCATATGTCTTCGATAGCT	ZNF709	HGLibA_56604	1	-1.62181	3.97157	2.89186e-10	1.44614e-08	1	20.6181	20.3359	26.2958	20.2248	5.78957	7.626	7.9435	419	439	617	441	93	107	99
TGAGAGTATAGGACGAGTGC	MRPL18	HGLibA_29915	1	-1.95694	4.40778	2.9058e-10	1.45158e-08	1	26.4738	33.4453	36.7373	27.0122	9.52478	3.77737	10.5913	538	722	862	589	153	53	132
CTTCTCCTAGATCGGTCGCT	PGM1	HGLibA_36260	1	-1.28065	5.14195	2.92904e-10	1.46164e-08	1	63.5274	46.3232	38.4421	39.8533	18.9251	17.8178	21.3431	1291	1000	902	869	304	250	266
TGCAGAGATACGAGACCTAC	PROM2	HGLibA_38682	1	-2.46081	4.26422	2.94749e-10	1.46929e-08	1	29.82	32.1483	40.1895	15.3176	7.59492	2.35194	6.0178	606	694	943	334	122	33	75
AGCAGACCGCACACGCTAGA	DAZAP1	HGLibA_12364	1	-2.01055	3.68845	3.01151e-10	1.49804e-08	1	16.6323	17.3249	19.2637	21.9675	2.73915	5.77295	5.53638	338	374	452	479	44	81	69
TGATGCGTGAGAAATTTGCC	SERPINA6	HGLibA_43527	1	1.07307	5.17111	3.09686e-10	1.53563e-08	1	21.7007	23.2542	23.2698	29.3511	49.865	45.4709	58.7337	441	502	546	640	801	638	732
GTACTTACTTTCCAGCGGAC	RSAD2	HGLibA_42299	1	-2.2053	3.22562	3.12794e-10	1.54779e-08	1	17.7148	15.9815	10.399	11.3736	3.11267	2.99338	2.88854	360	345	244	248	50	42	36
CGTACCAGTCACTGAGGGAC	MYO1A	HGLibA_30819	1	-2.44318	3.16252	3.16377e-10	1.56224e-08	1	14.8116	12.3683	13.7658	13.2539	2.36563	3.77737	1.2838	301	267	323	289	38	53	16
CCCGCTCTCGTCGTAGACGC	F2RL3	HGLibA_15871	1	-2.45223	3.19166	3.20847e-10	1.581e-08	1	13.0893	12.9705	15.087	14.2169	2.55239	3.77737	1.20356	266	280	354	310	41	53	15
CCAAACAAGTGTTTCCTCGA	C3orf38	HGLibA_06243	1	-1.35803	4.41056	3.23567e-10	1.59108e-08	1	26.5722	29.1836	27.9579	30.727	12.1394	8.98015	12.3566	540	630	656	670	195	126	154
GTGCCAGCTCTCAATCGCAC	CLCF1	HGLibA_09816	1	-1.62525	4.53888	3.24371e-10	1.59337e-08	1	34.8884	30.527	32.6033	32.1486	10.8321	14.468	6.25851	709	659	765	701	174	203	78
CCGAAAAACTATTCCCATAA	IARS	HGLibA_22474	1	-2.07735	3.85407	3.33788e-10	1.63792e-08	1	21.0118	20.5675	25.8696	17.7024	6.97239	5.48787	2.5676	427	444	607	386	112	77	32
AACTTAGATGTCCTTATCTC	ZCWPW1	HGLibA_55058	1	-1.93075	3.84174	3.37374e-10	1.6538e-08	1	25.1944	16.3521	21.1389	20.3623	4.60676	7.76854	3.93163	512	353	496	444	74	109	49
TGGACTCAACGCTCTCCATC	ANK2	HGLibA_01936	1	1.36531	4.18955	3.42002e-10	1.67301e-08	1	10.8749	11.6734	9.07779	11.7404	24.9014	28.2946	30.6507	221	252	213	256	400	397	382
CGATAACTATAAAGTCGCTC	ABR	HGLibA_00322	1	-2.60024	2.7161	3.47692e-10	1.69556e-08	1	11.367	8.8014	8.8647	11.0067	2.17887	1.28288	1.44427	231	190	208	240	35	18	18
CTCATAATATTCACGTGAAA	C14orf39	HGLibA_05367	1	-1.41846	4.41313	3.4748e-10	1.69556e-08	1	27.8024	30.8049	26.1253	31.048	12.4507	11.831	8.10397	565	665	613	677	200	166	101
ACCAGAACCAGTCCGATGTC	C17orf99	HGLibA_05602	1	-1.27981	5.468	3.50652e-10	1.70823e-08	1	62.1003	64.2502	51.7391	57.9226	28.5743	15.8222	28.4843	1262	1387	1214	1263	459	222	355
TGTCTTTCCCATGCCCGACT	DDX39B	HGLibA_12700	1	-1.93879	3.6095	3.61334e-10	1.75664e-08	1	13.2369	16.1668	23.1846	18.0234	4.98028	3.84864	4.97472	269	349	544	393	80	54	62
GCAGCGAGATAACTTGACTC	NonTargetingControlGuideForHuman_0937	HGLibA_65320	2	-2.09285	3.50092	3.70891e-10	1.80125e-08	1	21.9959	13.1558	13.8511	17.5189	2.80141	4.34753	4.57353	447	284	325	382	45	61	57
GCAGCGAGATAACTTGACTC	NonTargetingControlGuideForHuman_0937	HGLibB_57965	2	-2.09285	3.50092	3.70891e-10	1.80125e-08	1	21.9959	13.1558	13.8511	17.5189	2.80141	4.34753	4.57353	447	284	325	382	45	61	57
GGGGCTGAGTGTATCCAACA	GSKIP	HGLibA_20435	1	-2.85277	2.86906	3.95121e-10	1.91498e-08	1	12.302	9.35728	13.9789	9.72256	1.7431	0.641439	2.32688	250	202	328	212	28	9	29
GATCCAGCAATATTTCTTAA	NonTargetingControlGuideForHuman_0957	HGLibB_57985	2	-1.62477	3.85878	3.96288e-10	1.91866e-08	1	17.1735	19.8263	19.6472	24.2605	6.53661	6.62821	6.49923	349	428	461	529	105	93	81
GATCCAGCAATATTTCTTAA	NonTargetingControlGuideForHuman_0957	HGLibA_65340	2	-1.62477	3.85878	3.96288e-10	1.91866e-08	1	17.1735	19.8263	19.6472	24.2605	6.53661	6.62821	6.49923	349	428	461	529	105	93	81
CCGTCACACTCACGTCCCCA	SEZ6L2	HGLibA_43686	1	-1.02356	5.53794	3.98004e-10	1.92499e-08	1	52.9477	59.5716	59.9646	64.3432	26.0219	26.7266	34.7428	1076	1286	1407	1403	418	375	433
GGTTAATAGGACCCATCCTT	HIST2H2BF	HGLibA_21538	1	-1.18473	4.68572	4.0529e-10	1.95622e-08	1	36.6107	30.7586	32.8164	34.5793	15.1898	13.5415	15.7265	744	664	770	754	244	190	196
TCTGCGCGAACAGTGATGAG	CAP1	HGLibA_07132	1	1.3105	4.45613	4.10756e-10	1.97855e-08	1	11.2686	13.6653	13.5528	15.0424	36.7918	36.2057	26.5586	229	295	318	328	591	508	331
GGGCTTGACGTGCATATCCA	CLPSL2	HGLibA_10110	1	-1.70502	3.97073	4.20473e-10	2.02123e-08	1	20.5689	26.7748	19.562	21.5089	5.16704	8.76634	6.41899	418	578	459	469	83	123	80
GGCTAGACCTTGATTGCCAC	hsa-mir-4733	HGLibA_61030	1	-1.38278	4.76138	4.2909e-10	2.06055e-08	1	37.9885	32.9821	37.675	38.1565	19.1741	11.831	11.0728	772	712	884	832	308	166	138
GCTCCGCGGGTCCGCGTTGA	ASIC4	HGLibA_03307	1	-1.55314	4.28458	4.37625e-10	2.0994e-08	1	25.4405	28.9983	28.0857	25.4071	12.2017	6.55694	8.74587	517	626	659	554	196	92	109
TGGCAGATAGGAGTGTCCGC	GSG1	HGLibA_20419	1	-1.00457	5.68745	4.61009e-10	2.20485e-08	1	60.2304	60.8686	62.4364	78.4225	33.0566	35.9206	28.8854	1224	1314	1465	1710	531	504	360
CGCGTCGCTTCGTGATGCTG	IRF7	HGLibA_23598	1	-1.31614	4.96843	4.64528e-10	2.21943e-08	1	40.252	42.5247	44.0251	40.8623	17.8667	11.3321	21.3431	818	918	1033	891	287	159	266
GGGCCAGCTGTTGTGTCAAC	CCDC107	HGLibA_07527	1	-1.20639	5.24802	4.65364e-10	2.22117e-08	1	53.8826	51.3261	41.2123	53.7492	25.6484	23.4482	15.8068	1095	1108	967	1172	412	329	197
ACCTTACCAGTGCCAATTGC	PRSS38	HGLibA_38939	1	-1.16929	5.18679	4.66572e-10	2.22469e-08	1	50.7333	43.9607	44.8775	50.86	18.8005	17.5327	27.2807	1031	949	1053	1109	302	246	340
CTCTTTGTCATCGATGTGAG	ITIH2	HGLibA_23808	1	1.76566	3.79081	4.72483e-10	2.25059e-08	1	9.3987	6.76318	4.7733	6.23711	25.5239	25.1587	18.5348	191	146	112	136	410	353	231
GATCGCCATTTCCGACGCGA	DUSP6	HGLibA_14187	1	-2.81664	2.69522	4.73178e-10	2.25163e-08	1	12.8925	12.183	8.90731	6.05367	1.24507	1.63923	1.36403	262	263	209	132	20	23	17
GATCTTTACTGGATCGCTGC	MADD	HGLibA_27857	1	-1.51112	4.29423	4.75679e-10	2.26125e-08	1	31.3454	23.2079	30.1741	23.2974	11.5169	9.19396	7.62255	637	501	708	508	185	129	95
AAGTGTACCACGACCGGCGT	SCARA5	HGLibA_42866	1	-1.02145	5.94352	5.0189e-10	2.37866e-08	1	77.6992	68.6973	82.5951	85.0265	47.3749	36.0631	32.4159	1579	1483	1938	1854	761	506	404
GGCTGTGAACTTCACACTTG	ZNF564	HGLibA_56255	1	-1.06179	5.1364	5.10092e-10	2.4151e-08	1	51.7667	47.3423	40.019	41.3209	20.4191	21.1675	23.2688	1052	1022	939	901	328	297	290
ATTTCTACAGCATGATCGGG	PPID	HGLibA_37924	1	-4.4101	1.99471	5.2354e-10	2.47629e-08	1	6.54465	8.10655	3.66521	7.61295	0.373521	0.498897	0	133	175	86	166	6	7	0
TCTCATCAGCCTTAACGATG	TBX4	HGLibA_48670	1	1.99284	3.32305	5.32181e-10	2.51464e-08	1	3.69059	3.28895	5.41258	5.04472	16.8707	13.2564	22.0653	75	71	127	110	271	186	275
TCACTAAGCCGTCGCCGTTC	ZNF318	HGLibA_55785	1	1.88253	3.30081	5.38004e-10	2.53961e-08	1	5.06841	4.58599	3.53735	4.99886	13.3222	18.1028	18.936	103	99	83	109	214	254	236
TTGCTGCCAATATTACCTTC	SERPINB3	HGLibA_43551	1	-2.64882	3.49802	5.55262e-10	2.61061e-08	1	20.3721	13.6653	23.6534	12.0615	4.85577	1.71051	1.68498	414	295	555	263	78	24	21
GGAGACCGGCACGAGAAGAG	HIST1H2AL	HGLibA_21405	1	2.4841	3.43524	5.64e-10	2.64642e-08	1	3.93663	2.77939	6.05186	1.69686	22.349	25.8714	12.5973	80	60	142	37	359	363	157
GCAAAAGTGGCAAAAGGGGC	TRIM61	HGLibA_51567	1	-1.36068	4.5554	6.06501e-10	2.83176e-08	1	27.704	27.1454	38.9109	32.8824	11.2679	14.3255	11.3937	563	586	913	717	181	201	142
ATTCTGACTGAGCGTGTTGA	LRRC16B	HGLibA_27265	1	1.38829	5.04825	6.21506e-10	2.89895e-08	1	14.1227	23.2542	17.2606	23.3433	51.6704	64.429	36.9894	287	502	405	509	830	904	461
TGTGAAGCGATTGCTCACAA	CCNJ	HGLibA_08108	1	-2.67705	2.95681	6.36799e-10	2.96442e-08	1	9.15266	12.2756	14.5756	11.7404	3.05042	1.42542	1.04309	186	265	342	256	49	20	13
GTTCATTATAATCCGTGCGT	SPEN	HGLibA_46620	1	-2.01125	3.73201	6.56008e-10	3.05083e-08	1	24.85	13.9433	22.4601	16.3724	6.34985	4.56135	3.45021	505	301	527	357	102	64	43
TACAGCGTATCATTCAATGC	DNAAF1	HGLibA_13458	1	-1.69859	3.80234	6.57198e-10	3.05335e-08	1	18.5514	22.1425	21.0963	16.7393	6.53661	4.70389	6.90041	377	478	495	365	105	66	86
CTTGTCTGAATGGCTCCACG	MTRNR2L1	HGLibA_30471	1	-1.1369	4.84338	6.64921e-10	3.08619e-08	1	40.3012	33.5843	36.0981	39.2113	16.8084	19.1006	14.9241	819	725	847	855	270	268	186
GCTACCACAATCAGACCATT	SEL1L3	HGLibA_43283	1	-1.00171	5.56086	6.88112e-10	3.1813e-08	1	64.7083	65.362	57.9189	51.6855	26.2087	29.7913	33.8602	1315	1411	1359	1127	421	418	422
GCCTGGACATAGTCCTTGAC	FAIM2	HGLibA_15966	1	-1.18179	5.49317	7.22603e-10	3.33749e-08	1	56.589	61.9804	57.791	59.8488	18.8628	34.4952	24.7933	1150	1338	1356	1305	303	484	309
ATAGCGCAGCATCGCGGCTA	RBFA	HGLibA_40453	1	-3.09541	3.10655	7.37136e-10	3.39796e-08	1	11.8591	14.1286	21.0537	7.38364	0.871548	2.85084	1.04309	241	305	494	161	14	40	13
CCGCCGGGGCGCTGCGAGAC	GXYLT2	HGLibA_20686	1	-1.49648	3.98689	7.44169e-10	3.42368e-08	1	19.9292	23.9028	22.3322	20.7751	7.78168	8.55253	6.73994	405	516	524	453	125	120	84
ATCATCCCTAGAATGCTCTC	OR10Z1	HGLibA_33561	1	1.13037	4.89385	7.46751e-10	3.43222e-08	1	16.7307	22.2351	21.906	17.6565	44.947	37.1322	46.9388	340	480	514	385	722	521	585
AAAAGAAGTCTCACAACCTC	DRP2	HGLibA_13987	1	1.26595	5.09494	7.52889e-10	3.45706e-08	1	18.7482	23.3932	21.6077	21.3713	60.3236	33.7112	59.5361	381	505	507	466	969	473	742
AATATGTACCTGCAACAGAG	ADAM28	HGLibA_00765	1	1.31363	4.94445	7.6196e-10	3.49191e-08	1	22.9309	17.0933	19.9029	15.1342	38.3481	61.7207	39.878	466	369	467	330	616	866	497
GAGACTGCTCAAGGTCAAAG	hsa-mir-3918	HGLibA_59550	1	-2.34408	3.1242	7.80814e-10	3.57137e-08	1	16.6815	8.47714	14.3625	12.7953	3.05042	2.77957	1.84546	339	183	337	279	49	39	23
CTTCTTCTTCCGCGTGCCGC	PTPLB	HGLibA_39423	1	1.03019	5.8045	7.83455e-10	3.57998e-08	1	43.3029	31.1292	32.5181	47.3745	82.7349	77.7567	75.8243	880	672	763	1033	1329	1091	945
CCTCAGGGTGACTCCGATCC	SLC2A4RG	HGLibA_44880	1	1.13376	4.82978	7.89037e-10	3.602e-08	1	18.0101	19.4557	19.0506	18.482	41.2118	33.2836	49.025	366	420	447	403	662	467	611
ACAATGGCCAACCCTATTAT	CPS1	HGLibA_10991	1	-1.616	4.15529	8.3057e-10	3.78427e-08	1	27.3104	22.4667	22.3748	27.3332	8.90225	9.97795	5.3759	555	485	525	596	143	140	67
GCCGTCGATGCTGATATGCA	COL6A5	HGLibA_10606	1	-1.93138	3.56015	8.34022e-10	3.79633e-08	1	20.7657	12.1367	17.0901	18.2069	4.91802	4.98897	3.45021	422	262	401	397	79	70	43
TAATGATATTCCTCACGCCC	IMPG2	HGLibA_23264	1	-5.96556	1.56415	8.40481e-10	3.82204e-08	1	2.70643	3.56688	5.19948	7.88811	0	0.213813	0	55	77	122	172	0	3	0
CAGAAATCATGTTCACGTGA	IKZF5	HGLibA_22942	1	-2.12605	3.50966	8.60216e-10	3.90425e-08	1	17.4196	18.9925	16.0246	14.7673	5.41605	2.06686	4.01187	354	410	376	322	87	29	50
TACGCCCACTGCCACTTGAC	GGCX	HGLibA_18996	1	-1.12728	5.81725	9.06538e-10	4.10659e-08	1	76.7151	68.7899	92.8236	54.804	36.0448	29.3637	35.2242	1559	1485	2178	1195	579	412	439
GTAGAGTCCGAATGTAGAAA	TRMT11	HGLibA_51668	1	1.60369	4.42058	9.12543e-10	4.12587e-08	1	11.5146	10.6543	15.9394	7.4295	34.6129	42.7626	26.4783	234	230	374	162	556	600	330
AGCCATAGTCGTTGTACTGC	PLA2G2E	HGLibA_36892	1	-1.94531	3.91557	9.25612e-10	4.17295e-08	1	18.3053	22.0962	19.9456	27.2874	7.2214	6.69948	3.04902	372	477	468	595	116	94	38
TTGCAGTTTACAATGTTGTC	ZNF277	HGLibA_55716	1	5.25334	4.82208	9.44388e-10	4.25354e-08	1	0.738118	5.28084	0	0.642056	56.5884	52.7406	81.8421	15	114	0	14	909	740	1020
TTGTTGTAAACATCCCCGAC	hsa-mir-30d	HGLibA_58486	1	-1.41857	4.39886	9.7679e-10	4.39528e-08	1	30.3613	29.0446	27.4465	27.7001	8.1552	13.8979	10.1099	617	627	644	604	131	195	126
CAAACTCCCATCGCGAGTGA	PCOLCE2	HGLibA_35656	1	-3.16602	2.30729	9.95132e-10	4.47354e-08	1	7.57801	5.97569	7.79923	9.63084	0.809295	0.498897	1.2838	154	129	183	210	13	7	16
CCCGCAGTACATTTCAGAAC	SPG20	HGLibA_46633	1	1.31454	4.75131	9.9645e-10	4.4752e-08	1	17.5672	13.0631	20.9684	13.9876	45.8185	32.2145	44.3713	357	282	492	305	736	452	553
GTCTAAACTACCTGGTGAGG	IGSF5	HGLibA_22896	1	-5.17448	1.70407	1.00128e-09	4.49116e-08	1	2.75564	5.28084	5.11425	8.11742	0.0622535	0.356355	0	56	114	120	177	1	5	0
CTGCCGACTCGCCCCTTCTT	PROP1	HGLibA_38686	1	-1.09846	5.30471	1.02131e-09	4.57376e-08	1	49.6015	58.6451	46.9658	48.9338	18.5515	25.2299	27.8424	1008	1266	1102	1067	298	354	347
ACAAACAGTGATAGCTTCAC	MUC15	HGLibA_30527	1	-1.00356	5.72265	1.03533e-09	4.62778e-08	1	75.1404	68.6046	69.5538	55.0333	29.1346	38.0587	33.2183	1527	1481	1632	1200	468	534	414
CGCCGGCTCACGCGTCCACC	GAL3ST2	HGLibA_18501	1	-1.32005	4.95414	1.04149e-09	4.64213e-08	1	39.071	40.857	43.7694	42.4215	12.3884	23.0918	14.4427	794	882	1027	925	199	324	180
ACAGTCACTGCGCACCCACT	CLUL1	HGLibA_10165	1	1.37666	4.78076	1.0606e-09	4.7228e-08	1	12.6956	22.5594	12.9135	16.9228	36.605	50.2461	39.9582	258	487	303	369	588	705	498
GAATTCCTCCACGATGCCCT	TUBG2	HGLibA_52307	1	-2.0745	3.08713	1.10592e-09	4.91533e-08	1	13.6306	13.6653	11.6349	10.7315	3.17493	3.06465	2.5676	277	295	273	234	51	43	32
ACGACCCCGCATTGTGCACG	UPB1	HGLibA_53052	1	-1.02712	5.42846	1.11922e-09	4.96143e-08	1	58.7542	55.5415	55.7027	49.7135	30.0062	21.3813	29.4471	1194	1199	1307	1084	482	300	367
GGCAGTCGAAGTCGTGGACA	DLK2	HGLibA_13357	1	-2.16688	3.3129	1.1267e-09	4.97953e-08	1	13.1877	13.8506	12.1037	19.6286	3.6107	4.06245	2.08617	268	299	284	428	58	57	26
ACGAGGCCCGGATGGCGATC	HLF	HGLibA_21655	1	-1.17428	4.93316	1.13375e-09	5.00601e-08	1	41.8759	33.3527	40.4878	44.1643	19.1741	19.7421	14.1218	851	720	950	963	308	277	176
CATGCCTTTCGCGACACCCA	CTAG1A	HGLibB_11545	2	-2.32163	3.52069	1.13751e-09	5.01793e-08	1	16.5338	15.4719	19.562	17.3355	1.43183	3.91991	5.05495	336	334	459	378	23	55	63
CATGCCTTTCGCGACACCCA	CTAG1B	HGLibA_11562	2	-2.32163	3.52069	1.13751e-09	5.01793e-08	1	16.5338	15.4719	19.562	17.3355	1.43183	3.91991	5.05495	336	334	459	378	23	55	63
CACTTGCAGCTTGCAATCCG	H2AFV	HGLibA_20757	1	-1.02583	5.38912	1.16907e-09	5.14751e-08	1	50.8317	54.3834	45.2611	63.2883	28.9479	24.446	25.2748	1033	1174	1062	1380	465	343	315
GGCTGTGATTCACTATCAAC	CEPT1	HGLibA_09185	1	-1.43669	4.58297	1.17445e-09	5.16638e-08	1	29.8692	29.6005	38.8257	32.378	16.0614	8.98015	11.0728	607	639	911	706	258	126	138
ACCCACCGTGGAAACTCTAC	PLRG1	HGLibA_37222	1	-2.4567	2.90436	1.17922e-09	5.18254e-08	1	13.9258	10.5154	12.4873	8.255	1.7431	1.63923	2.80831	283	227	293	180	28	23	35
TCCGCACGATGTTCCCCTCG	B4GALT7	HGLibA_04040	1	1.30386	5.09405	1.19375e-09	5.23663e-08	1	26.4246	20.5675	21.7356	14.9049	38.0369	56.6605	60.2582	537	444	510	325	611	795	751
TGTTTGCGGACATTCGGAAC	DOLK	HGLibA_13789	1	-1.09735	5.13557	1.2144e-09	5.31732e-08	1	41.5314	45.8599	42.7466	51.4103	20.0456	25.6576	17.8929	844	990	1003	1121	322	360	223
TCACAGGAACGTGCCGCCGC	DLC1	HGLibA_13311	1	-1.75394	4.05901	1.22592e-09	5.35782e-08	1	22.5372	27.5623	19.1358	25.3612	5.78957	5.20279	10.1099	458	595	449	553	93	73	126
CCCTGAGCGTGATGACCACG	NXPH3	HGLibA_33168	1	-1.00134	5.96754	1.23605e-09	5.39706e-08	1	85.3264	74.9509	70.534	87.2737	42.6436	45.2571	31.1321	1734	1618	1655	1903	685	635	388
AATTCATTAAGTGTATCTGC	ORC4	HGLibA_34611	1	-2.82784	2.74777	1.31686e-09	5.7129e-08	1	7.67643	11.9514	15.2149	6.69572	1.12056	1.35415	1.9257	156	258	357	146	18	19	24
TTACGAGATGGCCTCCACCA	ADCY3	HGLibA_00915	1	-1.0251	5.35418	1.32121e-09	5.72122e-08	1	55.4573	48.2687	53.0177	51.9148	29.6326	26.6554	20.4605	1127	1042	1244	1132	476	374	255
CTGTTGATACTCTCGTAACT	CLEC4C	HGLibA_09981	1	1.21777	4.33073	1.34354e-09	5.81261e-08	1	12.1051	14.0359	13.5954	11.3736	29.8817	30.504	28.8052	246	303	319	248	480	428	359
CCCTCGCCCCAAGCCGACAA	PTGIR	HGLibA_39347	1	-1.15096	4.90568	1.39013e-09	6.00315e-08	1	36.6599	40.5791	32.2198	46.7325	18.1158	18.4592	16.1277	745	876	756	1019	291	259	201
GAATCCACACCTTGTGGCGC	SMC1A	HGLibA_45640	1	-1.20106	4.57456	1.40412e-09	6.05801e-08	1	34.5439	27.7939	31.7936	30.9563	13.509	14.8244	12.4368	702	600	746	675	217	208	155
CTCGCAACACGTAACGCAAT	HAS2	HGLibA_20864	1	-1.83161	3.83788	1.42094e-09	6.12497e-08	1	22.8325	25.0145	12.5725	21.463	5.60281	6.48567	5.13519	464	540	295	468	90	91	64
ACACCACCATGCTTAAGATG	TRMT61B	HGLibA_51702	1	-1.62714	3.94161	1.42865e-09	6.15257e-08	1	27.5564	18.344	20.6701	19.2158	6.66112	8.19617	5.93756	560	396	485	419	107	115	74
CGATCATACTGAGAACAATC	PCMTD2	HGLibA_35632	1	-1.89685	3.81417	1.49767e-09	6.42634e-08	1	20.126	17.9734	28.5972	14.4463	5.78957	6.41439	4.0921	409	388	671	315	93	90	51
TTACTGCGGACATCCCGAAT	B3GALT1	HGLibA_03955	1	-1.60056	4.20536	1.51701e-09	6.50341e-08	1	21.9467	32.102	25.2729	23.3892	5.91408	10.5481	8.98658	446	693	593	510	95	148	112
CCCGCCGCGTTCGCAAGCGC	NACC2	HGLibA_31041	1	1.09314	5.00215	1.5229e-09	6.52276e-08	1	23.3245	18.4829	22.6732	21.6006	49.0557	52.0991	36.508	474	399	532	471	788	731	455
AATCACCTTGTTCACCCGTA	PSMB8	HGLibA_39121	1	-1.14328	5.00981	1.58508e-09	6.78291e-08	1	47.6332	42.3857	31.8788	45.7694	17.5555	19.1719	20.2198	968	915	748	998	282	269	252
GTGTAAAGACTCGACAAATC	OR51A7	HGLibA_34078	1	-1.45808	4.58413	1.65948e-09	7.07559e-08	1	36.9551	34.0939	31.4952	28.5715	8.1552	15.9647	11.7147	751	736	739	623	131	224	146
AAACCCACTGGACAGCAGCG	SCGN	HGLibA_42938	1	-1.20714	4.65311	1.69961e-09	7.24015e-08	1	35.282	28.5351	36.78	31.69	16.1236	14.2542	12.517	717	616	863	691	259	200	156
CTCCCAGTATGAACGAGGCT	PES1	HGLibA_36066	1	-3.37111	3.17339	1.71848e-09	7.31391e-08	1	20.4213	15.7499	14.3199	7.38364	0.373521	2.77957	1.04309	415	340	336	161	6	39	13
CAGGCTGACCAATTCTTTAC	hsa-mir-4265	HGLibA_59767	1	1.19495	4.71274	1.74356e-09	7.41398e-08	1	14.4179	15.2403	20.6275	17.0145	32.185	41.4085	42.1246	293	329	484	371	517	581	525
AGTATGGCTAACCGCCATTA	CCR8	HGLibA_08167	1	-1.16599	4.95146	1.79578e-09	7.61371e-08	1	35.3312	48.7783	40.6156	36.8723	15.0031	20.5261	18.5348	718	1053	953	804	241	288	231
CAGCAGAGCGTTGAAGCACG	SLC39A3	HGLibA_45110	1	-1.95791	4.02043	1.7986e-09	7.61371e-08	1	32.2312	17.5565	18.1982	26.4619	8.0307	6.41439	3.69092	655	379	427	577	129	90	46
TACAGGGAGTCCAACACCGC	CLIC3	HGLibA_10026	1	1.40245	5.01706	1.79856e-09	7.61371e-08	1	18.2069	24.9219	17.6868	14.9966	39.7177	70.4158	40.1989	370	538	415	327	638	988	501
TTTCCTAGATTGTGTCGTCC	MLF1	HGLibA_29371	1	1.3008	5.01378	1.85434e-09	7.8426e-08	1	16.337	29.4152	15.7263	17.7483	52.7287	47.1102	46.5377	332	635	369	387	847	661	580
TACCGTTGCACCTGCGACAG	FTH1P18	HGLibA_18120	1	-2.67341	3.25865	1.87669e-09	7.93004e-08	1	17.8132	12.2293	12.189	16.7852	2.92591	0.71271	3.28973	362	264	286	366	47	10	41
GAACCTCGAAGATCAGACCC	PARL	HGLibA_35201	1	-2.14399	3.70104	1.91217e-09	8.06549e-08	1	19.0927	11.9514	20.3718	25.4988	2.61465	4.63262	5.85733	388	258	478	556	42	65	73
AATTGACCTTCGCAACCCCA	APEX1	HGLibA_02408	1	7.58308	0.626843	1.95789e-09	8.24358e-08	1	0	0.0463232	0	0	2.24112	5.34533	2.88854	0	1	0	0	36	75	36
TTCGTGATGAGTGATTATAG	SAT1	HGLibA_42769	1	-2.1142	3.18185	1.95668e-09	8.24358e-08	1	9.74316	15.1014	15.8542	12.5659	2.55239	3.70609	2.96878	198	326	372	274	41	52	37
TGCGATGCCAGTCTCATCGA	COL8A2	HGLibA_10616	1	-1.58306	3.73854	1.96072e-09	8.24815e-08	1	17.7148	20.9844	17.9425	17.3355	6.59887	6.34312	5.53638	360	453	421	378	106	89	69
AACTGCATGGCATCGTCCCC	hsa-mir-4642	HGLibA_60672	1	-1.57934	3.96865	1.97349e-09	8.27969e-08	1	20.0768	21.1234	17.6442	27.9753	6.72337	7.05583	8.02373	408	456	414	610	108	99	100
CACACTGTTCACACCAATAG	ZNF639	HGLibA_56441	1	-1.69328	3.64401	1.97193e-09	8.27969e-08	1	16.091	18.6682	17.4737	17.9776	4.23324	5.98677	6.09804	327	403	410	392	68	84	76
CTCAAGTCTCCTCGAGCTGA	AKNA	HGLibA_01464	1	7.64282	0.698812	1.98576e-09	8.32376e-08	1	0.0492079	0	0	0	5.16704	1.56796	4.25258	1	0	0	0	83	22	53
TACCTGCGGCGACGCTATGA	WNT2B	HGLibA_54361	1	-1.26925	4.81096	1.99714e-09	8.35664e-08	1	39.071	26.6358	37.7176	45.7235	15.6256	14.9669	15.8068	794	575	885	997	251	210	197
CGATGGCCGCCTGCCACGAC	CACNA1C	HGLibA_06882	1	1.9377	3.81779	2.01461e-09	8.42226e-08	1	5.56049	3.38159	8.05494	8.34672	29.5704	25.7288	17.572	113	73	189	182	475	361	219
CAATAGTGCTGGCTACCTTC	GALP	HGLibA_18583	1	-1.66483	4.62577	2.02812e-09	8.47121e-08	1	40.1044	35.7152	33.5836	29.6263	11.3924	15.4658	5.93756	815	771	788	646	183	217	74
CTCCCCAAGACGTCCACGTC	BNIP1	HGLibA_04649	1	-2.08875	3.75033	2.06798e-09	8.63008e-08	1	25.5881	13.7117	17.7294	22.1509	2.98817	4.13372	6.90041	520	296	416	483	48	58	86
GAGTGTCCACGCCTACATCC	RASL10B	HGLibA_40363	1	-1.49941	3.85361	2.07018e-09	8.6316e-08	1	19.6831	19.641	20.7979	19.0782	6.16309	7.48346	7.38184	400	424	488	416	99	105	92
CATCACCCAGTTCCGAATGA	RASGRP1	HGLibA_40343	1	1.15555	4.76529	2.10384e-09	8.74873e-08	1	16.9275	14.4528	17.3032	22.3802	42.7059	37.2748	38.7546	344	312	406	488	686	523	483
GTTAACATACGTTTGATGAC	AGO4	HGLibA_01213	1	-1.27863	4.57314	2.15976e-09	8.95449e-08	1	28.9342	27.2843	31.1543	39.2113	13.0732	14.468	11.5542	588	589	731	855	210	203	144
AGACCGTGTAAATGAGCTCC	IFFO1	HGLibA_22588	1	1.20473	5.01831	2.18004e-09	9.02582e-08	1	28.3437	18.1587	18.1982	18.2527	42.2078	56.3041	44.8527	576	392	427	398	678	790	559
CATCAAGTTCCATCCGACTG	APBA3	HGLibA_02373	1	-2.56312	2.57891	2.21837e-09	9.16843e-08	1	7.92247	9.35728	8.73684	10.1812	1.7431	1.06907	1.76522	161	202	205	222	28	15	22
GTTCCGCTACTGCCGCATGC	DERL3	HGLibA_13002	1	-1.33331	4.61102	2.22576e-09	9.19092e-08	1	36.463	29.3226	33.8393	31.4149	11.5169	10.4768	17.0906	741	633	794	685	185	147	213
GTAACTCCGTTTCAAGCTTT	NMI	HGLibA_32182	1	-1.7408	4.05114	2.24475e-09	9.26122e-08	1	23.669	25.7557	23.6534	20.8209	4.42	6.55694	10.1901	481	556	555	454	71	92	127
GCGAGCAGTACCGCGCCCTG	NT5C	HGLibA_32799	1	1.12981	5.09251	2.2659e-09	9.33213e-08	1	20.2244	24.4586	20.9258	24.5816	52.8532	36.4195	58.814	411	528	491	536	849	511	733
TGCAGGCAGAAGGGATGGTG	hsa-mir-6511a-4	HGLibA_62910	1	-1.34957	4.54652	2.36083e-09	9.686e-08	1	39.3663	23.9491	33.5409	28.8008	11.3924	13.4702	12.1158	800	517	787	628	183	189	151
CGAGGCTGTAGCCGATCAAG	LIPG	HGLibA_26611	1	1.85586	3.85872	2.42978e-09	9.90328e-08	1	4.42871	5.97569	10.4842	6.28297	22.7225	32.0007	19.1767	90	129	246	137	365	449	239
CTGCCGAATTCGCTTCCTGC	TNFRSF8	HGLibA_50790	1	-1.64972	3.73473	2.47728e-09	1.00708e-07	1	18.6498	17.5102	18.7949	19.491	7.15915	4.4188	6.17828	379	378	441	425	115	62	77
TCCTCAGGGTACTACGGCGA	ATCAY	HGLibA_03425	1	8.68088	0.300042	2.48075e-09	1.00762e-07	1	0	0	0	0	2.92591	2.7083	2.64783	0	0	0	0	47	38	33
GTTGTAACTAGATTCATTCA	THEM4	HGLibA_49339	1	-1.59469	3.92217	2.59275e-09	1.04974e-07	1	19.1419	24.7366	17.0049	23.3892	8.40422	6.20058	6.25851	389	534	399	510	135	87	78
ATATGCTGTTCTACCTACTG	WFDC10A	HGLibA_54246	1	-1.23467	5.02232	2.61114e-09	1.05513e-07	1	38.7266	36.1784	50.1196	46.7325	13.9448	22.878	17.9732	787	781	1176	1019	224	321	224
TACCTTGCTGAAGTTGCGTG	YWHAQ	HGLibA_54750	1	-1.02448	5.27388	2.63695e-09	1.06465e-07	1	40.0552	56.329	46.6675	54.162	23.7186	25.8714	23.1084	814	1216	1095	1181	381	363	288
AAAGAGCTGGTCGGTTCCGT	SLAMF7	HGLibA_44317	1	-1.91087	3.35829	2.64185e-09	1.06571e-07	1	13.9258	15.7499	14.6182	14.7673	5.29154	3.2072	3.20949	283	340	343	322	85	45	40
CTGCCTACAAACCGAGCACC	hsa-mir-34b	HGLibA_59040	1	1.11585	5.10088	2.67897e-09	1.07792e-07	1	24.0134	22.5594	25.486	19.1699	39.0329	47.9654	61.4618	488	487	598	418	627	673	766
GTCCAAGTGCAAAACCGCCC	C17orf82	HGLibA_05585	1	-4.62223	1.92256	2.67736e-09	1.07792e-07	1	9.05425	4.72496	4.73068	6.23711	0.622535	0.071271	0	184	102	111	136	10	1	0
GATGAACCTCTTTCAGAAAC	C12orf5	HGLibA_05257	1	1.46313	3.89301	2.71829e-09	1.09281e-07	1	7.38118	8.10655	9.41874	8.80534	27.018	18.7443	23.991	150	175	221	192	434	263	299
TACTGTCCGACAAGACTTCC	SLC30A7	HGLibA_44917	1	-1.13011	5.05966	2.72496e-09	1.09456e-07	1	46.1078	35.0203	48.7132	43.3846	23.1583	16.3211	19.8186	937	756	1143	946	372	229	247
TCTTGCATTAGCACTAATCC	GNPTAB	HGLibA_19575	1	-1.62237	4.23858	2.78846e-09	1.11721e-07	1	26.523	16.7227	32.5181	29.6721	7.2214	8.55253	9.94943	539	361	763	647	116	120	124
AAGTGTGAACGTTGCGCTCC	LAMA4	HGLibA_25950	1	-1.49004	4.39289	2.79625e-09	1.11938e-07	1	30.9025	29.6932	19.0932	35.6341	10.5831	9.12269	11.0728	628	641	448	777	170	128	138
AATTACATTTCCGAGCCAGC	PSTK	HGLibA_39236	1	-1.91878	3.45379	2.8045e-09	1.12173e-07	1	15.9926	16.9543	15.9394	14.2628	2.73915	5.55914	4.25258	325	366	374	311	44	78	53
GTGCTAACCGAATGCTTCTT	DDX31	HGLibA_12693	1	-1.32516	4.85472	2.85556e-09	1.14022e-07	1	35.3312	37.0585	39.7633	42.926	13.6335	11.5459	21.3431	718	800	933	936	219	162	266
TACGGGCCTGAATTCTATGC	RBFOX3	HGLibA_40461	1	1.34223	5.44284	2.97456e-09	1.18373e-07	1	24.8008	24.1344	38.5699	17.1979	54.4095	76.4026	68.4425	504	521	905	375	874	1072	853
CAAGTCCGAAAAACCCGCGC	PSMB5	HGLibA_39111	1	-1.55753	3.98976	2.98584e-09	1.18721e-07	1	20.5689	21.5403	26.8498	18.8489	6.2876	6.91329	9.22729	418	465	630	411	101	97	115
CCCATTGAAGCCAGTTCGTA	GP2	HGLibA_19705	1	-1.90971	3.23889	2.99245e-09	1.18884e-07	1	12.9417	13.2948	14.7887	13.2539	4.42	2.92211	3.45021	263	287	347	289	71	41	43
GACTCCGATAAGTAATCTTG	FBXO43	HGLibA_17101	1	-5.11187	1.8607	3.24928e-09	1.28654e-07	1	8.56217	4.12276	4.17664	6.97089	0	0.498897	0	174	89	98	152	0	7	0
AACCTACTCCATTGATAACG	TUBB2A	HGLibA_52276	1	-1.17377	4.9796	3.32045e-09	1.31361e-07	1	32.0343	47.3886	45.5594	40.0826	20.7304	15.1807	18.936	651	1023	1069	874	333	213	236
ACCTGAATAGCCCCTGTCAT	IFT88	HGLibA_22780	1	-1.72945	4.09548	3.34397e-09	1.3207e-07	1	21.4546	25.3851	25.6139	24.2605	4.10873	7.91109	9.94943	436	548	601	529	66	111	124
AAACATCCATGTCGTGACTA	FAM3D	HGLibA_16584	1	2.93122	2.22423	3.36316e-09	1.32717e-07	1	1.47624	1.66763	0.511425	1.14653	10.7698	9.8354	6.90041	30	36	12	25	173	138	86
CAGACGTCGGGCATGCCTAC	HCN3	HGLibA_20980	1	-1.91392	4.44178	3.45561e-09	1.36023e-07	1	30.1644	25.941	25.2303	44.7146	10.5831	4.13372	10.3506	613	560	592	975	170	58	129
TTTGACTGTTACTCTGCTCC	DEFB121	HGLibA_12871	1	-1.0235	5.42385	3.52715e-09	1.38493e-07	1	66.6767	54.615	52.8898	44.6687	27.3293	24.446	28.9657	1355	1179	1241	974	439	343	361
TAGACTGGCCGCCACGCGCT	ABT1	HGLibA_00332	1	-1.06207	5.0316	3.67215e-09	1.44066e-07	1	42.5156	46.4621	35.5014	43.2929	17.68	23.0205	19.5779	864	1003	833	944	284	323	244
GCTCATTGTTGAATCGTTTG	SPTLC3	HGLibA_46899	1	-1.51701	4.2117	3.6839e-09	1.44407e-07	1	27.0151	24.5513	25.7843	24.6733	10.8944	5.70168	10.1099	549	530	605	538	175	80	126
TAGCTCTGAGACTAGACCTG	hsa-mir-544b	HGLibA_61828	1	-2.14166	3.69041	3.81918e-09	1.49461e-07	1	20.126	13.3411	26.7219	16.189	3.73521	6.48567	2.72807	409	288	627	353	60	91	34
GAACGAGACACAACGATCCT	IMPAD1	HGLibA_23252	1	6.76164	0.541913	3.90191e-09	1.52572e-07	1	0.0984157	0	0	0	2.73915	3.91991	3.12926	2	0	0	0	44	55	39
CCGACGACAGCCGTGCCATC	DAG1	HGLibA_12293	1	1.19493	4.53247	3.991e-09	1.55927e-07	1	18.2069	12.9242	14.7035	13.5749	31.936	31.3593	38.7546	370	279	345	296	513	440	483
CCGCGTAGATACCCAACTTC	NAGA	HGLibA_31062	1	-2.48838	2.74033	4.07496e-09	1.58681e-07	1	10.0876	10.5154	8.60898	11.1443	1.30732	2.7083	1.36403	205	227	202	243	21	38	17
GAACAGGCACCTCGAAGTGC	CST7	HGLibA_11466	1	1.53569	3.83314	4.06925e-09	1.58681e-07	1	8.759	9.17199	8.05494	5.27403	21.4152	23.8045	22.7874	178	198	189	115	344	334	284
TACCTCGTACGCAGATTCTC	CSMD2	HGLibA_11365	1	-2.24353	3.53295	4.07241e-09	1.58681e-07	1	20.126	10.6543	20.7979	17.5189	4.04648	4.98897	1.84546	409	230	488	382	65	70	23
TTCATCTCGAACCTTGTCTT	CLASP2	HGLibA_09797	1	-1.85466	3.92055	4.31613e-09	1.67582e-07	1	21.8483	16.3984	22.5027	26.1867	3.54845	8.33871	6.17828	444	354	528	571	57	117	77
GGGCAGCATGAAGGGCCTCG	hsa-mir-486	HGLibA_61336	2	1.74278	3.82611	4.38309e-09	1.69978e-07	1	5.70811	9.5889	8.6516	4.17336	23.6563	21.5951	25.4352	116	207	203	91	380	303	317
GGGCAGCATGAAGGGCCTCG	hsa-mir-486-2	HGLibA_61340	2	1.74278	3.82611	4.38309e-09	1.69978e-07	1	5.70811	9.5889	8.6516	4.17336	23.6563	21.5951	25.4352	116	207	203	91	380	303	317
CCAGGTAGAGGTGCGAGACG	ZDHHC12	HGLibA_55073	1	-1.51509	4.076	4.43803e-09	1.71826e-07	1	20.2244	21.3087	24.7189	26.4619	7.53267	6.41439	10.4309	411	460	580	577	121	90	130
CTACATATGAAAGTAGTAGT	hsa-mir-7852	HGLibA_63999	1	-1.22743	4.64843	4.45793e-09	1.72314e-07	1	32.5264	29.8784	38.2716	31.5983	16.3727	11.1183	14.8439	661	645	898	689	263	156	185
CCCCAGGTACCGGTCCGTAG	R3HDML	HGLibA_39782	1	1.23458	4.66895	4.57206e-09	1.76147e-07	1	16.7799	16.5837	14.533	16.2807	32.8076	30.504	50.0681	341	358	341	355	527	428	624
GTCGGTGCTGCGCTATGAGA	AKAP3	HGLibA_01430	1	8.69486	0.314982	4.61259e-09	1.77419e-07	1	0	0	0	0	3.67295	1.63923	3.04902	0	0	0	0	59	23	38
GCGGTGACTATCTCCGTGTG	DCAF7	HGLibA_12453	1	1.33052	4.38423	4.64638e-09	1.78573e-07	1	12.8433	16.5837	11.6349	9.40153	31.687	34.9228	28.5645	261	358	273	205	509	490	356
GGCCGACTTCTTCGTAACAC	KCNV1	HGLibA_24401	1	-1.84067	3.65204	4.96315e-09	1.89819e-07	1	13.8274	15.2866	19.9456	22.8388	4.10873	4.49008	6.49923	281	330	468	498	66	63	81
GAATACACCACCCTCATACA	UBE2E1	HGLibA_52594	1	1.25073	4.75586	4.98877e-09	1.90644e-07	1	20.5197	18.6682	11.2087	17.3355	36.8541	39.4842	44.5317	417	403	263	378	592	554	555
TTGAGGATTTCCGTAAAAAG	RACGAP1	HGLibA_40051	1	-1.88192	3.60623	5.05022e-09	1.92837e-07	1	21.1594	18.0197	17.7294	13.0704	3.11267	5.63041	5.53638	430	389	416	285	50	79	69
TGGCTATCTGACCACACTAG	NPRL2	HGLibA_32518	1	-2.45052	3.56563	5.11275e-09	1.95066e-07	1	18.0593	14.6844	21.8208	17.3355	1.43183	2.49449	6.0178	367	317	512	378	23	35	75
CAGAAACCCCAGTTTCTCGT	hsa-mir-765	HGLibA_63922	1	-1.19212	4.7224	5.16563e-09	1.96924e-07	1	36.217	36.1321	28.2562	37.8813	17.9913	13.2564	14.1218	736	780	663	826	289	186	176
CAGTCCCGATGATCGCGTAC	SLC2A11	HGLibA_44857	1	-1.06813	5.07151	5.28666e-09	2.01213e-07	1	48.6174	47.3886	39.4223	37.331	21.7887	22.6642	17.251	988	1023	925	814	350	318	215
ACACTTACTGGACACCTACT	hsa-mir-325	HGLibA_58968	1	-1.21417	4.536	5.30376e-09	2.01701e-07	1	32.428	34.5571	25.0598	29.9932	13.8825	11.9023	13.6403	659	746	588	654	223	167	170
TCCCGAGCCCAGCCTCTCCG	hsa-mir-4674	HGLibA_60812	1	1.16639	4.72342	5.45478e-09	2.06915e-07	1	16.2386	18.8535	16.877	16.6934	32.8076	33.4974	49.4262	330	407	396	364	527	470	616
GGACAGTCAGTGACCCACAC	NFAM1	HGLibA_31763	1	-1.23898	4.40552	5.49027e-09	2.07955e-07	1	31.001	28.2571	23.1846	29.4428	12.1394	11.1183	12.2763	630	610	544	642	195	156	153
TGATTCAGTAAAATACTCAG	hsa-mir-891a	HGLibA_64244	1	7.64716	0.69813	5.54717e-09	2.09942e-07	1	0.0492079	0	0	0	4.35774	1.14034	5.53638	1	0	0	0	70	16	69
CTCCTCACCCTGATATACTG	S100A8	HGLibA_42572	1	-2.2649	2.90214	5.65692e-09	2.13753e-07	1	13.975	11.9977	8.99255	9.44739	2.86366	1.78178	2.24665	284	259	211	206	46	25	28
GCCCGCGGCGTCCGCGTAAA	BTBD17	HGLibA_04906	1	-2.44476	2.64899	5.72519e-09	2.15814e-07	1	11.4162	9.4036	9.12041	7.75053	1.36958	2.2094	1.60475	232	203	214	169	22	31	20
AATCGTGTACACGCCTACCG	ME3	HGLibA_28714	1	1.22595	4.68385	5.89825e-09	2.21805e-07	1	21.4054	17.2785	13.1692	13.2997	40.3402	39.1278	34.7428	435	373	309	290	648	549	433
AGTTCAGAGTGGTGTGTGGG	hsa-mir-6748	HGLibA_63144	1	1.38455	4.39071	5.89771e-09	2.21805e-07	1	16.7799	12.2293	10.8252	9.63084	32.3095	26.4416	38.1127	341	264	254	210	519	371	475
TGCTATCATATGCGAAGCGC	OR8J3	HGLibA_34540	1	-1.21564	4.88849	5.95861e-09	2.23897e-07	1	38.1361	35.9931	45.8578	36.001	13.011	21.5951	15.8068	775	777	1076	785	209	303	197
TACGAACGAAATAGACACTT	DLGAP5	HGLibA_13352	1	-2.10482	3.39728	6.00214e-09	2.25353e-07	1	17.272	16.5374	11.8054	16.3266	3.98422	1.92432	4.89448	351	357	277	356	64	27	61
GGGCCCGCATAGGATATCGC	NonTargetingControlGuideForHuman_0008	HGLibA_64391	2	1.33315	4.58189	6.03128e-09	2.26267e-07	1	12.7448	12.6925	20.6701	11.6946	40.7138	37.2748	31.2926	259	274	485	255	654	523	390
GGGCCCGCATAGGATATCGC	NonTargetingControlGuideForHuman_0008	HGLibB_57036	2	1.33315	4.58189	6.03128e-09	2.26267e-07	1	12.7448	12.6925	20.6701	11.6946	40.7138	37.2748	31.2926	259	274	485	255	654	523	390
TGAACAGGTAGTCTGAACAC	hsa-mir-199a-2	HGLibA_58131	2	-1.89111	3.34447	6.10975e-09	2.29028e-07	1	19.1911	12.7852	11.7628	14.5838	3.54845	3.99118	4.25258	390	276	276	318	57	56	53
TGAACAGGTAGTCTGAACAC	hsa-mir-199a-1	HGLibA_58128	2	-1.89111	3.34447	6.10975e-09	2.29028e-07	1	19.1911	12.7852	11.7628	14.5838	3.54845	3.99118	4.25258	390	276	276	318	57	56	53
TTCAGTTTCCTCATTTCTAA	hsa-mir-4496	HGLibA_60400	1	1.05723	5.1957	6.17878e-09	2.31432e-07	1	18.945	23.9028	26.381	30.6811	49.4915	47.6803	58.8942	385	516	619	669	795	669	734
AATCCAAGCCGCCGTGATGA	GATA6	HGLibA_18679	1	-2.60612	2.62276	6.27383e-09	2.34805e-07	1	9.15266	11.7661	7.67137	8.89706	1.55634	2.13813	0.882611	186	254	180	194	25	30	11
ATGATTGAGAGCGCTAACTA	LPHN2	HGLibA_27088	1	-2.49591	2.93183	6.36548e-09	2.38047e-07	1	15.3529	7.41171	10.6121	12.887	2.05436	2.85084	1.20356	312	160	249	281	33	40	15
CAAAGAGGACGCCAACGCAG	SLC45A4	HGLibA_45182	1	-1.04429	5.03762	6.45836e-09	2.41329e-07	1	41.0394	47.2033	36.6095	43.1553	22.598	21.3813	17.0103	834	1019	859	941	363	300	212
TGCTCTGCTCGCCGTCGCAG	DZIP1	HGLibA_14298	1	-1.21705	4.73172	6.48172e-09	2.41818e-07	1	29.8692	37.7071	36.78	35.5882	14.6296	18.673	11.7949	607	814	863	776	235	262	147
CTCCGGGGTCCACGAATGAC	TMEM242	HGLibA_50290	1	1.17175	5.80182	6.6246e-09	2.46175e-07	1	45.5665	38.124	38.8257	22.4719	90.4543	69.8456	84.6504	926	823	911	490	1453	980	1055
GCCGCGAGCGCGCCGCGTTC	NPAS1	HGLibA_32393	1	-2.8801	2.34236	6.74052e-09	2.50286e-07	1	9.79237	6.71686	8.14018	6.604	0.747042	0.926524	1.52451	199	145	191	144	12	13	19
TCTCAGTCTGTGATGAACGC	HCRTR1	HGLibA_20989	1	3.40865	2.43454	6.93909e-09	2.57052e-07	1	0.344455	0.694848	0.596662	2.52236	11.0811	13.8266	8.42492	7	15	14	55	178	194	105
TCATCCCCGTAGCTGAAAAC	SLC3A2	HGLibA_45134	1	1.07872	6.51991	6.97993e-09	2.58159e-07	1	59.2463	71.4303	52.2079	65.4897	114.111	179.175	100.136	1204	1542	1225	1428	1833	2514	1248
CTGATGGCTGACGCGCTGCG	ITPKA	HGLibA_23844	1	-2.31971	2.81395	7.02313e-09	2.5935e-07	1	10.1368	10.7007	10.399	10.6398	1.36958	2.06686	2.88854	206	231	244	232	22	29	36
GGGATGATGCACGAGGACAA	SEC24A	HGLibA_43230	1	2.03726	2.88716	7.07266e-09	2.60975e-07	1	4.08425	3.10365	3.28164	2.10961	12.8865	12.4012	13.4799	83	67	77	46	207	174	168
TTTGTCTGATGACTACTCAA	NOL10	HGLibA_32255	1	-1.15735	4.97726	7.21073e-09	2.65653e-07	1	37.0043	42.8953	41.7664	42.7426	24.2789	15.5371	15.3253	752	926	980	932	390	218	191
TCCTTTCAACTTCGACTCCC	CKLF-CMTM1	HGLibA_09772	1	-1.20597	4.75077	7.39766e-09	2.72328e-07	1	35.8725	37.7534	36.2259	31.69	13.8825	19.7421	12.3566	729	815	850	691	223	277	154
TGCAATTAGATTCGTTGTCA	ACACA	HGLibA_00346	1	-1.12591	4.9162	7.4443e-09	2.73404e-07	1	42.8108	44.5629	39.9764	29.2594	17.1197	18.1741	18.5348	870	962	938	638	275	255	231
GACCGGACCTACTCGTACCC	TMCC3	HGLibA_49777	1	1.14231	4.5845	7.453e-09	2.73511e-07	1	15.7957	16.5374	17.9425	12.7494	35.4222	38.2726	30.6507	321	357	421	278	569	537	382
CCCCAGCGACCCCGATAACG	GADD45A	HGLibA_18415	1	-2.44979	2.97315	7.97729e-09	2.91616e-07	1	14.4671	11.1639	11.5497	10.227	0.996055	3.2072	2.32688	294	241	271	223	16	45	29
TAGCCAGGATTAACACTGCT	REG1A	HGLibA_40795	1	-1.90485	4.34229	7.97323e-09	2.91616e-07	1	28.7866	26.3579	24.4205	37.8354	3.54845	8.98015	11.0728	585	569	573	825	57	126	138
TCTAGACAGATAGGCCTTGC	hsa-mir-5695	HGLibA_62314	1	-1.30747	4.8008	8.11301e-09	2.9589e-07	1	28.5898	41.1813	43.0023	36.1844	11.0189	18.4592	15.7265	581	889	1009	789	177	259	196
ATGGTAACCGTTGCTCGAGC	PCDH9	HGLibA_35420	1	-2.0897	3.33427	8.21509e-09	2.99381e-07	1	9.84157	14.8234	18.9653	15.5011	3.36169	2.42322	4.65377	200	320	445	338	54	34	58
TAACGCCTCCACGCCGTGCC	HIST1H4L	HGLibA_21518	1	-1.21147	4.83438	8.38329e-09	3.04569e-07	1	39.2187	36.9196	42.1925	31.7359	12.3884	16.1073	20.2198	797	797	990	692	199	226	252
ATAATCGGACCCATTTAAAC	hsa-mir-5188	HGLibA_61645	1	1.33696	4.09514	8.50496e-09	3.08514e-07	1	9.93999	9.63522	12.6151	8.94292	30.2552	24.6598	23.0281	202	208	296	195	486	346	287
CCGGCGACCGCTGCGCACGT	METTL24	HGLibA_28993	1	-1.35685	4.81987	8.64775e-09	3.13212e-07	1	37.9885	29.6468	34.7769	49.8052	17.8045	10.7619	15.9672	772	640	816	1086	286	151	199
CGCACCAAGACCCGCTCGTA	LYSMD2	HGLibA_27767	1	-1.53943	4.08277	8.84745e-09	3.20199e-07	1	19.8308	20.0579	27.5317	26.1408	9.52478	8.83761	5.69685	403	433	646	570	153	124	71
ATTATCCGAAACCGCCTCAC	TRNAU1AP	HGLibA_51706	1	1.52748	4.13915	8.85879e-09	3.20364e-07	1	9.59553	9.31096	13.8085	6.09953	25.5862	31.0742	27.3609	195	201	324	133	411	436	341
TCATGAAGGAGGCGGCGATG	ABCA3	HGLibA_00111	1	-1.90018	3.6968	9.02428e-09	3.2535e-07	1	21.9467	17.0006	23.5255	12.2449	4.10873	4.20499	6.73994	446	367	552	267	66	59	84
CCGGAGGTTTGTACGGCTTC	ARHGEF39	HGLibA_02860	1	-1.99525	3.16741	9.21652e-09	3.31774e-07	1	10.1368	12.1367	13.3397	16.4641	2.73915	3.84864	3.20949	206	262	313	359	44	54	40
GAAGGGTACAGTTGCCTAGC	OR52K1	HGLibA_34182	1	1.10293	5.95412	9.21331e-09	3.31774e-07	1	29.8692	56.6532	38.1011	41.3667	89.0225	101.918	76.4662	607	1223	894	902	1430	1430	953
CGATGCAAATCCAGTTAAAG	DERL1	HGLibA_12995	1	-1.93086	3.41086	9.33677e-09	3.3559e-07	1	15.5989	17.9271	12.9561	14.9507	5.10478	4.49008	2.40712	317	387	304	326	82	63	30
AATTAACCCCTTCAGCGCCG	UBXN7	HGLibA_52794	1	-4.3556	1.52353	9.54659e-09	3.42609e-07	1	3.93663	4.67864	5.15687	4.58611	0.0622535	0.213813	0.401187	80	101	121	100	1	3	5
CAGTTCACGCCCTCGCGCAC	FAM47E	HGLibA_16617	1	-1.14247	4.52056	9.75539e-09	3.49305e-07	1	29.9184	26.5432	29.066	33.7079	13.3845	13.399	13.7206	608	573	682	735	215	188	171
ATCTCCACCCGTGTGCGAAG	CECR2	HGLibA_08976	1	7.30913	0.375956	9.8263e-09	3.51089e-07	1	0.0492079	0	0	0	2.49014	3.42101	2.80831	1	0	0	0	40	48	35
CCCTGCGGTCAGCGCGTCCC	TCTN2	HGLibA_48875	1	2.14359	2.97368	9.82754e-09	3.51089e-07	1	4.87158	2.03822	2.34403	3.39372	14.3806	11.9735	15.566	99	44	55	74	231	168	194
GTGCAGTTCAGTGATCGTAC	IL1B	HGLibA_23039	1	3.38628	2.49357	9.84139e-09	3.51318e-07	1	1.2794	1.01911	2.00308	0.0917222	11.5169	10.8332	12.3566	26	22	47	2	185	152	154
AGAAAAACTAGACTATCACC	GALNTL5	HGLibA_18579	1	-1.03414	6.09851	9.95221e-09	3.54469e-07	1	74.4515	83.7986	108.678	83.559	48.9312	46.9676	32.3357	1513	1809	2550	1822	786	659	403
GTGTACCCTGCTACTCCTGA	CST4	HGLibA_11455	1	-1.89024	3.90821	1.00094e-08	3.56236e-07	1	18.3545	20.1969	23.6534	24.3523	3.36169	9.19396	4.97472	373	436	555	531	54	129	62
CCATTGTGCTTGACTTGCCG	TP53INP1	HGLibA_51068	1	1.28026	4.65232	1.00229e-08	3.56447e-07	1	20.3228	10.7007	16.3656	14.8131	37.9124	42.5488	32.8171	413	231	384	323	609	597	409
CGGGTACATCTTGGTCAGCA	GRP	HGLibA_20369	1	-1.04989	5.13242	1.00947e-08	3.58461e-07	1	44.5331	46.2305	53.1029	35.68	19.4853	24.1609	21.4234	905	998	1246	778	313	339	267
CTACATCACAAGTAATTGAC	PKHD1L1	HGLibA_36816	1	-1.36724	4.35138	1.01455e-08	3.59995e-07	1	32.1327	22.6984	27.4038	27.7001	9.83605	8.69507	13.4799	653	490	643	604	158	122	168
GGTCAGAACCCACAAAGTCC	hsa-mir-4635	HGLibA_60646	1	-4.34341	1.7	1.04179e-08	3.69103e-07	1	3.19851	3.56688	8.52375	5.59506	0.435774	0.213813	0.0802373	65	77	200	122	7	3	1
CTGCTGACTTCTATCGTGAT	CCDC103	HGLibA_07514	1	-1.74704	3.59093	1.06052e-08	3.75175e-07	1	14.0734	13.8043	19.6899	20.5458	4.79352	4.34753	6.09804	286	298	462	448	77	61	76
AGTTATGCATTCAATGAGTC	OR4K2	HGLibA_34032	1	-2.12794	3.23892	1.06659e-08	3.77042e-07	1	11.0226	14.6844	17.8999	11.9239	3.73521	1.85305	3.93163	224	317	420	260	60	26	49
TAACACTTACCATCTCATCC	MPRIP	HGLibA_29778	1	8.5048	0.132131	1.10541e-08	3.90178e-07	1	0	0	0	0	2.49014	2.35194	2.48736	0	0	0	0	40	33	31
CTATGACGCGATGATGCTTC	SMPDL3B	HGLibA_45817	1	-1.12286	4.7697	1.11352e-08	3.92747e-07	1	41.4822	35.1593	34.1802	30.5894	18.8005	14.9669	14.8439	843	759	802	667	302	210	185
GCACAACACAGTCCTTCCGC	SYTL3	HGLibA_48103	1	-2.21017	3.60512	1.12212e-08	3.95483e-07	1	21.7007	15.6109	11.4218	23.7102	4.98028	1.92432	4.81424	441	337	268	517	80	27	60
ACTGACGTACATCCTCCAGC	OR7D2	HGLibA_34471	1	-1.47424	4.83247	1.13452e-08	3.99257e-07	1	35.5281	32.5652	50.418	37.7437	15.1276	8.55253	18.5348	722	703	1183	823	243	120	231
GAGAGCCTCCCCACGACCAA	MAP7	HGLibA_28231	1	-1.17998	4.53485	1.14449e-08	4.02465e-07	1	29.8692	31.0365	29.4069	30.9104	14.8786	10.5481	14.6834	607	670	690	674	239	148	183
TGGACGGCCAATCCTGCGTC	EPHB1	HGLibA_15312	1	1.33801	4.2136	1.16451e-08	4.08897e-07	1	12.8925	8.89405	11.5071	11.3736	29.6949	33.2123	21.7443	262	192	270	248	477	466	271
AGCTGTAACACCACCGGCGC	PKP1	HGLibA_36853	1	1.25694	4.68423	1.17585e-08	4.12264e-07	1	20.4213	12.5999	12.5725	18.6655	32.9943	42.5488	39.6372	415	272	295	407	530	597	494
CATCACTGCAAACGTCACGT	BRD3	HGLibA_04777	1	-1.27255	4.31706	1.17949e-08	4.13234e-07	1	25.7849	24.0417	29.0234	26.8746	10.5208	9.26524	13.0787	524	519	681	586	169	130	163
CTATTCAAACCGTACCCTGA	C11orf1	HGLibA_05114	1	-1.74915	3.86939	1.19986e-08	4.19511e-07	1	19.6831	18.6219	25.5712	18.9865	6.03859	8.6238	3.77116	400	402	600	414	97	121	47
TTATAGGCAGTCAGATCTCT	EXOSC9	HGLibA_15797	1	-1.09921	5.25391	1.20008e-08	4.19511e-07	1	45.1728	64.2039	40.2747	47.5121	20.5436	26.6554	21.8246	918	1386	945	1036	330	374	272
GATCTATGGCTTTATTAGGT	hsa-mir-548e	HGLibA_61967	1	1.48569	3.59943	1.20984e-08	4.22299e-07	1	5.95415	6.71686	6.90423	7.61295	20.4814	19.9559	16.6894	121	145	162	166	329	280	208
AGAGTATGTGTTTCACTGCC	DYNC1I2	HGLibA_14237	1	-1.1195	6.15403	1.23577e-08	4.30124e-07	1	104.321	88.1067	85.621	91.9057	42.0833	56.9456	28.5645	2120	1902	2009	2004	676	799	356
ATATCTCCACACACTGTTAC	PPP6C	HGLibA_38218	1	-1.81815	3.72255	1.23591e-08	4.30124e-07	1	18.9942	17.1396	24.2927	14.9049	3.36169	6.05804	6.6597	386	370	570	325	54	85	83
CATTGTTGTCGTCTCCTCTC	HSD11B1	HGLibA_22160	1	-1.13314	5.21432	1.26769e-08	4.40534e-07	1	52.6524	40.3475	53.4865	46.4573	17.0574	28.651	20.3	1070	871	1255	1013	274	402	253
TTGAGGCAGGCAGAGGGGAG	hsa-mir-629	HGLibA_62755	1	-2.03466	3.28533	1.30336e-08	4.51931e-07	1	13.2369	16.0278	9.58921	17.9776	3.36169	2.63703	4.41305	269	346	225	392	54	37	55
GAATGGTGATTCTCGTGCTG	ADD1	HGLibA_00942	1	-1.19629	4.79853	1.3176e-08	4.56531e-07	1	40.5965	36.4563	28.5545	40.4495	16.0614	12.8288	18.936	825	787	670	882	258	180	236
TTCAGATAACACCATCCAGT	TXK	HGLibA_52388	1	-1.57441	4.38679	1.35521e-08	4.69219e-07	1	26.0802	33.538	35.3735	21.142	7.28366	8.40998	13.6403	530	724	830	461	117	118	170
CTGCCGATGCATGTCTAAAC	VEGFC	HGLibA_53618	1	1.84148	3.43957	1.38017e-08	4.76959e-07	1	5.6589	6.48524	4.64544	3.66889	18.4893	12.3299	24.2317	115	140	109	80	297	173	302
TCACATCGGCTCCAGTAACT	RBM27	HGLibA_40523	1	-8.95787	1.04936	1.38214e-08	4.77143e-07	1	3.24772	0.741171	3.66521	5.73264	0	0	0	66	16	86	125	0	0	0
GAGGCCGCGCTTCGACTTTC	MN1	HGLibA_29558	1	2.00384	3.06172	1.39541e-08	4.81371e-07	1	3.44455	3.01101	2.68498	5.31989	16.4349	10.9757	16.1277	70	65	63	116	264	154	201
CAGCAGTGCTTCTGTATTAT	CAAP1	HGLibA_06829	1	-1.05502	5.12857	1.42252e-08	4.90365e-07	1	41.5806	46.2305	48.8837	42.4674	16.6217	21.9515	26.2376	845	998	1147	926	267	308	327
CTCAAGCGTTTCATGATAAA	hsa-mir-5697	HGLibA_62322	1	-2.2945	3.13276	1.4336e-08	4.93463e-07	1	14.6639	13.4337	15.2149	9.0805	2.6769	3.91991	1.36403	298	290	357	198	43	55	17
GCCTCATCAGTTCAAGTTAA	TMPRSS11A	HGLibA_50613	1	5.78327	0.675823	1.45779e-08	5.01421e-07	1	0.0984157	0.0926463	0.0426187	0	2.80141	4.63262	3.20949	2	2	1	0	45	65	40
CCGAGATGACGCACATCAGC	BEST4	HGLibA_04429	1	1.40923	4.64923	1.48663e-08	5.10227e-07	1	13.729	15.333	19.0506	10.4105	45.3205	45.3284	25.9167	279	331	447	227	728	636	323
TCTGAAGATGAAGAGTCCCA	SMARCAD1	HGLibA_45614	1	2.34714	3.53094	1.5299e-08	5.23931e-07	1	8.61138	2.77939	2.17356	3.16442	19.3608	26.3703	18.0534	175	60	51	69	311	370	225
AGAGTCGCCAAAGAGCAATG	FAM96A	HGLibA_16802	1	-1.54823	4.11312	1.532e-08	5.24272e-07	1	16.8783	29.6005	22.0339	27.1039	7.96844	6.62821	9.94943	343	639	517	591	128	93	124
CTGGGGACCGAGCGCAAGCT	C2orf57	HGLibA_06153	1	1.14298	4.75628	1.53567e-08	5.25147e-07	1	12.8433	17.4175	21.8634	18.8489	39.4687	41.9786	36.187	261	376	513	411	634	589	451
CCCCTGAGCACCACCGATCC	EDN3	HGLibA_14476	1	-1.1404	4.98806	1.54825e-08	5.29063e-07	1	44.6807	40.7644	38.8683	40.6788	13.1355	20.8111	22.306	908	880	912	887	211	292	278
GGTCGCGCGGACACGATCAC	GDF7	HGLibA_18874	1	1.13452	4.82887	1.58161e-08	5.39682e-07	1	14.0734	22.652	20.0734	18.1151	39.6555	35.9206	47.9017	286	489	471	395	637	504	597
AAATCTGGTTAGTGATGACC	C14orf2	HGLibA_05356	1	1.26304	4.41656	1.58883e-08	5.41752e-07	1	14.7624	15.6109	10.953	11.878	36.356	24.8023	34.5823	300	337	257	259	584	348	431
TAATGAGTAATACCCCTCTC	OR52N4	HGLibA_34199	1	-1.86944	3.323	1.59143e-08	5.42248e-07	1	13.3353	10.3764	15.5558	18.0234	3.48619	4.4188	3.85139	271	224	365	393	56	62	48
AGACCATTTGCAAACTATGA	CENPQ	HGLibA_09082	1	-2.29134	3.57158	1.61506e-08	5.4911e-07	1	19.7324	16.908	16.9196	17.7483	3.23718	6.27185	1.36403	401	365	397	387	52	88	17
ATGGCTTTCACATGCGAGTG	RPL10L	HGLibA_41859	1	-1.80275	3.81365	1.64216e-08	5.57518e-07	1	27.7532	21.6329	12.9987	17.84	4.98028	7.26965	4.97472	564	467	305	389	80	102	62
TCGACCTGCCCACGCCGAAA	AIM1	HGLibA_01348	1	1.06795	4.93111	1.64363e-08	5.57617e-07	1	22.6356	20.1043	22.9715	17.1062	53.04	38.9853	38.1127	460	434	539	373	852	547	475
ATCCTTTCCTCAATATTCTG	hsa-mir-3915	HGLibA_59538	1	1.32133	4.24833	1.6635e-08	5.63951e-07	1	8.51296	13.0631	11.9759	12.5201	30.8155	22.878	32.7368	173	282	281	273	495	321	408
TGTCATCGTCGTCTACCAAG	TSSC1	HGLibA_52002	1	6.35237	0.594322	1.68914e-08	5.72233e-07	1	0.0492079	0	0	0.0917222	3.6107	1.63923	4.89448	1	0	0	2	58	23	61
TCACAGCTCACCTGACGCTT	NFYC	HGLibA_31860	1	1.81335	3.87321	1.70175e-08	5.75679e-07	1	7.92247	3.01101	8.09756	9.03464	21.9132	26.2277	25.9167	161	65	190	197	352	368	323
AATAGTTTAGCATCTTTCTT	hsa-mir-450a-2	HGLibA_60478	1	-2.82423	2.82396	1.7141e-08	5.7944e-07	1	14.4671	9.07934	9.97278	10.4105	2.86366	1.14034	0.561661	294	196	234	227	46	16	7
AATACCGATTTCACTCCCCG	C7orf31	HGLibA_06532	1	-2.60167	2.38636	1.7345e-08	5.85495e-07	1	7.28276	9.54257	7.37304	7.47536	1.49408	1.49669	0.882611	148	206	173	163	24	21	11
CCCAAACTTCTGTGACGTTT	HOMER2	HGLibA_21867	1	-1.05948	4.73938	1.77461e-08	5.97753e-07	1	33.855	37.2438	33.0295	32.7448	17.182	17.9603	14.0415	688	804	775	714	276	252	175
CGTGACCAACTATCCCGCCA	P2RY10	HGLibA_34871	1	1.59099	3.99277	1.85618e-08	6.2478e-07	1	9.69395	11.6271	5.66829	7.06261	30.94	25.9427	19.9791	197	251	133	154	497	364	249
CACTTAGGGCCTACACACCT	TTC3	HGLibA_52101	1	3.40934	1.68619	1.86911e-08	6.28236e-07	1	0.295247	0.741171	0.809756	0.596195	8.77774	3.63482	7.3016	6	16	19	13	141	51	91
GGAGCCACGCACATCGTGAC	CTU1	HGLibA_11748	1	1.37437	4.44612	1.88253e-08	6.32297e-07	1	11.2686	14.1286	11.8054	14.4463	38.3481	40.8383	21.1827	229	305	277	315	616	573	264
AGAATATGAAGAAGCGCTTA	NBR1	HGLibA_31249	1	2.41673	3.48093	1.90382e-08	6.38994e-07	1	3.44455	2.87204	7.71399	1.46756	19.7343	25.6576	16.8498	70	62	181	32	317	360	210
TTCTAACGTGGAGATCAACG	HS6ST3	HGLibA_22147	1	-1.72002	3.76393	1.91066e-08	6.40378e-07	1	20.9133	15.8888	20.5422	19.2617	4.17098	4.9177	8.42492	425	343	482	420	67	69	105
CTCTACGTCGTAGCCAGCAG	HIST1H1T	HGLibA_21371	1	-2.77709	2.39158	1.91745e-08	6.42197e-07	1	8.85742	8.01391	8.1828	7.10847	0.622535	1.85305	1.04309	180	173	192	155	10	26	13
CGGGAGGTTCGAACGCGCCA	CST6	HGLibA_11462	1	1.36825	4.2032	1.93563e-08	6.47826e-07	1	7.82405	10.8859	11.9332	13.0704	34.0526	23.0205	27.6016	159	235	280	285	547	323	344
AAGACTTGGGGTTCACCCGC	RABGGTA	HGLibA_40017	1	1.27727	5.13072	1.94004e-08	6.48512e-07	1	26.1294	16.2594	14.8313	29.6263	47.7484	51.9566	58.1721	531	351	348	646	767	729	725
TACCTGTACCTCGAAGTCTA	GPBAR1	HGLibA_19752	1	1.11847	5.11888	1.94043e-08	6.48512e-07	1	23.669	24.5976	28.3841	15.6386	43.0794	52.598	54.7219	481	531	666	341	692	738	682
TCCACCAAATCGTGCGCCAG	PLOD3	HGLibA_37212	1	2.42123	3.26526	1.94509e-08	6.49609e-07	1	5.36366	4.26173	1.15071	2.56822	15.3766	14.3255	23.9107	109	92	27	56	247	201	298
CCGCACGCGGACCCGCAGCT	OAF	HGLibA_33191	1	-1.3585	4.13499	1.9509e-08	6.51087e-07	1	25.1944	26.2652	22.9289	20.0872	11.2056	8.48125	7.86326	512	567	538	438	180	119	98
GCTCAAGATCTCCCTTGCCG	HTR1D	HGLibA_22362	1	-2.26825	3.01179	1.97034e-08	6.5711e-07	1	13.9258	7.50435	13.638	12.9328	3.54845	1.78178	2.08617	283	162	320	282	57	25	26
ACTCGCAATAGCACTGATTG	MBD3L1	HGLibA_28471	1	-2.22903	2.77613	1.97846e-08	6.59353e-07	1	9.64474	12.6462	9.3335	8.8512	2.05436	2.7083	1.68498	196	273	219	193	33	38	21
CGCACACGTAGCGCCGCACG	SLFNL1	HGLibA_45498	1	-1.01539	5.43006	2.01522e-08	6.71127e-07	1	51.9635	46.5085	55.0208	65.9942	25.9597	32.6421	22.7874	1056	1004	1291	1439	417	458	284
ATTCACGGATACAGACCAGT	LIPI	HGLibA_26618	1	-3.68253	2.11882	2.02022e-08	6.7229e-07	1	5.75732	7.92126	9.03517	4.99886	0.435774	1.06907	0.0802373	117	171	212	109	7	15	1
ACTCTCTGCAGTGACTCGCG	VTN	HGLibA_53892	1	-1.08958	5.06109	2.03605e-08	6.76155e-07	1	44.1395	47.0643	42.4056	38.4316	14.7541	22.878	23.1084	897	1016	995	838	237	321	288
CCTTCTCATCCGGGCCAACC	TRPT1	HGLibA_51780	1	2.56233	2.44	2.1079e-08	6.99031e-07	1	1.82069	0.741171	2.7276	1.60514	10.3963	10.263	10.0297	37	16	64	35	167	144	125
TCCCAGGAATCATTGCTGCG	FAM214B	HGLibA_16480	1	1.53555	3.67791	2.11228e-08	6.99992e-07	1	8.16851	8.61611	6.00924	5.27403	22.4735	18.3167	20.2198	166	186	141	115	361	257	252
CACGAGACCGTTGCAGACGA	ENHO	HGLibA_15131	1	1.44168	4.24276	2.13323e-08	7.06436e-07	1	8.31613	7.73597	14.533	12.8411	28.3253	33.925	26.3178	169	167	341	280	455	476	328
TTTGACGTGGTGACGTGCTG	FN3KRP	HGLibA_17731	1	-1.43676	3.8615	2.13863e-08	7.07728e-07	1	20.6181	22.2351	16.3656	19.7203	7.59492	6.55694	7.70279	419	480	384	430	122	92	96
GCTGACTGTCGTGCTTGCTC	SLC35F6	HGLibA_45012	1	1.03329	4.95286	2.15136e-08	7.11441e-07	1	19.3387	25.941	19.1358	20.8668	38.7217	51.4577	40.7606	393	560	449	455	622	722	508
CTACTGCAACCAAGCCTCAA	ZFP37	HGLibA_55213	1	8.45218	0.0879709	2.19684e-08	7.25466e-07	1	0	0	0	0	3.11267	1.78178	2.16641	0	0	0	0	50	25	27
AGCTATTACCCGCCGTCCAT	YTHDF1	HGLibA_54729	1	-1.69151	3.63481	2.22685e-08	7.33832e-07	1	23.4229	15.9815	16.2804	14.0794	4.60676	5.27406	6.33875	476	345	382	307	74	74	79
GGTACCCACGCGGTCTCCCG	PRR24	HGLibA_38831	1	-2.87752	2.1859	2.24481e-08	7.39237e-07	1	7.33197	7.64332	5.32734	7.65881	0.684788	1.35415	0.802373	149	165	125	167	11	19	10
ACTATTTGTCTATTTGTCTT	hsa-mir-610	HGLibA_62630	1	-1.94961	3.32886	2.25726e-08	7.41781e-07	1	15.2544	11.6734	11.7628	19.3993	3.73521	4.77516	2.72807	310	252	276	423	60	67	34
CGAGACTCTCACCTACGCGC	SLC27A2	HGLibA_44815	1	-1.13583	4.50232	2.25918e-08	7.41894e-07	1	27.9009	26.9601	28.4267	34.3041	13.6958	12.4724	13.9613	567	582	667	748	220	175	174
CTAGTGCCCTCTGACCTTAC	GABARAPL1	HGLibA_18335	1	-2.91269	2.72911	2.29263e-08	7.52357e-07	1	14.4671	9.95948	12.2742	4.54025	1.24507	0.783981	2.08617	294	215	288	99	20	11	26
GCTGACGTCGTCGTGTGTGA	RASGRF1	HGLibA_40337	1	-1.82058	3.69944	2.36114e-08	7.73763e-07	1	14.4179	22.4667	12.4021	24.9026	5.10478	4.63262	6.0178	293	485	291	543	82	65	75
AACTATCGGACAGCCATTCT	SDR9C7	HGLibA_43170	1	-1.0042	5.30675	2.36548e-08	7.74645e-07	1	40.7441	51.9746	55.1486	53.153	24.0921	29.9338	21.1024	828	1122	1294	1159	387	420	263
AGCATCCGGGATACTCGCTT	PLCB2	HGLibA_36982	1	-1.87449	3.45101	2.38041e-08	7.78992e-07	1	16.2386	14.3602	15.8968	16.2807	5.22929	5.20279	2.32688	330	310	373	355	84	73	29
CATTGAGCATCGGCTAATGA	MCM7	HGLibA_28622	1	-8.68084	0.794799	2.43709e-08	7.95886e-07	1	2.16515	2.13087	4.81592	1.92617	0	0	0	44	46	113	42	0	0	0
GGTCAAGCTACGCCTGACAG	2015-09-02	HGLibA_43435	1	-1.13252	4.79863	2.44802e-08	7.98902e-07	1	40.3012	36.4563	28.1284	39.5781	14.0693	18.6017	16.7696	819	787	660	863	226	261	209
CGCTCCGATGACACCGACCG	TMC8	HGLibA_49768	1	-2.45032	3.2429	2.51114e-08	8.18367e-07	1	10.2844	13.758	14.8313	18.482	1.55634	4.77516	1.52451	209	297	348	403	25	67	19
CCATCCCGTCCATCGCGACC	SFTPD	HGLibA_43777	1	-1.62944	3.49857	2.58524e-08	8.41933e-07	1	14.5655	14.1286	19.4768	14.7214	4.91802	5.34533	4.97472	296	305	457	321	79	75	62
ACAACTTCAAAGTGGCAGAC	hsa-mir-216b	HGLibA_58261	1	-1.18012	4.58679	2.59231e-08	8.43654e-07	1	28.6882	37.6144	29.62	29.718	11.2679	14.8956	15.4858	583	812	695	648	181	209	193
CGTGGCCGTTGTCGTCCAGT	TBX1	HGLibA_48642	1	-2.06073	2.91914	2.61077e-08	8.49076e-07	1	11.2194	11.4881	11.8906	9.44739	2.6769	3.27847	1.9257	228	248	279	206	43	46	24
TTTACATGAGTGACGCCCTC	hsa-mir-508	HGLibA_61491	1	-1.10254	5.02153	2.65788e-08	8.62612e-07	1	40.9409	50.1217	41.3828	35.3131	15.4389	19.6708	23.5898	832	1082	971	770	248	276	294
AGCTCATTCTGTATGGTCGG	SLC1A3	HGLibA_44513	1	3.07771	2.07483	2.66109e-08	8.63062e-07	1	1.8699	0.555878	0.894993	0.642056	10.3341	5.20279	9.62848	38	12	21	14	166	73	120
CCGCCTTAAGAGCCATTTCC	GCC1	HGLibA_18765	1	-5.73852	1.29758	2.6679e-08	8.64676e-07	1	5.90494	5.14187	1.87522	3.02683	0.18676	0	0	120	111	44	66	3	0	0
TACTTCGCACCTTGTTTGAC	FRYL	HGLibA_18056	1	-4.07824	1.87894	2.69161e-08	8.71759e-07	1	6.00336	3.7985	6.77638	7.01675	0	0.498897	0.561661	122	82	159	153	0	7	7
TTATTCCTGCATCTTCTCAA	RPL26	HGLibA_41913	1	-2.8487	2.58442	2.69801e-08	8.73232e-07	1	13.975	9.68154	8.73684	4.7237	1.8676	1.14034	0.802373	284	209	205	103	30	16	10
AGACTAGAACAGAACTTATC	GOLGA1	HGLibA_19593	1	-1.99316	3.25352	2.74048e-08	8.85763e-07	1	18.5514	11.9051	9.97278	14.9507	4.10873	3.77737	2.48736	377	257	234	326	66	53	31
CATCTTATAAAGTCCGTCCA	DHODH	HGLibA_13111	1	-1.65248	3.8019	2.75557e-08	8.89062e-07	1	21.061	12.8315	20.2865	23.8478	5.16704	7.19838	6.25851	428	277	476	520	83	101	78
CGTTAGGGACGACCCCCAGG	ISCA2	HGLibA_23649	1	1.02101	5.24889	2.75634e-08	8.89062e-07	1	21.061	22.652	33.4983	28.067	59.6388	47.4665	53.1974	428	489	786	612	958	666	663
TGACCCTGCAGGTATGACGC	EFHD1	HGLibA_14576	1	-1.09048	5.18689	2.79014e-08	8.99348e-07	1	42.9093	42.0151	50.6737	52.19	16.1236	22.878	27.2807	872	907	1189	1138	259	321	340
CTGCTACGACCGCGCCTTCC	GJD3	HGLibA_19191	1	-1.45998	3.95817	2.82574e-08	9.10201e-07	1	19.1419	23.5322	19.6899	22.4261	10.0228	6.27185	6.73994	389	508	462	489	161	88	84
GCTTCATCCTGCGTGATTTC	LOC154872	HGLibA_26896	1	-2.89876	2.72822	2.86378e-08	9.21654e-07	1	10.7765	13.3411	7.88446	9.17222	1.24507	0.427626	2.48736	219	288	185	200	20	6	31
TTTTGCCATTAAAAGTAATG	hsa-mir-548o-2	HGLibA_62053	1	-3.51451	2.86449	2.86521e-08	9.21654e-07	1	11.4654	14.3602	10.1433	10.8691	1.68084	0	1.36403	233	310	238	237	27	0	17
GTAGTGGTTCAGCTCTTAAT	ZNF345	HGLibA_55847	1	-1.31255	4.12796	2.87627e-08	9.24582e-07	1	26.1786	24.0417	21.6503	21.463	10.6453	9.8354	7.62255	532	519	508	468	171	138	95
AAAACTTCGAGTTATAGGTC	WTH3DI	HGLibA_54433	1	-1.47	4.05505	2.92205e-08	9.38659e-07	1	20.9626	30.6659	18.7096	20.4541	7.09689	8.1249	9.38777	426	662	439	446	114	114	117
CTACAGACCTGAATCGTTTG	USP44	HGLibA_53372	1	1.18077	5.40397	2.92991e-08	9.40542e-07	1	34.1011	34.0475	20.5422	20.8668	49.3047	66.7097	70.2879	693	735	482	455	792	936	876
CAAGTTCGTGAATGACACGA	ABCC1	HGLibA_00159	1	6.8346	0.620653	2.96659e-08	9.5167e-07	1	0.0984157	0	0	0	3.92197	4.84643	1.52451	2	0	0	0	63	68	19
CACCAACATTTGTAGTTTCA	FAM72D	HGLibA_16712	1	1.56581	3.70316	2.98202e-08	9.55764e-07	1	8.1193	7.27274	5.83877	6.92503	17.6177	28.3659	16.5289	165	157	137	151	283	398	206
CGTCGGGGAGTACCTCAAGA	PAOX	HGLibA_35117	1	-2.79364	2.32233	2.98341e-08	9.55764e-07	1	8.66058	5.46613	7.15995	9.35567	0.933802	0.783981	1.60475	176	118	168	204	15	11	20
AGTTAAACCCGCTAGCAAAG	ACTRT1	HGLibA_00677	1	-2.57203	2.44238	2.98601e-08	9.55949e-07	1	8.95583	9.49625	6.98947	7.4295	0.933802	1.92432	1.2838	182	205	164	162	15	27	16
GGTTGGTGCTTTAATCTTCT	RGS1	HGLibA_41050	1	2.09144	3.31191	2.99097e-08	9.56888e-07	1	6.05257	3.56688	4.81592	2.01789	18.9873	11.831	21.8246	123	77	113	44	305	166	272
GCCAAAAATTAGTTCCCAGA	hsa-mir-1262	HGLibA_57473	1	-1.96854	3.82718	2.99876e-08	9.58729e-07	1	16.1402	23.4858	26.5515	16.3724	4.98028	7.98236	2.80831	328	507	623	357	80	112	35
CTTGATGGCGACTAGTTCCC	GSK3A	HGLibA_20428	1	-1.37263	4.4012	3.03375e-08	9.69257e-07	1	23.915	34.5108	28.2136	27.3791	14.8163	9.19396	8.90635	486	745	662	597	238	129	111
CACTCACTATCCGAGGGTCG	FBXO5	HGLibA_17119	1	-2.94443	2.69327	3.05257e-08	9.74612e-07	1	8.66058	10.469	9.63183	11.557	1.49408	2.13813	0.240712	176	226	226	252	24	30	3
AAGGATCAGAGTACTATGAG	DOPEY1	HGLibA_13799	1	2.01609	4.05549	3.05811e-08	9.75719e-07	1	5.85574	2.54777	11.5923	8.71361	27.516	29.0786	30.6507	119	55	272	190	442	408	382
GGAGGGTACTTCTCAGTCTG	hsa-mir-512-1	HGLibA_61561	2	1.23518	4.39455	3.06824e-08	9.7829e-07	1	16.2878	15.4256	10.6547	10.6856	30.6287	33.7112	29.2866	331	333	250	233	492	473	365
GGAGGGTACTTCTCAGTCTG	hsa-mir-512-2	HGLibA_61565	2	1.23518	4.39455	3.06824e-08	9.7829e-07	1	16.2878	15.4256	10.6547	10.6856	30.6287	33.7112	29.2866	331	333	250	233	492	473	365
GTGGTTCACGTACAGTTCGT	POLR1C	HGLibA_37554	1	-4.87063	1.55295	3.075e-08	9.79783e-07	1	4.08425	5.92937	5.58305	3.39372	0.435774	0	0	83	128	131	74	7	0	0
CTTGTGCGCAAAGGCAAACG	PUS1	HGLibA_39596	1	1.24349	4.21983	3.10433e-08	9.87792e-07	1	11.4162	13.1558	9.80231	12.4284	28.8234	31.8582	22.3862	232	284	230	271	463	447	279
AGTAGGCTGAGATTGATGTC	hsa-mir-4639	HGLibA_60662	1	-1.47284	3.88071	3.14338e-08	9.9887e-07	1	22.3404	23.9028	17.4737	16.7393	7.53267	7.98236	6.17828	454	516	410	365	121	112	77
GTAATTCTCCTATATCGCAG	OSBPL11	HGLibA_34646	1	-1.61087	3.94715	3.17596e-08	1.00854e-06	1	21.8975	18.9925	22.801	22.1509	5.04253	5.77295	10.3506	445	410	535	483	81	81	129
CATGTCTAAGAAGAAAACTT	hsa-mir-4659b	HGLibA_60745	2	-1.04011	5.23731	3.30311e-08	1.04751e-06	1	51.0778	37.4754	50.5458	53.7951	28.4498	21.8802	19.8989	1038	809	1186	1173	457	307	248
CATGTCTAAGAAGAAAACTT	hsa-mir-4659a	HGLibA_60742	2	-1.04011	5.23731	3.30311e-08	1.04751e-06	1	51.0778	37.4754	50.5458	53.7951	28.4498	21.8802	19.8989	1038	809	1186	1173	457	307	248
TGTCGCCTCTCCAGAACGAG	MYO18B	HGLibA_30814	1	1.57641	3.7367	3.44107e-08	1.08542e-06	1	4.67475	7.87494	7.20257	8.89706	17.8045	26.2277	20.1396	95	170	169	194	286	368	251
ACTCCGCGTGCTCATCCTTG	MVD	HGLibA_30596	1	1.7175	3.35417	3.44914e-08	1.08724e-06	1	3.39534	5.04923	5.75353	6.28297	14.007	20.1697	16.4487	69	109	135	137	225	283	205
TGCCATCGACTACACGCAGC	NOXA1	HGLibA_32381	1	-1.20526	4.74703	3.45179e-08	1.08735e-06	1	39.2187	37.7071	34.3081	29.9015	16.8707	10.9045	18.1336	797	814	805	652	271	153	226
GTATGCTGCGTATGTAACTG	SCCPDH	HGLibA_42882	1	1.5695	3.81781	3.4602e-08	1.08927e-06	1	7.03672	6.9948	10.6973	5.68678	21.0417	28.3659	18.3744	143	151	251	124	338	398	229
CGTGCAGTACCAGTTCGAGA	BCAR3	HGLibA_04247	1	1.29777	4.05818	3.50859e-08	1.10181e-06	1	9.64474	10.9786	8.90731	11.2818	29.1346	19.9559	26.1574	196	237	209	246	468	280	326
GAACATGTCACCAGCTTCTA	PDLIM5	HGLibA_35918	1	-1.86083	3.16741	3.51249e-08	1.10205e-06	1	10.9241	13.758	12.0185	14.6297	4.42	2.92211	3.20949	222	297	282	319	71	41	40
TCGTCTAAAGTTCAATCTTC	MRPL50	HGLibA_30009	1	-1.42351	4.62665	3.55017e-08	1.11239e-06	1	30.9025	33.9086	32.6886	36.8265	10.7698	8.26744	18.6151	628	732	767	803	173	116	232
CTTGAGAATTTACTTGGAGC	HIST1H2BL	HGLibA_21444	1	-2.14137	3.65567	3.58095e-08	1.12129e-06	1	17.6656	20.2895	17.3884	19.1699	1.80535	7.26965	3.61068	359	438	408	418	29	102	45
GAACACGCCAATGTTTGATA	ZNF419	HGLibA_55953	1	-1.3697	4.39853	3.63306e-08	1.13686e-06	1	30.2628	27.1917	33.1148	23.1599	11.2679	13.9691	7.70279	615	587	777	505	181	196	96
ATTACAACCAGTGACACTGC	UACA	HGLibA_52504	1	1.21893	4.95567	3.67695e-08	1.14906e-06	1	18.7482	20.5212	23.9943	15.5928	37.7256	37.0609	63.0666	381	443	563	340	606	520	786
CAAAAGCATTCCGCTCAATC	LRRC4	HGLibA_27350	1	-1.83971	3.33714	3.69885e-08	1.15361e-06	1	14.5655	12.3683	12.9135	17.7941	2.80141	4.4188	4.89448	296	267	303	388	45	62	61
TCTACACAGTCAACAGATCT	PPP2R3A	HGLibA_38154	1	-1.44944	4.36342	3.69665e-08	1.15361e-06	1	22.8325	36.271	29.1938	23.9395	7.09689	11.7597	12.0356	464	783	685	522	114	165	150
TTTCCTTCTACCTTACGATG	C6orf106	HGLibA_06434	1	-1.81897	3.55472	3.69461e-08	1.15361e-06	1	20.6673	20.1043	13.8937	12.3366	3.48619	4.77516	6.0178	420	434	326	269	56	67	75
TGGACAGTAATGACCGGGAG	ARF5	HGLibA_02655	1	1.98241	2.84409	3.70809e-08	1.15497e-06	1	2.90326	2.96468	3.1964	3.48545	14.1315	14.8244	8.26445	59	64	75	76	227	208	103
TGTATTCTCCTTTGCCTGCA	hsa-mir-4742	HGLibA_61065	1	-1.15692	4.90592	3.75506e-08	1.16883e-06	1	31.6407	42.71	42.3204	39.7157	22.1	13.2564	17.1708	643	922	993	866	355	186	214
CGCGCTACCTCTTCCGCATG	TIE1	HGLibA_49455	1	-1.4466	4.18398	3.7661e-08	1.17149e-06	1	29.4263	15.9815	27.4891	26.1408	9.64929	8.19617	9.38777	598	345	645	570	155	115	117
AAGCCGCTCTTCGAGCAGTT	CELF5	HGLibA_09016	1	-1.68722	3.60488	3.84016e-08	1.19217e-06	1	17.7148	14.5455	18.667	17.3355	5.22929	3.63482	7.06089	360	314	438	378	84	51	88
GGGCGACCACTAGAGTGTAA	TSSK4	HGLibA_52017	1	-1.1603	5.03038	3.85557e-08	1.19459e-06	1	35.2328	49.9827	53.0603	32.3321	21.2907	17.3901	18.5348	716	1079	1245	705	342	244	231
CTGGCCGAAGCACCCGAGCA	PCSK9	HGLibA_35688	1	-1.72252	3.96498	3.86747e-08	1.19749e-06	1	21.1594	22.5131	26.4662	18.0693	3.6107	7.76854	8.74587	430	486	621	394	58	109	109
CTAGACCGTACAAAGAATGA	GPR107	HGLibA_19842	1	-2.66061	3.13304	3.87277e-08	1.19835e-06	1	18.0101	17.0933	13.3823	5.50333	3.05042	1.06907	2.24665	366	369	314	120	49	15	28
CGCACACCATGACGGCGTGC	ADAT3	HGLibA_00883	1	-2.55155	2.87396	3.8841e-08	1.20107e-06	1	12.1543	11.9051	9.80231	10.6856	1.43183	0.855253	3.45021	247	257	230	233	23	12	43
ATCTTCGCTTGGGCTCTTAG	MAGEB2	HGLibA_27943	1	-1.20662	4.63241	3.99704e-08	1.23276e-06	1	35.5773	30.2954	34.095	30.4518	18.4893	12.6862	11.0728	723	654	800	664	297	178	138
GACTCTGCCCCATCTCCACC	hsa-mir-3690-1	HGLibA_59344	2	-1.15582	4.63213	4.00806e-08	1.23535e-06	1	33.2153	31.824	30.4724	33.6162	10.7698	16.9625	15.8068	675	687	715	733	173	238	197
GACTCTGCCCCATCTCCACC	hsa-mir-3690-2	HGLibA_59348	2	-1.15582	4.63213	4.00806e-08	1.23535e-06	1	33.2153	31.824	30.4724	33.6162	10.7698	16.9625	15.8068	675	687	715	733	173	238	197
AAAAGCTGTACCTGTTGCTC	ADAM28	HGLibA_00764	1	-3.47343	1.73255	4.06625e-08	1.25083e-06	1	6.10178	5.09555	3.62259	6.00781	0.622535	0.427626	0.320949	124	110	85	131	10	6	4
CTCACCTCCTGAACAGAACA	PITPNB	HGLibA_36745	1	-1.04119	5.31163	4.07344e-08	1.25171e-06	1	56.2938	39.5137	55.447	51.8689	29.3214	19.5283	25.1143	1144	853	1301	1131	471	274	313
CTATGCTCTAGCAGTCAGTG	RHCE	HGLibA_41146	1	-1.31671	3.94684	4.21876e-08	1.29352e-06	1	20.8149	20.3359	21.906	19.1699	7.47042	8.48125	8.82611	423	439	514	418	120	119	110
CAATCCGAAGAGTATTTATC	BTG4	HGLibA_04951	1	-1.965	3.18342	4.26225e-08	1.30601e-06	1	9.74316	14.3139	10.6121	17.84	3.6107	2.85084	3.61068	198	309	249	389	58	40	45
CGGAAGCTTTCCTCAATGCA	KLF7	HGLibA_25082	1	-1.72777	4.24101	4.28177e-08	1.31114e-06	1	25.4897	25.6167	30.2593	25.6822	5.72732	5.13152	13.4799	518	553	710	560	92	72	168
CGCGGATGGAGTAGAACTTG	RASD1	HGLibA_40319	1	-2.86349	2.67861	4.3612e-08	1.33459e-06	1	6.83989	12.0903	12.3168	8.43845	1.43183	2.2094	0.401187	139	261	289	184	23	31	5
AACGCATCAAGCTCCAGATC	RAB39B	HGLibA_39904	1	-1.92658	3.27159	4.37804e-08	1.33801e-06	1	15.5005	13.0631	12.1463	14.9049	2.24112	5.06024	3.69092	315	282	285	325	36	71	46
AACCTGTCAGCGCCTTTGTG	TMBIM1	HGLibA_49738	1	-1.75722	3.51314	4.39697e-08	1.34293e-06	1	16.8783	17.0933	17.0475	13.5749	5.16704	2.99338	6.17828	343	369	400	296	83	42	77
AGTCACACTGGACTCAATCG	MUC17	HGLibA_30533	1	-1.59732	4.10177	4.5515e-08	1.38653e-06	1	22.734	23.9491	25.5286	23.3892	10.1473	9.26524	4.17234	462	517	599	510	163	130	52
TAAGCGAATGAACGTTGATA	MAPRE2	HGLibA_28316	1	-1.56403	4.27478	4.58687e-08	1.39641e-06	1	16.8783	30.4343	30.1741	29.8097	10.3341	6.12931	10.7518	343	657	708	650	166	86	134
TTAGTGCTGACCCAATTGCA	KIF20B	HGLibA_24894	1	-1.84153	3.25375	4.61445e-08	1.40389e-06	1	15.3036	12.9705	13.2544	12.887	3.42394	5.20279	2.72807	311	280	311	281	55	73	34
ATGTGCCTACAGTGCAGTTC	SLC35G5	HGLibA_45026	1	-1.78206	3.70574	4.63657e-08	1.40971e-06	1	21.6023	19.2241	16.2377	17.0603	3.23718	5.06024	7.9435	439	415	381	372	52	71	99
GGGAGGCATGGAAATTTCTC	hsa-mir-5188	HGLibA_61642	1	-2.43266	3.8276	4.64242e-08	1.41059e-06	1	19.1419	23.8101	24.591	18.8031	1.92986	8.1249	1.9257	389	514	577	410	31	114	24
GCCGCTACGAATACGATCAC	ALKBH7	HGLibA_01663	1	1.91736	3.23708	4.66535e-08	1.41579e-06	1	4.82237	6.11466	2.81284	3.34786	13.3222	13.8266	21.3431	98	132	66	73	214	194	266
CTGACCAATAGCACTCTTCT	POLR2B	HGLibA_37568	1	-1.71789	3.62586	4.72036e-08	1.4315e-06	1	19.8308	13.2484	13.0839	23.435	5.66507	5.27406	4.89448	403	286	307	511	91	74	61
GAACTTACTGCTGGTCTCCG	MRPL22	HGLibA_29929	1	1.30313	4.49807	4.75179e-08	1.4401e-06	1	12.5972	14.8697	12.4447	15.3635	22.7225	45.3284	34.3416	256	321	292	335	365	636	428
CAAGTTACCCCACGAGTCCC	LOC729020	HGLibA_26995	1	2.58041	3.5391	4.77315e-08	1.44565e-06	1	6.34781	5.65143	1.57689	1.19239	19.3608	24.0183	22.8676	129	122	37	26	311	337	285
CCCCAAGCACTTTGTTCATC	GMEB1	HGLibA_19397	1	-1.35777	4.48116	4.79409e-08	1.45106e-06	1	39.4155	24.3197	34.4786	22.0133	12.5752	10.5481	12.0356	801	525	809	480	202	148	150
GACACCTCCTAGGACTATGC	MZF1	HGLibA_30938	1	1.74524	3.56229	4.87792e-08	1.47495e-06	1	6.69227	5.14187	4.21925	7.33778	22.6603	12.2586	23.9107	136	111	99	160	364	172	298
TAAGAATCCCTCATCGACCC	DCUN1D3	HGLibA_12571	1	-1.01916	4.80032	4.87929e-08	1.47495e-06	1	32.2312	35.5762	36.2685	37.652	17.3065	20.1697	14.9241	655	768	851	821	278	283	186
CCACTGCTGAGCCCGATATG	ANKRD55	HGLibA_02127	1	-1.29346	4.71797	4.89511e-08	1.47879e-06	1	33.2645	31.3608	41.7237	33.9831	16.4972	9.19396	17.251	676	677	979	741	265	129	215
GATTTGTGTGTACCCATAAC	NOA1	HGLibA_32228	1	-3.44295	2.13718	4.98183e-08	1.50402e-06	1	10.9241	7.13377	3.75045	6.00781	0.249014	0.641439	1.04309	222	154	88	131	4	9	13
GATCTGCCGCTCGAGCTCCA	RNF114	HGLibA_41478	1	-1.07441	4.69939	5.02848e-08	1.51683e-06	1	33.1661	36.2247	26.9777	37.0558	14.8786	15.9647	16.6894	674	782	633	808	239	224	208
TTGGTTACGTTACGCAGAAG	PLSCR5	HGLibA_37243	1	-1.95686	3.48128	5.03068e-08	1.51683e-06	1	21.3562	15.7499	12.2742	15.3635	5.54056	4.63262	2.24665	434	340	288	335	89	65	28
CATCCCTGTTTAGGCCCGAC	GDPD3	HGLibA_18896	1	-1.34996	4.12091	5.06678e-08	1.52674e-06	1	22.6848	23.9028	27.276	19.491	9.46253	7.26965	10.7518	461	516	640	425	152	102	134
TAAGTGTTCTATTCTTCATG	hsa-mir-514b	HGLibA_61599	1	-1.28955	4.57081	5.15876e-08	1.5517e-06	1	34.4947	33.0284	37.8028	21.2337	12.3262	11.6885	14.8439	701	713	887	463	198	164	185
CATAGACAAGGCGCATGCGC	ACOT11	HGLibA_00471	1	1.00082	5.84458	5.25224e-08	1.57674e-06	1	39.5631	34.0939	53.9127	32.9741	70.5954	75.6186	94.9208	804	736	1265	719	1134	1061	1183
CCGAGTCTCCACCTCGCTCA	NDUFS6	HGLibA_31561	1	-3.11982	2.98303	5.25281e-08	1.57674e-06	1	13.0401	10.8859	13.2118	12.7953	0.124507	2.2094	2.00593	265	235	310	279	2	31	25
GTTCCAGAAGCTTGTTCTGC	RBBP8NL	HGLibA_40443	1	-2.16008	3.06099	5.24698e-08	1.57674e-06	1	13.0401	11.0712	10.7825	14.3087	3.54845	3.34974	1.2838	265	239	253	312	57	47	16
TGCCACGATGTCAGTAAGAT	ARL16	HGLibA_02948	1	1.01312	5.06136	5.31129e-08	1.59329e-06	1	28.2453	24.505	21.2667	18.7572	44.947	54.6649	40.7606	574	529	499	409	722	767	508
AGCAAAGTGATGAGTAATAC	hsa-mir-3609	HGLibA_59063	1	-1.0015	6.27958	5.40117e-08	1.61614e-06	1	105.403	112.056	98.3214	79.248	63.4363	37.5598	46.8586	2142	2419	2307	1728	1019	527	584
GCTATATACCTCCTCACTTA	DDX3Y	HGLibA_12706	1	-1.9997	3.21134	5.39845e-08	1.61614e-06	1	10.4813	14.3139	13.7232	15.2259	2.36563	5.06024	2.64783	213	309	322	332	38	71	33
CTACAATGTGCGCCGCACCG	EPHA2	HGLibA_15289	1	1.09587	4.56299	5.70877e-08	1.69955e-06	1	12.9417	13.8043	19.1784	17.3814	32.7453	34.4952	34.3416	263	298	450	379	526	484	428
TCCAGCCCCTGCGGATCCGC	TPCN2	HGLibA_51108	1	8.26575	-0.0917891	5.83006e-08	1.73456e-06	1	0	0	0	0	2.05436	2.06686	2.08617	0	0	0	0	33	29	26
GATTAACCATGACGTGACCA	CPXM1	HGLibA_11036	1	-1.22403	4.26945	5.88525e-08	1.74878e-06	1	22.1435	26.9138	25.3155	27.1498	12.9487	9.55032	10.0297	450	581	594	592	208	134	125
CTAGCTTTATTAAGCGCTCC	GOLGA4	HGLibA_19601	1	-3.84123	1.68802	5.95459e-08	1.76827e-06	1	2.95247	6.62421	6.47805	4.35681	0.311267	0.570168	0.160475	60	143	152	95	5	8	2
GTCAGAATGGGAATTGCCAA	ARHGAP12	HGLibA_02708	1	-1.50233	3.72338	5.97758e-08	1.77175e-06	1	19.1419	14.6844	18.2408	20.3165	7.71943	5.84423	5.53638	389	317	428	443	124	82	69
GAAGTTCCTCTGAAGTTCGC	ING5	HGLibA_23296	1	-1.85959	3.27161	6.05208e-08	1.79158e-06	1	18.0101	12.5073	14.2347	10.4563	3.17493	4.77516	3.45021	366	270	334	228	51	67	43
GAGTCCGTTAGCTCCGCCAT	ZNF671	HGLibA_56502	1	1.28966	4.53648	6.12196e-08	1.81113e-06	1	16.3862	17.9734	11.7628	11.0067	25.9597	37.7737	41.0815	333	388	276	240	417	530	512
GGCTGCGTAGTCCTCGTAGT	PYDC1	HGLibA_39683	1	-1.19491	5.46842	6.13057e-08	1.81188e-06	1	61.7559	50.5386	55.106	65.398	24.1543	35.4217	16.6091	1255	1091	1293	1426	388	497	207
CCGCCCTACCGTGGCTCTGC	RMND5A	HGLibA_41383	1	-1.27086	5.34569	6.16125e-08	1.81819e-06	1	36.8567	49.0562	52.9751	77.597	26.769	22.3791	18.0534	749	1059	1243	1692	430	314	225
AGTCATATCGATCAGCTCCA	TMED6	HGLibA_49818	1	-1.25939	4.30086	6.18559e-08	1.82423e-06	1	32.9693	25.663	22.2044	23.5268	10.1473	12.2586	10.2704	670	554	521	513	163	172	128
TGCACAGCGACAACCTGCTC	PKNOX2	HGLibA_36850	1	-2.51462	3.45205	6.20043e-08	1.82746e-06	1	14.3195	12.6462	16.4508	23.3433	2.42789	0.997795	5.3759	291	273	386	509	39	14	67
CTTGTAGCCAGTCCCCGACG	CLK2	HGLibA_10058	1	2.29307	3.45954	6.36117e-08	1.87016e-06	1	6.93831	4.53967	3.70783	1.19239	24.5279	17.5327	18.1336	141	98	87	26	394	246	226
AGGGTTACTTCGACAGAAAT	CCDC67	HGLibA_07839	1	-3.63681	2.63207	6.41966e-08	1.88266e-06	1	7.08593	7.96759	12.4447	12.4284	1.8676	0.071271	0.401187	144	172	292	271	30	1	5
CCCGCGTGCGTCGCGGCCCA	PRADC1	HGLibA_38267	1	2.55046	2.00273	6.41573e-08	1.88266e-06	1	1.18099	1.15808	1.66213	1.10067	6.97239	8.90888	6.6597	24	25	39	24	112	125	83
AGAGTGTGACGGATTCCAGC	NECAP2	HGLibA_31597	1	-1.93213	3.41953	6.42747e-08	1.88378e-06	1	13.3353	11.8587	18.5818	17.9776	4.79352	2.28067	5.05495	271	256	436	392	77	32	63
TCTTTGCAGAAGCTCGATGC	SDK1	HGLibA_43151	1	1.00195	5.37836	6.4422e-08	1.88692e-06	1	39.8584	24.9219	23.6534	27.746	60.2614	58.9412	55.2033	810	538	555	605	968	827	688
AGTTCTGCTGTTCTGACTCT	hsa-mir-6874	HGLibA_63682	1	2.97461	4.03263	6.46245e-08	1.89168e-06	1	5.56049	3.98379	3.96354	3.02683	74.0194	7.1271	16.3684	113	86	93	66	1189	100	204
GAGCAGCTTACCTCGATGGA	DNMBP	HGLibA_13694	1	-2.88688	2.10337	6.50003e-08	1.9015e-06	1	7.13514	5.55878	8.94993	4.7237	0.933802	1.06907	0.641899	145	120	210	103	15	15	8
ACTTACCTACAGATCTTTGC	TMEM241	HGLibA_50289	1	1.74146	3.39851	6.50869e-08	1.90285e-06	1	6.05257	5.83672	5.75353	3.25614	23.0338	14.6818	14.6834	123	126	135	71	370	206	183
CGTCACAAACTGGTCCACTT	NECAB3	HGLibA_31589	1	1.7028	4.17995	6.52891e-08	1.90758e-06	1	7.57801	10.9323	13.5954	4.58611	22.7848	32.2858	34.6625	154	236	319	100	366	453	432
AGCGTGCTTGTGTACCGCAA	DCDC2	HGLibA_12484	2	1.17715	4.95909	6.5802e-08	1.92138e-06	1	14.6147	23.5785	21.2667	21.0503	43.2039	34.3526	59.1349	297	509	499	459	694	482	737
AGCGTGCTTGTGTACCGCAA	KAAG1	HGLibA_24014	2	1.17715	4.95909	6.5802e-08	1.92138e-06	1	14.6147	23.5785	21.2667	21.0503	43.2039	34.3526	59.1349	297	509	499	459	694	482	737
GATGGACTCTCTTCGTCTCG	SLC28A1	HGLibA_44830	1	1.30119	4.03262	6.58682e-08	1.92212e-06	1	9.15266	11.9514	7.45828	11.4653	23.1583	25.7288	25.1143	186	258	175	250	372	361	313
CATGCTTCTCACCCCCATCA	OR2T34	HGLibA_33879	1	1.33728	4.1102	6.60139e-08	1.92518e-06	1	12.6464	7.597	12.743	8.57603	26.1465	28.0095	24.6329	257	164	299	187	420	393	307
AACTCGACGTGGTCGCGCTC	HSF4	HGLibA_22229	1	1.22239	4.46044	6.6677e-08	1.94212e-06	1	9.34949	16.8153	13.5954	16.0514	30.3797	35.3504	32.0147	190	363	319	350	488	496	399
CTGATGCCATCAAGTGTTGC	MSL1	HGLibA_30212	1	-1.37155	4.35218	6.69595e-08	1.94794e-06	1	19.4863	34.2791	28.0857	28.2046	8.27971	11.4034	12.2763	396	740	659	615	133	160	153
TCTTACTGGGCAGCATTGGA	hsa-mir-200b	HGLibA_58154	1	-2.06113	3.46991	6.69223e-08	1.94794e-06	1	13.6306	21.5403	12.5299	17.1521	1.8676	4.70389	5.13519	277	465	294	374	30	66	64
CCTCTCGTCGTCGCAGCCAG	THTPA	HGLibA_49411	1	1.1655	4.25067	6.73066e-08	1.95683e-06	1	11.4162	11.8587	12.5725	13.6208	32.9943	23.7333	26.4783	232	256	295	297	530	333	330
CCCATTGATCATACCCGTCA	BCL2L15	HGLibA_04319	1	-1.34888	4.18576	6.7702e-08	1.96711e-06	1	19.9292	24.0417	30.6855	22.9764	8.46647	8.6238	11.7147	405	519	720	501	136	121	146
TGAGAGCCACCACAAAGCTA	HIST1H2AM	HGLibA_21407	1	-1.12041	4.89141	6.78681e-08	1.97072e-06	1	42.368	48.3151	34.3507	28.7549	16.8707	17.889	18.2941	861	1043	806	627	271	251	228
TTCTAAATTAGGTCCTCGAT	SMAP1	HGLibA_45596	1	6.08335	0.712807	6.82935e-08	1.98064e-06	1	0.196831	0	0	0	4.23324	2.63703	4.0921	4	0	0	0	68	37	51
ATTTGCTGAATTGCTCAACG	OPHN1	HGLibA_33417	1	1.33879	4.03566	6.84675e-08	1.98446e-06	1	8.51296	8.75508	12.0611	10.0894	29.0724	18.8868	26.8795	173	189	283	220	467	265	335
CTCAACGATGTCATCCGCTT	CEP170B	HGLibA_09119	1	-1.49031	3.68761	6.93236e-08	2.00501e-06	1	18.8958	17.6028	14.1494	19.812	7.03464	5.55914	6.17828	384	380	332	432	113	78	77
ACTTCAAAGTGTACCGTGAC	CHRNA6	HGLibA_09581	1	-2.06096	3.0989	6.95282e-08	2.0078e-06	1	15.0084	12.2293	15.2149	7.52122	2.36563	3.49228	3.12926	305	264	357	164	38	49	39
GACGCAGGCGCAGATTGCGT	PRSS53	HGLibA_38956	1	-3.0185	1.8995	6.99225e-08	2.01795e-06	1	4.82237	4.63232	7.15995	6.32883	0.747042	0.71271	0.641899	98	100	168	138	12	10	8
TAAATATGAGGGCCTTCTTA	PBOV1	HGLibA_35337	1	-1.09547	4.79098	7.20117e-08	2.07571e-06	1	33.5598	36.0394	29.8331	43.3846	19.7343	14.8244	15.4858	682	778	700	946	317	208	193
CAGGGTTATACTGGCGAATA	SSR3	HGLibA_47158	1	-2.26855	3.41558	7.26874e-08	2.09262e-06	1	16.4846	16.5374	10.6973	19.9954	1.24507	3.99118	4.734	335	357	251	436	20	56	59
ACATCACGCAGCCCATGCTC	TMEM244	HGLibA_50297	1	-2.1868	2.83568	7.35821e-08	2.11709e-06	1	14.5163	10.0985	7.67137	9.76842	2.55239	1.71051	2.64783	295	218	180	213	41	24	33
TTGAACGAGAAGTTCTCCGA	ARGLU1	HGLibA_02695	1	-2.25744	2.63311	7.40904e-08	2.13041e-06	1	8.46375	9.72787	11.1661	7.29192	1.99211	1.42542	2.32688	172	210	262	159	32	20	29
ACTCCCCGAAATTCCGCTCC	DLGAP2	HGLibA_13343	1	-1.21266	4.35033	7.42734e-08	2.13308e-06	1	28.1961	28.1645	26.935	23.9395	13.4467	12.3299	8.82611	573	608	632	522	216	173	110
CAAAATAACATTCTTCTATC	hsa-mir-548e	HGLibA_61969	1	1.15312	4.60414	7.43762e-08	2.13473e-06	1	17.3212	20.0579	14.4051	11.8322	39.9045	32.856	33.2985	352	433	338	258	641	461	415
AGAGCGAACTGGCCGCACGG	OLIG1	HGLibA_33368	1	2.31219	2.35718	7.44671e-08	2.13604e-06	1	1.13178	2.26984	1.87522	2.20133	10.1473	7.626	10.1901	23	49	44	48	163	107	127
CTTGCACACCCACCGACGTG	CCND1	HGLibA_08072	1	1.05994	4.57809	7.4654e-08	2.1401e-06	1	13.1385	19.641	16.1951	16.0055	35.4222	32.3571	33.8602	267	424	380	349	569	454	422
GCCGGAGAAGCGTTCACTCG	POU4F3	HGLibA_37783	1	-2.02023	2.86952	7.58001e-08	2.16768e-06	1	10.8257	8.56979	10.1006	12.8411	2.86366	2.13813	2.80831	220	185	237	280	46	30	35
GTGTATTTGACAAGCTGAGT	hsa-mir-223	HGLibA_58299	1	-8.4655	0.595359	7.67444e-08	2.19203e-06	1	2.60802	3.05733	2.51451	1.32997	0	0	0	53	66	59	29	0	0	0
TTTACCAAATGATTGTCCGC	CAPNS2	HGLibA_07186	1	-8.68839	0.79662	7.70381e-08	2.19908e-06	1	4.57633	1.66763	1.15071	3.71475	0	0	0	93	36	27	81	0	0	0
CAAGGCCAAAAACCTAATTG	SAMM50	HGLibA_42708	1	1.71886	3.28977	7.86946e-08	2.2423e-06	1	5.0192	3.89115	4.94377	5.73264	20.6681	16.6774	10.9925	102	84	116	125	332	234	137
GCTTAGACTATTCATACGCT	GORAB	HGLibA_19676	1	-1.07464	4.46083	7.94474e-08	2.26102e-06	1	28.4421	29.2762	29.5774	25.6822	12.6375	13.2564	14.3625	578	632	694	560	203	186	179
TCCAGGTGACTCCGATCACC	RBM42	HGLibA_40551	1	1.8052	3.38006	8.19122e-08	2.32975e-06	1	7.08593	4.21541	5.15687	3.53131	14.5673	13.8266	24.0712	144	91	121	77	234	194	300
GCGCATTCATCTTCTTGAGC	PKNOX1	HGLibA_36847	1	-1.57125	3.5869	8.22363e-08	2.33615e-06	1	15.2544	18.5756	13.4675	19.1241	6.72337	4.77516	5.21543	310	401	316	417	108	67	65
GTGCTATGTGTATAGTCCAT	SLC38A9	HGLibA_45086	1	1.25769	4.2065	8.22129e-08	2.33615e-06	1	11.0718	15.7036	9.88755	9.40153	26.52	27.867	28.2435	225	339	232	205	426	391	352
CAGAGACCAAGCCGAAATAC	YEATS2	HGLibA_54655	1	1.49561	3.44376	8.26141e-08	2.34547e-06	1	6.93831	6.53157	4.94377	5.87022	15.3144	16.82	19.257	141	141	116	128	246	236	240
AATGATATCTGAGTCGGTCT	SNRPA	HGLibA_45961	1	-2.1852	2.91461	8.39886e-08	2.3802e-06	1	10.5305	10.3301	13.0413	10.5022	1.24507	3.06465	3.04902	214	223	306	229	20	43	38
CGTACATTACAATGAGTATG	LGALS13	HGLibA_26351	1	1.22892	4.54963	8.42346e-08	2.38574e-06	1	11.0226	14.1749	18.1556	15.8679	43.4529	27.2255	33.459	224	306	426	346	698	382	417
AAAAGCAGTCATTACGTTAG	ELK4	HGLibA_14919	1	-1.28022	4.33453	8.43297e-08	2.387e-06	1	25.096	34.0012	20.4996	27.6084	11.8282	9.62159	11.6344	510	734	481	602	190	135	145
GAGTCCATGGGTACCGTGTC	EPHA3	HGLibA_15292	1	-1.44607	4.09961	8.50529e-08	2.40602e-06	1	23.0293	26.5432	17.5163	26.3243	11.3301	6.91329	7.38184	468	573	411	574	182	97	92
TCTCCATCGAGTGTATACGA	ZNF343	HGLibA_55842	1	-2.3446	3.42904	8.54724e-08	2.41644e-06	1	13.729	14.6381	18.7522	17.6565	3.67295	0.926524	4.97472	279	316	440	385	59	13	62
AACACTGCCCGTCTAACTTC	NCAPG	HGLibA_31269	1	-2.61149	2.41163	8.66759e-08	2.44891e-06	1	7.18435	6.11466	9.93016	9.03464	1.92986	0.783981	1.20356	146	132	233	197	31	11	15
AGGTGGAAGCATGCTGGGCG	hsa-mir-4486	HGLibA_60361	1	2.61558	2.37716	8.67965e-08	2.44947e-06	1	1.2302	2.82571	0.937612	1.42169	6.91013	13.684	8.98658	25	61	22	31	111	192	112
GCTCTGCTTTTCTTTAGCTT	hsa-mir-4303	HGLibA_59922	1	-1.62519	3.39046	8.71223e-08	2.45572e-06	1	16.5831	12.2293	16.6213	12.8411	4.79352	4.70389	4.65377	337	264	390	280	77	66	58
AGGGTACAATCAACGGTCGA	hsa-mir-181a-1	HGLibA_57959	1	-1.64939	3.70167	8.72151e-08	2.45687e-06	1	21.4546	19.4557	15.3854	16.4641	7.78168	3.77737	5.77709	436	420	361	359	125	53	72
TGCCACCCTAATTGAGAAGC	CCDC43	HGLibA_07788	1	-3.64674	2.29071	8.82863e-08	2.48408e-06	1	7.08593	10.5617	9.97278	3.66889	0.18676	1.35415	0.320949	144	228	234	80	3	19	4
CGCCCTCACCGGAAACAAGT	C16orf93	HGLibA_05504	1	-1.15937	4.4401	8.84125e-08	2.48615e-06	1	31.2962	29.6932	26.5941	25.4529	10.2096	14.468	13.3194	636	641	624	555	164	203	166
GGTTAAACCTTATGTCTGCC	HKR1	HGLibA_21590	1	-1.03575	4.58057	9.18105e-08	2.57709e-06	1	28.1469	32.2873	29.3217	32.1945	14.8163	13.684	16.1277	572	697	688	702	238	192	201
ATCTCCCCGTTGAGATAACA	FIGNL1	HGLibA_17522	1	-1.84386	3.37849	9.21541e-08	2.58366e-06	1	20.8641	14.9624	9.75969	13.8501	4.29549	4.63262	3.45021	424	323	229	302	69	65	43
AGTTTGGAGCTGAATTTCGT	PARD6B	HGLibA_35188	1	2.32732	2.40392	9.2309e-08	2.58646e-06	1	1.91911	1.9919	2.42927	1.32997	6.91013	8.6238	13.4799	39	43	57	29	111	121	168
AGTAAATATACTACCCCTTC	NPEPPS	HGLibA_32434	1	-1.86294	3.14984	9.43082e-08	2.63621e-06	1	14.5163	14.2675	10.7399	11.1901	3.36169	4.49008	2.5676	295	308	252	244	54	63	32
AATGTTTGCGGTCCACTTGA	HKDC1	HGLibA_21587	1	-1.162	4.65709	9.4712e-08	2.64437e-06	1	35.5281	31.4071	25.9974	38.6151	11.9527	15.1095	17.0906	722	678	610	842	192	212	213
TCTGTTAAGAGTCTTGAGCG	ZNF229	HGLibA_55630	1	1.64217	3.91245	9.80847e-08	2.73529e-06	1	8.02088	11.3955	7.07471	4.90714	24.5279	31.7156	17.251	163	246	166	107	394	445	215
TTGTGCAGAGCAGTTAATGC	TRAF3	HGLibA_51247	1	7.15346	0.223414	9.92491e-08	2.76613e-06	1	0.0492079	0	0	0	1.24507	3.70609	2.88854	1	0	0	0	20	52	36
ATGTGAGGGTGGGGGCGGGG	hsa-mir-3196	HGLibA_58882	1	1.8117	3.49816	9.9754e-08	2.77692e-06	1	7.43039	3.10365	7.2878	3.80647	18.8628	21.5951	16.5289	151	67	171	83	303	303	206
CTCCGAGCTCCCCCCGCTGA	CHCHD10	HGLibA_09361	1	-1.92296	3.15777	1.0023e-07	2.78853e-06	1	9.59553	13.2948	15.5985	12.7953	2.6769	2.85084	4.65377	195	287	366	279	43	40	58
CAACTTCAGCACCGCGCAGC	MAB21L1	HGLibA_27822	1	-2.25942	2.683	1.01678e-07	2.82381e-06	1	11.3178	9.49625	6.35019	10.8232	1.61859	1.85305	2.48736	230	205	149	236	26	26	31
ACGCGACCTGCAGCATCACG	CCDC113	HGLibA_07546	1	-1.43151	4.33397	1.02059e-07	2.83273e-06	1	29.3279	24.8292	33.4983	22.1051	11.3301	12.6862	6.41899	596	536	786	482	182	178	80
TTGAGCAAAACACGTAGTTA	RAB28	HGLibA_39861	1	-1.7911	3.46129	1.02724e-07	2.84783e-06	1	13.0401	17.3249	11.8054	20.3623	3.85971	3.70609	6.0178	265	374	277	444	62	52	75
GGGACCCCACACGATAGCCC	PIANP	HGLibA_36505	1	1.31735	4.48852	1.03406e-07	2.86337e-06	1	15.6973	9.95948	11.6775	17.2438	26.3955	44.188	31.453	319	215	274	376	424	620	392
CCGCAAGCTGGGCCTTTACA	SLC1A1	HGLibA_44508	1	-1.01637	5.0192	1.04927e-07	2.90208e-06	1	44.6807	42.9879	42.6187	34.5793	16.7462	19.457	25.0341	908	928	1000	754	269	273	312
AACCGCCACCGCCGCATGCA	ZNF296	HGLibA_55763	1	-1.79632	3.21555	1.05337e-07	2.91172e-06	1	10.186	13.0168	13.3397	16.0973	3.17493	3.56355	4.65377	207	281	313	351	51	50	58
ATCCAGCCATTCCTCAGACC	hsa-mir-2392	HGLibA_58323	1	-1.56274	3.52592	1.05669e-07	2.91919e-06	1	18.7974	12.9705	17.1753	14.5838	4.73126	5.63041	5.77709	382	280	403	318	76	79	72
GTTGCCCTGAAGAAAACGCT	OR8G5	HGLibA_34524	2	-1.71533	3.39828	1.06337e-07	2.9359e-06	1	12.5972	12.9705	17.8146	15.8679	3.23718	5.27406	5.05495	256	280	418	346	52	74	63
GTTGCCCTGAAGAAAACGCT	OR8G1	HGLibA_34517	2	-1.71533	3.39828	1.06337e-07	2.9359e-06	1	12.5972	12.9705	17.8146	15.8679	3.23718	5.27406	5.05495	256	280	418	346	52	74	63
AAGCGGCTCACTGTGCGCCG	TGM7	HGLibA_49270	1	1.06442	4.89333	1.06755e-07	2.94358e-06	1	17.272	16.3984	22.4175	24.6733	49.9273	35.9919	40.7606	351	354	526	538	802	505	508
GCGCGTCTGCCGCTGCCCCA	hsa-mir-4783	HGLibA_61240	1	1.00297	4.52841	1.0784e-07	2.97045e-06	1	15.6973	16.2131	15.3427	17.0603	36.1693	30.2902	30.1692	319	350	360	372	581	425	376
TTCAGGGAGACCAACCAGCC	hsa-mir-584	HGLibA_62433	1	-2.32772	2.71313	1.07915e-07	2.97078e-06	1	7.62722	8.89405	13.3823	9.12636	1.36958	2.85084	1.60475	155	192	314	199	22	40	20
CCACGGCTTTGGCGCATCCA	ERI3	HGLibA_15484	1	-1.22999	4.3572	1.09699e-07	3.01813e-06	1	28.3437	23.5785	27.2334	28.8925	12.1394	13.8266	8.50516	576	509	639	630	195	194	106
TAAGTTCGATGAATCTGTCA	NR0B1	HGLibA_32569	1	-1.05376	4.76554	1.1002e-07	3.02519e-06	1	29.1311	41.9688	34.4359	33.6621	15.6879	19.0294	15.566	592	906	808	734	252	267	194
CCAAGCTATATCCTGTGCGC	A1CF	HGLibA_00005	1	-1.07949	4.38995	1.10462e-07	3.03557e-06	1	26.6215	26.4505	26.4662	28.1129	12.2639	13.9691	11.9554	541	571	621	613	197	196	149
ACGCTATTGCCATATGTACC	TAS2R9	HGLibA_48433	1	-1.28991	4.13105	1.11121e-07	3.05014e-06	1	19.4863	25.8947	19.6899	28.067	9.21351	9.40778	9.94943	396	559	462	612	148	132	124
AGGATCCGCGAAGGCGTACC	TOPORS	HGLibA_51012	1	-1.66311	3.32244	1.11202e-07	3.05059e-06	1	12.7448	11.6734	14.5756	16.831	4.48225	3.91991	4.81424	259	252	342	367	72	55	60
CCACATCGAGACCGCCAACC	ATP10A	HGLibA_03545	1	-2.74255	2.6234	1.11897e-07	3.06786e-06	1	11.7607	5.37349	8.6516	12.0615	0.684788	2.35194	1.20356	239	116	203	263	11	33	15
ACTTACCCTCGTACATCTCC	DOCK5	HGLibA_13748	1	-2.13717	2.98128	1.12395e-07	3.07973e-06	1	9.3987	11.4881	9.75969	15.6845	1.7431	2.42322	3.77116	191	248	229	342	28	34	47
ATCAGATCCATCAGCGCTGC	FNDC7	HGLibA_17757	1	2.6327	1.99637	1.13553e-07	3.10785e-06	1	1.32861	1.06543	0.724518	1.74272	7.15915	6.62821	8.90635	27	23	17	38	115	93	111
CCCCAATACATTCCACTCCG	AKAP13	HGLibA_01416	1	-3.99406	1.58869	1.14934e-07	3.14017e-06	1	4.3795	5.92937	3.49474	5.27403	0.124507	0.142542	0.641899	89	128	82	115	2	2	8
CCACCATGGTTAACACAATA	CLRN1	HGLibA_10121	1	-1.12078	5.51612	1.15892e-07	3.16451e-06	1	56.6383	52.5768	58.7286	69.663	33.1811	31.3593	17.251	1151	1135	1378	1519	533	440	215
CCGCCGAAGACGAGCCGTCG	SNX18	HGLibA_46052	1	-1.32429	4.30663	1.17e-07	3.18922e-06	1	32.0835	25.6167	18.5818	29.6263	12.0149	8.90888	10.7518	652	553	436	646	193	125	134
GCTCGCGGAAGTCAGACACG	TICRR	HGLibA_49451	1	-2.62766	2.80672	1.17111e-07	3.19041e-06	1	11.8099	10.9323	9.29088	10.7315	2.49014	0.427626	2.24665	240	236	218	234	40	6	28
TGTTGTAGGTATCGCTTCTC	BCMO1	HGLibA_04356	1	-2.71016	2.26239	1.1868e-07	3.22198e-06	1	9.44791	8.29185	6.30757	5.18231	1.55634	0.71271	1.04309	192	179	148	113	25	10	13
TGTCTTTGGGGAGTCAGATG	TPI1	HGLibA_51136	1	-1.09217	4.73749	1.25194e-07	3.38325e-06	1	31.0994	31.4071	30.2593	44.7146	16.4349	16.8912	15.0044	632	678	710	975	264	237	187
TCGCTGGCATTGTCGTACAC	MRC2	HGLibA_29820	1	-2.30015	3.13491	1.2592e-07	3.39897e-06	1	15.1068	12.4609	14.3199	10.5481	1.8676	1.35415	4.81424	307	269	336	230	30	19	60
CTTCACTCGCGCCATCGACC	APOA5	HGLibA_02460	1	1.24955	3.99086	1.28341e-07	3.46037e-06	1	10.6289	10.7007	8.94993	9.49325	18.8628	25.0161	27.1202	216	231	210	207	303	351	338
TCCAGCGACACTGTAGCGTG	PTPRD	HGLibA_39497	1	-1.14132	4.88264	1.28934e-07	3.47436e-06	1	41.8267	37.0122	40.0616	34.5334	15.0031	23.7333	13.3996	850	799	940	753	241	333	167
TAGTTACAGTCAAGCTTGAA	TAS2R19	HGLibA_48379	1	-1.15937	4.84123	1.30269e-07	3.50832e-06	1	36.4138	40.2548	36.2685	36.6889	22.2245	16.4636	11.3937	740	869	851	800	357	231	142
TGCTTCCTCGTTAAAAAGGC	C2orf42	HGLibA_06126	1	-2.21573	3.07389	1.30974e-07	3.52531e-06	1	13.3353	9.12566	10.6121	16.7852	2.55239	1.42542	4.0921	271	197	249	366	41	20	51
CCTTCCCTCACTCTTCTCTC	hsa-mir-6734	HGLibA_63090	1	-1.53589	4.02861	1.31188e-07	3.52906e-06	1	18.5022	27.7013	26.8498	16.9228	5.78957	10.1205	7.38184	376	598	630	369	93	142	92
TGTGATTGATAATCTGATTG	ILF2	HGLibA_23213	1	1.47579	3.50388	1.31965e-07	3.5459e-06	1	6.93831	6.57789	5.02901	7.01675	15.2521	21.2388	16.8498	141	142	118	153	245	298	210
GAATTGTTGCTTCTAATGCC	TAS2R19	HGLibA_48378	1	-1.41363	4.22683	1.34912e-07	3.62304e-06	1	30.6565	23.6248	30.7707	16.4641	8.21746	10.1918	10.1901	623	510	722	359	132	143	127
GAGTCGGCATGAATCGCTGC	PDGFB	HGLibA_35843	1	1.02184	5.78557	1.36103e-07	3.65086e-06	1	39.4647	44.2386	44.6218	24.4898	77.9413	87.3783	67.3994	802	955	1047	534	1252	1226	840
CCCTATTACTCATCATGTTA	RPS6KA6	HGLibA_42173	1	-1.37505	4.04182	1.36831e-07	3.66829e-06	1	26.8183	16.9543	23.9943	20.9127	6.97239	9.55032	9.14706	545	366	563	456	112	134	114
ACTTAGAGCAGGGAATGACT	hsa-mir-378d-2	HGLibA_59442	1	-1.80034	3.46189	1.39071e-07	3.722e-06	1	19.1911	14.0359	10.5694	18.8489	3.17493	5.20279	5.13519	390	303	248	411	51	73	64
AGATATCATCCGAACATGTT	CCT3	HGLibA_08198	1	-2.04399	3.57697	1.4182e-07	3.78484e-06	1	13.7782	20.4285	19.562	16.0514	5.3538	1.63923	5.69685	280	441	459	350	86	23	71
TGCCAATGCAATCGATTATC	CFLAR	HGLibA_09286	1	1.07263	5.12069	1.42241e-07	3.79391e-06	1	28.4421	27.6549	22.7158	15.4552	49.2425	44.8295	54.6416	578	597	533	337	791	629	681
CCGCCACTAATTAGTGTCAG	AP5M1	HGLibA_02355	1	2.35016	2.474	1.43278e-07	3.8151e-06	1	1.8699	2.17719	2.98331	0.917222	11.7037	10.0492	8.74587	38	47	70	20	188	141	109
ATTTCCGTGTCTGTGATATC	SCFD1	HGLibA_42892	1	1.74601	3.81335	1.44371e-07	3.83989e-06	1	5.0192	4.30805	12.0185	6.46642	24.5279	19.6708	25.9167	102	93	282	141	394	276	323
ACCATTACTGAGTTTAGTAA	hsa-mir-451a	HGLibA_60525	2	2.87918	1.95886	1.44868e-07	3.85093e-06	1	0.934949	1.71396	0.894993	0.550333	11.0189	5.48787	6.17828	19	37	21	12	177	77	77
ACCATTACTGAGTTTAGTAA	hsa-mir-451b	HGLibA_60529	2	2.87918	1.95886	1.44868e-07	3.85093e-06	1	0.934949	1.71396	0.894993	0.550333	11.0189	5.48787	6.17828	19	37	21	12	177	77	77
CGGACCGGGCGCGTTGCCGT	FOXC1	HGLibA_17821	1	-1.5122	3.58746	1.45867e-07	3.87093e-06	1	17.9117	15.7962	18.7949	13.3914	6.47436	5.98677	4.81424	364	341	441	292	104	84	60
CTCTACTCGATGTAAGCCAA	CDO1	HGLibA_08854	1	-1.9084	3.18559	1.45849e-07	3.87093e-06	1	12.5972	13.619	8.26803	17.7941	3.92197	3.27847	3.20949	256	294	194	388	63	46	40
AACGTTGTTAAATCATTGTC	ERBB2IP	HGLibA_15415	1	-2.59824	2.32802	1.4743e-07	3.91022e-06	1	6.69227	6.29995	11.0383	6.32883	1.68084	0.997795	1.04309	136	136	259	138	27	14	13
AAGTGATGTTCGCTGAGAGA	ZNF146	HGLibA_55495	1	1.89978	3.30059	1.48166e-07	3.92752e-06	1	6.74148	2.4088	5.71091	3.16442	15.9369	16.7487	17.8127	137	52	134	69	256	235	222
AGCTGCCGTTTCAGAATATA	NTS	HGLibA_32883	1	-1.49007	3.87073	1.49207e-07	3.9529e-06	1	17.0751	17.0469	22.4601	23.435	6.03859	5.9155	9.46801	347	368	527	511	97	83	118
GAAGTTCTGAGGCGAATCCG	PATL1	HGLibA_35282	1	-1.32422	4.55814	1.518e-07	4.01482e-06	1	25.6865	26.4969	34.7769	39.2113	14.9408	8.55253	14.2822	522	572	816	855	240	120	178
TACGATCATTTGCTGATCCG	FAM92B	HGLibA_16801	1	-1.06025	4.76194	1.56604e-07	4.13724e-06	1	33.0185	30.249	33.3278	42.3757	15.0653	15.3233	19.6582	671	653	782	924	242	215	245
AGTGGCAATCTCACCGATCT	BAIAP2L1	HGLibA_04124	1	-1.49809	3.54847	1.57642e-07	4.16233e-06	1	15.9433	12.7852	17.772	17.4731	6.03859	5.70168	5.21543	324	276	417	381	97	80	65
AGTCCCGCGCCGAAGTCCTT	ST14	HGLibA_47224	1	-2.18069	2.93656	1.5838e-07	4.17949e-06	1	12.4004	11.3492	9.20565	12.1991	2.86366	3.42101	1.12332	252	245	216	266	46	48	14
TCCATGATCCTCACCGATGT	ARHGAP15	HGLibA_02710	1	-1.0518	5.12452	1.59286e-07	4.20103e-06	1	48.4697	50.307	43.1302	36.6889	15.7501	25.515	23.4293	985	1086	1012	800	253	358	292
GTCATACATACCTTGAGCGA	TFE3	HGLibA_49159	1	-1.05066	5.21908	1.63982e-07	4.32005e-06	1	46.5998	47.296	54.7651	42.1464	23.345	29.3637	16.2882	947	1021	1285	919	375	412	203
CAATTAATTCTGAACGAACA	TINAG	HGLibA_49547	1	2.07062	2.53696	1.65508e-07	4.35052e-06	1	1.62386	2.77939	2.68498	2.56822	8.90225	12.4724	9.14706	33	60	63	56	143	175	114
TCTTCAGTCGATGCCAGCAT	TRAPPC8	HGLibA_51337	1	1.29262	4.36925	1.6545e-07	4.35052e-06	1	13.2861	15.7036	14.3199	7.47536	29.7572	33.4974	30.089	270	339	336	163	478	470	375
AGAGACAGAGTGCCACGACG	ZSWIM8	HGLibA_57057	1	-1.28366	4.35069	1.65768e-07	4.35495e-06	1	21.4054	32.5189	32.859	21.6923	12.5129	10.1205	10.7518	435	702	771	473	201	142	134
TTTGTCCGGCGGCCGGACGA	FAM132A	HGLibA_16113	1	-1.66066	3.65984	1.66878e-07	4.38167e-06	1	18.6006	14.5918	15.3854	22.1051	3.92197	5.20279	7.70279	378	315	361	482	63	73	96
AAGCTTAATATTCAGGAGAC	hsa-mir-4775	HGLibA_61204	1	-3.89332	1.80649	1.68012e-07	4.40899e-06	1	5.75732	3.98379	5.96662	6.55814	0.18676	0.071271	0.882611	117	86	140	143	3	1	11
GAACCATTGCCACCCGTCTC	APOC4	HGLibA_02511	1	-1.24395	4.66247	1.73719e-07	4.55114e-06	1	25.9325	38.6798	35.885	33.4328	12.1394	19.1006	11.153	527	835	842	729	195	268	139
CGTAGAAAACGGAAGCTTTC	PRSS54	HGLibA_38958	1	-1.1209	4.43732	1.76183e-07	4.61057e-06	1	28.4421	30.9439	29.8331	22.8388	11.3301	13.4702	13.8811	578	668	700	498	182	189	173
TCTTGCGCAAACTCCGAGAG	GRM1	HGLibA_20340	1	-1.11244	5.3329	1.77068e-07	4.63117e-06	1	43.7458	52.7158	46.2413	66.04	17.182	30.504	24.7933	889	1138	1085	1440	276	428	309
GCTGTCAGTGTGTCTCCTGA	SCGB1D4	HGLibA_42920	1	-1.88848	3.29763	1.78472e-07	4.66272e-06	1	12.1543	15.2866	12.5299	16.4183	2.17887	5.4166	3.85139	247	330	294	358	35	76	48
ATTAACATACCACACTCGGC	PDZRN3	HGLibA_35996	1	-2.24304	2.85807	1.7875e-07	4.6648e-06	1	11.6131	12.8315	9.41874	9.0805	1.55634	3.70609	1.52451	236	277	221	198	25	52	19
GACCGGGCGCGGAGCCTCGC	hsa-mir-6084	HGLibA_62598	1	6.239	0.0459026	1.78693e-07	4.6648e-06	1	0.0492079	0.0463232	0	0	1.80535	3.27847	1.68498	1	1	0	0	29	46	21
CGCGTTACCGTCTCGGGGCT	MPST	HGLibA_29779	1	-1.8599	3.22259	1.80484e-07	4.70487e-06	1	14.4179	11.2565	14.8313	12.8411	3.23718	5.34533	2.40712	293	243	348	280	52	75	30
CTTTACGATGGCAACAAGTA	CWF19L2	HGLibA_11827	1	-1.05402	5.29346	1.80829e-07	4.70865e-06	1	52.7508	49.2415	42.6187	56.4092	27.8896	16.4636	28.2435	1072	1063	1000	1230	448	231	352
GGCGACTGTTTATGCCCCGA	FBXO21	HGLibA_17044	1	-1.70686	3.77984	1.84449e-07	4.78704e-06	1	12.4988	16.769	24.3353	23.8019	6.66112	7.05583	4.01187	254	362	571	519	107	99	50
CAGCCTGATAGCGCATATCA	UBE2D1	HGLibA_52582	1	-2.27617	2.40978	1.86002e-07	4.8247e-06	1	6.8891	6.94848	8.69422	8.80534	1.7431	1.63923	1.44427	140	150	204	192	28	23	18
AACTGCCCTGCATTGTAAAG	SRP72	HGLibA_47013	1	6.97975	0.060709	1.87331e-07	4.85383e-06	1	0.0492079	0	0	0	1.49408	2.56576	2.88854	1	0	0	0	24	36	36
GGTAGTTCTGGATAAACTAT	SMARCA1	HGLibA_45603	1	-2.21734	2.80233	1.87273e-07	4.85383e-06	1	11.2194	8.94037	11.6349	9.35567	1.92986	1.28288	3.45021	228	193	273	204	31	18	43
TGGTGTTCAATGGGACCCAC	P2RX6	HGLibA_34860	1	1.68847	3.47991	1.87453e-07	4.85433e-06	1	3.29693	6.94848	7.79923	4.63197	16.8707	20.8111	17.251	67	150	183	101	271	292	215
GTGAACCGAGCCCAAGTGCG	HLX	HGLibA_21660	1	1.0748	4.37268	1.87873e-07	4.86253e-06	1	14.91	12.6462	13.0839	15.3635	32.1228	31.5018	24.7933	303	273	307	335	516	442	309
CTTCTCGGGTGCCCACTCAA	hsa-mir-425	HGLibA_59709	1	1.17698	4.34982	1.88767e-07	4.883e-06	1	13.729	15.3793	9.24826	14.4004	30.8155	32.3571	26.2376	279	332	217	314	495	454	327
TTCTGTCTCCTCGCATTCCA	ZNF727	HGLibA_56636	1	-4.7919	1.47581	1.8925e-07	4.89281e-06	1	3.49376	3.28895	4.21925	6.92503	0.435774	0	0	71	71	99	151	7	0	0
AAATATACCGTTTGCATCTT	RAD51B	HGLibA_40088	1	-1.59778	3.87556	1.90277e-07	4.91666e-06	1	25.9818	20.9844	17.7294	16.831	4.23324	7.1271	8.90635	528	453	416	367	68	100	111
ACCCTCCCACACATGATATC	ADAM20	HGLibA_00753	1	-1.79251	3.54971	1.91704e-07	4.95081e-06	1	17.0751	17.1859	17.8999	14.4004	5.41605	2.42322	6.57946	347	371	420	314	87	34	82
CAGTTGTACGCTGCGGCGGT	RNF39	HGLibA_41673	1	-2.03759	2.89122	1.92456e-07	4.96752e-06	1	10.4321	10.608	8.99255	13.0704	3.42394	2.77957	1.60475	212	229	211	285	55	39	20
CCTTTATGTCTTTCCCGTAG	GSTA3	HGLibA_20457	1	-1.10013	4.39616	1.92933e-07	4.97709e-06	1	28.2945	26.3116	29.7053	24.1688	10.9566	13.399	13.6403	575	568	697	527	176	188	170
GTTCCCACTACGACGATTTG	DNM1L	HGLibA_13685	1	1.99065	2.81629	1.9472e-07	5.01497e-06	1	2.31277	4.26173	3.79307	1.88031	12.4507	12.8288	11.3135	47	92	89	41	200	180	141
GCGCCGGCACCGGTACTTCT	SNAI3	HGLibA_45871	1	-1.76771	3.7113	1.95344e-07	5.0283e-06	1	19.0927	22.1888	13.2544	19.812	4.17098	8.40998	3.77116	388	479	311	432	67	118	47
ACCCTTGCCACGGGCTGCGT	ALKBH1	HGLibA_01646	1	2.21373	2.85764	1.96004e-07	5.04254e-06	1	3.29693	4.35438	1.15071	2.43064	10.6453	15.5371	12.9182	67	94	27	53	171	218	161
CGGCAAGGAGATCGTCGACC	TUBA3C	HGLibA_52251	1	-1.73915	3.45299	1.97841e-07	5.08148e-06	1	15.9433	14.9161	13.3823	17.5189	2.6769	5.63041	5.61661	324	322	314	382	43	79	70
CCAGGTTGGCGGTCTCGATG	ATP10A	HGLibA_03544	1	1.32357	4.28946	1.99218e-07	5.11406e-06	1	14.8116	10.1911	10.7399	11.6487	33.6169	19.2432	36.1068	301	220	252	254	540	270	450
ACCCCCGTTTCTTCTGTTAG	POLN	HGLibA_37542	1	-1.72677	3.51702	2.0107e-07	5.15598e-06	1	19.6339	13.897	14.3199	16.6476	3.6107	3.91991	7.14112	399	300	336	363	58	55	89
CACCGTGGTGGTATACGCCA	GGT6	HGLibA_19015	1	1.07037	4.50714	2.05231e-07	5.25982e-06	1	18.4037	13.7117	14.1494	15.3176	26.5822	35.6355	34.823	374	296	332	334	427	500	434
AAATCATCTTCATCCAGTTC	CHMP5	HGLibA_09497	1	-1.42578	3.59479	2.0611e-07	5.27662e-06	1	16.2878	15.6109	18.8375	14.6297	5.72732	6.34312	6.17828	331	337	442	319	92	89	77
GCACCGACAGATATGATCGA	ZNF860	HGLibA_56877	1	-2.3293	2.47978	2.0676e-07	5.29038e-06	1	7.77484	8.06023	8.82208	8.43845	1.36958	2.42322	1.12332	158	174	207	184	22	34	14
TCTGCAGCAGCACGAGTCTC	BATF2	HGLibA_04176	1	-1.21685	4.32759	2.10581e-07	5.38231e-06	1	21.1594	26.0336	29.1938	29.2135	14.007	10.1205	9.86919	430	562	685	637	225	142	123
CGCAGGACAATCCCTCGTCG	GJA3	HGLibA_19141	1	-1.08468	4.45345	2.12293e-07	5.42019e-06	1	33.2153	28.4888	25.9122	25.0402	13.6958	13.8979	12.1961	675	615	608	546	220	195	152
GCGCTCCCGCTCGGCGTCAT	CSNK1D	HGLibA_11386	1	-3.38582	1.84902	2.12933e-07	5.43358e-06	1	4.72396	4.21541	6.17972	7.4295	0.498028	0.926524	0.160475	96	91	145	162	8	13	2
TTGCTGTGTCCCTAAAGAAA	DEFB115	HGLibA_12859	1	6.19407	0.480287	2.14887e-07	5.48049e-06	1	0.147624	0	0	0	5.10478	1.78178	2.32688	3	0	0	0	82	25	29
GTCACATATAACCATTTCAT	MTF2	HGLibA_30353	1	2.25453	2.62142	2.15732e-07	5.49735e-06	1	3.00168	2.91836	1.23594	2.15547	9.33802	15.8934	8.10397	61	63	29	47	150	223	101
TGCCGTAAGTCTGTCCCATG	MBD4	HGLibA_28486	1	1.09235	4.17581	2.16233e-07	5.50588e-06	1	13.3845	10.9786	11.8906	12.1991	25.0259	27.5106	24.9538	272	237	279	266	402	386	311
GAAAAACCTTATGAGTGTGT	ZNF501	HGLibA_56111	1	-2.69005	2.14013	2.18428e-07	5.55279e-06	1	5.36366	6.67054	5.83877	8.8512	0.933802	1.42542	0.722136	109	144	137	193	15	20	9
CGACCGACGCCCCCAGTCCT	ITGA2B	HGLibA_23727	1	-1.03285	4.46794	2.20493e-07	5.59623e-06	1	29.82	27.7013	27.1481	28.067	14.9408	14.0404	12.2763	606	598	637	612	240	197	153
AAATCATGCCTAGATTTGTG	CCDC148	HGLibA_07635	1	-1.14927	4.33926	2.22978e-07	5.65017e-06	1	25.5881	30.3417	25.0172	24.3064	14.0693	11.4034	10.0297	520	655	587	530	226	160	125
CATGGTCTCGGCTCTCCCGC	SRGAP3	HGLibA_46981	1	-1.33678	5.19973	2.24078e-07	5.66968e-06	1	54.916	46.0452	51.2703	45.4025	23.9676	9.8354	24.8736	1116	994	1203	990	385	138	310
CCACTCACCGATCCCCTTCA	ANXA8L2	HGLibA_02259	2	-1.85732	4.25972	2.24336e-07	5.6724e-06	1	31.6899	25.8947	34.9474	17.7941	10.3341	9.19396	3.20949	644	559	820	388	166	129	40
CCACTCACCGATCCCCTTCA	ANXA8	HGLibA_02251	2	-1.85732	4.25972	2.24336e-07	5.6724e-06	1	31.6899	25.8947	34.9474	17.7941	10.3341	9.19396	3.20949	644	559	820	388	166	129	40
ACAGCCTATACTGCGCTGCT	PHKB	HGLibA_36407	1	-2.17661	3.17669	2.30453e-07	5.8177e-06	1	14.2703	13.6653	10.1859	15.3176	2.17887	5.13152	1.52451	290	295	239	334	35	72	19
TTCTGAATGTGCCCGCTGCC	TNFRSF25	HGLibA_50782	1	-1.67033	3.50965	2.31263e-07	5.83503e-06	1	15.156	13.5264	19.7325	15.2718	3.29943	5.34533	6.41899	308	292	463	333	53	75	80
AGCTTCGCGCTCTCGTTCCT	FTO	HGLibA_18130	1	-2.16613	2.59378	2.37126e-07	5.97657e-06	1	9.93999	8.06023	9.16303	8.16328	1.49408	1.78178	2.64783	202	174	215	178	24	25	33
TACCAAAGTGCTCATAGTGC	hsa-mir-20b	HGLibA_58205	1	-1.14762	4.62394	2.37e-07	5.97657e-06	1	32.1327	37.7997	22.7158	35.6341	15.4389	13.1139	14.8439	653	816	533	777	248	184	185
GGACATCTTCATCACCAGCG	PRKCZ	HGLibA_38563	1	-2.28626	2.7268	2.38206e-07	6.00058e-06	1	11.0718	8.52346	11.6775	7.97983	0.996055	2.42322	2.64783	225	184	274	174	16	34	33
GCTAGGTGATCATCAGAATA	hsa-mir-5583-1	HGLibA_62170	2	-2.31364	2.48745	2.38604e-07	6.00492e-06	1	8.21771	6.9948	6.64852	11.3736	1.8676	1.28288	1.84546	167	151	156	248	30	18	23
GCTAGGTGATCATCAGAATA	hsa-mir-5583-2	HGLibA_62174	2	-2.31364	2.48745	2.38604e-07	6.00492e-06	1	8.21771	6.9948	6.64852	11.3736	1.8676	1.28288	1.84546	167	151	156	248	30	18	23
AGCTCAATATCGTCACATGA	C7orf66	HGLibA_06577	1	-1.27044	4.26517	2.39645e-07	6.02004e-06	1	28.3929	30.7123	18.4539	24.3981	9.77379	9.90668	12.0356	577	663	433	532	157	139	150
AGCCCCTAGCGCGCCGAGCA	N4BP1	HGLibA_30950	1	-1.69541	3.28378	2.40203e-07	6.02514e-06	1	11.5638	12.9705	16.323	13.6666	3.23718	4.13372	5.29566	235	280	383	298	52	58	66
AACGATCCAGGGCAGACGAC	MYZAP	HGLibA_30930	2	-1.90063	4.17052	2.41926e-07	6.0577e-06	1	31.001	25.4777	26.6793	20.9127	2.98817	6.05804	11.9554	630	550	626	456	48	85	149
AACGATCCAGGGCAGACGAC	GCOM1	HGLibA_18823	2	-1.90063	4.17052	2.41926e-07	6.0577e-06	1	31.001	25.4777	26.6793	20.9127	2.98817	6.05804	11.9554	630	550	626	456	48	85	149
CGAGGTGCCCGACGACTTCG	PAQR9	HGLibA_35176	1	-1.66911	4.00087	2.4184e-07	6.0577e-06	1	28.0977	19.2704	15.6411	26.9205	6.47436	10.1918	4.49329	571	416	367	587	104	143	56
CTTTGACTTTCATGCCATCA	PGM5	HGLibA_36272	1	-3.10456	2.96982	2.41988e-07	6.0577e-06	1	10.9734	12.7852	14.1494	11.557	2.36563	0.071271	1.84546	223	276	332	252	38	1	23
GGCAGACCCACAGAGGACAG	hsa-mir-6847	HGLibA_63559	1	-1.63671	3.55466	2.42015e-07	6.0577e-06	1	13.8766	20.4285	12.189	18.9865	4.17098	6.41439	5.21543	282	441	286	414	67	90	65
AAAGATGAGAGTGATTCGCG	HMBS	HGLibA_21669	1	4.37439	1.10633	2.43248e-07	6.08505e-06	1	0.0492079	0.185293	0.127856	0.504472	4.42	2.92211	6.57946	1	4	3	11	71	41	82
CCGGTGGACACCACTCATGA	CD200R1L	HGLibA_08287	1	-2.69667	2.27754	2.44657e-07	6.11086e-06	1	7.62722	6.62421	7.67137	7.56708	1.36958	0.427626	1.60475	155	143	180	165	22	6	20
GGAGCCCCCTTCGAAGCCTC	FAM214B	HGLibA_16481	1	-1.28141	4.37532	2.47833e-07	6.18364e-06	1	26.0802	24.0417	30.9838	29.2594	15.6256	8.69507	9.62848	530	519	727	638	251	122	120
CCTCAAGTTCTGTACCTCTC	C9orf78	HGLibA_06762	1	1.94177	3.24082	2.48364e-07	6.1936e-06	1	3.93663	4.86393	6.17972	1.92617	12.6375	15.7509	20.4605	80	105	145	42	203	221	255
CCTCCTAGAATCTTATGGCA	NEDD9	HGLibA_31615	1	-1.04781	4.70151	2.50498e-07	6.24021e-06	1	36.5122	28.674	34.1802	33.5703	12.762	17.9603	17.572	742	619	802	732	205	252	219
ACCAGCAGACAGAATTTGTC	ST7L	HGLibA_47285	1	-8.27379	0.423584	2.54014e-07	6.3178e-06	1	1.67307	2.4088	2.77022	1.46756	0	0	0	34	52	65	32	0	0	0
GCTCAGCAGACTCTCTACTT	CADM3	HGLibA_06972	1	-2.15337	3.38393	2.56641e-07	6.37978e-06	1	17.764	12.4609	12.1037	19.3993	5.72732	3.13593	1.44427	361	269	284	423	92	44	18
ATAAACACTGCGGTACTGAC	VEZT	HGLibA_53629	1	2.94118	2.30011	2.58879e-07	6.42187e-06	1	1.52544	0.602201	0.426187	2.4765	12.0772	9.97795	6.98065	31	13	10	54	194	140	87
GGCAGATGCCGGCGTCGACC	BUD13	HGLibA_04998	1	-1.82184	3.19537	2.61635e-07	6.48341e-06	1	13.483	10.8859	12.2742	15.4552	3.17493	5.20279	2.64783	274	235	288	337	51	73	33
GGAGCAAAAGTTATTGCTAC	MUT	HGLibA_30582	1	-1.76587	3.10288	2.63366e-07	6.52288e-06	1	10.8749	12.1367	11.7202	13.7583	3.73521	4.34753	2.5676	221	262	275	300	60	61	32
GTGATATTCTGAACTATAGC	MKLN1	HGLibA_29338	1	-1.97089	3.22441	2.63586e-07	6.5249e-06	1	11.2686	12.4609	14.7035	15.6845	4.60676	4.06245	1.60475	229	269	345	342	74	57	20
ATCGTACAGCACTCGCGCCT	MSL3	HGLibA_30217	1	1.28555	3.79172	2.64924e-07	6.55457e-06	1	9.30029	7.36538	10.0154	7.38364	20.1079	19.5283	22.7072	189	159	235	161	323	274	283
CTATTACCTGGTTGCGTAAG	EGLN3	HGLibA_14644	1	1.01175	4.90298	2.68133e-07	6.62356e-06	1	22.242	21.7256	20.6275	18.5279	46.2543	30.2902	49.1855	452	469	484	404	743	425	613
CGGTACTTGAGGTTGACCCC	CXorf64	HGLibA_11955	1	-1.84008	3.12756	2.69414e-07	6.6517e-06	1	10.5305	12.7389	11.1235	15.4093	4.60676	3.34974	2.40712	214	275	261	336	74	47	30
GAACTAGCCCGCCGCTTAGA	RDH14	HGLibA_40742	1	2.41032	2.54828	2.70295e-07	6.66996e-06	1	2.65722	1.15808	1.27856	3.02683	8.40422	15.7509	8.26445	54	25	30	66	135	221	103
ATTGGGAGGATTCTATCATC	TAF1L	HGLibA_48225	1	1.00891	4.88093	2.7176e-07	6.69911e-06	1	19.6339	26.1726	17.218	18.9406	44.6357	34.1388	44.9329	399	565	404	413	717	479	560
GTCTACTGTCTTTCCCACGG	hsa-let-7f-2	HGLibA_57129	1	-1.70509	3.77058	2.732e-07	6.73109e-06	1	26.6215	19.8726	17.9425	12.4284	4.04648	7.55473	6.09804	541	429	421	271	65	106	76
CTCGTCGGCCGCCGCATAGC	HOXC11	HGLibA_21959	1	-1.28546	4.01667	2.75455e-07	6.78309e-06	1	23.0293	21.7256	18.5818	22.5637	6.78563	9.97795	9.70872	468	469	436	492	109	140	121
TTTTCCAAAAGCTCGGTCTG	hsa-mir-423	HGLibA_59701	2	1.78895	2.94218	2.77845e-07	6.83483e-06	1	3.78901	2.5941	4.13402	4.31095	12.8865	9.97795	15.6463	77	56	97	94	207	140	195
TTTTCCAAAAGCTCGGTCTG	hsa-mir-3184	HGLibA_58834	2	1.78895	2.94218	2.77845e-07	6.83483e-06	1	3.78901	2.5941	4.13402	4.31095	12.8865	9.97795	15.6463	77	56	97	94	207	140	195
GGATTCTCCCCTTGTAAGAG	DNAH9	HGLibA_13502	1	-1.47489	3.8445	2.81685e-07	6.92205e-06	1	20.8149	23.0226	15.2575	19.3075	4.98028	7.48346	8.74587	423	497	358	421	80	105	109
CCGTTGACCCCGAACTATCC	ZNF296	HGLibA_55762	1	1.9666	2.93101	2.82204e-07	6.93118e-06	1	3.39534	2.31616	5.15687	2.56822	11.0189	17.3189	11.153	69	50	121	56	177	243	139
GTTCAATCCCTTCGTTACCT	RPL26L1	HGLibA_41917	1	-2.67882	2.72383	2.89503e-07	7.09568e-06	1	7.38118	12.5536	9.63183	10.9149	2.73915	0.427626	1.52451	150	271	226	238	44	6	19
TTTCAGACCACAAGATACCC	KIAA1279	HGLibA_24732	1	-2.45407	3.25528	2.98979e-07	7.30893e-06	1	14.3687	17.0469	11.5497	14.9049	2.80141	0.641439	4.49329	292	368	271	325	45	9	56
GAACGTAGGCACACTCGGTA	VASH1	HGLibA_53529	1	-1.71233	3.50555	2.99735e-07	7.32363e-06	1	14.8116	15.4719	14.1494	19.4451	2.98817	6.84202	4.81424	301	334	332	424	48	96	60
TCACACACAAGACATCCCGA	MAGEB10	HGLibA_27933	1	-1.46238	3.9099	3.00938e-07	7.34921e-06	1	23.3245	21.2623	17.0475	20.3165	7.84394	4.84643	9.62848	474	459	400	443	126	68	120
TGAACGGGAGATCCATCTTT	TET1	HGLibA_49036	1	1.29512	4.06699	3.02161e-07	7.37526e-06	1	12.3512	8.9867	11.4218	8.34672	21.6642	32.4283	21.5838	251	194	268	182	348	455	269
CGGGTAGGTTGACACGAAGC	KRTAP29-1	HGLibA_25736	1	-1.3667	3.84235	3.03395e-07	7.39771e-06	1	20.9626	15.5183	20.5422	20.0413	8.52872	5.9155	7.9435	426	335	482	437	137	83	99
GGCTTGACAGAGCGATCTTC	SLFN11	HGLibA_45480	1	-1.46982	3.75736	3.05521e-07	7.43035e-06	1	14.0242	19.3168	20.9684	19.3993	5.04253	8.1249	6.82017	285	417	492	423	81	114	85
TCCATCTACTTCCGTTGTAC	C5orf54	HGLibA_06407	1	-1.06993	4.78039	3.0656e-07	7.45177e-06	1	38.3329	27.5623	31.964	43.2012	17.182	14.6818	18.5348	779	595	750	942	276	206	231
TTCTCACTTACGTGGATCGT	C11orf24	HGLibA_05123	1	2.84347	1.98848	3.06779e-07	7.45325e-06	1	1.18099	1.43602	0.426187	1.23825	5.66507	11.7597	5.69685	24	31	10	27	91	165	71
GTATGTTCCGCCGCACCAAG	MAST1	HGLibA_28400	1	-1.00712	4.67983	3.08736e-07	7.49694e-06	1	35.3805	29.4152	37.2062	28.0211	17.3687	15.4658	15.6463	719	635	873	611	279	217	195
GTGGGACTCCGTGCGACGCA	LRFN2	HGLibA_27156	1	1.06837	4.54015	3.13385e-07	7.60591e-06	1	15.4021	16.2594	14.3625	17.0603	31.6248	41.4085	26.1574	313	351	337	372	508	581	326
TCGAGGCTTGTCTGCTAATC	PIWIL2	HGLibA_36773	1	2.03968	3.097	3.20692e-07	7.77214e-06	1	1.72228	5.83672	2.89807	4.08164	14.6918	11.5459	18.6953	35	126	68	89	236	162	233
TGAGCGAGCCCGCCAGTATC	ZBTB7B	HGLibA_54919	1	-1.49132	3.65648	3.20728e-07	7.77214e-06	1	15.5497	18.8535	18.2408	16.3266	7.71943	6.34312	4.25258	316	407	428	356	124	89	53
AATGGTGCCCTTAGGACCAC	SSBP2	HGLibA_47117	1	-1.02021	4.73263	3.24285e-07	7.8543e-06	1	31.247	36.9196	31.7936	35.3131	19.2363	17.6752	12.9985	635	797	746	770	309	248	162
CCGTACAGTGCTTCACGTGC	C6orf25	HGLibA_06484	1	-1.7215	3.76878	3.25607e-07	7.87823e-06	1	18.7482	19.78	26.5088	11.9239	8.0307	4.27626	5.13519	381	427	622	260	129	60	64
GCCCAGGACTTTACCCCGCT	PRRC2A	HGLibA_38861	1	-1.79244	3.8698	3.27461e-07	7.91496e-06	1	31.247	16.1668	11.5923	24.3523	7.47042	4.98897	5.53638	635	349	272	531	120	70	69
TTACACCTTGCTGTGATGTT	ANKRD13C	HGLibA_02006	1	-1.06856	4.58568	3.38544e-07	8.17447e-06	1	31.8375	34.8813	31.3248	25.086	15.1898	12.4012	16.4487	647	753	735	547	244	174	205
TGACCATCATGAACCCACAA	OR4F6	HGLibA_34013	1	1.11956	4.24548	3.42216e-07	8.24203e-06	1	11.8591	13.5264	9.88755	14.9966	25.5862	27.7957	28.5645	241	292	232	327	411	390	356
TCTCAGTTGTCATCTATCCC	CCDC53	HGLibA_07799	1	-1.0208	4.77319	3.48253e-07	8.36746e-06	1	37.0535	38.2629	35.1178	28.6632	15.2521	20.6686	15.4858	753	826	824	625	245	290	193
TGAGAATGACCAGCGTCCCC	KCNK16	HGLibA_24308	1	-2.50961	2.89456	3.482e-07	8.36746e-06	1	15.6481	10.9786	12.1037	6.32883	1.36958	1.06907	3.53044	318	237	284	138	22	15	44
GACCACAGAATGGTAACGTG	OR4K2	HGLibA_34030	1	1.50818	3.60282	3.54225e-07	8.50085e-06	1	9.30029	4.16909	6.90423	6.604	19.9211	18.4592	19.1767	189	90	162	144	320	259	239
GAGGTCACAGTTGGGTCTAG	hsa-mir-4259	HGLibA_59745	1	-1.66305	3.50771	3.59065e-07	8.59951e-06	1	14.1719	21.3087	12.4873	15.6386	6.16309	3.49228	5.3759	288	460	293	341	99	49	67
TACGTGTACGACCTGTCCAA	DESI1	HGLibA_13007	1	-1.63169	3.14232	3.63306e-07	8.69224e-06	1	13.0401	12.322	12.4021	11.236	4.17098	4.20499	3.45021	265	266	291	245	67	59	43
GACAGCTATCAGTTACCCCC	OR1K1	HGLibA_33684	1	1.0233	5.62821	3.69164e-07	8.82346e-06	1	26.9659	34.0939	27.5743	48.2918	81.2408	60.224	67.2389	548	736	647	1053	1305	845	838
TTTCTTGCAGAACGAGGTGA	hsa-mir-1184-3	HGLibA_57236	1	-1.37131	4.02405	3.72647e-07	8.89769e-06	1	24.9976	16.1205	22.8436	23.5726	6.41211	10.4056	8.5854	508	348	536	514	103	146	107
CTCACAGGTTCCGTTGTTAC	C1orf54	HGLibA_05873	1	1.05059	4.39883	3.73051e-07	8.90282e-06	1	14.6147	16.769	14.7887	11.4194	28.5121	31.8582	29.1262	297	362	347	249	458	447	363
TCAAAAAACCCATTAGCTCT	PRRG1	HGLibA_38870	1	5.35109	0.72004	3.75225e-07	8.94566e-06	1	0.147624	0.185293	0	0	5.16704	2.92211	2.72807	3	4	0	0	83	41	34
GCCTGCGCCTGCCCTGGGAA	hsa-mir-1292	HGLibA_57643	1	-1.74705	3.31985	3.75632e-07	8.95026e-06	1	19.7816	9.44993	13.1266	13.9876	3.92197	4.56135	4.0921	402	204	308	305	63	64	51
TTCAGCCCCTAGCCGGGTAG	RIMS3	HGLibA_41284	1	-1.47804	3.91748	3.75798e-07	8.95026e-06	1	22.6356	18.7146	13.5101	27.746	7.40816	7.98236	6.82017	460	404	317	605	119	112	85
GATTGATAACTGAAAGGTCT	hsa-mir-542	HGLibA_61818	1	1.51275	3.59755	3.76798e-07	8.96502e-06	1	6.15098	8.1992	4.34711	8.11742	16.3727	17.9603	23.1084	125	177	102	177	263	252	288
GGAGCTCTTTGACCGTATTG	CAMK1	HGLibA_07058	1	-1.76623	3.31284	3.76655e-07	8.96502e-06	1	15.7957	12.044	19.1784	9.17222	4.17098	4.34753	3.85139	321	260	450	200	67	61	48
TGTCAGCACCGTGACAGAAG	SLFN13	HGLibA_45491	1	-2.32769	3.64153	3.77308e-07	8.97263e-06	1	19.7816	20.2895	19.0932	15.9138	0.871548	6.12931	4.25258	402	438	448	347	14	86	53
GTGCTGATCCCAGTGAATCC	CCL4	HGLibA_08027	1	1.33889	4.035	3.83437e-07	9.1092e-06	1	7.87326	11.1176	11.6349	8.75947	17.1197	29.5775	28.1633	160	240	273	191	275	415	351
GCTGGTAAACCGCCTATGTT	ALG6	HGLibA_01633	1	-2.33022	2.56656	3.83903e-07	9.11566e-06	1	6.29861	13.2021	6.86162	8.8512	1.8676	2.06686	1.2838	128	285	161	193	30	29	16
CGGAGAAGACCTTCAAGCAG	MAP1LC3B2	HGLibA_28128	1	-1.06842	4.61597	3.87312e-07	9.18737e-06	1	32.3788	26.2189	39.2092	27.9294	13.8825	15.4658	15.6463	658	566	920	609	223	217	195
AACTATGGCTATGCTAATAG	BET1	HGLibA_04431	1	-1.06341	5.25427	3.88445e-07	9.2096e-06	1	49.8476	43.3585	53.657	49.1631	27.2048	28.0808	14.9241	1013	936	1259	1072	437	394	186
CTTCCTGGGTGTTAGCATCC	RBAK-RBAKDN	HGLibA_40424	1	-1.34766	4.0526	3.89811e-07	9.23734e-06	1	21.307	21.6792	26.2531	19.7661	8.1552	11.6172	6.41899	433	468	616	431	131	163	80
CCCGCCGTGCCCCATCTCGT	EFCC1	HGLibA_14557	1	1.1217	4.93902	3.9318e-07	9.30783e-06	1	23.2753	24.505	16.323	17.2896	55.7791	31.6443	45.3341	473	529	383	377	896	444	565
TAAATTTTTTTGAGGCCAGT	hsa-mir-3166	HGLibA_58743	1	1.37298	3.68366	3.94098e-07	9.32021e-06	1	9.10346	8.33817	7.71399	5.22817	20.1079	18.3879	20.5408	185	180	181	114	323	258	256
TCAGATGACTGTGATTGACA	ADAL	HGLibA_00725	1	-1.66421	3.5604	3.95062e-07	9.33363e-06	1	11.7115	18.066	20.7553	15.4552	4.60676	7.05583	3.93163	238	390	487	337	74	99	49
AGAAGGTATTTCCTATCTTC	USP17L7	HGLibA_53283	1	1.52172	3.55639	3.96715e-07	9.36408e-06	1	5.31445	4.86393	8.82208	6.92503	22.5358	14.8244	18.5348	108	105	207	151	362	208	231
ATCCAGTCGTAACCGTAACC	SCML2	HGLibA_42961	1	-1.08231	4.55646	3.96748e-07	9.36408e-06	1	33.1169	33.3527	26.2958	28.1587	13.0732	12.4012	17.4115	673	720	617	614	210	174	217
TGGCCAAGCAGCGCAAACCG	RFXAP	HGLibA_40988	1	1.96038	3.98194	4.01124e-07	9.45791e-06	1	7.5288	1.94557	10.3564	8.255	23.4073	31.0742	27.6016	153	42	243	180	376	436	344
CGGTAGTTGTCACGCACGCG	NLGN2	HGLibA_32070	1	-1.00977	4.98198	4.01582e-07	9.46396e-06	1	35.9217	47.3423	37.5045	39.7157	19.7343	15.4658	24.6329	730	1022	880	866	317	217	307
TCCACTTCCCTTCGTTACCA	ZNF669	HGLibA_56496	1	-1.4905	3.90964	4.02406e-07	9.47864e-06	1	16.337	22.1425	14.7887	29.0301	7.71943	7.55473	6.6597	332	478	347	633	124	106	83
TTAACTGACCTGCTCAAGCA	SYCP1	HGLibA_47927	1	-2.66608	2.3312	4.04027e-07	9.51207e-06	1	13.4337	6.29995	5.36996	5.50333	1.18282	1.21161	1.20356	273	136	126	120	19	17	15
AATGCTAACTGAGCGAGCCC	C12orf52	HGLibA_05263	1	1.57121	3.71986	4.06934e-07	9.57574e-06	1	8.1193	10.4227	5.28472	4.58611	21.9755	17.6039	23.7503	165	225	124	100	353	247	296
CACCATAGAACCTGAAATAC	NonTargetingControlGuideForHuman_0808	HGLibA_65191	2	-1.58933	3.81208	4.07382e-07	9.58151e-06	1	24.2103	22.8373	16.877	13.9876	5.85183	4.77516	8.82611	492	493	396	305	94	67	110
CACCATAGAACCTGAAATAC	NonTargetingControlGuideForHuman_0808	HGLibB_57836	2	-1.58933	3.81208	4.07382e-07	9.58151e-06	1	24.2103	22.8373	16.877	13.9876	5.85183	4.77516	8.82611	492	493	396	305	94	67	110
GAGGCCACAGCAATTCGACC	ABCA7	HGLibA_00123	1	-2.95386	3.49782	4.08468e-07	9.60225e-06	1	20.9133	14.0822	14.7035	21.4171	0.249014	4.56135	2.08617	425	304	345	467	4	64	26
GGATCTGGGTTTTGAGGTCT	hsa-mir-4309	HGLibA_59949	1	-1.15817	4.17992	4.10993e-07	9.65198e-06	1	21.1102	26.9601	25.7417	20.4541	10.6453	10.1205	10.9123	429	582	604	446	171	142	136
CATTTGGGGAACACAACTCG	OR2H2	HGLibA_33805	1	-1.528	3.90426	4.12521e-07	9.67823e-06	1	25.9325	21.494	18.5818	16.4641	8.40422	8.6238	4.33282	527	464	436	359	135	121	54
AGACGACTGTATCTCTGTTC	CRYGB	HGLibA_11272	1	-1.14156	4.83827	4.14371e-07	9.71199e-06	1	38.2837	38.9115	35.1605	36.322	10.6453	19.3145	20.7012	778	840	825	792	171	271	258
TCAGTTAATGAGAGACCTAT	ZMYM6	HGLibA_55405	1	-2.75276	2.82809	4.15454e-07	9.73253e-06	1	6.8891	10.4227	7.88446	18.5738	0.560281	2.63703	1.68498	140	225	185	405	9	37	21
TTGGATATTAATTAGACATG	NonTargetingControlGuideForHuman_0978	HGLibB_58006	2	-1.16088	4.77437	4.18546e-07	9.80008e-06	1	27.5564	28.2571	44.9628	41.9629	14.5051	18.4592	14.9241	560	610	1055	915	233	259	186
TTGGATATTAATTAGACATG	NonTargetingControlGuideForHuman_0978	HGLibA_65361	2	-1.16088	4.77437	4.18546e-07	9.80008e-06	1	27.5564	28.2571	44.9628	41.9629	14.5051	18.4592	14.9241	560	610	1055	915	233	259	186
CAAGCGCTTGACATCACTGA	ZEB2	HGLibA_55137	1	-1.4111	3.9511	4.2969e-07	1.0051e-05	1	18.6006	22.93	18.5391	23.6643	10.0228	5.20279	8.34468	378	495	435	516	161	73	104
ATCGTTACCTTTGGGCTACA	ASIC5	HGLibA_03312	1	1.83711	2.57207	4.31033e-07	1.00774e-05	1	2.95247	2.77939	2.64236	2.79753	10.0851	10.263	9.62848	60	60	62	61	162	144	120
CACATGTACGTCACTTTCCT	hsa-mir-23c	HGLibA_58335	1	-1.62452	3.68714	4.40192e-07	1.02695e-05	1	20.7165	15.2403	23.2272	12.5659	5.22929	7.626	4.57353	421	329	545	274	84	107	57
TGATCGTTACTATGTGTCAA	NDUFA1	HGLibA_31438	1	-1.25881	4.47468	4.39972e-07	1.02695e-05	1	37.4964	20.9844	30.9838	28.2963	9.46253	14.3255	13.1589	762	453	727	617	152	201	164
CGAGTCGGAGCGCATCGTCA	NT5C1A	HGLibA_32802	1	-1.12706	4.36517	4.43961e-07	1.03438e-05	1	32.1327	22.0498	25.486	27.0581	12.0149	13.684	10.9123	653	476	598	590	193	192	136
AACGTCGGGGCATTCCGGAT	hsa-mir-6723	HGLibA_63052	1	-2.8021	2.43964	4.45351e-07	1.03711e-05	1	7.18435	13.3411	9.46136	3.34786	0.871548	1.42542	1.2838	146	288	222	73	14	20	16
GCTCTTCCGATACCAAATCT	NAV3	HGLibA_31201	1	1.83639	3.0328	4.5507e-07	1.05922e-05	1	2.90326	5.37349	2.98331	4.17336	18.5515	10.1205	12.6775	59	116	70	91	298	142	158
CGAATGGCAGGTGCGCTTCC	KRT81	HGLibA_25559	1	1.2382	4.25737	4.60819e-07	1.07154e-05	1	10.2844	12.9705	10.1859	14.6756	24.0921	23.5194	37.6313	209	280	239	320	387	330	469
CACATCTGTAGCCACAGTCC	KRTAP20-3	HGLibA_25706	1	-1.66682	3.52243	4.61965e-07	1.07368e-05	1	12.0559	14.8234	16.1099	21.3254	6.53661	5.13152	3.45021	245	320	378	465	105	72	43
AGCATGCAGTCGAATCTGCT	TAS2R9	HGLibA_48432	1	1.33363	3.82816	4.63342e-07	1.07628e-05	1	9.93999	10.1448	8.35327	5.7785	23.7808	20.7399	20.1396	202	219	196	126	382	291	251
ATCACTGGCAATGTGATGTA	hsa-mir-23c	HGLibA_58337	1	-1.30124	3.97371	4.63542e-07	1.07628e-05	1	18.3545	23.1616	21.6077	20.4541	6.66112	10.6907	8.10397	373	500	507	446	107	150	101
TTTCTGTAGCTCCGATGTAT	RTKN2	HGLibA_42392	1	-1.13792	4.54438	4.67028e-07	1.08384e-05	1	32.0835	34.3718	27.9153	26.7829	12.1394	17.889	11.2332	652	742	655	584	195	251	140
GTCCCTGGCCGAGCTCATTC	SESN2	HGLibA_43623	1	-1.4781	4.39304	4.70538e-07	1.09091e-05	1	33.9534	25.6167	31.7083	23.8019	9.64929	5.98677	15.4056	690	553	744	519	155	84	192
TATGCTACCTTTGCACGGTC	hsa-mir-1973	HGLibA_58118	1	-1.56358	3.68762	4.71329e-07	1.09221e-05	1	20.5197	17.1859	11.1661	22.3344	6.84788	5.55914	5.61661	417	371	262	487	110	78	70
TTTGACTATCCACCAGCGCC	hsa-mir-1193	HGLibA_57251	1	-1.36797	4.70003	4.74331e-07	1.09701e-05	1	44.9268	37.7071	26.381	31.2773	12.2639	19.457	8.98658	913	814	619	682	197	273	112
GGGACGACAGTCCAAGTACG	KLHDC8A	HGLibA_25111	1	1.74943	2.79203	4.80827e-07	1.1104e-05	1	3.88742	3.84482	2.7276	3.16442	10.4586	11.9735	11.9554	79	83	64	69	168	168	149
AATTTACGAAGCACGACCAG	MB21D2	HGLibA_28459	1	4.39653	1.95722	4.90566e-07	1.13123e-05	1	0	0	0.468806	1.10067	9.40027	7.48346	8.42492	0	0	11	24	151	105	105
CTGCCCGCATTAGCACAATC	PRKCD	HGLibA_38539	1	2.14165	2.61829	4.98601e-07	1.14919e-05	1	3.98584	1.71396	2.51451	1.651	10.7076	13.6128	8.34468	81	37	59	36	172	191	104
TCGGCCGTTCTACCGCATTG	MRPS16	HGLibA_30043	1	4.31506	1.11617	5.02867e-07	1.1579e-05	1	0.147624	0.370585	0.383569	0	6.34985	3.06465	4.49329	3	8	9	0	102	43	56
CACCCGGACCGATCTGCCTC	CDCP1	HGLibA_08623	1	-1.27939	4.2281	5.09591e-07	1.17223e-05	1	25.4897	19.8726	28.2136	25.8657	7.78168	9.55032	13.4799	518	429	662	564	125	134	168
ACTATTTAATATTGGTAAGT	NonTargetingControlGuideForHuman_0970	HGLibA_65353	2	-1.91082	2.9408	5.16226e-07	1.18692e-05	1	10.9734	11.9051	12.2316	8.8512	1.8676	3.63482	3.28973	223	257	287	193	30	51	41
ACTATTTAATATTGGTAAGT	NonTargetingControlGuideForHuman_0970	HGLibB_57998	2	-1.91082	2.9408	5.16226e-07	1.18692e-05	1	10.9734	11.9051	12.2316	8.8512	1.8676	3.63482	3.28973	223	257	287	193	30	51	41
GCACGTCCTGAACAGAGCGC	TBRG4	HGLibA_48639	1	6.55264	0.333163	5.16705e-07	1.18744e-05	1	0.0984157	0	0	0	1.18282	2.42322	4.89448	2	0	0	0	19	34	61
CACGTCGGCCTCGCGGATCA	CALML5	HGLibA_07036	1	-8.13621	0.298049	5.31465e-07	1.21898e-05	1	2.01752	1.66763	1.44904	2.43064	0	0	0	41	36	34	53	0	0	0
TCTTGTCACTGCCGCACGTC	WDR83	HGLibA_54194	1	1.17689	4.37779	5.49382e-07	1.25763e-05	1	11.1702	10.2837	15.6837	16.6017	24.7146	34.3526	32.1752	227	222	368	362	397	482	401
TTGTGAGGCCGCAGTAGATC	CHRDL2	HGLibA_09542	1	-1.36437	3.87176	5.50365e-07	1.25927e-05	1	18.9942	18.8999	25.0172	15.6845	7.15915	6.69948	9.06682	386	408	587	342	115	94	113
GGACTTACAGTTTCTGTGTC	TDG	HGLibA_48880	1	-1.41411	4.21284	5.58022e-07	1.27617e-05	1	21.8975	28.7204	28.1284	21.7382	5.60281	10.3343	12.4368	445	620	660	474	90	145	155
CTTATGATTAGCAAGACTTG	ZNF679	HGLibA_56521	1	-1.94838	2.90071	5.6199e-07	1.28462e-05	1	10.1368	8.75508	11.5923	12.4742	3.05042	3.56355	1.68498	206	189	272	272	49	50	21
CTGTCAACCAGCTGCTTAAG	RAB14	HGLibA_39815	1	1.05484	4.77483	5.73806e-07	1.31036e-05	1	17.4196	17.7881	13.8937	25.5905	41.1495	36.7759	38.4337	354	384	326	558	661	516	479
CAACCTATCTGCCTCGCCAC	RAB11FIP1	HGLibA_39794	1	-1.23077	4.77997	5.74341e-07	1.31095e-05	1	34.9376	34.5571	35.3735	40.1743	12.0772	23.0205	11.2332	710	746	830	876	194	323	140
TCATCATGCCTCTTGAGCAG	MAGEA2B	HGLibA_27908	2	3.30258	2.04405	5.74832e-07	1.31143e-05	1	0.590494	1.66763	1.02285	0.0917222	9.15126	5.34533	10.6716	12	36	24	2	147	75	133
TCATCATGCCTCTTGAGCAG	MAGEA2	HGLibA_27904	2	3.30258	2.04405	5.74832e-07	1.31143e-05	1	0.590494	1.66763	1.02285	0.0917222	9.15126	5.34533	10.6716	12	36	24	2	147	75	133
TTCAAATGCCACTCAGTATG	KLRF1	HGLibA_25304	1	-1.47918	3.99415	5.75196e-07	1.31163e-05	1	16.8291	28.3035	25.4434	16.5559	6.34985	10.1918	6.90041	342	611	597	361	102	143	86
TATAAACTCACCTCTTCCTC	CTAGE5	HGLibA_11576	1	-1.04443	4.84756	5.80676e-07	1.32349e-05	1	43.2045	29.2299	38.9109	35.7258	14.5673	17.1763	21.8246	878	631	913	779	234	241	272
AACCGTCTTGCTTTCGATCC	PCK1	HGLibA_35614	1	-1.09584	4.72642	5.83216e-07	1.32799e-05	1	32.8709	24.4586	38.9535	40.2202	17.6177	13.9691	16.2882	668	528	914	877	283	196	203
CGCCGGCCACCACAGCAATG	KDELR2	HGLibA_24483	1	1.42473	3.60768	5.84232e-07	1.32966e-05	1	8.36534	4.86393	7.11733	7.79639	21.1039	20.4548	15.0846	170	105	167	170	339	287	188
TACTCCTTGATGAAGAATCG	CDKN2AIP	HGLibA_08833	1	-1.60855	3.2795	5.8859e-07	1.33894e-05	1	16.5338	11.9514	11.8906	13.3914	3.54845	4.56135	5.13519	336	258	279	292	57	64	64
ACTCACCTTCTTAAGATTAG	C8orf59	HGLibA_06642	1	-1.82955	3.99586	6.05864e-07	1.37491e-05	1	16.337	25.2461	24.4205	25.3612	2.80141	10.3343	6.17828	332	545	573	553	45	145	77
CTGACGGAAGGACATGCGCG	KIAA0895L	HGLibA_24660	1	1.24253	4.04668	6.13357e-07	1.39058e-05	1	9.44791	14.3602	9.24826	8.43845	27.3293	22.9493	23.3491	192	310	217	184	439	322	291
AGTTCTTAGGCGAGCAGCCA	ZDHHC2	HGLibA_55095	1	-1.1341	4.92116	6.19092e-07	1.40291e-05	1	44.1887	37.6607	37.3766	38.2482	21.2284	21.4526	10.9925	898	813	877	834	341	301	137
GCTGAGCCCTCCAGGGTAAG	hsa-mir-654	HGLibA_62948	1	2.27446	2.74745	6.23847e-07	1.413e-05	1	4.28108	2.77939	1.44904	1.55928	12.6997	7.48346	16.3684	87	60	34	34	204	105	204
ACTCTCTGAGCGAAAACAGA	ANKRD12	HGLibA_01997	1	-1.29152	3.82785	6.25187e-07	1.41468e-05	1	19.6831	15.6109	17.9851	22.1051	7.65718	8.19617	7.22136	400	337	422	482	123	115	90
ACTCACCGGCTCGCCCAGCC	ULBP2	HGLibA_52963	1	-1.16772	4.50237	6.25602e-07	1.41494e-05	1	31.3454	28.7204	31.8362	26.2784	10.3341	11.3321	17.8929	637	620	747	573	166	159	223
GCTGCACACCGAGCGCGTCT	2015-03-11	HGLibA_28331	1	-2.03716	2.83957	6.31872e-07	1.42775e-05	1	10.8257	7.36538	11.8906	11.4194	2.42789	1.63923	3.53044	220	159	279	249	39	23	44
TTACCTGTGTGCTTCTTCGC	FAM9A	HGLibA_16818	1	-2.05148	2.76907	6.31852e-07	1.42775e-05	1	9.9892	10.1448	11.294	8.11742	1.49408	3.42101	2.24665	203	219	265	177	24	48	28
GTATCACCAAGCCAGCCATT	HIST1H4I	HGLibA_21511	1	-1.40812	3.76744	6.42784e-07	1.45102e-05	1	14.91	20.1043	18.8801	19.7203	7.71943	8.1249	4.89448	303	434	443	430	124	114	61
CTCCCATTGATCTACGATGG	NonTargetingControlGuideForHuman_0293	HGLibB_57321	2	-1.53011	3.76606	6.64855e-07	1.49583e-05	1	15.6481	15.9815	23.4403	19.7661	5.4783	9.12269	4.81424	318	345	550	431	88	128	60
CTCCCATTGATCTACGATGG	NonTargetingControlGuideForHuman_0293	HGLibA_64676	2	-1.53011	3.76606	6.64855e-07	1.49583e-05	1	15.6481	15.9815	23.4403	19.7661	5.4783	9.12269	4.81424	318	345	550	431	88	128	60
TGTGCCAAAGCATCCAAATC	KIAA1731	HGLibA_24811	1	-1.37405	4.53629	6.64721e-07	1.49583e-05	1	25.3421	27.0064	32.9017	39.9909	9.58703	17.889	8.74587	515	583	772	872	154	251	109
GTTAGCAACTGCGCTCACAA	POLR3C	HGLibA_37614	1	-1.32467	3.97118	6.6706e-07	1.50007e-05	1	20.3228	26.3116	15.8968	21.2337	7.2214	9.8354	8.02373	413	568	373	463	116	138	100
GACTGGGATGTCACTGAATA	hsa-mir-6506	HGLibA_62874	1	-1.34667	3.89189	6.68695e-07	1.50303e-05	1	22.2912	15.2403	22.0339	19.9496	6.53661	9.69286	7.22136	453	329	517	435	105	136	90
CTACAGAGAAAGCGCTGACG	RBM5	HGLibA_40574	1	-5.46725	1.10115	6.69782e-07	1.50476e-05	1	2.21435	6.48524	2.77022	2.24719	0	0.213813	0	45	140	65	49	0	3	0
CGATACCGCCTTCTGCCGCA	IFI6	HGLibA_22616	1	-1.50936	3.9683	6.7214e-07	1.50934e-05	1	24.3087	22.9763	24.5484	14.1711	10.5208	5.55914	6.49923	494	496	576	309	169	78	81
TTACCCCTGGTGGCCTTGTC	MSH6	HGLibA_30202	1	-1.34225	3.63338	6.75763e-07	1.51675e-05	1	16.1402	16.1205	18.7949	15.2718	7.09689	6.62821	5.85733	328	348	441	333	114	93	73
TACTCACAGCCCCTCACACA	hsa-mir-942	HGLibA_64354	1	-1.15845	4.37244	6.77904e-07	1.52083e-05	1	23.3737	27.7013	30.856	25.9574	14.6918	12.4724	8.98658	475	598	724	566	236	175	112
GCCTAATGAGCTCGTCCCTC	VMAC	HGLibA_53690	1	1.26574	4.05772	6.87708e-07	1.54136e-05	1	7.23356	9.86684	10.1433	14.1252	25.0259	27.1543	22.4665	147	213	238	308	402	381	280
GGGTTCGGCTGCTACCCCAA	hsa-mir-6768	HGLibA_63235	1	-1.78416	3.03465	6.99549e-07	1.56541e-05	1	10.4321	8.38449	13.297	14.1711	3.17493	3.13593	3.77116	212	181	312	309	51	44	47
TAGCCTTGTAGTGCTGAAAC	SIAH3	HGLibA_44112	1	-2.08016	3.06308	6.99765e-07	1.56541e-05	1	9.3987	13.3874	17.6015	8.43845	2.36563	4.34753	1.9257	191	289	413	184	38	61	24
GCCCTTGCCAAGAATTATCC	C17orf104	HGLibA_05523	1	-1.68399	3.03643	7.10071e-07	1.58696e-05	1	11.9083	10.5154	10.1006	13.2539	3.6107	3.13593	3.93163	242	227	237	289	58	44	49
ATCCCTCGTTCTGACCTGAA	SETD5	HGLibA_43653	1	-1.20564	4.92386	7.14038e-07	1.59356e-05	1	41.6791	32.2409	41.5533	44.2101	16.5594	24.3034	10.9925	847	696	975	964	266	341	137
CGGTCATCCGATGATCCAAC	CTNND2	HGLibA_11662	1	-2.13007	2.8663	7.17898e-07	1.59914e-05	1	15.0576	7.08745	13.2544	7.33778	3.05042	2.06686	2.16641	306	153	311	160	49	29	27
TACCAACAGATGTTGCTTGA	WDR47	HGLibA_54106	1	1.96516	3.30514	7.19756e-07	1.60253e-05	1	2.41119	5.09555	3.32426	6.64986	15.2521	10.6194	25.4352	49	110	78	145	245	149	317
AACATCCTCTCGGGAGCCTG	ACSM2B	HGLibA_00576	1	-3.13213	2.41936	7.26652e-07	1.61636e-05	1	11.6623	6.53157	5.924	9.40153	0.124507	1.71051	1.04309	237	141	139	205	2	24	13
CACTCACGCCTCCTCGCCGG	PRKAR1B	HGLibA_38523	1	-2.70847	2.50143	7.27841e-07	1.61819e-05	1	5.11762	9.35728	10.9956	9.12636	0.498028	2.35194	1.12332	104	202	258	199	8	33	14
TGAAGGCCTGGGGTGCCCAA	hsa-mir-5700	HGLibA_62337	1	2.00953	2.98588	7.28162e-07	1.61819e-05	1	3.24772	1.3897	3.70783	5.31989	12.2017	13.1139	16.0475	66	30	87	116	196	184	200
TAATCGGGGACAGTATCCTG	HERPUD1	HGLibA_21171	1	-1.05088	4.59419	7.29939e-07	1.62137e-05	1	27.6548	31.4998	38.7404	25.5446	13.8825	15.1095	15.7265	562	680	909	557	223	212	196
GGACGACCGAGGTGATGCCG	CRYM	HGLibA_11291	1	-1.43331	3.80656	7.34923e-07	1.62937e-05	1	21.8975	20.8454	17.1753	15.9597	5.66507	5.9155	9.54824	445	450	403	348	91	83	119
ACGGCGGGCGCTTCACGCTC	TADA2B	HGLibA_48189	1	5.61636	0.685295	7.39298e-07	1.63753e-05	1	0	0	0.255712	0	2.86366	3.2072	4.65377	0	0	6	0	46	45	58
GTGCTATCTCATCGCTGCCA	OR5AU1	HGLibA_34253	1	-1.48963	3.88434	7.44662e-07	1.64864e-05	1	26.3262	20.9381	20.7979	12.7953	8.71548	5.77295	7.06089	535	452	488	279	140	81	88
GGCTATAATAATTACGGCTA	HNRNPH3	HGLibA_21827	1	1.75171	3.34756	7.49318e-07	1.65739e-05	1	7.5288	4.72496	2.55712	5.27403	17.4932	13.399	19.8186	153	102	60	115	281	188	247
CGACCGCATCCGCCAGACAC	MINOS1	HGLibA_29278	1	1.7689	3.43979	7.49729e-07	1.65752e-05	1	6.8891	2.96468	4.90115	6.46642	22.4735	10.7619	21.0222	140	64	115	141	361	151	262
AACAGACTTGTTTCCGTTCA	CR2	HGLibA_11051	1	-1.32029	3.76802	7.55562e-07	1.66807e-05	1	18.5022	22.0498	15.5985	16.4641	7.09689	6.77075	7.9435	376	476	366	359	114	95	99
TAGTAGTTTGTGCTGTTGGT	hsa-let-7i	HGLibA_57138	1	-1.2066	4.54507	7.57934e-07	1.67253e-05	1	24.2103	33.0747	32.4329	32.9283	11.7037	18.1741	9.94943	492	714	761	718	188	255	124
ATCCGAAAGTGCTCTCCACA	FAM209B	HGLibA_16442	1	-1.283	4.50528	7.6312e-07	1.68148e-05	1	31.3946	36.4563	32.7312	20.1789	8.83999	14.3968	14.0415	638	787	768	440	142	202	175
CTGAATCTGATCTCCATCGC	CDKN2D	HGLibA_08846	1	-4.20764	1.65933	7.62776e-07	1.68148e-05	1	4.62554	6.76318	2.0457	6.78745	0	0.498897	0.320949	94	146	48	148	0	7	4
TGAGCTCATCAGCCAGCTAG	PLEKHH1	HGLibA_37126	1	-2.1655	3.37844	7.92029e-07	1.74125e-05	1	17.9117	14.1286	10.4416	19.0782	5.22929	3.84864	1.12332	364	305	245	416	84	54	14
CTACCTGACGCGCAAATATA	GSTT1	HGLibA_20495	1	-1.29461	3.80275	8.1887e-07	1.7944e-05	1	19.2403	15.2403	19.9029	19.7203	8.27971	6.41439	7.9435	391	329	467	430	133	90	99
CCGTTCAATTGGTACAAAGC	PDK1	HGLibA_35894	1	-1.91011	2.96816	8.19919e-07	1.79576e-05	1	11.0718	13.0168	11.4644	9.30981	4.23324	1.78178	2.88854	225	281	269	203	68	25	36
TTGAGGATGTGCCGGCGCTT	C1orf109	HGLibA_05740	1	-2.18699	3.0526	8.20251e-07	1.79576e-05	1	17.1735	10.7933	10.6121	10.4105	2.61465	1.14034	4.33282	349	233	249	227	42	16	54
GTACGGGGCAAGATGATGTC	HS1BP3	HGLibA_22115	1	7.69608	-0.609901	8.31768e-07	1.81844e-05	1	0	0	0	0	1.36958	1.28288	1.52451	0	0	0	0	22	18	19
CTCATGTAGTGAGTGCGAGA	ZNF26	HGLibA_55686	1	-2.53843	2.61222	8.45284e-07	1.84713e-05	1	10.2844	14.4065	5.88138	6.46642	2.55239	1.28288	0.882611	209	311	138	141	41	18	11
TTCGCCATTGACAGCGCCCG	CDH23	HGLibA_08667	1	1.337	4.01452	8.48069e-07	1.8515e-05	1	9.15266	8.61611	12.1463	8.94292	16.3727	24.5172	32.8973	186	186	285	195	263	344	410
CAGTCCTCGATGTGTTCGAA	RREB1	HGLibA_42245	1	-8.17031	0.331595	8.75208e-07	1.9081e-05	1	1.52544	2.17719	2.98331	1.05481	0	0	0	31	47	70	23	0	0	0
AGCTGCTGTATGCCTACCCG	MPL	HGLibA_29734	1	-1.34785	3.97896	8.8736e-07	1.93008e-05	1	29.2295	21.6329	16.6213	17.0603	8.09295	7.98236	8.82611	594	467	390	372	130	112	110
TGTCACTGGGCTCAACCTCG	UBC	HGLibA_52567	1	1.99456	2.54234	9.05483e-07	1.96592e-05	1	2.80485	2.73307	1.44904	3.11856	8.52872	9.76413	11.9554	57	59	34	68	137	137	149
TGTGGCAGTGGTAATAGTAC	DHX36	HGLibA_13190	1	1.5372	3.70213	9.13495e-07	1.98058e-05	1	7.13514	10.6543	6.77638	3.94406	20.1701	18.7443	23.1886	145	230	159	86	324	263	289
CTGCTGCCGCCGCCCCTTTG	RNF10	HGLibA_41455	1	-1.90588	3.04575	9.17475e-07	1.98738e-05	1	15.9926	12.183	9.93016	9.21809	2.30338	2.7083	4.49329	325	263	233	201	37	38	56
ATGTAGAGGAAGACCCCAGA	hsa-mir-4698	HGLibA_60902	1	-1.12789	4.16215	9.35785e-07	2.02333e-05	1	26.7691	22.652	22.0339	21.1878	10.3341	12.1161	9.30753	544	489	517	462	166	170	116
CAGTGGCTTACTTCCAACGA	NCF2	HGLibA_31299	1	-2.11386	2.47243	9.3912e-07	2.02961e-05	1	6.74148	10.3764	7.75661	7.38364	1.7431	2.06686	1.76522	137	224	182	161	28	29	22
AACCTGCATCGTGCGCTACC	PCGF2	HGLibA_35596	1	5.22351	0.592875	9.57634e-07	2.06583e-05	1	0.196831	0	0.0852375	0.0458611	5.4783	1.85305	2.48736	4	0	2	1	88	26	31
GACATCAAGCACACGACTCT	DPYD	HGLibA_13919	1	-1.22306	4.64014	9.58337e-07	2.06641e-05	1	32.8709	41.5982	23.2272	33.7538	17.8667	10.3343	13.9613	668	898	545	736	287	145	174
TGGAGGACGGCGATGTCTCC	NECAB1	HGLibA_31583	1	-1.20165	4.12864	9.59818e-07	2.06865e-05	1	22.8325	19.8263	23.4829	25.4529	8.83999	8.40998	12.6775	464	428	551	555	142	118	158
CATGGCAAGCGCGAAAAGCC	BOLA2	HGLibA_04682	2	2.62679	1.85331	9.71774e-07	2.09346e-05	1	0.984157	1.43602	1.19332	0.779639	9.08901	7.41219	3.93163	20	31	28	17	146	104	49
CATGGCAAGCGCGAAAAGCC	BOLA2B	HGLibA_04685	2	2.62679	1.85331	9.71774e-07	2.09346e-05	1	0.984157	1.43602	1.19332	0.779639	9.08901	7.41219	3.93163	20	31	28	17	146	104	49
TGTGTCACGAACCCCCGCCT	CSNK2A3	HGLibA_11409	1	-1.73177	3.2813	9.83101e-07	2.11304e-05	1	14.8116	14.5455	15.0444	10.3646	6.03859	3.27847	2.96878	301	314	353	226	97	46	37
AGATGTTGTTGTCGACATAC	KIAA1324L	HGLibA_24738	1	-1.59801	3.40717	9.85345e-07	2.1169e-05	1	17.6656	13.1558	10.1859	17.7483	5.10478	4.06245	5.3759	359	284	239	387	82	57	67
ACACCAATTTGCACCCGATC	COL6A6	HGLibA_10607	1	-1.6772	3.10923	9.89621e-07	2.12222e-05	1	11.1702	11.3955	12.4447	13.1621	5.04253	3.06465	3.12926	227	246	292	287	81	43	39
CTTGCTAAAGCCGAACAGCT	LUC7L	HGLibA_27621	1	-1.02879	5.28891	9.89611e-07	2.12222e-05	1	53.6858	44.3313	53.4013	47.9707	24.0921	16.4636	32.8171	1091	957	1253	1046	387	231	409
CCCACGAGTTTGCATCCTTT	RABGEF1	HGLibA_40015	1	1.12239	4.42098	9.91555e-07	2.1254e-05	1	15.7957	17.5102	13.4249	9.99772	29.0724	27.6532	35.9463	321	378	315	218	467	388	448
TCTACGCTTTCCGCCTCGAC	INTS4	HGLibA_23420	1	-1.16885	4.6113	9.96212e-07	2.13344e-05	1	28.8358	31.9167	38.5273	28.2505	9.46253	16.2498	16.9301	586	689	904	616	152	228	211
CTAAGCGACTCCGTAAGCTT	ABCC11	HGLibA_00165	1	-1.61417	4.7896	1.0035e-06	2.14807e-05	1	40.252	39.9306	42.704	31.8735	11.9527	20.5973	5.29566	818	862	1002	695	192	289	66
AGCGCTCATAAGTCTCCCGC	NCKAP5L	HGLibA_31319	1	-1.01203	4.5182	1.00418e-06	2.14856e-05	1	26.9659	26.9601	33.2426	29.1218	15.1898	15.9647	12.0356	548	582	780	635	244	224	150
GGCGATAGACGCGTGCACCA	EIF6	HGLibA_14866	1	-1.19585	4.30561	1.00965e-06	2.15928e-05	1	30.4597	27.5623	27.6596	17.8858	10.2718	10.9045	12.7577	619	595	649	390	165	153	159
ATGTATGTATGTATAAAAGC	hsa-mir-4536-2	HGLibA_60606	2	-2.14044	3.18314	1.02089e-06	2.18153e-05	1	13.2861	9.72787	17.5163	12.887	1.49408	2.28067	5.3759	270	210	411	281	24	32	67
ATGTATGTATGTATAAAAGC	hsa-mir-4536-1	HGLibA_60603	2	-2.14044	3.18314	1.02089e-06	2.18153e-05	1	13.2861	9.72787	17.5163	12.887	1.49408	2.28067	5.3759	270	210	411	281	24	32	67
CTCACCTTGCTTAAATCCAC	SLC4A8	HGLibA_45229	1	-3.81171	2.5125	1.0257e-06	2.18964e-05	1	8.66058	7.96759	8.73684	11.557	1.7431	0	0.160475	176	172	205	252	28	0	2
GATGTAGATCCGTCCGTCAG	TSSK2	HGLibA_52011	1	-1.91989	3.43697	1.03207e-06	2.20123e-05	1	19.0927	12.5999	11.2513	19.491	4.29549	1.99559	6.09804	388	272	264	425	69	28	76
ATTTGACGTACCTTGAATAC	DHX35	HGLibA_13186	1	-1.3975	3.56943	1.03444e-06	2.20529e-05	1	16.7799	14.7771	16.5361	15.8221	4.73126	6.12931	7.38184	341	319	388	345	76	86	92
ACCTACATATTAACCCTTGC	OR6X1	HGLibA_34450	1	-1.63566	3.70197	1.03782e-06	2.21025e-05	1	23.915	19.4094	9.97278	19.3075	4.5445	6.41439	6.57946	486	419	234	421	73	90	82
ATGTCATTAACATCAGATCG	ERVW-1	HGLibA_15550	1	-1.26897	4.02526	1.03779e-06	2.21025e-05	1	21.2086	25.5241	24.3353	15.1342	8.34196	9.26524	9.22729	431	551	571	330	134	130	115
GGCAACTTCGCGGTCCGCGA	SOD3	HGLibA_46150	1	2.32217	2.24804	1.03846e-06	2.21025e-05	1	1.08257	1.8066	1.74737	2.24719	9.96055	11.1183	4.81424	22	39	41	49	160	156	60
CATGCCGATCCAACCTGTTC	ZBTB38	HGLibA_54871	1	-1.8299	3.56735	1.04003e-06	2.21135e-05	1	26.8675	16.8616	13.9363	10.0894	6.34985	3.63482	4.25258	546	364	327	220	102	51	53
TTGCTCCTTCTCCGCTATGA	SFMBT1	HGLibA_43720	1	-1.52313	4.59	1.04708e-06	2.2232e-05	1	31.7883	27.377	30.8133	42.8801	6.72337	9.12269	18.936	646	591	723	935	108	128	236
ACCTGTGCCTACGCGCCCTC	GNB2	HGLibA_19489	1	-1.02413	4.48193	1.06387e-06	2.25681e-05	1	29.7216	27.4696	27.2334	29.2594	16.8084	13.6128	11.3937	604	593	639	638	270	191	142
CGCGCTCCCGAGGAAGAGTG	DUSP28	HGLibA_14175	1	1.39927	3.91389	1.06351e-06	2.25681e-05	1	12.4988	8.15288	5.62567	8.98878	20.5436	28.7222	20.4605	254	176	132	196	330	403	255
CTTGCCGACTGCACCAATGT	MBNL1	HGLibA_28509	1	-1.43651	3.75933	1.08235e-06	2.29292e-05	1	18.2561	20.6601	20.9258	13.6666	8.83999	5.13152	6.33875	371	446	491	298	142	72	79
TGGTGACTCACGTATCGGAA	VARS	HGLibA_53523	1	-2.03582	3.24915	1.08837e-06	2.30463e-05	1	19.2403	14.1286	10.1006	11.9239	1.55634	3.49228	5.13519	391	305	237	260	25	49	64
CCCGAACATTGTCAGGATCA	GPKOW	HGLibA_19814	1	-1.41006	4.88282	1.09655e-06	2.32092e-05	1	34.6423	57.1628	38.8257	29.6263	8.77774	15.6084	20.9419	704	1234	911	646	141	219	261
CAGTTTTATTCCATTCTAAG	hsa-mir-6129	HGLibA_62662	1	-2.07125	3.18482	1.10041e-06	2.32804e-05	1	11.367	12.6925	12.1037	17.0145	2.73915	5.34533	1.36403	231	274	284	371	44	75	17
ACCTCCATCCCGGATTCGCT	PHOX2B	HGLibA_36454	1	-8.00232	0.181033	1.10638e-06	2.33752e-05	1	1.47624	1.89925	2.0457	1.46756	0	0	0	30	41	48	32	0	0	0
GCGACGCTACCCAGCCCATC	DCTPP1	HGLibA_12563	1	-1.40395	3.93546	1.11692e-06	2.35662e-05	1	17.1735	18.1124	24.591	22.8388	7.03464	10.7619	5.61661	349	391	577	498	113	151	70
TGGGCTGACTCGTAGCGACG	C8orf4	HGLibA_06616	1	-2.21111	2.60201	1.12695e-06	2.37567e-05	1	6.49544	7.73597	8.90731	12.5659	1.61859	2.77957	1.36403	132	167	209	274	26	39	17
TTCACCAGAAGCTCGTAGCG	ARHGEF17	HGLibA_02825	1	5.95149	0.243614	1.13438e-06	2.39026e-05	1	0.147624	0	0	0	1.68084	4.27626	1.84546	3	0	0	0	27	60	23
AAGCACCGATAGCTGCGCTC	H3F3A	HGLibA_20779	1	6.61953	-0.264946	1.13746e-06	2.39511e-05	1	0.0492079	0	0	0	1.49408	2.06686	1.84546	1	0	0	0	24	29	23
TATGTCGCGATGATGGAACG	SUSD4	HGLibA_47852	1	-1.18844	4.61765	1.14416e-06	2.40692e-05	1	33.3629	27.238	32.8164	35.1296	8.83999	17.8178	15.7265	678	588	770	766	142	250	196
GCTCTCCGCCACGCTCTTCT	NINJ2	HGLibA_31940	1	1.84964	2.88375	1.14545e-06	2.4082e-05	1	1.77148	4.07644	3.36688	4.58611	14.4428	10.9757	11.9554	36	88	79	100	232	154	149
ATTGGCGTCTATAGTCTGTA	LRAT	HGLibA_27132	1	-2.47914	2.97608	1.15985e-06	2.43739e-05	1	15.9926	11.3492	13.638	6.69572	2.86366	2.92211	0.561661	325	245	320	146	46	41	7
GGTCACACCGTGCCACCGAC	SLC10A3	HGLibA_44337	1	-1.06806	4.80579	1.16116e-06	2.43905e-05	1	37.3488	31.2218	40.7861	34.1207	16.3104	12.5437	22.5467	759	674	957	744	262	176	281
CTCGGCGACTTCCCACCGGC	ZCCHC3	HGLibA_55034	1	-2.87417	2.02565	1.16865e-06	2.4537e-05	1	2.80485	6.43892	7.62875	8.0257	0.996055	0.570168	0.962848	57	139	179	175	16	8	12
ACGCTGTGAACCCGTCCTGA	FZD4	HGLibA_18272	1	-1.10415	4.57654	1.17992e-06	2.47626e-05	1	22.488	37.9387	32.0919	30.5894	13.6958	12.6862	16.6091	457	819	753	667	220	178	207
TGCCTTGCTTCCACGTTAAC	STRN3	HGLibA_47596	1	-1.55016	3.56539	1.18587e-06	2.48764e-05	1	16.5338	12.7389	16.5361	19.3993	6.53661	3.49228	6.6597	336	275	388	423	105	49	83
CAGGCCAACGAACATGTCAA	FAM227B	HGLibA_16531	1	-1.21535	4.35233	1.20038e-06	2.51421e-05	1	24.7516	23.0226	24.2501	35.3131	10.7698	9.26524	14.6834	503	497	569	770	173	130	183
CGTAATTTTGTAATCGCTTC	NonTargetingControlGuideForHuman_0500	HGLibA_64883	2	-1.02383	5.02117	1.22428e-06	2.56138e-05	1	46.0586	36.3637	44.3235	38.7068	20.7304	26.0852	14.1218	936	785	1040	844	333	366	176
CGTAATTTTGTAATCGCTTC	NonTargetingControlGuideForHuman_0500	HGLibB_57528	2	-1.02383	5.02117	1.22428e-06	2.56138e-05	1	46.0586	36.3637	44.3235	38.7068	20.7304	26.0852	14.1218	936	785	1040	844	333	366	176
ATCCGCTGCAAGAAGCTCAG	OSBPL2	HGLibA_34653	1	-2.39855	2.35655	1.22499e-06	2.56172e-05	1	9.93999	4.72496	5.79615	10.0436	1.36958	1.35415	1.60475	202	102	136	219	22	19	20
TGGGCAGCCCGAGACGTTCA	GALR2	HGLibA_18591	1	5.22848	0.592737	1.25263e-06	2.61312e-05	1	0.147624	0.185293	0	0	2.49014	2.49449	4.97472	3	4	0	0	40	35	62
TTCCTAGGCTAGTGCGGATC	LRRC39	HGLibA_27340	1	1.4485	3.1188	1.25256e-06	2.61312e-05	1	5.16683	4.44702	5.11425	5.04472	13.509	13.0426	13.9613	105	96	120	110	217	183	174
GGAGCTACACGCGTTATCTA	PSMB10	HGLibA_39098	1	-4.42288	1.45861	1.25571e-06	2.61784e-05	1	4.72396	4.58599	2.59974	5.64092	0.0622535	0	0.561661	96	99	61	123	1	0	7
GCCATCGCCAATCTGCAGCG	STUB1	HGLibA_47613	1	-1.35062	3.75102	1.27087e-06	2.64621e-05	1	16.2386	16.4447	17.6868	21.6923	5.85183	6.48567	8.90635	330	355	415	473	94	91	111
TTGCCATTGCAGTGACCAAC	TMEM150B	HGLibA_49995	1	-1.80803	2.85708	1.271e-06	2.64621e-05	1	9.84157	9.44993	9.46136	12.1991	2.73915	2.35194	3.69092	200	204	222	266	44	33	46
TAGCCCCGCATCGTAGAGGG	SLC46A2	HGLibA_45187	1	-1.41094	4.49159	1.27519e-06	2.65259e-05	1	32.6248	29.6932	31.8788	27.8377	5.60281	15.8934	12.9985	663	641	748	607	90	223	162
TCTCCGGGCAGTCAGCCTTC	ISG20L2	HGLibA_23662	1	-1.47455	3.61421	1.28239e-06	2.66522e-05	1	19.9292	10.747	18.9227	17.1521	6.03859	5.63041	6.33875	405	232	444	374	97	79	79
AATGAACTAGACCTTGCGTG	MRPL21	HGLibA_29926	1	1.65025	3.0582	1.28616e-06	2.66835e-05	1	4.23188	3.70585	4.5602	4.7237	13.3222	18.1741	9.06682	86	80	107	103	214	255	113
TCATGGGTGTAAGTACGAAC	CDK2	HGLibA_08755	1	-1.35495	3.91271	1.29238e-06	2.68007e-05	1	19.8308	19.5021	15.6837	25.8198	10.0851	6.48567	7.06089	403	421	368	563	162	91	88
CTGCACGCGTTGTACACAAC	DEF8	HGLibA_12788	1	-1.17457	4.17207	1.30236e-06	2.69721e-05	1	20.2244	19.641	23.696	30.4518	10.1473	10.263	10.832	411	424	556	664	163	144	135
AATAAGACTAGGAGGCCTTC	HTR1D	HGLibA_22363	1	-1.21707	4.06602	1.32125e-06	2.73513e-05	1	21.8483	25.3388	21.8634	18.9406	10.7076	10.6194	6.98065	444	547	513	413	172	149	87
GCAACTCCTGTGATGACATA	NUP62CL	HGLibA_33065	1	1.16421	3.87506	1.3227e-06	2.73694e-05	1	10.9241	8.89405	8.01232	10.2729	21.4774	19.3857	23.1886	222	192	188	224	345	272	289
ATGAATGAAACGGACCTCAC	YIPF7	HGLibA_54687	1	1.00016	4.28795	1.32964e-06	2.74888e-05	1	12.0559	15.7499	12.8282	13.8042	25.3994	27.4394	28.8854	245	340	301	301	408	385	360
AGCACGTAGACCACGCTGAG	MAP3K6	HGLibA_28194	1	1.07564	4.61353	1.34878e-06	2.78478e-05	1	14.7624	21.494	17.6015	12.2908	33.5546	29.9338	41.1618	300	464	413	268	539	420	513
TTGTGTGCCAACGCTTCCTC	ELL3	HGLibA_14927	1	-1.93607	2.78563	1.35203e-06	2.79027e-05	1	7.08593	9.44993	13.8085	9.17222	2.80141	2.28067	2.64783	144	204	324	200	45	32	33
GTTTCCCATAGTCCGACACC	CD93	HGLibA_08481	1	1.00185	4.67165	1.35443e-06	2.79399e-05	1	15.4021	21.9572	18.7522	14.9507	40.527	29.1499	37.0697	313	474	440	326	651	409	462
GTTGCCCGCTGTCCAGCCGT	hsa-mir-191	HGLibA_58044	1	1.24596	4.20536	1.36225e-06	2.80891e-05	1	13.8766	7.55068	13.4249	11.4194	28.6988	32.5709	21.0222	282	163	315	249	461	457	262
TCATGTACCTGGATCGTTTA	DDX23	HGLibA_12675	1	-1.45343	5.04828	1.36353e-06	2.81032e-05	1	69.2355	38.5872	35.9702	37.2392	11.3924	12.7575	25.5155	1407	833	844	812	183	179	318
AGCCTGAGCACCCGTCCATG	ACVR1B	HGLibA_00689	1	1.39124	3.27552	1.36656e-06	2.8141e-05	1	5.90494	5.1882	5.28472	6.28297	15.6256	16.036	12.9182	120	112	124	137	251	225	161
CATTGCACTCGTTGCCAACG	NonTargetingControlGuideForHuman_0442	HGLibB_57470	2	-1.6231	3.51342	1.37937e-06	2.83677e-05	1	19.2895	9.95948	18.4113	15.8679	6.59887	3.84864	4.97472	392	215	432	346	106	54	62
CATTGCACTCGTTGCCAACG	NonTargetingControlGuideForHuman_0442	HGLibA_64825	2	-1.6231	3.51342	1.37937e-06	2.83677e-05	1	19.2895	9.95948	18.4113	15.8679	6.59887	3.84864	4.97472	392	215	432	346	106	54	62
TTTCAAGCCCGTGGCAAGAC	CWF19L1	HGLibA_11823	1	-1.14703	4.82285	1.37922e-06	2.83677e-05	1	34.2487	28.0255	39.2518	45.8153	16.8084	21.31	11.7147	696	605	921	999	270	299	146
CTCAGTATCAAACCGCTTCT	FBXW7	HGLibA_17154	1	-1.09852	4.5123	1.39329e-06	2.86165e-05	1	34.9376	34.0012	26.6793	22.0592	15.0653	13.9691	12.1158	710	734	626	481	242	196	151
GCAGCTCTAGCATGATCAAG	NEMF	HGLibA_31690	1	-1.56888	3.55884	1.40873e-06	2.89084e-05	1	12.794	17.8344	16.0673	18.3444	4.91802	3.70609	7.86326	260	385	377	400	79	52	98
ACATTGACATCAACACTAGG	hsa-mir-4278	HGLibA_59817	1	5.80818	0.107975	1.4309e-06	2.9313e-05	1	0.147624	0	0	0	2.17887	1.99559	2.88854	3	0	0	0	35	28	36
TAAGGTAAATCCACATCTTG	AKT3	HGLibA_01514	1	-1.21257	4.68278	1.44915e-06	2.96605e-05	1	30.4105	38.9115	37.334	28.5256	16.4349	18.3879	8.82611	618	840	876	622	264	258	110
AGCTACCATAAAGCGATTTG	RNF103	HGLibA_41456	1	-1.40172	4.22049	1.45022e-06	2.96693e-05	1	26.031	23.3006	23.3551	28.2963	13.6958	9.62159	5.21543	529	503	548	617	220	135	65
CAGAGCATACCTGTGCCAGG	PSMC1	HGLibA_39126	1	-1.59084	3.18851	1.4524e-06	2.96753e-05	1	10.8257	12.4609	14.4904	12.5659	4.73126	4.70389	3.04902	220	269	340	274	76	66	38
GCGATCCCCATTCAAGATCA	ZCWPW2	HGLibA_55059	1	1.94451	2.87118	1.45209e-06	2.96753e-05	1	5.26524	1.76028	3.32426	2.70581	10.1473	15.5371	12.0356	107	38	78	59	163	218	150
GCAACAGGGCTTACAACAGC	KRTAP5-2	HGLibA_25792	1	-1.2323	4.0244	1.46794e-06	2.99541e-05	1	18.4529	27.5623	17.5163	22.1051	8.34196	9.69286	9.30753	375	595	411	482	134	136	116
CTTATGCAGAGTGGCCGACT	MIPEP	HGLibA_29293	1	1.06015	4.07751	1.47077e-06	2.99988e-05	1	11.367	12.9242	11.8906	9.6767	23.7808	23.7333	24.2317	231	279	279	211	382	333	302
GTTCCGATTTGATTATTCCC	NMT1	HGLibA_32205	1	4.59964	0.71694	1.47422e-06	3.00561e-05	1	0.147624	0.231616	0	0.183444	2.36563	5.13152	3.12926	3	5	0	4	38	72	39
TTGAGGATGACAACCGTACC	PSKH1	HGLibA_39064	1	1.69976	3.89876	1.47728e-06	3.01055e-05	1	2.60802	7.82862	9.58921	10.1812	24.9014	23.3769	25.4352	53	169	225	222	400	328	317
CGTGGAGGCGCGCACCATCG	CCDC124	HGLibA_07574	1	1.5404	3.43904	1.48034e-06	3.01548e-05	1	7.82405	4.30805	5.32734	6.23711	14.1938	13.8979	23.67	159	93	125	136	228	195	295
GATGCCAATGTTCCGACTCC	PNPLA3	HGLibA_37410	1	-2.2788	2.32319	1.48501e-06	3.02369e-05	1	6.79069	5.37349	8.82208	8.48431	1.55634	1.92432	1.04309	138	116	207	185	25	27	13
CGGCTTTGTTGCCCGTAAGC	NonTargetingControlGuideForHuman_0167	HGLibA_64550	2	-3.36922	1.61349	1.48631e-06	3.02502e-05	1	5.46207	3.7985	5.02901	4.7237	0.871548	0.142542	0.320949	111	82	118	103	14	2	4
CGGCTTTGTTGCCCGTAAGC	NonTargetingControlGuideForHuman_0167	HGLibB_57195	2	-3.36922	1.61349	1.48631e-06	3.02502e-05	1	5.46207	3.7985	5.02901	4.7237	0.871548	0.142542	0.320949	111	82	118	103	14	2	4
TCCCCTTTGCTTTAACATGG	hsa-mir-302c	HGLibA_58445	1	-1.08953	4.3392	1.48823e-06	3.02763e-05	1	28.4914	24.366	24.0796	27.1498	10.2096	15.3233	11.153	579	526	565	592	164	215	139
GATGTGCCCCCATCGCTCGC	CLN8	HGLibA_10084	1	-2.06706	2.58275	1.49006e-06	3.03005e-05	1	8.1193	9.86684	6.90423	9.81428	1.49408	1.85305	2.88854	165	213	162	214	24	26	36
AGAAGCTTAATAGTGCTGAC	ZFP82	HGLibA_55237	1	-1.90452	3.78615	1.49188e-06	3.03113e-05	1	19.5847	21.9572	21.0537	16.9686	1.8676	5.48787	8.66563	398	474	494	370	30	77	108
TCGTAAGTGCCGCCGTCGCG	OBSCN	HGLibA_33231	1	-1.16449	4.70424	1.50063e-06	3.04629e-05	1	33.3629	36.271	43.5563	22.8847	18.676	13.5415	13.2392	678	783	1022	499	300	190	165
TAGAAGACCCCTATGCAATT	AKTIP	HGLibA_01518	1	-1.14919	5.07827	1.51734e-06	3.07624e-05	1	43.8442	39.3284	48.2444	44.6687	19.7966	27.867	11.7949	891	849	1132	974	318	391	147
ACCGTGTGATGCAGTTGACC	SLFN12	HGLibA_45484	1	1.88228	3.15234	1.53376e-06	3.10418e-05	1	5.21603	6.06834	3.23902	1.88031	19.1118	13.4702	12.7577	106	131	76	41	307	189	159
ACATAACTTCTTATGCCAGA	hsa-mir-18a	HGLibA_58020	1	-1.1509	4.59116	1.54745e-06	3.13054e-05	1	28.5898	24.9219	43.6842	28.2046	11.9527	16.3923	14.0415	581	538	1025	615	192	230	175
AGATAATCACGCGAAGCCAA	TBL1X	HGLibA_48608	1	-8.22715	0.381798	1.57576e-06	3.18372e-05	1	0.68891	1.9919	1.70475	3.66889	0	0	0	14	43	40	80	0	0	0
ACCAGGACTGTAGCACGTCC	STAT5A	HGLibA_47394	1	1.08971	4.04457	1.58219e-06	3.19535e-05	1	10.6781	11.9977	10.4842	11.0984	20.1701	27.6532	22.8676	217	259	246	242	324	388	285
GCGCTGGCAAGCACGTGCCC	TUBA1B	HGLibA_52246	1	1.57005	3.25783	1.58556e-06	3.20079e-05	1	5.31445	6.34627	5.07163	3.85233	18.7383	10.1918	16.9301	108	137	119	84	301	143	211
ACGGGTGAATCGCACCCCGC	ZBTB44	HGLibA_54891	1	-2.65891	2.23447	1.61849e-06	3.26029e-05	1	8.31613	6.90215	4.34711	8.98878	1.80535	0.498897	1.04309	169	149	102	196	29	7	13
GCCTCCCCAGCCAAAAATAC	RGP1	HGLibA_41022	1	-1.05343	4.59291	1.62164e-06	3.26383e-05	1	28.0977	24.6439	33.9245	36.7348	15.5011	12.2586	16.8498	571	532	796	801	249	172	210
AAGCCCGAAGTGAAGACCGC	AGTR2	HGLibA_01264	1	1.34199	3.36663	1.62486e-06	3.26892e-05	1	5.56049	6.3926	6.26495	6.46642	15.9369	13.399	17.6522	113	138	147	141	256	188	220
AAGCCAGCAGCTCGCCGAAC	ARHGAP4	HGLibA_02773	1	-2.11843	2.48713	1.64355e-06	3.3037e-05	1	7.03672	10.4227	7.33042	7.84225	2.17887	2.2094	1.20356	143	225	172	171	35	31	15
CACTGCGAGCTCGTCCCAGC	TRIOBP	HGLibA_51629	1	-1.52922	3.46854	1.64824e-06	3.31063e-05	1	15.4021	11.0712	13.7232	20.5458	5.3538	4.49008	5.93756	313	239	322	448	86	63	74
AAAGTTATCGGTATAGTTAT	MEIOB	HGLibA_28868	1	-1.65462	4.02236	1.66367e-06	3.33845e-05	1	23.6198	22.652	30.4298	14.4004	10.5831	3.91991	7.14112	480	489	714	314	170	55	89
CAAACTCCTTCATCCAAGTC	A2M	HGLibA_00009	1	-1.18409	4.62217	1.6786e-06	3.36555e-05	1	29.1803	39.0968	28.4267	32.1486	12.0149	10.5481	20.0593	593	844	667	701	193	148	250
CCCAGTTTCCACTACCAAGT	GPATCH4	HGLibA_19747	1	1.73454	3.64773	1.67976e-06	3.36645e-05	1	10.1368	2.77939	5.62567	6.42056	18.178	26.2277	17.8929	206	60	132	140	292	368	223
GAAGCCATAGATCCAGTCCG	TRDN	HGLibA_51348	1	-1.01259	4.55208	1.68184e-06	3.36919e-05	1	33.8058	29.2762	26.5515	29.4887	16.8707	15.7509	11.5542	687	632	623	643	271	221	144
AGTTGATGAGCTCCGCCAGC	KCNF1	HGLibA_24195	1	-1.20271	4.31359	1.68854e-06	3.37973e-05	1	26.7199	27.0527	32.0493	18.482	13.509	9.12269	11.3135	543	584	752	403	217	128	141
CCGAGTTACCATAGAGAGAC	MMP13	HGLibA_29490	1	-1.17173	4.16906	1.70091e-06	3.39872e-05	1	25.3913	26.4969	24.932	16.9686	9.96055	11.6172	9.62848	516	572	585	370	160	163	120
GCCATCGAGCGATACGTCGC	DCAF12L1	HGLibA_12420	1	1.64333	2.91517	1.70963e-06	3.4132e-05	1	5.06841	4.30805	3.1964	3.0727	11.7037	11.3321	13.6403	103	93	75	67	188	159	170
TGCGATGACTTCCAGTCTAC	FEZ2	HGLibA_17316	1	-4.66833	1.52491	1.71079e-06	3.4132e-05	1	4.72396	3.98379	1.91784	7.93397	0.498028	0	0	96	86	45	173	8	0	0
CTCCTTAAGCCTCACCACGA	DMPK	HGLibA_13415	1	-1.84111	3.09116	1.71257e-06	3.41479e-05	1	15.0576	10.0521	10.0154	13.4373	4.66901	3.49228	1.9257	306	217	235	293	75	49	24
AGCGTAAAATCCCGCGAGAC	INPP5B	HGLibA_23345	1	-2.06839	3.12601	1.71564e-06	3.41945e-05	1	14.0734	12.8315	12.0611	12.0615	3.67295	4.4188	0.962848	286	277	283	263	59	62	12
GACCTACTTACCGGGAGCTC	C2orf43	HGLibA_06127	1	-2.48741	3.15491	1.71783e-06	3.42238e-05	1	9.74316	9.86684	11.8054	22.7013	4.29549	2.13813	0.722136	198	213	277	495	69	30	9
AAGAGTGCACCCCATGTTAG	ASPA	HGLibA_03342	1	-1.52153	3.52057	1.75288e-06	3.48338e-05	1	16.5831	19.1778	10.8252	16.3724	5.16704	6.91329	4.33282	337	414	254	357	83	97	54
TCTGCACCAGAGGTAGAGAG	hsa-mir-4315-1	HGLibA_59974	2	-1.54582	4.09497	1.75657e-06	3.48925e-05	1	18.4037	13.8043	26.3384	35.8634	8.1552	9.40778	6.6597	374	298	618	782	131	132	83
TCTGCACCAGAGGTAGAGAG	hsa-mir-4315-2	HGLibA_59978	2	-1.54582	4.09497	1.75657e-06	3.48925e-05	1	18.4037	13.8043	26.3384	35.8634	8.1552	9.40778	6.6597	374	298	618	782	131	132	83
CCTGAATTTAAGTCTCGTCC	CACHD1	HGLibA_06873	1	1.55161	3.88068	1.7647e-06	3.50243e-05	1	11.1702	10.608	4.30449	6.00781	18.676	27.7957	24.0712	227	229	101	131	300	390	300
TCTCTTGATCCATCCGAAGC	SLAMF1	HGLibA_44311	1	-1.81903	3.25585	1.76927e-06	3.50855e-05	1	10.6289	14.1749	18.5818	10.9149	2.30338	5.48787	3.77116	216	306	436	238	37	77	47
TCGGAGTAGTGCTCAGCATT	YAF2	HGLibA_54629	1	-1.66813	3.83297	1.78136e-06	3.53105e-05	1	20.9133	20.2895	25.7417	13.0246	9.83605	4.84643	4.0921	425	438	604	284	158	68	51
AGGTCAACACTGGACGTATG	CA14	HGLibA_06799	1	1.41678	3.36934	1.79168e-06	3.55001e-05	1	4.67475	5.74407	8.05494	5.41161	14.6918	15.7509	17.4917	95	124	189	118	236	221	218
AGAGGGATTGGGAGCTTGAC	NonTargetingControlGuideForHuman_0916	HGLibB_57944	2	5.49304	-0.207751	1.79581e-06	3.5567e-05	1	0.0492079	0.0463232	0.0426187	0	1.7431	1.63923	2.16641	1	1	1	0	28	23	27
AGAGGGATTGGGAGCTTGAC	NonTargetingControlGuideForHuman_0916	HGLibA_65299	2	5.49304	-0.207751	1.79581e-06	3.5567e-05	1	0.0492079	0.0463232	0.0426187	0	1.7431	1.63923	2.16641	1	1	1	0	28	23	27
ACATCATCGAGTATTTCCGC	CASR	HGLibA_07339	1	-1.97572	3.128	1.8217e-06	3.60041e-05	1	14.8116	13.2948	10.9956	11.5111	4.85577	3.42101	1.2838	301	287	258	251	78	48	16
TCCCCATTTGATCCACAGAC	TMEFF1	HGLibB_49771	2	2.87542	1.48354	1.82457e-06	3.60237e-05	1	0.885742	0.648524	0.894993	0.504472	3.42394	6.77075	6.09804	18	14	21	11	55	95	76
TCCCCATTTGATCCACAGAC	MSANTD3-TMEFF1	HGLibA_30179	2	2.87542	1.48354	1.82457e-06	3.60237e-05	1	0.885742	0.648524	0.894993	0.504472	3.42394	6.77075	6.09804	18	14	21	11	55	95	76
TTTCTTTAAGTGACAAGTTG	DISC1	HGLibA_13279	1	-2.44243	2.59163	1.82498e-06	3.60237e-05	1	11.8591	11.6734	5.07163	7.61295	1.80535	2.42322	0.722136	241	252	119	166	29	34	9
GGGGGGACCTCGCACTGTTG	DDAH2	HGLibA_12592	1	-1.85588	3.14186	1.84153e-06	3.63351e-05	1	16.8291	9.12566	8.90731	15.5469	4.48225	3.49228	2.40712	342	197	209	339	72	49	30
ATAGTAATAAAGTCTCATGT	hsa-mir-135a-2	HGLibA_57795	1	-2.49899	2.76846	1.85214e-06	3.65055e-05	1	10.0384	11.6734	9.29088	10.1812	0.435774	3.27847	1.76522	204	252	218	222	7	46	22
CAGTATCTCCCAATCCATGC	LYPLA1	HGLibA_27738	1	-1.07114	4.34263	1.85145e-06	3.65055e-05	1	21.7007	24.4586	25.4008	32.4238	12.6375	11.4034	13.0787	441	528	596	707	203	160	163
GTCTTTGCACAGCGTATTGA	AP4B1	HGLibA_02342	1	1.06316	4.70365	1.85248e-06	3.65055e-05	1	17.0751	20.3359	15.5985	17.84	49.616	26.5128	34.823	347	439	366	389	797	372	434
GTTACCCACCTAAGCAGGTC	CD5	HGLibA_08403	1	-1.95035	2.72952	1.85374e-06	3.65149e-05	1	9.64474	9.77419	7.15995	11.4653	1.68084	3.06465	2.64783	196	211	168	250	27	43	33
CGTGTCGCGCTCGTCCGCCC	MAP6	HGLibA_28226	1	-3.40094	1.3974	1.86732e-06	3.6767e-05	1	3.1493	3.65953	5.15687	4.26508	0.373521	0.285084	0.481424	64	79	121	93	6	4	6
AACTGGATTGAAGGTCGAAA	ELL2	HGLibA_14923	1	-3.71201	2.54007	1.87391e-06	3.6866e-05	1	9.25108	12.6925	12.4021	3.11856	0	1.42542	0.722136	188	274	291	68	0	20	9
ATCGGAAGAGCAGTATGCAC	NAV3	HGLibA_31200	1	-1.69627	3.44094	1.87831e-06	3.69372e-05	1	9.9892	15.5183	11.6775	23.7561	4.60676	4.98897	4.49329	203	335	274	518	74	70	56
GCTGTCGCCGTACGCGGACA	SIRT6	HGLibA_44231	1	-4.03966	1.2742	1.8829e-06	3.7012e-05	1	4.72396	4.49335	2.51451	3.48545	0.498028	0.071271	0.0802373	96	97	59	76	8	1	1
ATGCCTACCTATACCGCAAG	CYB561D2	HGLibA_11985	1	-1.56012	3.1391	1.88549e-06	3.70475e-05	1	13.7782	13.0631	11.848	9.72256	4.42	3.77737	4.0921	280	282	278	212	71	53	51
CCTAGCACGGCGTCGTCTAA	CCPG1	HGLibA_08140	1	1.20255	3.80757	1.88972e-06	3.71152e-05	1	10.7273	6.9948	8.31065	9.72256	22.1622	19.9559	19.5779	218	151	195	212	356	280	244
CACCGGGGAGCCCGTCAACT	PLEKHA7	HGLibA_37080	1	-2.21764	2.54868	1.89858e-06	3.72427e-05	1	8.85742	6.71686	9.12041	9.6767	1.24507	1.28288	3.04902	180	145	214	211	20	18	38
CTATGCTGCGAAACTGCTTC	LRRC34	HGLibA_27320	1	-1.80438	3.42862	1.94413e-06	3.80728e-05	1	16.1402	18.344	15.1296	11.6029	4.29549	2.13813	6.73994	328	396	355	253	69	30	84
TCCTTCCCAGGGCGTGATGG	ACTB	HGLibA_00602	1	-1.13979	3.97339	1.94663e-06	3.80901e-05	1	19.7324	20.9844	19.6046	21.0503	9.46253	10.4056	7.78302	401	453	460	459	152	146	97
CGCCGGTCCACATAGTTATC	PIGC	HGLibA_36549	1	-1.57963	3.48819	1.95321e-06	3.81894e-05	1	10.8257	14.4065	17.218	19.5368	3.6107	6.20058	5.77709	220	311	404	426	58	87	72
GGGTAGACACGTACCAACTG	KRTAP10-7	HGLibA_25617	1	-1.32169	3.6993	1.95724e-06	3.82502e-05	1	18.2561	18.8999	13.3397	18.7572	8.09295	6.05804	6.57946	371	408	313	409	130	85	82
TTGCTGGCTTCAACCGCCTT	PFDN2	HGLibA_36142	1	1.48418	4.02676	1.97741e-06	3.86283e-05	1	10.186	5.55878	14.7887	6.09953	26.52	23.9471	26.4783	207	120	347	133	426	336	330
AACAGCAAAATTAACCCGCC	FAM184B	HGLibA_16331	1	-4.67216	1.25052	1.98149e-06	3.8692e-05	1	4.23188	3.56688	2.77022	4.58611	0	0.427626	0	86	77	65	100	0	6	0
TGTGAGAAGAGTGTTATCGC	OR9A2	HGLibA_34562	1	-1.79546	3.49566	1.98263e-06	3.86983e-05	1	16.1894	11.4881	20.9684	15.4552	5.22929	2.2094	6.41899	329	248	492	337	84	31	80
ACCAATGACAAGAGTCTCGG	TTC38	HGLibA_52128	1	6.14686	-0.0237853	1.99231e-06	3.88578e-05	1	0.0984157	0	0	0	2.30338	2.56576	1.52451	2	0	0	0	37	36	19
GTGAGCTTGCTTCGTTCAAG	SLC17A2	HGLibA_44461	1	-1.03202	4.52824	1.99607e-06	3.89122e-05	1	27.1627	26.0336	34.7343	29.6263	16.1236	15.6796	11.2332	552	562	815	646	259	220	140
AGACGTACCTTCAAATTTGA	ATP5J	HGLibA_03671	1	-1.73084	3.42292	1.99923e-06	3.89576e-05	1	13.2861	16.491	18.1982	12.4742	6.2876	2.28067	5.05495	270	356	427	272	101	32	63
CCACGCACGATTGGGCCCCA	C9orf139	HGLibA_06682	1	1.95716	3.33871	2.01187e-06	3.91393e-05	1	1.96831	3.33527	8.69422	3.94406	19.4231	14.6106	18.3744	40	72	204	86	312	205	229
AGCAGCGTTTCATCCCATCT	OR9A2	HGLibA_34561	1	-1.75718	3.58447	2.01362e-06	3.91469e-05	1	12.1051	20.7991	20.3718	14.5838	3.11267	3.99118	8.02373	246	449	478	318	50	56	100
GTCGCTGAGCTCGTAATTGC	ITPR3	HGLibA_23860	1	-1.49336	3.35677	2.01392e-06	3.91469e-05	1	14.1227	11.7661	18.2834	11.6946	4.91802	5.06024	4.89448	287	254	429	255	79	71	61
GCCTGGCTTTCGAAAACATC	UTP11L	HGLibA_53430	1	-1.10857	4.04681	2.02201e-06	3.92717e-05	1	19.7324	21.9109	24.037	19.491	10.2718	10.3343	8.98658	401	473	564	425	165	145	112
TCCAGTCAGCAAACCCTTGA	PGM5	HGLibA_36273	1	3.48333	1.65331	2.02871e-06	3.93858e-05	1	0.492079	0.88014	0.554043	0.366889	6.22535	1.28288	11.9554	10	19	13	8	100	18	149
AAAGGCTTTACCATCAGCCG	ANKRD17	HGLibA_02016	1	-2.38657	2.35227	2.04569e-06	3.96663e-05	1	5.75732	9.95948	7.45828	7.2002	1.24507	2.28067	0.802373	117	215	175	157	20	32	10
GTACCCCTACGAGTTCTCGC	SP5	HGLibA_46305	1	5.34793	0.515637	2.05035e-06	3.97403e-05	1	0.196831	0	0.0852375	0	5.29154	1.92432	2.08617	4	0	2	0	85	27	26
GAGAAGAAGTGTCGCTGCGC	LOC646498	HGLibA_26975	2	-1.68507	3.14391	2.07169e-06	4.00751e-05	1	14.7132	10.5154	10.0154	14.1711	3.98422	4.84643	2.64783	299	227	235	309	64	68	33
GAGAAGAAGTGTCGCTGCGC	C3orf84	HGLibA_06278	2	-1.68507	3.14391	2.07169e-06	4.00751e-05	1	14.7132	10.5154	10.0154	14.1711	3.98422	4.84643	2.64783	299	227	235	309	64	68	33
AGGACATATTCGAGCAATCA	SEMA3C	HGLibA_43325	1	-1.35498	3.42303	2.07584e-06	4.01354e-05	1	15.1068	14.3139	14.4477	13.4832	6.2876	5.27406	5.21543	307	309	339	294	101	74	65
ACTCAGGACACTTCTGAACT	hsa-mir-5000	HGLibA_61408	1	-1.1026	4.8075	2.08408e-06	4.02782e-05	1	35.6757	37.3365	40.3173	31.1856	10.7698	18.2454	21.5838	725	806	946	680	173	256	269
ATCAGAGTTAGTTGCCATGT	ARL1	HGLibA_02921	1	2.40194	1.89773	2.113e-06	4.08037e-05	1	1.32861	1.48234	1.06547	1.28411	4.10873	7.626	8.82611	27	32	25	28	66	107	110
GAAAACACGATGACGTCTCT	NonTargetingControlGuideForHuman_0334	HGLibA_64717	2	-1.78144	3.75209	2.11541e-06	4.08337e-05	1	20.3228	14.0359	26.7646	15.4552	5.22929	2.85084	8.66563	413	303	628	337	84	40	108
GAAAACACGATGACGTCTCT	NonTargetingControlGuideForHuman_0334	HGLibB_57362	2	-1.78144	3.75209	2.11541e-06	4.08337e-05	1	20.3228	14.0359	26.7646	15.4552	5.22929	2.85084	8.66563	413	303	628	337	84	40	108
ATTGCTCTCCTTGTACATCG	PDSS2	HGLibA_35953	1	-1.433	3.51653	2.12237e-06	4.09344e-05	1	15.3036	18.8072	12.1463	15.7304	6.47436	6.27185	4.41305	311	406	285	343	104	88	55
CCCGTCCCAGTGAAGGCTGA	hsa-mir-3141	HGLibA_58622	1	-1.36384	3.75328	2.14723e-06	4.138e-05	1	18.2069	15.9352	16.3656	21.8299	6.47436	5.4166	9.22729	370	344	384	476	104	76	115
GGAGCGAGACACAAGCAACG	CAMKV	HGLibA_07098	1	1.34088	3.28262	2.16365e-06	4.16795e-05	1	5.26524	5.55878	6.17972	6.28297	14.3183	14.2542	15.7265	107	120	145	137	230	200	196
CGTGCAGAGATTGCTCGAGA	NUDT22	HGLibA_32972	1	4.68508	1.09013	2.17647e-06	4.1858e-05	1	0.0984157	0.0463232	0	0.550333	6.16309	2.49449	5.21543	2	1	0	12	99	35	65
CGTCGGAGCGCTCGTCGTAA	APBA1	HGLibA_02367	1	-1.51304	3.87639	2.19771e-06	4.22319e-05	1	23.3737	17.4638	17.6442	22.1968	9.58703	3.70609	7.86326	475	377	414	484	154	52	98
GTAGGGGGAGTAGTACGGTC	ZNF503	HGLibA_56116	1	-8.1482	0.313701	2.21624e-06	4.25535e-05	1	0.738118	2.31616	3.28164	1.28411	0	0	0	15	50	77	28	0	0	0
CTTGCAGTACTGACATATCG	PRKD3	HGLibA_38571	1	1.41353	3.5431	2.24351e-06	4.30419e-05	1	5.46207	9.07934	7.03209	5.45747	22.7848	14.5393	16.6894	111	196	165	119	366	204	208
AGTTTAGTCGCGTTCCTTCC	CD160	HGLibA_08239	1	-1.03878	4.3946	2.29263e-06	4.38595e-05	1	24.9976	28.1645	31.7083	22.2885	12.0772	12.4012	14.6834	508	608	744	486	194	174	183
ACAAGATCATCATCAAGAAC	CLDN22	HGLibA_09884	1	-3.22477	1.53669	2.33522e-06	4.46199e-05	1	4.67475	6.43892	3.75045	2.98097	0.498028	0.356355	0.561661	95	139	88	65	8	5	7
TAAGCTTTCAGCAGATGACG	CLEC17A	HGLibA_09940	1	1.04228	4.55656	2.33757e-06	4.46304e-05	1	19.9784	14.6844	12.1037	17.7483	27.8273	38.8427	32.9775	406	317	284	387	447	545	411
TGGAGTTCATCCGCACCCGC	PIK3IP1	HGLibA_36644	1	-1.87062	2.87143	2.33766e-06	4.46304e-05	1	9.74316	10.0985	13.7658	8.07156	3.23718	1.85305	3.45021	198	218	323	176	52	26	43
TCAAGATAGACCTAATGATG	RB1CC1	HGLibA_40417	1	-1.9649	2.71604	2.34015e-06	4.46599e-05	1	8.66058	12.2293	6.05186	10.8232	2.36563	2.77957	2.08617	176	264	142	236	38	39	26
TGTCAGTCTGAACTCCGAAG	GRIA2	HGLibA_20262	1	-2.29261	2.84902	2.34152e-06	4.46679e-05	1	13.7782	7.68965	11.9332	9.44739	0.871548	3.84864	1.84546	280	166	280	206	14	54	23
GGTAAATCACTGTATGGTCC	CMTM8	HGLibA_10229	1	-1.1149	4.09528	2.34382e-06	4.46938e-05	1	19.7816	22.6057	25.1877	20.6375	11.8904	8.98015	9.62848	402	488	591	450	191	126	120
TAAACATCCGCAGTGCCGTC	ENTPD6	HGLibA_15213	1	-1.31446	3.64032	2.35631e-06	4.49138e-05	1	19.5847	15.6572	15.2575	15.8679	6.59887	7.83981	5.53638	398	338	358	346	106	110	69
AACAGTACCTTGAATGACTC	SRSF4	HGLibA_47079	1	1.01384	4.20276	2.38201e-06	4.5367e-05	1	11.5146	13.48	12.2316	13.8042	26.271	28.936	22.0653	234	291	287	301	422	406	275
TTCTACCTGGATAACGTCAT	TRMT6	HGLibA_51694	1	2.90349	2.16971	2.38463e-06	4.53985e-05	1	1.08257	0.602201	0.937612	2.06375	13.0732	2.35194	10.9925	22	13	22	45	210	33	137
GAGGTCGGGCCCAAGTTCCG	AAR2	HGLibA_00061	1	-1.6451	3.13517	2.39355e-06	4.55316e-05	1	12.794	15.055	10.8678	10.0894	2.80141	4.27626	4.65377	260	325	255	220	45	60	58
TGTTACAGAATGCAGCAGTC	SETD3	HGLibA_43647	1	2.23847	2.97444	2.39879e-06	4.56129e-05	1	2.70643	1.2044	5.79615	2.29306	10.8321	10.4768	21.3431	55	26	136	50	174	147	266
GCGGCACCCACCTAGGTCCA	GEMIN4	HGLibA_18915	1	1.55981	3.02729	2.44887e-06	4.64902e-05	1	4.67475	3.05733	4.68806	5.18231	15.1276	11.6172	12.1961	95	66	110	113	243	163	152
CTCAAACTTGTATGCGATCA	PCBP3	HGLibA_35373	1	-1.52828	3.37896	2.50588e-06	4.74578e-05	1	12.1543	12.6462	16.9196	15.2718	3.42394	5.34533	6.09804	247	273	397	333	55	75	76
GTGATCCCTCAATTTCACGA	CTBS	HGLibA_11589	1	-2.52897	2.00653	2.52179e-06	4.77017e-05	1	5.41287	7.08745	7.58613	3.8982	0.933802	1.28288	0.882611	110	153	178	85	15	18	11
AAGATTGCACCGGATCCCAA	SLC17A8	HGLibA_44480	1	-1.70314	3.36037	2.58438e-06	4.88072e-05	1	16.1894	14.1749	14.6182	12.6577	5.3538	2.13813	5.77709	329	306	343	276	86	30	72
TGACCGCCGGCTGCAGTATA	TFCP2L1	HGLibA_49147	1	-3.26329	1.5987	2.60152e-06	4.91112e-05	1	4.28108	3.70585	3.36688	7.33778	0.373521	0.285084	0.802373	87	80	79	160	6	4	10
TCTACTTGCCCTTCGCCTTG	HIST1H2AI	HGLibA_21395	1	-1.39716	3.64254	2.62454e-06	4.9526e-05	1	17.6164	14.1749	19.008	16.4641	4.48225	6.62821	8.10397	358	306	446	359	72	93	101
CAAGCGTTCTCGAACCCTTG	NELFE	HGLibA_31679	1	-2.06054	2.97132	2.67582e-06	5.04709e-05	1	6.74148	10.2374	11.4218	17.2438	1.61859	2.85084	3.77116	137	221	268	376	26	40	47
CTGCCATCAAGATGAGGTTG	SFTPA1	HGLibA_43767	1	3.16999	1.90048	2.68322e-06	5.05726e-05	1	0.0984157	1.29705	1.02285	0.871361	12.3262	4.06245	6.0178	2	28	24	19	198	57	75
GGATCGCCTCTTGGTCACCC	BPGM	HGLibA_04702	1	-1.62842	2.98671	2.69677e-06	5.0767e-05	1	12.6956	10.3764	10.1859	10.6398	4.23324	2.85084	3.53044	258	224	239	232	68	40	44
CTCCACATCGATGTCGTAAC	SMARCD2	HGLibA_45631	1	-2.11917	3.52653	2.7147e-06	5.10639e-05	1	21.7991	12.7852	23.7813	9.53911	1.61859	6.27185	3.85139	443	276	558	208	26	88	48
ACAAGTGAAGTAGTGGGAGG	hsa-mir-4301	HGLibA_59915	1	4.46551	1.43239	2.72115e-06	5.11525e-05	1	0.787326	0	0.255712	0	4.35774	7.19838	6.0178	16	0	6	0	70	101	75
TGCTACACACCGCATTACAC	INSIG2	HGLibA_23378	1	2.35806	1.77092	2.72158e-06	5.11525e-05	1	1.18099	1.06543	1.06547	1.51342	6.66112	5.63041	6.33875	24	23	25	33	107	79	79
TCCGCGCTCACCACTCAGTA	DUOXA2	HGLibA_14107	1	-1.38142	3.42612	2.74047e-06	5.14871e-05	1	12.548	13.897	14.3199	16.9228	5.04253	6.34312	5.21543	255	300	336	369	81	89	65
ACTTTATATTGTTGAACATC	hsa-mir-7849	HGLibA_63986	1	1.08195	4.3815	2.75312e-06	5.16666e-05	1	15.6481	16.5837	13.3823	10.5481	26.0219	36.9897	26.1574	318	358	314	230	418	519	326
CGCACCAAGTACCTGTTGAC	CDH24	HGLibA_08670	1	-8.02798	0.205199	2.76356e-06	5.18382e-05	1	1.82069	1.2044	3.06855	0.917222	0	0	0	37	26	72	20	0	0	0
CTCCAGTTTACCGTGGTTTC	TMEM182	HGLibA_50103	1	-1.51604	3.31674	2.76699e-06	5.18818e-05	1	12.1543	15.7499	14.0642	12.5201	3.6107	6.27185	4.41305	247	340	330	273	58	88	55
GGCAGGTGAACTGGCAGGCC	hsa-mir-671	HGLibA_63013	1	1.47529	3.54061	2.77199e-06	5.1955e-05	1	9.34949	5.14187	4.04878	7.70467	17.2442	18.5305	18.936	190	111	95	168	277	260	236
TCAAAAGAAACATGATGCCC	MBD3L4	HGLibA_28482	3	6.13853	-0.0410593	2.77716e-06	5.20312e-05	1	0.0984157	0	0	0	2.11662	1.28288	2.96878	2	0	0	0	34	18	37
TCAAAAGAAACATGATGCCC	MBD3L3	HGLibB_28437	3	6.13853	-0.0410593	2.77716e-06	5.20312e-05	1	0.0984157	0	0	0	2.11662	1.28288	2.96878	2	0	0	0	34	18	37
TCAAAAGAAACATGATGCCC	MBD3L5	HGLibB_28443	3	6.13853	-0.0410593	2.77716e-06	5.20312e-05	1	0.0984157	0	0	0	2.11662	1.28288	2.96878	2	0	0	0	34	18	37
ATTACAACCCCGACAAGTAT	SYTL4	HGLibA_48105	1	-1.8002	3.13678	2.78657e-06	5.21868e-05	1	10.6289	15.5183	12.5725	11.1443	4.91802	1.85305	3.93163	216	335	295	243	79	26	49
GACCCTAGAGGGGACAACCC	hsa-mir-6742	HGLibA_63121	1	1.03327	4.44643	2.81633e-06	5.26813e-05	1	18.2069	12.044	17.3458	12.3825	32.185	33.141	26.719	370	260	407	270	517	465	333
CGTGTAAAAATACCTTTCTA	NonTargetingControlGuideForHuman_0943	HGLibA_65326	2	-1.67615	3.25969	2.82213e-06	5.27689e-05	1	14.2703	13.3874	8.14018	17.7483	4.66901	4.56135	3.28973	290	289	191	387	75	64	41
CGTGTAAAAATACCTTTCTA	NonTargetingControlGuideForHuman_0943	HGLibB_57971	2	-1.67615	3.25969	2.82213e-06	5.27689e-05	1	14.2703	13.3874	8.14018	17.7483	4.66901	4.56135	3.28973	290	289	191	387	75	64	41
CGTCTCGTTCAGGACGATGC	SLC4A11	HGLibA_45208	1	-1.48102	4.26165	2.82749e-06	5.28481e-05	1	31.0502	26.1263	21.4372	26.5536	15.4389	6.98456	5.69685	631	564	503	579	248	98	71
GGAGCGTGCTGCAGCGCTTG	BPIFB3	HGLibA_04726	1	-2.64063	1.99965	2.85864e-06	5.3388e-05	1	4.23188	7.18009	7.71399	4.953	1.43183	0.855253	0.561661	86	155	181	108	23	12	7
ATGTCGACCGCCATGAATTT	COX19	HGLibA_10823	1	-2.04737	2.81123	2.86648e-06	5.35134e-05	1	15.156	12.044	6.73376	6.83331	2.80141	1.92432	2.64783	308	260	158	149	45	27	33
AACTGCCCCAAACAGGCCAC	TRPC5OS	HGLibA_51742	1	-1.71371	3.30072	2.87254e-06	5.35839e-05	1	7.77484	19.4557	15.8115	12.2908	4.04648	4.34753	4.25258	158	420	371	268	65	61	53
ATGTACCACAGATGAAAATA	GAR1	HGLibA_18624	1	-1.78333	3.1955	2.90518e-06	5.41072e-05	1	15.4513	11.0712	14.192	11.0984	1.92986	4.27626	5.13519	314	239	333	242	31	60	64
AGTCTACCGAGCTTCTAATC	HIST1H3E	HGLibA_21469	1	-1.29946	3.82613	2.92842e-06	5.4497e-05	1	21.1594	18.205	21.5225	14.4921	6.59887	9.62159	6.73994	430	393	505	316	106	135	84
GAAATACCTGTTCCATCCGT	C10orf118	HGLibA_05040	1	-2.33369	2.14287	2.93925e-06	5.46554e-05	1	6.54465	7.45803	7.20257	4.81542	1.12056	1.06907	1.68498	133	161	169	105	18	15	21
TACAGAAGCGATAGCACGAT	JMY	HGLibA_23969	1	-2.09031	2.93114	2.9416e-06	5.46777e-05	1	5.11762	9.54257	15.6411	14.2169	2.30338	3.27847	2.24665	104	206	367	310	37	46	28
TGTCCATGCTTTGCAGTCGC	INPP5D	HGLibA_23348	1	-1.72307	4.03731	2.97247e-06	5.52078e-05	1	20.8149	18.344	28.725	24.9484	7.96844	2.7083	10.4309	423	396	674	544	128	38	130
ATTGCATCCAGTGATGTCAG	C7orf66	HGLibA_06578	1	-1.22176	4.0774	2.97505e-06	5.5234e-05	1	18.6006	24.5976	25.3581	20.133	7.2214	12.2586	9.06682	378	531	595	439	116	172	113
GTAGCTGATGCTAAACTAGG	NOP58	HGLibA_32316	1	1.16143	3.91531	3.00814e-06	5.57825e-05	1	8.31613	10.9786	8.8647	11.0525	17.431	25.1587	23.2688	169	237	208	241	280	353	290
TGGCCCGTGATTAGATAGTT	ALDH3B1	HGLibA_01567	1	-2.12665	3.31258	3.00713e-06	5.57825e-05	1	21.4054	6.76318	13.5528	16.7852	2.30338	5.55914	2.16641	435	146	318	366	37	78	27
CAAAGTCACGGTGACATAGA	TMEM255A	HGLibA_50331	1	-1.17003	4.27223	3.01424e-06	5.58436e-05	1	23.8658	23.4395	29.4069	24.0312	12.6997	7.48346	13.3996	485	506	690	524	204	105	167
CCCCGTTGGTGAGTGCGTAC	NR2F1	HGLibA_32611	1	-1.93611	3.47218	3.01499e-06	5.58436e-05	1	9.54633	17.8344	20.0734	16.6934	6.10084	4.70389	1.68498	194	385	471	364	98	66	21
TACTACCTTGTAGCATATGC	EGLN1	HGLibA_14639	1	-5.11489	1.4971	3.01355e-06	5.58436e-05	1	3.49376	5.32716	8.22541	1.19239	0	0	0.401187	71	115	193	26	0	0	5
TCGTCTCAGCGCTACTTTAG	CCDC64	HGLibA_07827	1	-1.79946	3.20127	3.03963e-06	5.62118e-05	1	6.79069	12.4609	14.4051	18.482	3.36169	3.70609	4.17234	138	269	338	403	54	52	52
CGGCCTTGTTCAGCACGACA	EHD4	HGLibA_14675	1	-1.51734	3.3753	3.04254e-06	5.62435e-05	1	15.6481	15.2866	9.41874	16.4641	4.60676	5.84423	4.41305	318	330	221	359	74	82	55
GTCTACATCGAGCGAGACGA	RNF144A	HGLibA_41525	1	-1.56372	4.30542	3.10572e-06	5.7344e-05	1	21.6023	29.6932	25.9122	32.4697	15.3144	4.63262	7.78302	439	641	608	708	246	65	97
GGCGCACCTGATGCCCAAAC	GPX1	HGLibA_20169	1	2.53619	2.15888	3.12634e-06	5.77022e-05	1	1.57465	2.68674	0.894993	0.596195	11.0189	6.27185	7.78302	32	58	21	13	177	88	97
GACATGGGAATAACTGCTCG	EML4	HGLibA_15064	1	-1.33724	3.7941	3.14309e-06	5.79886e-05	1	18.9942	18.9462	21.3946	14.8131	8.27971	5.06024	8.66563	386	409	502	323	133	71	108
CTCGCGCGCAAAGTCGCGCA	AMIGO3	HGLibA_01799	1	-1.45449	3.37311	3.16306e-06	5.83341e-05	1	13.0893	12.044	15.3427	15.7304	4.85577	6.48567	4.01187	266	260	360	343	78	91	50
CTCAAAAGCATTCCGCTCAA	GPR171	HGLibA_19967	1	-2.85464	2.85507	3.17109e-06	5.84594e-05	1	7.28276	19.4094	5.75353	12.4742	0.311267	2.28067	2.08617	148	419	135	272	5	32	26
CCGACCTCACCAAAGTGACC	TSPAN14	HGLibA_51905	1	1.03521	4.08352	3.19834e-06	5.88696e-05	1	11.2194	11.0712	10.8252	13.4373	26.52	23.662	21.3431	228	239	254	293	426	332	266
TACCTGGATGGCTCTAACAT	SMPX	HGLibA_45821	1	-1.05147	4.67575	3.22237e-06	5.92889e-05	1	25.2928	40.2085	31.6657	33.4786	12.2639	16.3211	18.7755	514	868	743	730	197	229	234
TGTGTTCAACCTCGTCCATG	NMUR2	HGLibA_32218	1	2.6167	1.70361	3.23579e-06	5.95125e-05	1	1.52544	1.01911	0.937612	0.504472	5.41605	7.69727	5.29566	31	22	22	11	87	108	66
AGGGCTCAACTACGCAGCCT	QPRT	HGLibA_39733	1	2.57735	1.84382	3.2962e-06	6.0482e-05	1	0.492079	0.972787	1.96046	1.05481	6.59887	7.76854	5.85733	10	21	46	23	106	109	73
CTACACAGTACAGACAGTAC	EIF4E3	HGLibA_14826	1	-1.40012	3.94987	3.2955e-06	6.0482e-05	1	18.5514	29.8784	16.7492	18.2986	7.40816	5.9155	10.4309	377	645	393	399	119	83	130
TGACTACCTTCTGAAACTTC	RNASEH1	HGLibA_41425	1	-1.72295	3.49694	3.30865e-06	6.06633e-05	1	20.0276	15.1477	14.192	14.2169	2.30338	7.19838	4.97472	407	327	333	310	37	101	62
TTGGAACACGTCATCAACCC	CEBPZ	HGLibA_08970	1	4.66283	1.44771	3.31713e-06	6.07952e-05	1	0.0492079	0.0463232	0.809756	0	4.73126	3.91991	9.30753	1	1	19	0	76	55	116
AGTCGCAGGTGGGAGGGCCC	hsa-mir-1237	HGLibA_57337	1	-8.17264	0.335667	3.33064e-06	6.1019e-05	1	0.639702	1.01911	3.11117	2.98097	0	0	0	13	22	73	65	0	0	0
GTCCCGAGATGTTTATGAAG	RET	HGLibA_40873	1	-1.45738	3.71197	3.37138e-06	6.16456e-05	1	20.7657	13.0168	23.3124	14.2169	7.78168	4.84643	6.82017	422	281	547	310	125	68	85
TCTCGACACAGCAGGTCAAG	KRAS	HGLibA_25383	1	-1.28321	4.24385	3.42434e-06	6.25594e-05	1	23.8658	20.1506	33.4983	23.114	7.09689	13.684	10.2704	485	435	786	504	114	192	128
TGTCTGTCCACGATAGTGCC	DUSP22	HGLibA_14163	1	1.34287	3.60228	3.43425e-06	6.2698e-05	1	6.15098	10.0058	6.6059	6.32883	14.8163	22.4504	18.1336	125	216	155	138	238	315	226
GCAAACTTACCGAATCCTCG	GLO1	HGLibA_19282	1	-2.59203	2.13603	3.45439e-06	6.30413e-05	1	6.74148	5.65143	6.98947	7.06261	1.24507	0.356355	1.68498	137	122	164	154	20	5	21
AAAAGCAGTTGTCAACTATG	RPRD2	HGLibA_42049	1	-1.44867	3.4688	3.46932e-06	6.32725e-05	1	15.156	13.6653	15.8115	15.4093	6.03859	3.56355	6.90041	308	295	371	336	97	50	86
GGTGCCGAATCTTACATTTG	CCDC54	HGLibA_07802	1	-1.59713	3.40138	3.46975e-06	6.32725e-05	1	12.2036	19.1315	14.4051	12.7494	5.4783	2.92211	6.09804	248	413	338	278	88	41	76
GTCTCTAAGAAAAGAGGAGG	hsa-mir-627	HGLibA_62749	1	1.28331	4.10173	3.47132e-06	6.32768e-05	1	9.69395	6.85583	15.087	10.6856	31.8115	24.446	21.0222	197	148	354	233	511	343	262
CGCGATCTGTCGCTCCGCCG	C1orf53	HGLibA_05870	1	-2.03036	3.84391	3.48462e-06	6.34701e-05	1	17.9117	24.3197	23.9517	17.8858	2.6769	10.3343	2.40712	364	525	562	390	43	145	30
CAGATGCAATCGAATGTGAC	TAS2R10	HGLibA_48365	1	-1.20967	3.72154	3.50807e-06	6.38727e-05	1	15.7957	16.1205	18.7096	18.3903	6.72337	8.1249	7.54231	321	348	439	401	108	114	94
CTTGAAGTCCACGTAGACAA	DNAJA2	HGLibA_13513	1	-2.83142	2.63185	3.52599e-06	6.4174e-05	1	5.70811	11.2102	10.3137	11.0984	2.92591	0.71271	0.320949	116	242	242	242	47	10	4
TTGAACACATCAAACGACTG	ASCC1	HGLibA_03258	1	-1.61916	3.41055	3.53307e-06	6.42782e-05	1	11.8591	11.7661	23.4403	11.9698	5.16704	4.4188	4.81424	241	254	550	261	83	62	60
CCTATAGCTGGAGGATGAGC	TPM3	HGLibA_51147	1	6.47253	-0.406742	3.53915e-06	6.4364e-05	1	0.0492079	0	0	0	1.18282	1.14034	2.5676	1	0	0	0	19	16	32
AGAATCTCACGCACTTCGCC	HSD17B3	HGLibA_22190	1	1.06471	4.45931	3.56018e-06	6.46965e-05	1	12.8433	16.3058	12.189	18.3903	32.1228	37.6311	23.9107	261	352	286	401	516	528	298
TGACAGGTCACCCAATTGAC	COPB1	HGLibA_10695	1	2.00384	2.55943	3.61701e-06	6.56786e-05	1	3.00168	1.89925	1.87522	3.39372	15.2521	7.626	7.70279	61	41	44	74	245	107	96
GAGCTCTTCGCGCGCTGTGC	REPS2	HGLibA_40850	1	1.66365	3.17468	3.62312e-06	6.57643e-05	1	7.08593	2.54777	4.85854	4.08164	16.2482	15.6796	12.1961	144	55	114	89	261	220	152
TCAAGCCCCCGAGTTGCCCT	FKBP9	HGLibA_17591	1	-1.29785	4.02501	3.64564e-06	6.6122e-05	1	20.8149	22.3741	19.221	24.2605	12.8242	6.84202	6.6597	423	483	451	529	206	96	83
GTGGCCGGAATAGATCTGCA	UBXN7	HGLibA_52796	1	-4.82244	1.2229	3.709e-06	6.71422e-05	1	2.06673	4.16909	5.02901	3.57717	0	0	0.401187	42	90	118	78	0	0	5
CTTGAACATATTTGCAGCTC	NAPB	HGLibA_31130	1	-2.52843	2.70641	3.72436e-06	6.73685e-05	1	15.5005	11.3492	8.31065	4.35681	0.684788	2.06686	2.40712	315	245	195	95	11	29	30
ATGATTCAGCGATATTGCAA	RAB23	HGLibA_39845	1	-2.77112	2.14864	3.73626e-06	6.75146e-05	1	2.31277	8.70876	8.60898	7.38364	0.871548	1.35415	0.722136	47	188	202	161	14	19	9
CGTCTGGACACCAGCCGGGA	HPX	HGLibA_22067	1	1.25757	3.65077	3.73529e-06	6.75146e-05	1	5.75732	10.0521	7.20257	8.255	19.5476	18.8156	17.7325	117	217	169	180	314	264	221
TACCTCCTGTACAATAAGCT	TTPA	HGLibA_52221	1	-2.86892	2.3059	3.73673e-06	6.75146e-05	1	7.87326	8.84773	4.17664	9.58497	1.55634	1.35415	0.160475	160	191	98	209	25	19	2
GCAGGATCCCCCAGTCCGTA	SLC29A1	HGLibA_44839	1	2.89487	3.33913	3.76311e-06	6.79391e-05	1	2.60802	3.42791	2.34403	2.33892	5.4783	4.9177	49.5867	53	74	55	51	88	69	618
TCCAGGTCTGACAACGGGTC	hsa-mir-4761	HGLibA_61141	1	-1.3982	3.85462	3.80403e-06	6.86516e-05	1	26.3754	18.0197	19.2637	14.4463	5.97633	9.97795	6.25851	536	389	452	315	96	140	78
AGGTCTCCCCTTCCCGATAC	WISP2	HGLibA_54321	1	-1.6424	3.26866	3.82413e-06	6.89016e-05	1	13.729	12.0903	15.2149	12.6118	6.41211	2.63703	3.77116	279	261	357	275	103	37	47
TTCTTGTTTAGGCATCATCT	CYCS	HGLibA_12027	1	1.02659	5.79957	3.83248e-06	6.89802e-05	1	22.7832	36.271	55.4043	39.4864	76.7585	72.9103	85.6935	463	783	1300	861	1233	1023	1068
GAGCCAGACGCCAGATTCCG	MCOLN2	HGLibA_28641	1	-1.72865	3.04152	3.84496e-06	6.91785e-05	1	8.56217	11.4881	12.4447	13.7125	3.17493	4.84643	2.40712	174	248	292	299	51	68	30
CGAGCGACCGCATGAGTCGG	FAM105B	HGLibA_15996	1	6.35964	-0.500672	3.85839e-06	6.93683e-05	1	0.0492079	0	0	0	1.36958	1.14034	2.00593	1	0	0	0	22	16	25
GCCCACCAGCCGGAGCTTAG	LOXL4	HGLibA_27047	1	-7.82771	0.0250676	3.85845e-06	6.93683e-05	1	1.77148	2.08454	1.19332	1.05481	0	0	0	36	45	28	23	0	0	0
ATATTGCTGCTCAACGAATT	KIAA1024L	HGLibA_24682	1	1.29577	3.65391	3.87432e-06	6.96004e-05	1	6.10178	7.50435	9.93016	7.24606	14.6296	19.9559	22.2257	124	162	233	158	235	280	277
GACTCTACAGCCACAAGATC	C15orf57	HGLibA_05421	1	-7.94859	0.128982	3.87361e-06	6.96004e-05	1	2.41119	1.85293	0.6819	1.69686	0	0	0	49	40	16	37	0	0	0
TTTCAAGACCTATGTGGATC	NXT1	HGLibA_33174	1	-2.27764	3.83604	3.9122e-06	7.01741e-05	1	18.4037	23.8564	23.1846	20.2706	8.40422	0.855253	3.93163	374	515	544	442	135	12	49
CTGCACGGGGACTCGCTCTA	GSC	HGLibA_20399	1	-1.47917	3.60297	3.91928e-06	7.02743e-05	1	20.0768	15.0087	14.9166	16.2348	3.54845	6.62821	7.70279	408	324	350	354	57	93	96
CCACCGAGTCTCGATGCGTA	TIAM2	HGLibA_49442	1	1.51892	3.09804	3.92743e-06	7.03937e-05	1	5.26524	5.55878	4.64544	3.39372	13.6335	16.3211	10.5913	107	120	109	74	219	229	132
AGTGAGACAACTGCCCAGTA	GPR156	HGLibA_19945	1	-1.53998	3.5294	3.93225e-06	7.04532e-05	1	15.6481	17.6491	12.6578	17.5189	5.41605	3.27847	7.70279	318	381	297	382	87	46	96
CGAGCCGCAGCGACTTCGAG	DEGS2	HGLibA_12923	1	1.17405	4.23193	3.9457e-06	7.06674e-05	1	9.79237	9.82051	11.0809	17.9317	23.5941	30.3615	28.404	199	212	260	391	379	426	354
TCTGCAGGCCGGCGTACCAG	TSPO	HGLibA_51958	1	-2.49649	2.25466	3.98652e-06	7.13444e-05	1	10.6289	5.92937	4.47497	7.56708	0.747042	1.92432	1.12332	216	128	105	165	12	27	14
AAAAGTTCTCGACCGTCGAG	CBX1	HGLibA_07445	1	-1.0707	4.30832	3.99307e-06	7.14344e-05	1	29.82	28.3498	24.2501	19.1241	11.9527	13.0426	11.2332	606	612	569	417	192	183	140
GTACCACTTGAATTAAACTT	LEPR	HGLibA_26312	1	-1.41626	3.83935	3.99898e-06	7.1513e-05	1	20.4705	20.9844	21.5225	14.4463	4.66901	7.05583	10.1099	416	453	505	315	75	99	126
GTATAAGAACATTTGTCAAC	EIF3A	HGLibA_14763	1	1.00939	4.77147	4.02461e-06	7.18895e-05	1	22.3404	12.6925	18.4965	22.4261	44.5112	33.2123	36.9092	454	274	434	489	715	466	460
CTTTCGGGGGAACAGTGCCG	ARID3A	HGLibA_02891	1	-1.22994	4.60196	4.07336e-06	7.26779e-05	1	35.971	37.2438	29.9183	24.9943	17.6177	7.98236	15.3253	731	804	702	545	283	112	191
CGTCCGTTCAGGAAGCTGCC	ECI2	HGLibA_14410	1	1.16115	3.89983	4.07602e-06	7.26977e-05	1	10.9241	6.67054	10.5268	10.6856	22.0377	20.4548	22.6269	222	144	247	233	354	287	282
AACGCCCAGTGGTGTGACGA	ZNF317	HGLibA_55783	1	-2.03695	2.45892	4.08374e-06	7.2808e-05	1	7.82405	10.1911	6.30757	7.38364	2.17887	1.35415	2.24665	159	220	148	161	35	19	28
GACACCCCACATCGACAATT	GRIA2	HGLibA_20263	1	1.23128	4.12659	4.08951e-06	7.28282e-05	1	12.6956	13.9896	6.90423	10.5022	23.7186	22.1653	31.774	258	302	162	229	381	311	396
GCAGTTAGTCCCAAAATGCG	DICER1	HGLibA_13227	1	1.41726	3.27064	4.09889e-06	7.29677e-05	1	6.98752	3.98379	6.47805	4.86128	14.8163	15.5371	14.3625	142	86	152	106	238	218	179
GAGGGGGATGAGCAGGCCGG	hsa-mir-6729	HGLibA_63071	1	3.06167	1.55645	4.10963e-06	7.30836e-05	1	0.934949	0.926463	0.127856	0.779639	7.03464	6.20058	4.17234	19	20	3	17	113	87	52
TCTTGCGCGCCCACGAACGT	KLF1	HGLibA_25039	1	2.87692	1.62485	4.15503e-06	7.37721e-05	1	1.57465	0.694848	0.383569	0.596195	5.54056	7.91109	4.49329	32	15	9	13	89	111	56
GATCATAATTGTCATGTCCA	CSNK2A1	HGLibA_11403	1	1.18069	4.08814	4.19472e-06	7.44207e-05	1	10.186	14.8697	8.01232	10.8232	29.0101	20.3122	25.2748	207	321	188	236	466	285	315
GGGTCGGGCATAAGCCAATG	PER3	HGLibA_36061	1	-2.32826	2.46066	4.215e-06	7.47525e-05	1	10.9241	5.51246	9.20565	7.01675	2.36563	0.71271	1.76522	222	119	216	153	38	10	22
TACCATCAATTTCTAGTCCG	SLC13A1	HGLibA_44383	1	-1.61172	3.12053	4.22763e-06	7.49482e-05	1	11.1702	11.5808	15.087	10.2729	3.6107	5.20279	2.96878	227	250	354	224	58	73	37
TTCTTCAGTTCTGCGATGTT	RSU1	HGLibA_42364	1	-1.2304	3.85932	4.26322e-06	7.55508e-05	1	20.5197	18.6219	18.6244	18.482	5.72732	9.55032	9.14706	417	402	437	403	92	134	114
CCCCATAAGTAACTGATAAC	XKR3	HGLibA_54520	1	-1.02409	4.60221	4.2763e-06	7.57256e-05	1	32.428	26.7748	28.8529	35.4965	16.9329	10.9757	17.6522	659	578	677	774	272	154	220
TACCACTACCTTCAGCGACG	BRF2	HGLibA_04801	1	-2.62792	2.53652	4.2885e-06	7.58879e-05	1	7.03672	8.52346	9.29088	10.4563	1.43183	2.56576	0.240712	143	184	218	228	23	36	3
CCAGGCCGGCGCCCGAGCTC	hsa-mir-149	HGLibA_57886	1	-3.03035	1.83933	4.34333e-06	7.67685e-05	1	4.77316	4.86393	6.86162	5.45747	0.18676	0.570168	1.2838	97	105	161	119	3	8	16
ATGCCATCAGCATGTACGCA	TTC7A	HGLibA_52151	1	-1.31778	4.0264	4.35876e-06	7.70124e-05	1	21.7499	15.6109	25.5286	24.1229	12.0772	7.26965	6.73994	442	337	599	526	194	102	84
AATGGTGAGCACGATGTCAG	ACO1	HGLibA_00460	1	-1.56477	3.85981	4.37751e-06	7.73147e-05	1	18.3053	25.8947	15.3854	20.7751	10.7698	4.13372	5.3759	372	559	361	453	173	58	67
TTACCCCAGCAATATTACCT	TMEM192	HGLibA_50151	1	3.19292	1.94526	4.4018e-06	7.76854e-05	1	1.77148	0.555878	0.0852375	0.963084	10.8944	4.9177	7.38184	36	12	2	21	175	69	92
CTGATTGCTGTAACGATGAG	DHX57	HGLibA_13202	1	2.6442	1.69114	4.40636e-06	7.77369e-05	1	0.934949	0.926463	0.554043	1.46756	7.03464	7.626	3.61068	19	20	13	32	113	107	45
ACGATGTAGACACAGTCGTC	RHOXF1	HGLibA_41215	1	-1.45335	3.44653	4.41307e-06	7.78262e-05	1	13.2861	15.5183	16.4082	13.9876	6.91013	5.77295	3.45021	270	335	385	305	111	81	43
CCTAGAGCCGCTCTCCGCGT	hsa-mir-4469	HGLibA_60284	1	1.5377	3.33319	4.41873e-06	7.78968e-05	1	7.23356	3.1963	6.6059	4.99886	19.9211	14.2542	13.8008	147	69	155	109	320	200	172
CCTGGTTGGTGATATGTTCC	CHST9	HGLibA_09652	1	-1.26933	4.71478	4.47068e-06	7.87243e-05	1	43.9426	36.1784	22.8863	36.4596	9.02675	19.2432	15.1649	893	781	537	795	145	270	189
GGGTCCGGCCTCGCGCCACC	FAM210B	HGLibA_16456	1	3.47302	1.76268	4.4765e-06	7.87974e-05	1	0.787326	1.2044	0	0.504472	8.9645	3.91991	8.02373	16	26	0	11	144	55	100
GAGAAGGATGGAAATTAGAA	NonTargetingControlGuideForHuman_0989	HGLibB_58017	2	-1.12326	4.059	4.50127e-06	7.92038e-05	1	22.1435	26.7748	19.8177	17.3814	9.64929	10.1205	9.86919	450	578	465	379	155	142	123
GAGAAGGATGGAAATTAGAA	NonTargetingControlGuideForHuman_0989	HGLibA_65372	2	-1.12326	4.059	4.50127e-06	7.92038e-05	1	22.1435	26.7748	19.8177	17.3814	9.64929	10.1205	9.86919	450	578	465	379	155	142	123
CTTGTGAAACGTGTCATCGA	SUGP2	HGLibA_47720	1	-1.2228	3.65844	4.52522e-06	7.95956e-05	1	14.4179	15.9815	19.0506	16.7393	7.15915	7.19838	6.90041	293	345	447	365	115	101	86
CGCTCTTCACATTGCATCTT	ANK2	HGLibA_01937	1	1.69358	3.11872	4.55382e-06	7.99794e-05	1	5.16683	4.4007	5.4552	2.56822	19.2986	9.19396	14.202	105	95	128	56	310	129	177
ACGTACCCACAGCACTATTA	PRTFDC1	HGLibA_38977	1	1.22806	4.33893	4.61468e-06	8.1018e-05	1	12.302	16.2594	14.5756	8.0257	30.8777	21.4526	37.6313	250	351	342	175	496	301	469
TGTAATTCCCAATTGCTCTA	CDCA2	HGLibA_08603	1	-1.59435	3.40942	4.73386e-06	8.30176e-05	1	14.5655	11.5345	15.5558	17.1062	2.73915	5.4166	6.49923	296	249	365	373	44	76	81
TTGCAGTCCTCTGAACAGTT	2015-09-15	HGLibA_43410	1	-1.95051	2.94653	4.74909e-06	8.32538e-05	1	15.4021	11.3955	9.63183	7.93397	1.61859	4.34753	2.64783	313	246	226	173	26	61	33
ATTGCAATGTCCCCGTCCGA	FAM71E1	HGLibA_16699	1	-3.04504	2.7917	4.7794e-06	8.37229e-05	1	10.0384	12.4609	12.4021	8.57603	1.61859	2.28067	0	204	269	291	187	26	32	0
TCTCTGTGTCGTATGTAATA	hsa-mir-380	HGLibA_59473	1	-1.21153	4.51677	4.79096e-06	8.38943e-05	1	34.4455	36.7806	23.9943	25.086	8.27971	15.8222	14.9241	700	794	563	547	133	222	186
GCTCTGCGACCTTAGCGTCA	RPA4	HGLibA_41808	1	1.8325	2.86719	4.82364e-06	8.43754e-05	1	5.41287	2.64042	1.74737	3.98992	12.0772	11.831	12.9182	110	57	41	87	194	166	161
GGAGTAGGTCAGGTGCAACT	C7orf62	HGLibA_06570	1	-1.33473	4.239	4.8238e-06	8.43754e-05	1	30.7549	24.3197	17.5589	28.5256	6.84788	14.2542	8.98658	625	525	412	622	110	200	112
GCCTAACCCGTGGATTTAAA	hsa-mir-125b-1	HGLibA_57447	1	-7.7987	0.00237713	4.8556e-06	8.49e-05	1	1.18099	1.01911	1.57689	2.20133	0	0	0	24	22	37	48	0	0	0
CAGGTGGTCCTGCAGCACGT	KRTAP9-8	HGLibA_25848	1	1.11541	3.91034	4.86665e-06	8.50618e-05	1	12.6464	9.17199	9.67445	8.39259	22.9093	19.7421	22.1455	257	198	227	183	368	277	276
GTGCATTGAGGAACGTTACA	TOE1	HGLibA_50940	1	-2.66249	2.04002	4.87295e-06	8.51403e-05	1	7.5288	2.5941	7.45828	7.24606	1.24507	0.783981	0.882611	153	56	175	158	20	11	11
GGCTCAAGATATAGAACACG	ARRDC1	HGLibA_03112	1	-1.04937	5.0514	4.90425e-06	8.56554e-05	1	44.7792	38.3556	45.1332	41.4585	16.5594	30.0764	14.8439	910	828	1059	904	266	422	185
GTTCATTTCAGAGCCACTGC	hsa-mir-5693	HGLibA_62306	1	-7.79157	-0.00278994	4.97198e-06	8.67421e-05	1	0.934949	1.2044	1.78999	2.01789	0	0	0	19	26	42	44	0	0	0
TGGGAGCCGTGACTGAAATA	OR14A16	HGLibA_33629	1	-2.2667	2.57361	4.97472e-06	8.67577e-05	1	6.59385	9.21831	4.51759	14.859	1.8676	2.06686	1.52451	134	199	106	324	30	29	19
TCGCCACTTGTATTGCTCTC	PTRHD1	HGLibA_39555	1	2.72063	1.79891	4.97955e-06	8.67777e-05	1	0.295247	1.01911	1.44904	1.23825	5.10478	9.47905	5.3759	6	22	34	27	82	133	67
TGGGTGTGAGGTACGTCAGG	MSMP	HGLibA_30230	1	1.69056	2.79557	5.00613e-06	8.71766e-05	1	3.05089	3.98379	3.02593	3.98992	7.59492	14.5393	11.9554	62	86	71	87	122	204	149
TGTAAGGAAGTGTGTGGTTT	hsa-mir-206	HGLibA_58193	1	-1.07404	4.88105	5.02262e-06	8.74313e-05	1	37.6932	28.5814	54.6372	30.4976	19.4853	15.7509	18.6953	766	617	1282	665	313	221	233
GGACGGCGTCGTGCAACCCT	PPP1R11	HGLibA_38018	1	-1.45209	3.70999	5.03793e-06	8.76655e-05	1	13.729	14.5918	20.6701	22.1051	4.79352	5.77295	8.98658	279	315	485	482	77	81	112
ATCAAAGTGACCCGAGACGA	JMJD6	HGLibA_23959	1	-5.98628	0.299225	5.06553e-06	8.81133e-05	1	1.42703	1.34337	1.70475	3.02683	0.0622535	0	0	29	29	40	66	1	0	0
CCCCCGCGAAACAGCTTACT	SLC39A1	HGLibA_45088	1	1.71392	3.38004	5.10336e-06	8.87059e-05	1	3.24772	7.08745	5.19948	5.36575	14.3806	10.0492	27.1202	66	153	122	117	231	141	338
ATGAACACGTCGTCGCTCGA	FOXG1	HGLibA_17871	1	-8.13615	0.301178	5.14808e-06	8.94173e-05	1	1.96831	0.370585	3.11117	2.10961	0	0	0	40	8	73	46	0	0	0
AATCTCTAGACAATGTATCG	CCDC54	HGLibA_07801	1	1.31709	3.31789	5.15579e-06	8.95182e-05	1	4.87158	6.67054	5.79615	6.78745	13.26	16.3211	15.566	99	144	136	148	213	229	194
CACATCAATGATATCATCCC	CYLD	HGLibA_12049	1	-3.07158	2.17045	5.16924e-06	8.96857e-05	1	8.41455	3.38159	9.97278	6.19125	0.373521	1.78178	0.320949	171	73	234	135	6	25	4
AGTAATTCCTGGAACCTTGC	CROT	HGLibA_11213	1	-1.2667	4.22942	5.24378e-06	9.07786e-05	1	25.5881	25.2925	28.1284	20.3165	6.10084	11.4746	13.4799	520	546	660	443	98	161	168
AGCTTAATGTGCAGGTCAGA	NonTargetingControlGuideForHuman_0845	HGLibA_65228	2	1.13843	4.51289	5.24799e-06	9.08181e-05	1	15.2052	20.7528	12.3594	11.7404	23.7186	40.1969	35.3044	309	448	290	256	381	564	440
AGCTTAATGTGCAGGTCAGA	NonTargetingControlGuideForHuman_0845	HGLibB_57873	2	1.13843	4.51289	5.24799e-06	9.08181e-05	1	15.2052	20.7528	12.3594	11.7404	23.7186	40.1969	35.3044	309	448	290	256	381	564	440
ATCACAAATTCTCGACGTCG	STAU2	HGLibA_47409	1	-2.95593	1.83004	5.30341e-06	9.17099e-05	1	3.7398	9.21831	3.66521	5.13645	0.996055	0.356355	0.722136	76	199	86	112	16	5	9
TATTTTTGCACCAACCTAAT	hsa-mir-548ar	HGLibA_61918	1	1.96121	2.9101	5.32534e-06	9.19968e-05	1	2.21435	6.62421	2.34403	2.10961	12.3262	13.4702	13.0787	45	143	55	46	198	189	163
TTGCTTGAGTTGTTCGAAGA	ORC1	HGLibA_34601	1	1.22314	4.23581	5.32586e-06	9.19968e-05	1	14.7132	14.4528	9.93016	8.66775	33.2433	31.3593	18.936	299	312	233	189	534	440	236
GTACTTGGTACGACTCTTCC	MRPL2	HGLibA_29920	1	-2.89712	1.89239	5.35705e-06	9.25018e-05	1	7.38118	5.28084	6.47805	3.53131	0.933802	0.213813	1.12332	150	114	152	77	15	3	14
TTCTCACTTACATTCAAACT	RPS3A	HGLibA_42139	1	-1.6637	3.33558	5.36208e-06	9.25548e-05	1	20.4213	8.94037	13.297	13.7125	3.79746	5.9155	3.61068	415	193	312	299	61	83	45
GCGCGCAACGACACGAACCG	MRP63	HGLibA_29884	1	1.93689	2.68412	5.36944e-06	9.26479e-05	1	1.2302	2.54777	4.43235	3.25614	10.3963	11.1896	11.4739	25	55	104	71	167	157	143
CGCACAGCAGCAAGCAATAG	RNF38	HGLibA_41670	1	-8.19213	0.352801	5.39767e-06	9.30329e-05	1	0.295247	2.5941	2.81284	2.15547	0	0	0	6	56	66	47	0	0	0
GCCAGACCTGATCGCCCATC	ZNF93	HGLibA_56910	1	-2.40009	2.04183	5.46348e-06	9.40984e-05	1	6.83989	7.41171	4.30449	5.82436	1.61859	0.997795	0.802373	139	160	101	127	26	14	10
AGGCGTACCAGGCCGGACTG	CTDNEP1	HGLibA_11603	1	-1.59208	3.04184	5.5184e-06	9.4871e-05	1	10.3337	12.183	12.8282	10.0436	4.23324	2.63703	4.41305	210	263	301	219	68	37	55
AGCGCCCGAGGAATCACTCC	ZDHHC9	HGLibA_55132	1	1.93044	2.56048	5.54324e-06	9.5194e-05	1	3.24772	2.45513	2.94069	1.92617	6.16309	14.8956	9.22729	66	53	69	42	99	209	115
TAGAGGCTCGGACCACTGAC	CILP	HGLibA_09710	1	-2.20582	2.68056	5.55943e-06	9.53678e-05	1	7.13514	6.85583	12.7856	10.9608	3.23718	0.926524	1.9257	145	148	300	239	52	13	24
TTCAGAATCGACGCGCTAAA	HHEX	HGLibA_21257	1	4.03929	1.34999	5.55909e-06	9.53678e-05	1	0.0492079	0	0.724518	0.504472	6.41211	5.06024	4.734	1	0	17	11	103	71	59
GGAATTACCACAGAGTACGT	SOX30	HGLibA_46261	1	-3.61762	2.02968	5.56404e-06	9.54121e-05	1	6.64306	3.70585	7.03209	8.57603	1.30732	0.213813	0	135	80	165	187	21	3	0
GCCATGCTTTCATAACCTAA	TOPAZ1	HGLibA_51007	1	6.2346	-0.601061	5.66368e-06	9.70502e-05	1	0.0492079	0	0	0	1.36958	1.63923	1.12332	1	0	0	0	22	23	14
ACAAAGAGACGATAGCCCCC	GBP1	HGLibA_18729	1	-3.4908	1.44688	5.70439e-06	9.76413e-05	1	3.19851	5.09555	4.64544	3.94406	0.124507	0.213813	0.802373	65	110	109	86	2	3	10
TATGCTCGCTCTCAATGATC	OR51I1	HGLibA_34116	1	-4.73192	1.07075	5.70666e-06	9.76447e-05	1	3.34613	4.21541	3.28164	2.43064	0	0.356355	0	68	91	77	53	0	5	0
CAGCCTCACCGTTCTTGGGC	ACBD4	HGLibA_00402	1	1.2356	3.54625	5.78344e-06	9.88615e-05	1	5.70811	7.82862	8.09756	7.70467	15.0653	19.8134	17.0103	116	169	190	168	242	278	212
TGTCCCAGAAACCGTTGTGC	MUC16	HGLibA_30530	1	-2.27746	2.39328	5.78406e-06	9.88615e-05	1	7.43039	6.57789	9.29088	7.65881	1.7431	0.641439	2.40712	151	142	218	167	28	9	30
TATTTGGCAATAAATACATC	hsa-mir-1298	HGLibA_57672	1	1.50077	3.21971	5.8315e-06	9.95281e-05	1	5.90494	4.91026	6.86162	3.02683	14.7541	15.7509	13.4799	120	106	161	66	237	221	168
GCGCCGACTCGTACAGCTCG	DUSP9	HGLibA_14195	1	1.28141	3.79381	5.85117e-06	9.97916e-05	1	4.96999	10.2374	9.3335	9.63084	22.847	18.8868	20.621	101	221	219	210	367	265	257
GAACGTTCAGCGGAACCGTT	CCDC50	HGLibA_07792	1	1.27848	3.68363	5.8877e-06	0.000100306	1	7.23356	8.24552	9.41874	6.78745	14.3183	25.515	17.8929	147	178	221	148	230	358	223
TGTTCAGAGGAGCTTTCAGT	hsa-mir-30e	HGLibA_58491	1	1.77666	3.75587	5.91151e-06	0.000100675	1	9.84157	5.1882	2.25879	9.0805	17.4932	23.2344	27.04	200	112	53	198	281	326	337
CTCGGCTTTGGATCGTTCCT	TMEM255A	HGLibA_50329	1	-1.07698	4.42132	6.01306e-06	0.000102294	1	21.4546	25.6167	31.1117	31.8276	16.4349	11.047	11.5542	436	553	730	694	264	155	144
AGTCACTGAAGGGTTTTGAG	hsa-mir-616	HGLibA_62699	1	1.04152	4.06974	6.03569e-06	0.000102605	1	11.2194	9.82051	13.638	11.2818	25.1504	20.0984	25.7562	228	212	320	246	404	282	321
GGCGTAGACTCCGTCGCTGA	TMEM175	HGLibA_50069	1	-1.33272	4.39892	6.05124e-06	0.000102832	1	20.5689	27.7939	35.1605	29.4887	10.6453	6.69948	16.3684	418	600	825	643	171	94	204
GATTGGTGCAGAAGTAATTG	hsa-mir-548ax	HGLibA_61940	1	-1.17884	3.88838	6.06819e-06	0.000103083	1	20.0768	20.7991	21.6503	14.6297	7.47042	9.12269	8.98658	408	449	508	319	120	128	112
ACGAGTTTATGTGCCCATGT	BTRC	HGLibA_04987	1	1.19335	4.34045	6.10157e-06	0.000103575	1	9.64474	14.0359	16.2377	12.0615	26.6445	21.0962	41.5629	196	303	381	263	428	296	518
GCCAGGCACCGTGATCCCCC	LAIR1	HGLibA_25933	1	1.07291	3.88705	6.11067e-06	0.00010369	1	9.84157	8.89405	9.97278	11.236	22.7225	18.1741	22.1455	200	192	234	245	365	255	276
TGGTACCCACCTCACCCCGT	C9orf78	HGLibA_06760	1	-1.43652	3.14525	6.11271e-06	0.00010369	1	11.2686	11.1176	13.1692	12.1991	4.73126	3.99118	4.49329	229	240	309	266	76	56	56
CCTCCTACATTAGATGACTC	DCLRE1A	HGLibA_12508	1	-1.93905	2.89975	6.12178e-06	0.000103806	1	9.49712	12.8778	7.07471	13.3914	1.7431	2.42322	4.25258	193	278	166	292	28	34	53
AATCACTAGTCTTCCAGATG	hsa-mir-3529	HGLibA_59048	1	1.301	3.66701	6.18455e-06	0.000104757	1	10.0384	4.77129	8.05494	8.16328	18.8628	20.6686	17.8127	204	103	189	178	303	290	222
CCGGCACTCACAGTACACGA	LMF1	HGLibA_26685	1	-5.18377	0.893093	6.26497e-06	0.000105967	1	3.83821	2.36248	3.06855	2.43064	0	0	0.240712	78	51	72	53	0	0	3
CCATTCAGATCGTCCGCTAC	PRSS37	HGLibA_38934	1	-1.26872	3.57683	6.2876e-06	0.000106312	1	18.0593	13.1558	17.3032	14.4921	7.15915	6.55694	5.85733	367	284	406	316	115	92	73
GGTTATCCAGCGGTTGAGTC	BSPRY	HGLibA_04878	1	-1.77241	3.29117	6.29386e-06	0.00010638	1	17.0751	16.2131	7.45828	14.6297	2.42789	4.70389	5.05495	347	350	175	319	39	66	63
GACAAGACATTATCAGCTAC	SAGE1	HGLibA_42645	1	1.70415	2.69301	6.31406e-06	0.000106683	1	3.1001	3.75218	2.47189	3.66889	8.09295	13.7553	9.94943	63	81	58	80	130	193	124
CATGGAATCCCCCGCAATGA	MORN4	HGLibA_29675	1	-1.57531	3.74319	6.32834e-06	0.000106848	1	16.8783	13.7117	16.4082	27.1498	6.66112	8.40998	3.53044	343	296	385	592	107	118	44
GCCACCCATGGCATCGTCGA	SH3TC1	HGLibA_43978	1	-1.07873	4.2049	6.33094e-06	0.000106853	1	20.3721	19.0388	25.9974	29.1677	10.7076	11.3321	11.5542	414	411	610	636	172	159	144
GTAAAAAGATACTATCGAGC	TIGD2	HGLibA_49465	1	-7.9885	0.166788	6.36293e-06	0.000107355	1	2.21435	0.463232	1.53427	2.61408	0	0	0	45	10	36	57	0	0	0
TACCCCACCCAGTTGCTGAA	DBF4B	HGLibA_12380	1	1.07366	4.00197	6.36549e-06	0.00010736	1	10.8749	9.95948	9.97278	12.4742	25.7107	24.5885	17.9732	221	215	234	272	413	345	224
CGGCCTCCACTTTCTGTGGC	hsa-mir-4505	HGLibA_60446	1	1.10312	4.02137	6.39196e-06	0.000107709	1	10.3337	10.7007	9.63183	12.6577	25.7729	26.7266	17.251	210	231	226	276	414	375	215
CAACTTCATAATCATGCTCA	GCSAML	HGLibA_18831	1	-3.47093	1.82064	6.42734e-06	0.000108209	1	2.55881	5.83672	6.39281	7.38364	0.809295	0.641439	0	52	126	150	161	13	9	0
TTAGTAAAGTGGGCCGATGA	TMEM168	HGLibA_50045	1	-1.39047	3.84764	6.44967e-06	0.000108546	1	27.3596	14.7308	20.7979	14.7673	7.71943	8.90888	5.53638	556	318	488	322	124	125	69
CTTTGTGACAAGCAACCGAT	GRK4	HGLibA_20328	1	1.90789	3.34381	6.47066e-06	0.000108861	1	8.07009	4.81761	1.91784	3.71475	16.2482	24.5172	11.3135	164	104	45	81	261	344	141
ATAAAGAAATGTACTTCCGG	APIP	HGLibA_02423	1	-1.85079	2.98467	6.50127e-06	0.000109298	1	6.29861	14.2675	10.6547	13.8042	2.42789	2.7083	4.25258	128	308	250	301	39	38	53
CTCTGGGGAAAGTCGTCGCA	OR2M4	HGLibA_33838	1	3.39131	1.50266	6.50095e-06	0.000109298	1	0.590494	0	0.937612	0.642056	5.29154	6.48567	5.53638	12	0	22	14	85	91	69
GCCCCAAAGCTATTGCCACA	KLRG1	HGLibA_25310	1	-1.2104	3.70247	6.50883e-06	0.000109386	1	18.5514	14.3139	17.8572	17.4272	8.59098	6.62821	6.82017	377	309	419	380	138	93	85
CTACACGATGATATCAACGT	UNC79	HGLibA_53028	1	2.05763	3.1613	6.5141e-06	0.000109435	1	4.23188	7.41171	1.83261	1.60514	15.6879	16.8912	14.523	86	160	43	35	252	237	181
GACTGGAATGGCTACGCGCC	CDX2	HGLibA_08898	1	1.83723	2.49061	6.52058e-06	0.000109505	1	2.01752	3.38159	2.25879	2.88925	6.72337	11.831	9.78896	41	73	53	63	108	166	122
GACCCCACTGAAGTCGAACG	LRTOMT	HGLibA_27505	1	-1.57944	3.92223	6.54409e-06	0.000109861	1	19.1419	24.4586	16.4934	24.0312	10.4586	7.41219	3.12926	389	528	387	524	168	104	39
ACGTCGGCAGCAGTTGATTC	LOC149373	HGLibA_26892	1	-4.35614	0.999613	6.59568e-06	0.000110648	1	3.39534	2.36248	3.23902	3.48545	0	0.213813	0.240712	69	51	76	76	0	3	3
TCCGAGAACCTGACACTCGC	N4BP2L1	HGLibA_30954	1	-3.50451	2.01023	6.65229e-06	0.000111558	1	4.87158	6.71686	7.88446	5.96195	0	1.35415	0.320949	99	145	185	130	0	19	4
CTACATCAGCCCCTATCATC	FRRS1L	HGLibA_18045	1	1.54888	3.20946	6.67221e-06	0.000111853	1	4.82237	6.90215	3.79307	4.58611	10.0851	19.9559	14.1218	98	149	89	100	162	280	176
CCCTTACCTTGGCGGTCCTG	C3orf38	HGLibA_06242	1	-1.23494	3.57475	6.691e-06	0.000112128	1	15.4513	13.758	16.1099	17.2438	6.84788	7.19838	5.85733	314	297	378	376	110	101	73
GAAGAGCGAGTGTTGCTAAC	YPEL2	HGLibA_54710	1	-1.42866	3.88635	6.70376e-06	0.000112302	1	15.5497	26.3116	13.6806	24.6733	5.85183	9.8354	6.6597	316	568	321	538	94	138	83
GTTCAATATGGGGGACATTC	ARMC9	HGLibA_03034	1	2.60141	1.86023	6.73297e-06	0.000112711	1	1.77148	0.787494	0.383569	1.55928	5.91408	6.84202	7.78302	36	17	9	34	95	96	97
TTGCCGGGGGTAACGGCGTT	DRD5	HGLibA_13971	1	-1.63414	3.49235	6.75651e-06	0.000113065	1	12.0067	21.7256	11.8054	17.1521	6.97239	2.99338	5.13519	244	469	277	374	112	42	64
GGACCATGGACGCTCTCAAT	PHLDB1	HGLibA_36426	1	-1.45624	4.11292	6.84161e-06	0.000114408	1	16.6323	22.0498	25.9122	29.718	7.03464	5.4166	13.3996	338	476	608	648	113	76	167
ATGATCCTGGCCTGCCTATT	SCNN1B	HGLibA_43017	1	1.25988	3.9976	6.87972e-06	0.000115004	1	8.31613	12.9242	12.6151	5.91608	24.2789	24.6598	22.5467	169	279	296	129	390	346	281
GCAGAAGCATTTCCGCACAC	hsa-mir-147b	HGLibA_57877	1	2.14109	3.06593	6.90831e-06	0.000115359	1	3.05089	1.9919	1.61951	6.83331	18.0535	8.26744	18.3744	62	43	38	149	290	116	229
AAGATTAAAATCACATTGCC	hsa-mir-23b	HGLibA_58334	1	-1.22931	4.04919	6.96738e-06	0.000116264	1	18.2069	28.2108	22.1191	18.5279	6.78563	11.4746	9.62848	370	609	519	404	109	161	120
ACCGATTGCCTCTGTTTCTT	FAM103A1	HGLibA_15985	1	-1.5685	3.21548	7.0103e-06	0.000116938	1	12.6464	9.31096	17.1327	12.0156	3.23718	5.13152	4.57353	257	201	402	262	52	72	57
ATTGGATAAGCTTTTCTGAG	hsa-mir-5194	HGLibA_61696	1	-2.25225	2.38932	7.05043e-06	0.000117525	1	7.38118	6.57789	7.2878	9.53911	0.871548	1.28288	2.72807	150	142	171	208	14	18	34
[truncated: 47,577 more rows]

## Sheet: CRISPR hits_expression
Gene info		CRISPR				RNA-seq				shRNA hESC pluripotency info
gene_id	gene_symbol	mean.Day14.CPM	mean.Day17.CPM	logFC	FDR	ELFAF	ELF1	log2FC	padj	hESC.pluri.screen.Zvalue	required_for_pluripotency
MED12	mediator complex subunit 12	127.871	565.341	2.14438	2.14e-77	3577	3094.3	0.20907	0.360594	-2.46452	required
FIBIN	fin bud initiation factor homolog (zebrafish)	138.537	598.576	2.11116	4.15e-68	15.4664	96.5638	-2.56682	3.6e-08	-2.01853	required
MED19	mediator complex subunit 19	76.4726	289.695	1.92129	2.44e-46	232.961	379.555	-0.701838	0.0100165	-2.65689	required
HNRNPM	heterogeneous nuclear ribonucleoprotein M	15.4332	77.0626	2.32009	2.12e-40	28410.1	26512.9	0.0997032	0.6699	-1.88399	required
CAMK2N2	calcium/calmodulin-dependent protein kinase II inhibitor 2	87.1547	18.8334	-2.20996	3.32e-36	201.14	135.02	0.57154	0.017695	-1.67984	required
MAP2K7	mitogen-activated protein kinase kinase 7	91.4425	24.2647	-1.91293	5.34e-36	1230.82	1364.65	-0.148792	0.527673	-2.00078	required
HIST1H4H	histone cluster 1, H4h	89.3146	14.008	-2.66594	1.63e-33	152.652	78.9785	0.94198	0.000405342	-1.81629	required
LMO1	LIM domain only 1 (rhombotin 1)	12.3481	63.8791	2.36912	3.3e-33	18.9056	92.1756	-2.22678	1.29e-09	-2.01537	required
CTSC	cathepsin C	123.461	35.1812	-1.8128	1.83e-30	7105.84	6780.68	0.0675668	0.834383	-1.75558	required
WAC	WW domain containing adaptor with coiled-coil	7.64352	58.3978	2.93186	2.47e-30	2448.43	3039.6	-0.311908	0.0799236	-2.13901	required
TMPRSS11E	transmembrane protease, serine 11E	74.9481	21.5894	-1.79426	9.52e-29	10.1597	0	3.48023	0.000885237	-1.6077	required
GPI	glucose-6-phosphate isomerase	28.3395	94.2129	1.73232	2.33e-28	18734.2	11625.2	0.688368	4.33e-06	-1.90353	required
ADAM19	ADAM metallopeptidase domain 19	43.6327	10.0077	-2.12489	1.7e-27	2359.82	16773.3	-2.8289	1.9e-07	-1.96875	required
IMP4	IMP4, U3 small nucleolar ribonucleoprotein	39.2099	142.983	1.86647	2.82e-26	2623.76	2341.32	0.16425	0.382817	-1.77229	required
C19orf43	chromosome 19 open reading frame 43	44.6249	140.983	1.65898	6.03e-23	3222.2	4372.1	-0.44016	0.0090091	-1.742	required
PCF11	PCF11 cleavage and polyadenylation factor subunit	19.7622	3.12915	-2.65981	5.05e-16	1123.71	1272.51	-0.179258	0.392131	-2.68199	required
ING4	inhibitor of growth family, member 4	20.6206	2.05811	-3.33648	8.83e-15	277.705	373.63	-0.426725	0.0543773	-1.81106	required
LAMP2	lysosomal-associated membrane protein 2	13.0856	43.003	1.7166	1.22e-13	1193.97	1866.75	-0.644329	3.8e-05	-1.53842	required
PKLR	pyruvate kinase, liver and RBC	27.5443	7.79054	-1.82514	1.2e-12	22.6708	3.92969	2.26354	0.00121399	-2.02579	required
DFFA	DNA fragmentation factor, 45kDa, alpha polypeptide	26.6937	7.07939	-1.91014	4.63e-12	3244.74	2654.13	0.289764	0.0961476	-2.10065	required
RBM24	RNA binding motif protein 24	13.6983	1.00364	-3.76878	1.8e-11	31.311	46.0451	-0.542019	0.339765	-1.82114	required
OTUB1	OTU deubiquitinase, ubiquitin aldehyde binding 1	23.0064	5.37645	-2.09645	3.24e-11	4942.23	4939.2	0.000883608	0.989338	-1.77427	required
KIF1B	kinesin family member 1B	28.3725	7.30408	-1.95219	5.2e-11	3196.83	3012.52	0.0856451	0.829409	-1.64001	required
SQSTM1	sequestosome 1	14.1444	2.3121	-2.60346	1.11e-10	4981.35	5017.92	-0.0105491	1	-1.7186	required
ICA1	islet cell autoantigen 1, 69kDa	30.4995	9.83905	-1.62696	6.11e-10	343.201	50.308	2.746	3.61e-32	-2.08761	required
SLC46A3	solute carrier family 46, member 3	25.9161	8.15477	-1.66741	6.52e-10	18.3725	47.1695	-1.31411	0.0580593	-2.48527	required
LTBP1	latent transforming growth factor beta binding protein 1	3.15512	16.8962	2.41684	6.25e-09	1447.07	1574.16	-0.121367	0.64676	-1.73143	required
SESN3	sestrin 3	23.8065	4.92371	-2.27827	1.09e-08	115.371	273.707	-1.23916	4.16e-09	-1.65382	required
MRPL18	mitochondrial ribosomal protein L18	30.9172	7.96449	-1.95694	1.45e-08	1137.3	1271.5	-0.160785	0.313664	-1.78837	required
HIST1H2AL	histone cluster 1, H2al	3.61619	20.2725	2.4841	2.65e-08	48.6858	50.1977	-0.0432476	0.989338	-1.57339	required
SAT1	spermidine/spermine N1-acetyltransferase 1	13.3162	3.07576	-2.1142	8.24e-08	1104.12	1235.71	-0.162314	0.487212	-1.50973	required
CCDC103	coiled-coil domain containing 103	17.0283	5.0797	-1.74704	3.75e-07	29.296	26.5406	0.13757	0.884238	-2.02218	required
MN1	meningioma (disrupted in balanced translocation) 1	3.61511	14.5128	2.00384	4.81e-07	368.67	1151.69	-1.6407	2.01e-11	-1.75145	required
CENPQ	centromere protein Q	17.8271	3.62436	-2.29134	5.49e-07	115.2	69.6979	0.716873	0.321912	-2.13712	required
TMC8	transmembrane channel-like 8	14.3389	2.61867	-2.45032	8.18e-07	23.2091	11.8981	0.90839	0.124523	-1.82918	required
SSR3	signal sequence receptor, gamma (translocon-associated protein gamma)	15.9287	3.32342	-2.26855	2.09e-06	2480.85	4201.16	-0.759718	4.78e-07	-1.50938	required
ZNF229	zinc finger protein 229	7.84956	24.4982	1.64217	2.74e-06	238.91	282.212	-0.239387	0.312973	-1.91221	required
CHCHD10	coiled-coil-helix-coiled-coil-helix domain containing 10	12.821	3.39384	-1.92296	2.79e-06	289.73	292.539	-0.0138697	0.991164	-2.72611	required
ST14	suppression of tumorigenicity 14 (colon carcinoma)	11.2886	2.46933	-2.18069	4.18e-06	2630.22	156.445	4.06281	2.63e-122	-1.84403	required
FAM132A	family with sequence similarity 132, member A	17.6707	5.60918	-1.66066	4.38e-06	45.783	9.17337	2.20119	8.31e-06	-1.57965	required
GCOM1	GRINL1A complex locus 1	26.0177	7.00052	-1.90063	6.06e-06	16.757	5.60081	1.42767	0.0604993	-1.64705	required
VARS	valyl-tRNA synthetase	13.8483	3.3946	-2.03582	2.3e-05	7977.17	8638.51	-0.114892	0.623932	-2.36568	required
INPP5B	inositol polyphosphate-5-phosphatase, 75kDa	12.7569	3.0182	-2.06839	3.42e-05	699.604	620.308	0.17329	0.505765	-1.79447	required
YAF2	YY1 associated factor 2	19.9923	6.25819	-1.66813	3.53e-05	53.912	239.986	-2.13376	2.57e-10	-1.73499	required
LRRC34	leucine rich repeat containing 34	15.3042	4.39119	-1.80438	3.81e-05	89.8443	116.011	-0.365181	0.218672	-1.50278	required
SMARCD2	SWI/SNF related, matrix associated, actin dependent regulator of chromatin, subfamily d, member 2	16.9762	3.91394	-2.11917	5.11e-05	3322.43	2902.76	0.19475	0.306483	-1.73273	required
SYTL4	synaptotagmin-like 4	12.466	3.56757	-1.8002	5.22e-05	17.9629	48.8626	-1.39478	0.00131765	-2.39827	required
COQ3	coenzyme Q3 methyltransferase	11.3319	3.6863	-1.61324	0.00017281	246.577	222.283	0.149	0.786813	-1.83144	required
ANXA3	annexin A3	10.9926	3.60797	-1.61202	0.000368281	858.984	2671.51	-1.63581	5.76e-28	-1.65625	required
PARP2	poly (ADP-ribose) polymerase 2	3.42407	11.0758	1.69402	0.000526844	781.294	1063.6	-0.444524	0.0102384	-1.53979	required
CES1	carboxylesterase 1	10.2926	2.98078	-1.78729	0.000592552	84.9819	203.166	-1.24764	1.56e-07	-1.8747	required
HDHD3	haloacid dehalogenase-like hydrolase domain containing 3	11.0676	3.65365	-1.59127	0.000705896	261.318	277.039	-0.0839695	0.884197	-1.89377	required
ARSI	arylsulfatase family, member I	13.6732	4.36788	-1.63833	0.000788202	339.922	517.743	-0.605576	0.0266591	-1.59751	required
TMED1	transmembrane emp24 protein transport domain containing 1	10.2061	3.28532	-1.62869	0.00110554	953.73	1348.3	-0.499043	0.0037444	-1.53807	required
ACTL6B	actin-like 6B	10.0363	1.49224	-2.73151	0.00172794	23.1374	0	4.5932	2.76e-08	-2.04226	required
MVP	major vault protein	10.4956	2.6359	-1.99179	0.0022426	806.438	1152.35	-0.514409	0.812368	-2.84626	required
NARFL	nuclear prelamin A recognition factor-like	13.2765	193.051	3.86147	1.44e-173	491.331	740.555	-0.590927	0.00185518	0.244605	not required
TP53	tumor protein p53	20.5159	475.5	4.5344	1.12e-161	4706.26	4465.36	0.0757895	0.787877	-1.30864	not required
FBXW5	F-box and WD repeat domain containing 5	11.8611	187.527	3.9826	4.3e-105	3796.96	2821.43	0.428287	0.0098963	-0.885982	not required
PMAIP1	phorbol-12-myristate-13-acetate-induced protein 1	107.333	774.371	2.85098	4.97e-105	1498.51	813.438	0.880611	2.52e-08	-0.189877	not required
GREB1	growth regulation by estrogen in breast cancer 1	18.2449	171.882	3.23475	2.71e-99	1457.7	1664.71	-0.191461	0.395099	0.199236	not required
BAD	BCL2-associated agonist of cell death	8.00702	166.385	4.37661	6.57e-94	351.396	408.713	-0.217416	0.428825	0.0367644	not required
TRPM3	transient receptor potential cation channel, subfamily M, member 3	66.2802	436.187	2.71788	8.8e-94	31.9673	20.2684	0.632325	0.367246	-1.00736	not required
FAM60A	family with sequence similarity 60, member A	18.9256	223.245	3.55846	3.23e-93	3503.89	3537.73	-0.0138591	0.945877	-1.00656	not required
UROS	uroporphyrinogen III synthase	22.8307	259.796	3.50778	2.06e-92	528.828	678.411	-0.358762	0.083451	-1.20034	not required
ATP2B1	ATPase, Ca++ transporting, plasma membrane 1	97.5196	509.889	2.38628	4.57e-92	954.621	1388.69	-0.540256	0.0410083	-1.01613	not required
SEC24A	SEC24 family member A	98.2097	539.771	2.45853	2.68e-90	1430.56	1162.99	0.298517	0.253154	0.661502	not required
BBC3	BCL2 binding component 3	113.411	621.322	2.45361	9.11e-89	479.146	1080.56	-1.17157	1.74e-13	-0.460388	not required
CENPF	centromere protein F, 350/400kDa	53.6277	315.084	2.55484	8.98e-86	5552.44	4142.48	0.422537	0.129733	-0.439621	not required
NR1H2	nuclear receptor subfamily 1, group H, member 2	112.822	593.13	2.39423	1.08e-82	1412.35	1757.36	-0.315112	0.0933877	0.702945	not required
FLCN	folliculin	49.7639	241.823	2.28091	1.43e-78	544.405	783.927	-0.525229	0.0131115	0.47896	not required
APAF1	apoptotic peptidase activating factor 1	27.9927	261.832	3.22437	3.48e-71	596.331	528.15	0.174854	0.71919	-0.456354	not required
DPH3	diphthamide biosynthesis 3	12.7922	100.885	2.97767	9.46e-70	487.586	608.668	-0.31941	0.11762	-1.07642	not required
PPP6C	protein phosphatase 6, catalytic subunit	14.8325	122.791	3.04754	6.24e-65	1005.76	1337.69	-0.411098	0.0312225	-0.0774811	not required
COX6A1	cytochrome c oxidase subunit VIa polypeptide 1	24.8987	152.71	2.6159	1.04e-61	5947.86	6223.23	-0.0652829	0.85362	-0.241493	not required
APOE	apolipoprotein E	86.1253	336.113	1.96438	1.2e-60	19292.2	11363.8	0.763522	3.1e-07	0.135814	not required
HCCS	holocytochrome c synthase	26.9851	143.478	2.41071	1.52e-60	1476.1	1632.74	-0.145416	0.470654	-0.420979	not required
CDK8	cyclin-dependent kinase 8	160.286	637.604	1.99195	3.15e-59	469.493	674.056	-0.520834	0.00381962	-0.582478	not required
UROD	uroporphyrinogen decarboxylase	8.27096	99.3358	3.58727	5.81e-58	2433.85	3928.44	-0.690487	0.0210876	-0.893092	not required
FAIM	Fas apoptotic inhibitory molecule	70.8618	10.6194	-2.74039	1.86e-57	179.595	207.86	-0.209778	0.430887	-0.316342	not required
FAM178A	family with sequence similarity 178, member A	84.1934	12.9858	-2.69898	4.68e-57	343.705	531.527	-0.627494	0.000790163	-1.11624	not required
ARNTL2	aryl hydrocarbon receptor nuclear translocator-like 2	86.151	15.4576	-2.4778	1.04e-52	173.004	102.752	0.745978	0.0539865	-1.13714	not required
NUDT10	nudix (nucleoside diphosphate linked moiety X)-type motif 10	54.3757	226.9	2.06106	1.26e-52	819.387	835.971	-0.0288735	0.951209	1.01074	not required
ZNF502	zinc finger protein 502	20.4386	93.8349	2.19846	1.35e-52	112.059	64.0947	0.796464	0.0162321	-0.417626	not required
PIK3R2	phosphoinositide-3-kinase, regulatory subunit 2 (beta)	7.06826	99.059	3.80676	3.18e-52	3147.13	3205.78	-0.0266313	0.928526	-0.528668	not required
CASP9	caspase 9, apoptosis-related cysteine peptidase	27.6716	158.942	2.52173	6.32e-52	470.13	249.312	0.912397	1.57e-06	-1.3425	not required
ARL5B	ADP-ribosylation factor-like 5B	10.4854	64.9722	2.63073	4.14e-51	494.365	599.865	-0.278547	0.402172	-0.245707	not required
DIABLO	diablo, IAP-binding mitochondrial protein	23.1632	96.8321	2.06341	1.78e-49	1568.18	2431.59	-0.632484	6.41e-05	0.208979	not required
USP9X	ubiquitin specific peptidase 9, X-linked	64.2656	231.84	1.85072	3.03e-49	26318.2	14472.3	0.862716	1.33e-08	-1.26993	not required
RNF26	ring finger protein 26	26.9671	117.021	2.11698	3.07e-47	4014.68	3443.19	0.22148	0.245548	-0.85825	not required
SGTB	small glutamine-rich tetratricopeptide repeat (TPR)-containing, beta	43.0671	157.337	1.86882	1.7e-44	415.061	447.675	-0.108875	0.708446	-0.704447	not required
PCDH8	protocadherin 8	36.7183	146.813	1.99908	9.54e-44	51.9092	175.47	-1.73783	8.73e-11	-0.592339	not required
MRPS24	mitochondrial ribosomal protein S24	2.60681	51.6477	4.30373	5.86e-43	2072.2	2249.6	-0.118454	0.621373	0.156398	not required
NCAPG	non-SMC condensin I complex, subunit G	105.054	364.969	1.79664	8.62e-42	1215.19	1542.3	-0.343649	0.195741	-0.901663	not required
ZC3H12B	zinc finger CCCH-type containing 12B	3.99952	64.0807	3.99978	2.33e-41	66.0437	85.5034	-0.367655	0.315969	-1.12566	not required
FAM46A	family with sequence similarity 46, member A	54.5656	8.48308	-2.67931	2.13e-40	121.663	186.82	-0.614648	0.0235366	-1.40014	not required
ZRANB3	zinc finger, RAN-binding domain containing 3	54.3927	200.375	1.88113	7.51e-40	172.814	188.723	-0.126356	0.719564	-0.622829	not required
KIAA1217	KIAA1217	57.0452	7.80573	-2.85959	8.71e-40	872.724	1562.57	-0.839594	0.00056926	-0.952489	not required
LIPG	lipase, endothelial	18.9198	119.284	2.65722	1.72e-38	106.725	477.464	-2.15106	0.0148887	-0.702159	not required
GOT2	glutamic-oxaloacetic transaminase 2, mitochondrial	9.95952	96.833	3.28108	7.71e-38	6968.49	5994.97	0.217059	0.265398	-1.24045	not required
MTIF3	mitochondrial translational initiation factor 3	24.3184	120.859	2.31347	8.4e-37	279.066	294.584	-0.0778057	0.84736	-1.32742	not required
WDR13	WD repeat domain 13	2.48303	48.0841	4.27608	1.42e-36	1517.86	1310.71	0.211544	0.295933	-0.21661	not required
PREP	prolyl endopeptidase	17.5636	106.836	2.60352	2.82e-36	2237.66	2218.82	0.0121934	1	-0.807999	not required
DENND2C	DENN/MADD domain containing 2C	99.1321	28.2895	-1.80778	1.11e-35	75.0481	71.079	0.0773333	0.929897	-0.394089	not required
ITGAX	integrin, alpha X (complement component 3 receptor 4 subunit)	68.0585	12.1976	-2.47978	1.91e-34	19.547	13.3233	0.520564	0.589611	-1.01162	not required
EHMT1	euchromatic histone-lysine N-methyltransferase 1	40.9523	4.90303	-3.05163	5.52e-34	6571.31	5269.69	0.318409	0.0551808	-0.0788944	not required
TTC28	tetratricopeptide repeat domain 28	16.8466	63.3493	1.90988	1.23e-32	629.322	966.864	-0.618715	0.000261441	-0.945642	not required
FAHD2B	fumarylacetoacetate hydrolase domain containing 2B	32.6537	107.974	1.72494	2.06e-32	299.395	135.835	1.13442	4.78e-08	-0.977907	not required
FAM71F1	family with sequence similarity 71, member F1	38.2741	123.868	1.69439	2.35e-32	162.693	38.6056	2.04722	2.01e-13	0.229031	not required
MIDN	midnolin	39.9516	5.17305	-2.93885	5.16e-32	7213.11	8927.45	-0.30759	0.0639334	0.184739	not required
DHX38	DEAH (Asp-Glu-Ala-His) box polypeptide 38	41.976	6.53265	-2.67597	2.5e-30	3506.04	3958.62	-0.175109	0.490024	1.51092	not required
PKN2	protein kinase N2	76.936	15.22	-2.33249	2.97e-30	544.733	746.676	-0.45422	0.119718	-1.43287	not required
MYL9	myosin, light chain 9, regulatory	98.527	26.7362	-1.88134	3.6e-29	2647.23	9302.97	-1.81282	3.14e-19	-1.15938	not required
CD300LG	CD300 molecule-like family member g	69.7696	9.26152	-2.92014	8.5e-29	29.9487	19.752	0.576629	0.446742	-0.109189	not required
TXNDC11	thioredoxin domain containing 11	6.33275	37.8067	2.57434	1.34e-28	471.669	611.194	-0.373157	0.0745461	-0.685671	not required
ATXN10	ataxin 10	23.8764	2.15496	-3.45733	1.47e-28	2811.27	2619.38	0.101956	0.660247	-0.576027	not required
MAP3K12	mitogen-activated protein kinase kinase kinase 12	82.4393	10.3902	-2.99454	3.54e-28	322.976	176.214	0.870395	1.39e-05	-0.108457	not required
PATZ1	POZ (BTB) and AT hook containing zinc finger 1	78.1182	21.0347	-1.89125	3.74e-28	2696.62	3235.42	-0.26271	0.1848	-1.39003	not required
RASGRP2	RAS guanyl releasing protein 2 (calcium and DAG-regulated)	8.37956	63.3484	2.91634	5.1e-28	305.62	12.6574	4.4887	1.21e-55	-1.45877	not required
ARL6	ADP-ribosylation factor-like 6	3.53148	29.7479	3.07544	3.18e-27	37.8697	29.4044	0.354368	0.487145	-0.782234	not required
GJB2	gap junction protein, beta 2, 26kDa	20.6876	104.217	2.33213	6.82e-27	17.5459	6.56807	1.29311	0.0817611	-1.30631	not required
YIPF4	Yip1 domain family, member 4	183.214	57.5008	-1.67124	7.09e-27	227.492	509.725	-1.1604	6.76e-07	-0.198199	not required
ACTN2	actinin, alpha 2	53.8685	11.398	-2.23668	1.01e-26	59.6222	27.2748	1.10033	0.00735322	0.240117	not required
UPK3B	uroplakin 3B	54.9949	10.4087	-2.40342	1.56e-26	117.21	41.9347	1.46114	3.93e-06	-0.810532	not required
GTPBP5	NA	7.61221	43.38	2.50942	3.84e-26	670.483	808.247	-0.269228	0.143084	-0.0484181	not required
HNRNPR	heterogeneous nuclear ribonucleoprotein R	17.428	84.4797	2.277	4.2e-26	5663.06	6433.35	-0.183958	0.35102	-0.217943	not required
TMEM151A	transmembrane protein 151A	1.90007	29.491	3.94984	4.8e-26	68.798	2.07878	4.50275	1.14e-18	-0.10423	not required
CHN1	chimerin 1	32.7619	3.7298	-3.14789	3.13e-25	606.075	686.741	-0.179991	0.384539	0.00349875	not required
ARMCX5	armadillo repeat containing, X-linked 5	52.3267	11.431	-2.19108	6.46e-25	551.251	386.522	0.511045	0.00597004	0.428435	not required
RABEP2	rabaptin, RAB GTPase binding effector protein 2	14.8384	0.739064	-4.30093	1.06e-24	495.938	371.641	0.415278	0.0369897	-0.773882	not required
TOX3	TOX high mobility group box family member 3	48.4303	10.1746	-2.25352	2.13e-24	382.101	175.518	1.1179	3.5e-08	-1.0812	not required
FAM101A	family with sequence similarity 101, member A	43.6157	137.669	1.6583	3.41e-24	204.26	54.9272	1.87583	3.31e-14	-1.35638	not required
TTC21A	tetratricopeptide repeat domain 21A	128.072	39.4678	-1.70009	7.04e-24	31.5794	18.4989	0.740563	0.157917	-0.0667354	not required
EFNA3	ephrin-A3	33.8167	108.907	1.68682	8.47e-24	234.364	276.166	-0.235857	0.582681	-1.46371	not required
HNRNPA3	heterogeneous nuclear ribonucleoprotein A3	44.7834	10.1781	-2.13259	9.73e-24	19536.6	22426.5	-0.199014	0.297297	-1.04266	not required
MLL4	NA	21.4899	71.7508	1.73901	1.08e-23	3371.17	2939.03	0.197846	0.287402	0.514356	not required
GH2	growth hormone 2	68.0239	8.25154	-3.04104	1.25e-23	16.6984	0.891303	3.22617	0.000118145	-0.502691	not required
RPL9		81.9132	27.3168	-1.58616	1.77e-23	11160.9	14694.6	-0.39681	0.0090602	2.46106	not required
B3GALT6	UDP-Gal:betaGal beta 1,3-galactosyltransferase polypeptide 6	32.4143	104.569	1.68876	6.56e-23	868.462	1315.47	-0.598481	0.000137296	-0.94316	not required
AGTR2	angiotensin II receptor, type 2	18.0607	67.715	1.90614	9.58e-23	258.638	174.842	0.562215	0.0263837	-0.783892	not required
RCAN1	regulator of calcineurin 1	32.4516	6.39651	-2.33647	1.84e-22	195.672	301.682	-0.622016	0.00542332	-1.19069	not required
ZNF580	zinc finger protein 580	11.8159	46.3728	1.97183	2.36e-22	367.095	364.358	0.0107667	1	-0.808397	not required
TAC3	tachykinin 3	27.3066	86.9747	1.6702	3.19e-22	22.206	5.48166	1.84006	0.0112338	-0.13231	not required
LAS1L	LAS1-like (S. cerevisiae)	38.1686	8.18176	-2.22074	7.41e-22	6998.75	6460.29	0.11548	0.614743	-0.368257	not required
CPLX2	complexin 2	19.0029	57.6654	1.60163	1.8e-21	165.583	37.4892	2.11372	5.57e-13	-0.422504	not required
LIMK2	LIM domain kinase 2	36.4826	9.02237	-2.01737	2.94e-21	1259.72	1220.81	0.0452333	0.858715	1.21891	not required
ITPA	inosine triphosphatase (nucleoside triphosphate pyrophosphatase)	5.18138	46.103	3.15297	3.4e-21	1003.93	1252.81	-0.319228	0.0770053	-1.1525	not required
BNC2	basonuclin 2	3.39817	26.0251	2.9336	3.75e-21	1040.73	485.649	1.09802	8.18e-11	-0.674048	not required
FAM131B	family with sequence similarity 131, member B	48.1202	9.92828	-2.27785	4.59e-21	1165.32	265.622	2.1291	7.97e-36	-0.309926	not required
SLU7	SLU7 splicing factor homolog (S. cerevisiae)	16.1593	55.9116	1.79021	6.7e-21	528.898	568.416	-0.103768	0.791786	0.0395071	not required
GLT8D2	glycosyltransferase 8 domain containing 2	23.9275	77.6597	1.69739	3.59e-20	28.3426	12.2323	1.14893	0.0369752	-0.477141	not required
C19orf45	chromosome 19 open reading frame 45	32.3954	4.50705	-2.84611	4.58e-20	10.9165	1.89654	2.04055	0.0219539	0.0455174	not required
NPNT	nephronectin	55.2013	15.5158	-1.83292	5.13e-20	161.848	148.693	0.121516	0.657944	0.590779	not required
CD200	CD200 molecule	53.0213	12.6369	-2.06267	6.96e-20	781.942	1467.4	-0.907268	2.44e-08	-0.142625	not required
MRPL49	mitochondrial ribosomal protein L49	21.5006	70.6612	1.71617	7.94e-20	1966.5	2491.71	-0.341356	0.0440986	-0.733389	not required
DDX41	DEAD (Asp-Glu-Ala-Asp) box polypeptide 41	31.9478	5.73586	-2.47727	8.25e-20	3214.23	2931.71	0.132688	0.568	0.525579	not required
TMEM2	transmembrane protein 2	19.9488	64.7464	1.69754	9.58e-20	2574.16	3445.14	-0.420319	0.00625986	-0.334413	not required
LLGL2	lethal giant larvae homolog 2 (Drosophila)	28.5437	4.97609	-2.52547	3.54e-19	2280.72	493.524	2.20601	0.00076526	0.12569	not required
RBBP7	retinoblastoma binding protein 7	36.4678	8.98555	-2.01759	5.25e-19	5315.79	4906.07	0.115695	0.607419	-0.304298	not required
LPAR4	lysophosphatidic acid receptor 4	30.1074	3.28819	-3.17912	7.99e-19	222.569	76.5683	1.52718	6.56e-11	-0.538083	not required
RNF122	ring finger protein 122	79.9861	21.8284	-1.8762	8.91e-19	442.285	505.133	-0.191282	0.49185	0.0194281	not required
SEC63	SEC63 homolog (S. cerevisiae)	48.6833	15.5435	-1.64704	9.75e-19	2220.7	2588.64	-0.221091	0.266902	0.628566	not required
DDX11	DEAD/H (Asp-Glu-Ala-Asp/His) box helicase 11	28.9577	5.70283	-2.3418	1.26e-18	2101.33	1538.88	0.449175	0.00720727	-0.449934	not required
TOE1	target of EGR1, member 1 (nuclear)	36.0682	8.80236	-2.03611	1.32e-18	679.054	946.752	-0.47886	0.0106337	-0.459398	not required
TROAP	trophinin associated protein	15.0629	1.1369	-3.71123	3.53e-18	824.016	650.797	0.339999	0.73495	-0.13125	not required
UHRF1BP1L	UHRF1 binding protein 1-like	58.2056	12.8604	-2.17317	7.62e-18	373.49	325.56	0.197578	1	-1.30486	not required
AR	androgen receptor	55.201	9.65632	-2.51147	1.31e-17	540.819	86.1576	2.63611	1.19e-40	-0.687995	not required
CASP7	caspase 7, apoptosis-related cysteine peptidase	3.18146	25.6419	3.00976	1.35e-17	92.8182	82.0142	0.17651	0.736452	-0.916515	not required
TGOLN2	trans-golgi network protein 2	31.9588	7.98174	-1.99771	1.64e-17	2093.77	2899.65	-0.469579	0.00445643	-0.847536	not required
TRAPPC6B	trafficking protein particle complex 6B	23.3397	3.12214	-2.89097	1.72e-17	326.316	361.994	-0.14926	0.588695	-0.974251	not required
SPN	sialophorin	43.5607	13.8194	-1.65666	1.87e-17	865.617	1330.83	-0.619948	0.791034	-0.481487	not required
C9orf40	chromosome 9 open reading frame 40	15.6554	0.958309	-3.98928	3.33e-17	349.569	394.832	-0.175189	0.524803	-0.382549	not required
SYTL2	synaptotagmin-like 2	56.47	16.7324	-1.75521	4.1e-17	60.9406	23.9932	1.30935	0.0210753	-0.335107	not required
DUS4L	dihydrouridine synthase 4-like (S. cerevisiae)	6.33931	65.6682	3.37067	4.84e-17	105.313	88.6098	0.246594	0.610876	1.17461	not required
ALAS1	5'-aminolevulinate synthase 1	51.35	14.2398	-1.85246	6.11e-17	1548.85	1271.91	0.283997	0.122718	-0.573869	not required
CP	ceruloplasmin (ferroxidase)	15.1089	0.970571	-3.94162	7.2e-17	21.3819	21.1042	0.0180111	1	-1.3311	not required
FAR2	fatty acyl CoA reductase 2	17.8776	57.3082	1.68134	1.66e-16	164.27	186.741	-0.183922	0.927468	-1.25718	not required
RPP40	ribonuclease P/MRP 40kDa subunit	65.3161	17.1635	-1.9321	1.93e-16	165.893	185.436	-0.159753	0.528881	0.256068	not required
VPS8	vacuolar protein sorting 8 homolog (S. cerevisiae)	24.2921	4.55947	-2.41013	2e-16	684.138	821.583	-0.263766	0.183188	0.0628493	not required
DLG1	discs, large homolog 1 (Drosophila)	28.6756	5.46707	-2.38208	2.16e-16	1099.12	1428.2	-0.377552	0.0281595	-0.653692	not required
ST3GAL3	ST3 beta-galactoside alpha-2,3-sialyltransferase 3	55.1777	17.8914	-1.62461	3.45e-16	135.689	238.863	-0.811313	0.0686778	-1.31586	not required
GAL	galanin/GMAP prepropeptide	29.8627	8.2767	-1.85162	4.87e-16	10669.9	22914.7	-1.10265	5.36e-14	0.231801	not required
PSMB3	proteasome (prosome, macropain) subunit, beta type, 3	40.2578	10.6417	-1.92405	6.43e-16	4654.97	4876.89	-0.0671731	0.877102	-0.39003	not required
ITPK1	inositol-tetrakisphosphate 1-kinase	57.6478	18.0541	-1.67684	7.67e-16	3897.83	1240.19	1.65132	3.31e-28	0.154259	not required
ALOX15B	arachidonate 15-lipoxygenase, type B	27.0887	4.40229	-2.62049	9.98e-16	10.8388	3.03839	1.55166	0.236756	0.135211	not required
ACAT1	acetyl-CoA acetyltransferase 1	37.1784	7.52824	-2.30052	1.8e-15	734.759	1062.35	-0.531311	0.00146758	-1.48364	not required
TSC22D4	TSC22 domain family, member 4	42.8176	9.86499	-2.11191	1.88e-15	573.705	603.118	-0.0720087	0.95213	-1.07426	not required
RPL35	ribosomal protein L35	70.9958	22.2474	-1.6715	2.01e-15	15712.2	18610.1	-0.244192	0.138367	1.64036	not required
ZNF107	zinc finger protein 107	26.0589	5.4421	-2.26366	2.41e-15	447.909	249.667	0.840649	0.0991018	-0.761752	not required
TOB1	transducer of ERBB2, 1	40.2644	10.5335	-1.93463	3.29e-15	416.26	570.004	-0.452553	0.0320164	-0.322129	not required
SLC22A17	solute carrier family 22, member 17	7.49971	36.7363	2.2923	3.72e-15	740.381	285.341	1.37248	1.43e-15	-0.716113	not required
INTS1	integrator complex subunit 1	9.57769	36.2813	1.9209	3.79e-15	11966.1	9382.83	0.35083	0.0276462	0.737234	not required
SPIN4	spindlin family, member 4	16.605	2.69862	-2.62189	4.39e-15	793.338	494.529	0.680784	5.53e-05	-0.237579	not required
HS1BP3	HCLS1 binding protein 3	23.9996	5.61991	-2.0949	9.21e-15	286.44	493.42	-0.782475	6.57e-05	-0.335411	not required
VPS54	vacuolar protein sorting 54 homolog (S. cerevisiae)	17.2575	2.57356	-2.74097	1.25e-14	323.312	499.32	-0.625466	0.159545	-1.42324	not required
HRC	histidine rich calcium binding protein	29.8103	8.52289	-1.80539	1.98e-14	24.6274	24.8872	-0.0145562	1	-0.613879	not required
TMEM213	transmembrane protein 213	14.7647	70.5147	2.25426	3.26e-14	18.2206	16.1822	0.161737	0.865002	-1.43206	not required
S100A14	S100 calcium binding protein A14	18.2241	56.6657	1.63641	3.68e-14	10.9217	11.5918	-0.0788975	0.995549	-0.818026	not required
ASCC1	activating signal cointegrator 1 complex subunit 1	64.8663	18.3386	-1.825	4.01e-14	580.209	495.072	0.228506	0.269973	-0.738327	not required
TPRKB	TP53RK binding protein	12.4417	42.1662	1.76008	4.33e-14	171.195	202.228	-0.239057	0.517896	0.347097	not required
MIS12	MIS12 kinetochore complex component	19.7869	3.43382	-2.51437	4.36e-14	340.138	353.011	-0.0534414	0.796257	-1.02269	not required
PLEKHN1	pleckstrin homology domain containing, family N member 1	48.0291	11.039	-2.12214	4.84e-14	20.7581	3.39032	2.30915	0.00172733	-0.413993	not required
SMPDL3A	sphingomyelin phosphodiesterase, acid-like 3A	42.0897	11.1122	-1.91662	4.95e-14	20.6768	78.4168	-1.8733	2.08e-07	-0.396013	not required
CASP3	caspase 3, apoptosis-related cysteine peptidase	4.90919	32.7167	2.7349	5.44e-14	2082.21	2218.83	-0.0916413	0.810185	-1.27956	not required
COL9A3	collagen, type IX, alpha 3	6.3464	26.7652	2.07432	5.62e-14	2805.76	1196	1.22949	7.03e-12	-0.149142	not required
SLC12A9	solute carrier family 12, member 9	25.196	4.77955	-2.39931	5.91e-14	1612.53	1187.92	0.440573	0.0109869	-0.753866	not required
FMO5	flavin containing monooxygenase 5	11.7165	0.424331	-4.72698	7.34e-14	152.917	495.976	-1.69103	0.761307	-1.16192	not required
TUFM	Tu translation elongation factor, mitochondrial	1.6887	16.6205	3.29766	1.08e-13	11623	10179.6	0.191282	0.32353	-0.158089	not required
ZNF385B	zinc finger protein 385B	27.8935	7.77869	-1.84535	1.14e-13	37.0153	5.83389	2.4758	2.53e-06	-0.761068	not required
TPM2	tropomyosin 2 (beta)	28.4388	6.16723	-2.19864	1.25e-13	4958.21	9265.67	-0.901941	4.77e-07	-0.821753	not required
GRM6	glutamate receptor, metabotropic 6	28.628	8.0089	-1.83466	1.66e-13	26.2866	25.3329	0.051325	0.998851	0.736822	not required
RALA	v-ral simian leukemia viral oncogene homolog A (ras related)	50.5199	12.8296	-1.97291	1.81e-13	1535.16	1764.79	-0.200985	0.311085	-0.000925507	not required
ALG6	ALG6, alpha-1,3-glucosyltransferase	18.7105	3.5509	-2.40126	1.83e-13	310.615	265.798	0.224019	0.796015	-0.147415	not required
ABCF1	ATP-binding cassette, sub-family F (GCN20), member 1	14.5505	1.50516	-3.26667	1.9e-13	7616.86	6943.05	0.133608	0.545986	0.453967	not required
EGFL8	EGF-like-domain, multiple 8	22.1326	4.85475	-2.19472	2.93e-13	123.714	76.2973	0.690136	0.0161992	-1.06845	not required
MRPL32	mitochondrial ribosomal protein L32	15.5617	48.8814	1.65057	3.34e-13	1263.23	1387.73	-0.1355	0.450985	-0.737056	not required
SMPD3	sphingomyelin phosphodiesterase 3, neutral membrane (neutral sphingomyelinase II)	19.3953	3.36364	-2.52869	3.34e-13	33.7402	234.464	-2.76083	2.27e-09	-0.182278	not required
DOLPP1	dolichyldiphosphatase 1	25.9213	7.2643	-1.83451	4e-13	939.398	1190.25	-0.341137	0.0613029	-1.42534	not required
ASB12	ankyrin repeat and SOCS box containing 12	15.6648	2.55544	-2.60396	4.54e-13	20.6812	23.5328	-0.178268	0.964401	-0.943686	not required
RNASEL	ribonuclease L (2',5'-oligoisoadenylate synthetase-dependent)	20.6836	4.7673	-2.11383	5.19e-13	27.9233	46.0117	-0.70079	0.126852	-0.616347	not required
STAG3	stromal antigen 3	26.8454	7.34437	-1.86928	5.32e-13	205.318	58.3656	1.79717	3.68e-13	-0.217682	not required
PCDHGB5	protocadherin gamma subfamily B, 5	4.30165	21.4128	2.31524	5.68e-13	71.597	43.9075	0.692953	0.0667703	0.0419202	not required
RNF130	ring finger protein 130	43.0353	13.4642	-1.67811	6.71e-13	1517.73	1633.66	-0.106128	0.631272	-0.993681	not required
ZBTB2	zinc finger and BTB domain containing 2	15.7511	1.34708	-3.52086	7.52e-13	763.249	728.887	0.066369	0.90041	-0.890941	not required
SYNPO	synaptopodin	20.9772	3.7318	-2.48982	7.55e-13	134.573	1025.9	-2.92116	1.77e-32	-1.37343	not required
ZNF687	zinc finger protein 687	18.7498	3.62164	-2.37062	9.39e-13	2380.9	1855.67	0.359391	0.0398841	-0.545693	not required
ZFHX4	zinc finger homeobox 4	14.8632	1.8256	-3.01857	9.48e-13	109.22	655.816	-2.5751	8.67e-08	-0.804464	not required
MGAT4C	MGAT4 family, member C	26.888	5.44992	-2.30003	1.03e-12	15.4138	12.741	0.256419	0.868344	-0.950426	not required
CARD11	caspase recruitment domain family, member 11	29.4262	6.04873	-2.28848	1.18e-12	3489.01	3293.95	0.0829779	0.643668	-0.928174	not required
EEF1E1	eukaryotic translation elongation factor 1 epsilon 1	15.7472	1.80222	-3.13249	5.43e-12	371.853	410.863	-0.143557	0.650732	-0.633138	not required
SMARCD1	SWI/SNF related, matrix associated, actin dependent regulator of chromatin, subfamily d, member 1	39.581	11.514	-1.77962	5.85e-12	3962.17	4238.5	-0.0972367	0.631385	0.189508	not required
FGF11	fibroblast growth factor 11	23.9342	5.43973	-2.12691	6.26e-12	602.564	195.529	1.61876	1.54e-18	-0.31433	not required
ZMYM4	zinc finger, MYM-type 4	23.1222	6.33805	-1.86704	7.84e-12	2278.87	2145.8	0.0867651	0.728775	-0.884386	not required
SLC25A32	solute carrier family 25 (mitochondrial folate carrier), member 32	14.4024	2.17644	-2.72937	7.87e-12	490.583	519.616	-0.0827844	0.836113	-0.711234	not required
WDR46	WD repeat domain 46	13.6667	1.87682	-2.87574	1.16e-11	3208.4	3162.55	0.0207588	0.980559	-0.259873	not required
HMBS	hydroxymethylbilane synthase	7.48975	32.4111	2.11312	1.21e-11	1627.57	1337.13	0.283383	0.133601	-1.11658	not required
FAU	Finkel-Biskis-Reilly murine sarcoma virus (FBR-MuSV) ubiquitously expressed	37.3305	10.4202	-1.8468	1.46e-11	11977.7	10913.5	0.134218	0.563057	0.517678	not required
TMEM104	transmembrane protein 104	34.5528	10.6664	-1.69576	1.79e-11	932.105	1026.76	-0.139397	0.591465	0.0397868	not required
TTC1	tetratricopeptide repeat domain 1	24.8006	7.40454	-1.74553	2.33e-11	1171.67	1561.37	-0.413933	0.0135461	-1.04078	not required
TM2D1	TM2 domain containing 1	32.6552	5.30975	-2.61698	2.37e-11	57.9149	110.897	-0.925471	0.00730094	0.0139993	not required
WDR12	WD repeat domain 12	29.53	6.10511	-2.27747	3.04e-11	1368.06	1491.47	-0.124522	0.566291	-0.059698	not required
WWC2	WW and C2 domain containing 2	27.2894	8.09482	-1.75079	3.08e-11	2986.77	2265.03	0.398902	0.0197066	-1.13696	not required
MFHAS1	malignant fibrous histiocytoma amplified sequence 1	29.0122	7.93116	-1.86585	3.71e-11	1880.34	1821.24	0.0460541	0.949617	-0.137822	not required
SLC6A6	solute carrier family 6 (neurotransmitter transporter), member 6	32.0603	5.96415	-2.42778	3.73e-11	2953.14	5540.53	-0.907548	4.43e-08	-0.630404	not required
POFUT1	protein O-fucosyltransferase 1	4.11278	19.2591	2.22683	4.63e-11	1329.52	1794.61	-0.432486	0.00906767	-0.794925	not required
PIGL	phosphatidylinositol glycan anchor biosynthesis, class L	8.96691	27.7126	1.62734	4.82e-11	159.097	171.867	-0.110719	0.708724	0.920797	not required
SMOX	spermine oxidase	19.5758	4.40888	-2.15095	4.88e-11	786.516	732.497	0.102518	0.552939	-0.594948	not required
SSRP1	structure specific recognition protein 1	14.7862	1.30899	-3.48001	4.97e-11	9424.74	10410.2	-0.143458	0.452965	-0.255846	not required
FAM46B	family with sequence similarity 46, member B	24.5681	4.5346	-2.43015	5.65e-11	7553.04	5550.37	0.444403	0.00907599	-1.04698	not required
ELOVL5	ELOVL fatty acid elongase 5	15.7064	2.55602	-2.6194	6.85e-11	2167.01	2297.01	-0.0840132	0.699373	-0.306923	not required
AIFM3	apoptosis-inducing factor, mitochondrion-associated, 3	6.88128	29.7706	2.1094	7.82e-11	14.3767	12.3563	0.20322	0.8831	-1.15922	not required
DNM1L	dynamin 1-like	1.47976	13.7195	3.21272	8.01e-11	1816.09	1947.1	-0.100442	0.630908	0.183933	not required
GIPC2	GIPC PDZ domain containing family, member 2	17.053	3.44432	-2.31434	9.9e-11	27.2225	4.37014	2.39382	0.000319425	-1.10633	not required
ANKS6	ankyrin repeat and sterile alpha motif domain containing 6	46.1408	15.276	-1.59461	1.04e-10	1599.42	1268.07	0.33468	0.0665686	-0.318311	not required
MRGPRF	MAS-related GPR, member F	23.0675	5.97935	-1.9494	1.19e-10	1123.57	1468.57	-0.386017	0.0159991	-0.573786	not required
MTMR6	myotubularin related protein 6	20.6035	4.53862	-2.18026	1.47e-10	269.981	319.207	-0.240813	0.410789	0.0133957	not required
ATP8B1	ATPase, aminophospholipid transporter, class I, type 8B, member 1	1.70672	28.4435	4.05553	1.51e-10	81.5634	53.9927	0.586262	0.0930184	-0.521197	not required
NINJ1	ninjurin 1	34.3787	10.7259	-1.67513	1.51e-10	821.426	903.312	-0.136934	0.539353	-0.885928	not required
SYT15	synaptotagmin XV	15.3974	3.53845	-2.11841	1.76e-10	84.2564	55.2864	0.599021	0.0938048	-0.0229284	not required
TRUB1	TruB pseudouridine (psi) synthase family member 1	1.38801	10.6251	2.92978	1.98e-10	321.648	343.291	-0.0936665	0.723985	-0.739743	not required
ANTXR2	anthrax toxin receptor 2	9.36187	28.7507	1.61726	2.04e-10	226.841	332.973	-0.551705	0.0116475	-0.196685	not required
GLRX3	glutaredoxin 3	16.3503	3.06704	-2.41895	2.57e-10	2162.35	3036.86	-0.489792	0.00177841	-0.610214	not required
HYOU1	hypoxia up-regulated 1	30.5395	9.24642	-1.72223	3.07e-10	12542.8	12766	-0.0254414	0.978527	-1.16809	not required
RC3H2	ring finger and CCCH-type domains 2	17.0881	2.88361	-2.57677	3.36e-10	823.494	963.334	-0.226025	0.321237	-0.508975	not required
RPS15	ribosomal protein S15	19.7822	5.03847	-1.97668	3.41e-10	24174.8	24584.4	-0.0242374	0.972036	0.618293	not required
HOOK1	hook microtubule-tethering protein 1	13.5386	2.29154	-2.5579	3.44e-10	474.986	145.225	1.70273	1.24e-05	-0.536375	not required
MRPS28	mitochondrial ribosomal protein S28	4.31952	21.4636	2.31116	4.33e-10	416.151	539.685	-0.374219	0.0433257	-1.02303	not required
MNT	MAX network transcriptional repressor	8.21575	27.0464	1.71722	4.45e-10	931.689	625.136	0.574921	0.000600808	-1.4836	not required
SOX9	SRY (sex determining region Y)-box 9	17.2743	1.56552	-3.4823	5.38e-10	260.564	447.131	-0.776758	0.21853	1.06059	not required
C7orf10	NA	30.1142	9.08424	-1.72174	6.21e-10	31.0907	22.421	0.454353	0.472556	-0.586602	not required
IL34	interleukin 34	5.97809	22.7571	1.92609	6.57e-10	866.958	551.88	0.650659	9.86e-05	-0.6225	not required
ERBB2IP	erbb2 interacting protein	16.8973	66.3502	1.97301	7.09e-10	593.202	763.149	-0.3629	0.109242	-0.201543	not required
PADI2	peptidyl arginine deiminase, type II	9.08326	38.9445	2.09931	1.12e-09	251.733	16.3366	3.86573	3.42e-42	-0.383793	not required
PPP1R12C	protein phosphatase 1, regulatory subunit 12C	30.8797	9.70402	-1.66855	1.2e-09	1904.77	1741.81	0.128956	0.516993	-1.25916	not required
C6orf170	NA	9.41537	32.8813	1.80261	1.93e-09	140.762	102.706	0.450975	0.351483	-0.460543	not required
EIF5	eukaryotic translation initiation factor 5	22.1087	4.90611	-2.16739	2.37e-09	6912.9	8299.76	-0.263743	0.121148	-0.450419	not required
SNX10	sorting nexin 10	6.56444	23.4199	1.83227	2.38e-09	109.816	75.7934	0.529112	0.0838273	-0.219478	not required
C14orf142	chromosome 14 open reading frame 142	19.718	5.43549	-1.85638	2.72e-09	70.3587	106.198	-0.587119	0.0766665	-1.32947	not required
MYSM1	Myb-like, SWIRM and MPN domains 1	31.3891	7.45586	-2.07115	2.72e-09	722.283	337.1	1.09711	5.45e-05	-0.0784608	not required
PNPLA2	patatin-like phospholipase domain containing 2	11.7308	35.3995	1.59167	2.89e-09	2082.14	1140.55	0.867765	2.33e-08	-0.65987	not required
SLFN13	schlafen family member 13	24.2828	6.39218	-1.91696	3.52e-09	186.793	225.958	-0.273284	0.257799	-1.09904	not required
TTC29	tetratricopeptide repeat domain 29	14.5307	2.9707	-2.27844	3.58e-09	13.3518	249.038	-4.12285	5.4e-13	-0.550009	not required
IPP	intracisternal A particle-promoted polypeptide	35.7186	11.3576	-1.65336	4.22e-09	71.3302	103.534	-0.531308	0.116444	-0.713592	not required
ABCB8	ATP-binding cassette, sub-family B (MDR/TAP), member 8	21.5937	3.665	-2.56692	4.49e-09	882.739	1601.22	-0.85838	8.3e-08	0.0333196	not required
C19orf10	NA	29.691	8.54876	-1.80054	5.21e-09	1521.57	2563.08	-0.751933	1.75e-05	-0.408417	not required
BUB3	BUB3 mitotic checkpoint protein	10.72	1.04429	-3.32727	6.17e-09	2811.45	3076.12	-0.129753	0.560705	-0.410291	not required
GPRC5C	G protein-coupled receptor, class C, group 5, member C	13.4365	42.6542	1.66599	6.55e-09	604.689	435.005	0.474231	0.0535728	-0.0506208	not required
ATP6V0E2	ATPase, H+ transporting V0 subunit e2	20.7606	6.5881	-1.65823	6.82e-09	629.891	240.892	1.38303	3.57e-14	-0.10409	not required
ZNF555	zinc finger protein 555	24.0757	4.66297	-2.36563	7.27e-09	154.409	179.54	-0.216245	0.611634	-0.531585	not required
ZNF232	zinc finger protein 232	20.2561	6.67384	-1.60294	7.8e-09	640.824	761.669	-0.248879	0.258266	-1.48086	not required
OBSL1	obscurin-like 1	27.34	8.93399	-1.60908	8.32e-09	4597.38	4077.35	0.173142	0.341137	-1.0543	not required
PHYHD1	phytanoyl-CoA dioxygenase domain containing 1	14.9891	3.94503	-1.92155	8.6e-09	184.103	101.301	0.855511	0.000628409	-1.16042	not required
CBX3	chromobox homolog 3	24.3843	8.01066	-1.59998	8.87e-09	1892.33	1725.51	0.133068	0.847591	-1.21347	not required
ZZZ3	zinc finger, ZZ-type containing 3	23.1653	6.29752	-1.88353	8.9e-09	781.419	843.725	-0.11054	0.617564	0.460695	not required
PSMG1	proteasome (prosome, macropain) assembly chaperone 1	12.239	2.22288	-2.44846	9.42e-09	772.232	809.663	-0.0682003	0.728342	0.364487	not required
TM4SF18	transmembrane 4 L six family member 18	35.3498	6.42971	-2.46537	9.9e-09	35.8669	3.16489	3.14598	4.67e-07	-1.24032	not required
OSR2	odd-skipped related transciption factor 2	18.7701	5.46849	-1.77877	9.96e-09	21.1251	23.8896	-0.169863	0.90886	-0.64063	not required
MTCH1	mitochondrial carrier 1	10.0428	1.02975	-3.26662	1.01e-08	7569.8	9978.69	-0.398549	0.0162512	0.0337337	not required
SEPW1	selenoprotein W, 1	10.4184	1.42137	-2.8508	1.11e-08	3750.09	4292.65	-0.194895	0.380628	-0.308926	not required
PRAF2	PRA1 domain family, member 2	2.82925	16.6334	2.55501	1.12e-08	898.759	439.337	1.03093	2.37e-10	0.313233	not required
REV3L	REV3-like, polymerase (DNA directed), zeta, catalytic subunit	29.1373	9.24018	-1.65988	1.15e-08	198.996	334.748	-0.747412	0.00575674	0.441119	not required
EIF3H	eukaryotic translation initiation factor 3, subunit H	14.0792	46.3348	1.7164	1.2e-08	4414.43	4864.11	-0.139919	0.496289	0.457726	not required
KCNJ5	potassium channel, inwardly rectifying subfamily J, member 5	3.73622	21.1024	2.49718	1.24e-08	36.0375	34.38	0.0660497	0.881015	-0.87459	not required
HADH	hydroxyacyl-CoA dehydrogenase	18.3997	5.68435	-1.69107	1.38e-08	780.813	1251.6	-0.680033	3.33e-05	0.352603	not required
ZNF709		21.8686	7.11969	-1.62181	1.45e-08	43.0294	85.364	-0.971962	0.00275263	0.71653	not required
PROM2	prominin 2	29.3688	5.32156	-2.46081	1.47e-08	32.8446	11.6852	1.41578	0.00796441	-0.68181	not required
DAZAP1	DAZ associated protein 1	18.7971	4.68283	-2.01055	1.5e-08	8447.83	7157.01	0.239193	0.21402	-0.309594	not required
F2RL3	coagulation factor II (thrombin) receptor-like 3	13.8409	2.51111	-2.45223	1.58e-08	14.4221	6.56807	1.02701	0.202436	-0.1756	not required
CLCF1	cardiotrophin-like cytokine factor 1	32.5418	10.5195	-1.62525	1.59e-08	64.0481	138.091	-1.09645	9.55e-05	-1.34015	not required
IARS	isoleucyl-tRNA synthetase	21.2878	5.00928	-2.07735	1.64e-08	8863.46	8610.59	0.0417532	0.931874	-1.13559	not required
ZCWPW1	zinc finger, CW type with PWWP domain 1	20.7619	5.43564	-1.93075	1.65e-08	41.9697	25.8695	0.67735	0.172403	0.255433	not required
ABR	active BCR-related	10.0099	1.63534	-2.60024	1.7e-08	1582.39	1172.33	0.432404	0.0166078	-0.0798156	not required
DUSP6	dual specificity phosphatase 6	10.0091	1.41611	-2.81664	2.25e-08	1015.48	172.233	2.5528	2.8e-48	0.219707	not required
TBX4	T-box 4	4.35921	17.3975	1.99284	2.51e-08	18.5133	88.8796	-2.20354	6.24e-05	-0.826597	not required
ZNF318	zinc finger protein 318	4.54766	16.787	1.88253	2.54e-08	954.916	987.332	-0.048112	0.878667	-1.07001	not required
CCNJ	cyclin J	11.9361	1.83964	-2.67705	2.96e-08	924.927	1390.58	-0.587759	0.000184071	-0.918016	not required
SPEN	spen family transcriptional repressor	19.4064	4.78714	-2.01125	3.05e-08	3326.94	3534	-0.0870828	0.707261	0.581725	not required
CPS1	carbamoyl-phosphate synthase 1, mitochondrial	24.8713	8.08536	-1.616	3.78e-08	194.008	156.742	0.305969	0.255006	-0.576431	not required
IKZF5	IKAROS family zinc finger 5 (Pegasus)	16.801	3.83159	-2.12605	3.9e-08	199.378	235.795	-0.240916	0.287308	0.27056	not required
TRMT11	tRNA methyltransferase 11 homolog (S. cerevisiae)	11.3845	34.618	1.60369	4.13e-08	198.958	189.719	0.0682487	1	-1.02183	not required
TUBG2	tubulin, gamma 2	12.4156	2.93573	-2.0745	4.92e-08	367.617	251.603	0.545255	0.00382613	-1.48175	not required
DLK2	delta-like 2 homolog (Drosophila)	14.6927	3.25311	-2.16688	4.98e-08	58.6952	24.7813	1.21129	0.00119553	0.135833	not required
PLRG1	pleiotropic regulator 1	11.2959	2.06355	-2.4567	5.18e-08	1449.39	1480.53	-0.0306501	0.911083	1.04661	not required
DLC1	DLC1 Rho GTPase activating protein	23.6491	7.03409	-1.75394	5.36e-08	109.443	1282.49	-3.5387	1.52e-06	-0.850081	not required
HAS2	hyaluronan synthase 2	20.4706	5.74122	-1.83161	6.12e-08	132.728	432.693	-1.69737	0.0292817	0.377631	not required
PCMTD2		20.2857	5.43202	-1.89685	6.43e-08	645.923	488.102	0.403459	0.0526873	-0.378076	not required
B3GALT1	UDP-Gal:betaGlcNAc beta 1,3-galactosyltransferase, polypeptide 1	25.6777	8.48293	-1.60056	6.5e-08	265.246	10.9508	4.47759	3.44e-50	-0.782995	not required
PES1	pescadillo ribosomal biogenesis factor 1	14.4687	1.39873	-3.37111	7.31e-08	6474.71	6226.91	0.0562893	0.830496	-1.1905	not required
SLC39A3	solute carrier family 39 (zinc transporter), member 3	23.6119	6.04534	-1.95791	7.61e-08	1232.74	1257.85	-0.0290768	0.96014	0.00643802	not required
PARL	presenilin associated, rhomboid-like	19.2286	4.3682	-2.14399	8.07e-08	1340.63	1172.04	0.193735	0.369252	-0.35229	not required
CACNA1C	calcium channel, voltage-dependent, L type, alpha 1C subunit	6.33594	24.2904	1.9377	8.42e-08	110.983	195.134	-0.808562	0.0679221	0.649725	not required
BNIP1	BCL2/adenovirus E1B 19kDa interacting protein 1	19.795	4.6741	-2.08875	8.63e-08	184.976	151.927	0.282275	0.257568	-0.619426	not required
NMI	N-myc (and STAT) interactor	23.4748	7.05569	-1.7408	9.26e-08	118.549	109.176	0.117787	0.989796	-1.32297	not required
TNFRSF8	tumor necrosis factor receptor superfamily, member 8	18.6114	5.91874	-1.64972	1.01e-07	1842.29	1727.16	0.0930451	0.980723	-0.250135	not required
THEM4	thioesterase superfamily member 4	21.0681	6.95444	-1.59469	1.05e-07	138.875	118.067	0.23236	0.540049	-0.84327	not required
GNPTAB	N-acetylglucosamine-1-phosphate transferase, alpha and beta subunits	26.359	8.57445	-1.62237	1.12e-07	1647.6	880.029	0.903982	1.9e-08	-0.450437	not required
PSTK	phosphoseryl-tRNA kinase	15.7873	4.18362	-1.91878	1.12e-07	49.1183	71.9265	-0.541107	0.126183	-0.613657	not required
IFT88	intraflagellar transport 88	24.1785	7.32308	-1.72945	1.32e-07	73.3503	57.8538	0.337205	0.46689	0.578018	not required
HCN3	hyperpolarization activated cyclic nucleotide gated potassium channel 3	31.5126	8.35581	-1.91392	1.36e-07	165.921	45.8494	1.83307	1.78e-11	-1.0682	not required
CSMD2	CUB and Sushi multiple domains 2	17.2743	3.62697	-2.24353	1.59e-07	483.058	148.713	1.69298	1.36e-15	-0.456033	not required
CLASP2	cytoplasmic linker associated protein 2	21.734	6.02181	-1.85466	1.68e-07	1392.07	1587.32	-0.189238	0.267607	-1.0416	not required
RACGAP1	Rac GTPase activating protein 1	17.4947	4.75982	-1.88192	1.93e-07	1570.93	1968.4	-0.325223	0.0722228	0.450934	not required
DLGAP5	discs, large (Drosophila) homolog-associated protein 5	15.4853	3.60101	-2.10482	2.25e-07	1358.54	1310.36	0.0520609	1	-0.276372	not required
LPHN2	latrophilin 2	11.5659	2.03626	-2.49591	2.38e-07	2589.15	4044.72	-0.64336	1.5e-05	0.040797	not required
GADD45A	growth arrest and DNA-damage-inducible, alpha	11.8519	2.17671	-2.44979	2.92e-07	511.694	1187.26	-1.21268	1.2e-13	-0.144017	not required
REG1A	regenerating islet-derived 1 alpha	29.3501	7.86712	-1.90485	2.92e-07	10.0671	9.81903	0.032707	1	-0.381995	not required
PCDH9	protocadherin 9	14.7828	3.47956	-2.0897	2.99e-07	48.38	117.124	-1.2583	3.94e-05	0.592775	not required
ABCA3	ATP-binding cassette, sub-family A (ABC1), member 3	18.6794	5.01789	-1.90018	3.25e-07	385.759	216.028	0.833555	5.06e-05	-0.526729	not required
DERL1	derlin 1	15.3582	4.00066	-1.93086	3.36e-07	1531.93	2231	-0.54204	0.00103608	-0.436307	not required
TCTN2	tectonic family member 2	3.16189	13.9734	2.14359	3.51e-07	206.515	194.686	0.0846727	0.883097	-0.108144	not required
C11orf1	chromosome 11 open reading frame 1	20.7157	6.14451	-1.74915	4.2e-07	96.1383	92.5704	0.0539875	0.949264	-0.15135	not required
VEGFC	vascular endothelial growth factor C	5.11462	18.3503	1.84148	4.77e-07	37.3061	113.577	-1.58067	8.93e-06	-0.104797	not required
SMARCAD1	SWI/SNF-related, matrix-associated actin-dependent regulator of chromatin, subfamily a, containing DEAD/H box 1	4.18218	21.2615	2.34714	5.24e-07	1297.92	1519.52	-0.227247	0.617787	-1.12843	not required
RPL10L	ribosomal protein L10-like	20.0562	5.74155	-1.80275	5.58e-07	19.8064	5.97815	1.57611	0.0238688	2.62314	not required
NFYC	nuclear transcription factor Y, gamma	7.01642	24.6859	1.81335	5.76e-07	1221.15	1402.56	-0.199667	0.357143	-0.202995	not required
NBR1	neighbor of BRCA1 gene 1	3.87453	20.7473	2.41673	6.39e-07	1374.72	1299.79	0.0807942	0.734012	-0.539158	not required
HS6ST3	heparan sulfate 6-O-sulfotransferase 3	19.1515	5.83787	-1.72002	6.4e-07	40.6091	10.8371	1.81358	0.000205274	-0.468878	not required
PLOD3	procollagen-lysine, 2-oxoglutarate 5-dioxygenase 3	3.33608	17.8709	2.42123	6.5e-07	2147.2	2598.89	-0.275326	0.131048	0.022092	not required
HTR1D	5-hydroxytryptamine (serotonin) receptor 1D, G protein-coupled	12.0003	2.47213	-2.26825	6.57e-07	379.59	18.5039	4.28641	3.64e-61	-0.248527	not required
TRPT1	tRNA phosphotransferase 1	1.72365	10.2297	2.56233	6.99e-07	502.005	344.848	0.540435	0.00431567	-0.814705	not required
YTHDF1	YTH N(6)-methyladenosine RNA binding protein 1	17.441	5.40652	-1.69151	7.34e-07	2668.62	3515.48	-0.397496	0.0133021	-0.220432	not required
GABARAPL1	GABA(A) receptor-associated protein like 1	10.3103	1.37174	-2.91269	7.52e-07	1788.24	2417.69	-0.434877	0.0170611	-1.24038	not required
PLCB2	phospholipase C, beta 2	15.6941	4.25299	-1.87449	7.79e-07	411.123	293.478	0.484916	0.0177893	-1.22557	not required
SFTPD	surfactant protein D	15.7231	5.07936	-1.62944	8.42e-07	11.1759	3.76766	1.35268	0.13361	-1.35732	not required
TBX1	T-box 1	11.0114	2.62702	-2.06073	8.49e-07	29.6709	5.04122	2.34396	0.000144407	-1.15903	not required
GOLGA1	golgin A1	13.845	3.45782	-1.99316	8.86e-07	277.065	262.009	0.0803116	0.911251	-1.14286	not required
DHODH	dihydroorotate dehydrogenase (quinone)	19.5067	6.20798	-1.65248	8.89e-07	374.822	350.392	0.0969647	0.740768	-0.890765	not required
FBXO5	F-box protein 5	10.0796	1.29098	-2.94443	9.75e-07	551.315	551.89	-0.00150116	0.972827	0.200961	not required
DOPEY1	dopey family member 1	7.17735	29.0818	2.01609	9.76e-07	502.398	316.605	0.664466	0.000524187	-0.433895	not required
OSBPL11	oxysterol binding protein-like 11	21.4605	7.05537	-1.61087	1.01e-06	701.678	892.385	-0.34642	0.0548709	1.03674	not required
MVD	mevalonate (diphospho) decarboxylase	5.12027	16.8751	1.7175	1.09e-06	2387.49	2116.61	0.173663	0.445733	0.446901	not required
PDLIM5	PDZ and LIM domain 5	12.8326	3.5172	-1.86083	1.1e-06	1268.41	3840.07	-1.59735	2.83e-26	-0.660593	not required
HIST1H2BL	histone cluster 1, H2bl	18.6284	4.22856	-2.14137	1.12e-06	58.0618	69.7574	-0.260656	0.705571	-0.383619	not required
ARF5	ADP-ribosylation factor 5	3.13745	12.4068	1.98241	1.15e-06	3149.25	4176.88	-0.407302	0.0907244	0.0437838	not required
C6orf106	chromosome 6 open reading frame 106	16.7505	4.75972	-1.81897	1.15e-06	4043.32	5140.2	-0.346208	0.0391945	0.000929897	not required
LRRC4	leucine rich repeat containing 4	14.4104	4.03823	-1.83971	1.15e-06	175.456	152.581	0.200304	0.543786	0.349463	not required
ADAT3	adenosine deaminase, tRNA-specific 3	11.1368	1.91243	-2.55155	1.2e-06	578.532	463.814	0.318232	0.105315	-0.788207	not required
GPR107	G protein-coupled receptor 107	13.4972	2.12204	-2.66061	1.2e-06	2073.4	2559.42	-0.303688	0.0864638	-1.31119	not required
PCSK9	proprotein convertase subtilisin/kexin type 9	22.052	6.70837	-1.72252	1.2e-06	11757.1	7201.37	0.707108	1.15e-06	-1.30478	not required
KLF7	Kruppel-like factor 7 (ubiquitous)	26.762	8.1129	-1.72777	1.31e-06	639.532	878.502	-0.457415	0.0334751	0.136551	not required
RAB39B	RAB39B, member RAS oncogene family	13.9037	3.6641	-1.92658	1.34e-06	513.698	152.135	1.74892	1.35e-19	-0.276285	not required
TMBIM1	transmembrane BAX inhibitor motif containing 1	16.1485	4.77957	-1.75722	1.34e-06	862.181	1306.63	-0.599218	0.0210398	-1.05458	not required
KIF20B	kinesin family member 20B	13.6039	3.78493	-1.84153	1.4e-06	851.607	698.716	0.285111	0.659238	-0.822975	not required
ALKBH7	alkB, alkylation repair homolog 7 (E. coli)	4.27443	16.164	1.91736	1.42e-06	1105.26	1275.04	-0.205978	0.342182	-0.788501	not required
POLR2B	polymerase (RNA) II (DNA directed) polypeptide B, 140kDa	17.3995	5.27787	-1.71789	1.43e-06	3266.73	3914.89	-0.261052	0.172818	0.34868	not required
MZF1	myeloid zinc finger 1	5.84779	19.6099	1.74524	1.47e-06	454.312	243.576	0.896572	1.01e-06	-0.216302	not required
NDUFS6	NADH dehydrogenase (ubiquinone) Fe-S protein 6, 13kDa (NADH-coenzyme Q reductase)	12.4833	1.44661	-3.11982	1.58e-06	2012.09	2820.15	-0.486874	0.0160513	1.98074	not required
DDX3Y	DEAD (Asp-Glu-Ala-Asp) box helicase 3, Y-linked	13.4361	3.3579	-1.9997	1.62e-06	54.0404	167.269	-1.6122	2.85e-08	-1.2728	not required
ING5	inhibitor of growth family, member 5	13.8021	3.8001	-1.85959	1.79e-06	1388.71	1459.68	-0.0718571	0.772808	-0.00476221	not required
PKNOX2	PBX/knotted 1 homeobox 2	16.69	2.93386	-2.51462	1.83e-06	61.8906	94.1285	-0.597034	0.220792	0.208124	not required
CLK2	CDC-like kinase 2	4.09455	20.0647	2.29307	1.87e-06	1581.08	1488.11	0.0873672	0.68871	-0.480901	not required
NECAP2	NECAP endocytosis associated 2	15.4383	4.04305	-1.93213	1.88e-06	767.536	1557.86	-1.02031	1.3e-09	-0.184485	not required
NECAB3	N-terminal EF-hand calcium binding protein 3	9.17294	29.911	1.7028	1.91e-06	196.704	371.581	-0.914216	6.16e-06	-0.501646	not required
SAMM50	SAMM50 sorting and assembly machinery component	4.89669	16.1127	1.71886	2.24e-06	2203.11	2326.71	-0.0787096	0.753443	-0.797386	not required
RBM42	RNA binding motif protein 42	4.99738	17.4884	1.8052	2.33e-06	2530.99	3465	-0.452998	0.00565704	1.32707	not required
SNRPA	small nuclear ribonucleoprotein polypeptide A	11.101	2.45291	-2.1852	2.38e-06	3375.45	3603.27	-0.0941993	0.691192	-0.501327	not required
ZNF343	zinc finger protein 343	16.194	3.1914	-2.3446	2.42e-06	81.2261	283.465	-1.79058	1.6e-15	-0.445912	not required
FIGNL1	fidgetin-like 1	14.8591	4.1261	-1.84386	2.58e-06	316.306	273.042	0.211479	0.380286	-0.183489	not required
NPEPPS	aminopeptidase puromycin sensitive	12.6785	3.47312	-1.86294	2.64e-06	4100.91	5580.01	-0.444232	0.00545925	-1.36366	not required
ZNF296	zinc finger protein 296	13.1599	3.79741	-1.79632	2.91e-06	718.652	482.471	0.57387	0.00206707	0.669979	not required
TOPORS	topoisomerase I binding, arginine/serine-rich, E3 ubiquitin protein ligase	13.9562	4.40547	-1.66311	3.05e-06	978.25	821.191	0.252203	0.252857	-0.814195	not required
DOCK5	dedicator of cytokinesis 5	11.5828	2.64582	-2.13717	3.08e-06	725.334	231.425	1.64387	4.67e-20	-0.427461	not required
MRC2	mannose receptor, C type 2	13.1089	2.67866	-2.30015	3.4e-06	2085	3629.23	-0.799323	0.098427	-0.49744	not required
C2orf42	chromosome 2 open reading frame 42	12.4646	2.68997	-2.21573	3.53e-06	113.249	145.325	-0.35699	0.230808	-0.483657	not required
CCT3	chaperonin containing TCP1, subunit 3 (gamma)	17.455	4.22996	-2.04399	3.78e-06	17335.4	17588.1	-0.0208781	0.970887	-0.513351	not required
SCFD1	sec1 family domain containing 1	6.95304	23.3718	1.74601	3.84e-06	740.064	828.666	-0.162933	0.619181	-1.0051	not required
CDO1	cysteine dioxygenase type 1	13.0696	3.46998	-1.9084	3.87e-06	137.637	123.605	0.153947	0.699855	-0.0185831	not required
ZNF146	zinc finger protein 146	4.5064	16.8328	1.89978	3.93e-06	2238.84	2469.04	-0.141137	0.685118	-1.19099	not required
PDZRN3	PDZ domain containing ring finger 3	10.736	2.26231	-2.24304	4.66e-06	461.765	734.235	-0.667927	0.00264279	-1.11804	not required
MPST	mercaptopyruvate sulfurtransferase	13.3367	3.66321	-1.8599	4.7e-06	2254.71	2963.12	-0.394023	0.0175973	0.0948753	not required
FBXO21	F-box protein 21	19.3513	5.90961	-1.70686	4.79e-06	1861.85	1387.48	0.424008	0.0135461	-1.42692	not required
SMARCA1	SWI/SNF related, matrix associated, actin dependent regulator of chromatin, subfamily a, member 1	10.2876	2.22098	-2.21734	4.85e-06	2037.13	1728.31	0.237048	0.359347	-0.750336	not required
RNF39	ring finger protein 39	10.7758	2.60275	-2.03759	4.97e-06	23.6478	16.7519	0.473485	0.477284	-0.198317	not required
SNAI3	snail family zinc finger 3	18.587	5.45071	-1.76771	5.03e-06	215.988	4.35758	5.33989	8.87e-52	0.586722	not required
ALKBH1	alkB, alkylation repair homolog 1 (E. coli)	2.80816	13.0335	2.21373	5.04e-06	481.022	533.085	-0.147971	0.475645	-0.34791	not required
POLN	polymerase (DNA directed) nu	16.1246	4.89058	-1.72677	5.16e-06	23.8147	17.1871	0.448278	0.59529	-1.47835	not required
MTF2	metal response element binding transcription factor 2	2.32786	11.1118	2.25453	5.5e-06	1755.83	1390.52	0.336308	0.0924795	-0.791271	not required
PHKB	phosphorylase kinase, beta	13.3598	2.94497	-2.17661	5.82e-06	884.162	1033.64	-0.22512	0.259005	0.765547	not required
TNFRSF25	tumor necrosis factor receptor superfamily, member 25	15.9217	5.02125	-1.67033	5.84e-06	136.867	20.9952	2.64802	3.41e-08	-0.454493	not required
N4BP1	NEDD4 binding protein 1	13.631	4.22219	-1.69541	6.03e-06	1225.23	1116.59	0.133841	0.627765	0.0248973	not required
PAQR9	progestin and adipoQ receptor family member IX	22.4824	7.05314	-1.66911	6.06e-06	59.202	106.491	-0.836327	0.0200567	-1.31956	not required
C9orf78	chromosome 9 open reading frame 78	4.22661	16.283	1.94177	6.19e-06	1163.38	1526.72	-0.391816	0.019725	-0.603053	not required
CADM3	cell adhesion molecule 3	15.432	3.43584	-2.15337	6.38e-06	180.071	7.70992	4.37775	1.02e-37	-1.22306	not required
BUD13	BUD13 homolog (S. cerevisiae)	13.0246	3.67518	-1.82184	6.48e-06	612.762	695.453	-0.182347	0.28859	-0.791159	not required
MKLN1	muskelin 1, intracellular mediator containing kelch motifs	13.5294	3.42465	-1.97089	6.52e-06	1075.29	1011.9	0.0875697	0.758806	0.895584	not required
MUT	methylmalonyl CoA mutase	12.1225	3.55011	-1.76587	6.52e-06	318.365	321.403	-0.013658	1	0.0749387	not required
RDH14	retinol dehydrogenase 14 (all-trans/9-cis/11-cis)	2.03017	10.8065	2.41032	6.67e-06	415.774	455.802	-0.132305	0.522599	-0.30643	not required
RPL26L1	ribosomal protein L26-like 1	10.1204	1.56376	-2.67882	7.1e-06	876.225	1158.3	-0.402234	0.0362702	0.280318	not required
KIAA1279	KIAA1279	14.4675	2.64538	-2.45407	7.31e-06	1066.51	1139.37	-0.0952547	0.632641	-0.772428	not required
VASH1	vasohibin 1	15.9695	4.88148	-1.71233	7.32e-06	298.1	191.291	0.637339	0.00308221	0.133181	not required
PIWIL2	piwi-like RNA-mediated gene silencing 2	3.63468	14.9777	2.03968	7.77e-06	101.982	14.2271	2.75768	5.7e-14	-0.911627	not required
CAMK1	calcium/calmodulin-dependent protein kinase I	14.0476	4.1233	-1.76623	8.97e-06	211.143	411.62	-0.959773	0.00216004	-0.0752134	not required
ADAL	adenosine deaminase-like	16.497	5.19807	-1.66421	9.33e-06	84.8381	163.039	-0.934346	0.00893203	-0.890327	not required
RFXAP	regulatory factor X-associated protein	7.02143	27.361	1.96038	9.46e-06	148.061	129.005	0.197331	0.60958	-0.706754	not required
ABCA7	ATP-binding cassette, sub-family A (ABC1), member 7	17.779	2.29884	-2.95386	9.6e-06	607.496	221.019	1.45457	7.35e-17	-1.29969	not required
ZMYM6	zinc finger, MYM-type 6	10.9425	1.62743	-2.75276	9.73e-06	220.29	206.975	0.0895241	0.974346	-1.0354	not required
NAV3	neuron navigator 3	3.85836	13.7832	1.83639	1.06e-05	47.6013	26.0144	0.847268	0.0281488	-0.781005	not required
KLHDC8A	kelch domain containing 8A	3.40607	11.4625	1.74943	1.11e-05	30.3638	10.065	1.5031	0.00388683	-0.66405	not required
PRKCD	protein kinase C, delta	2.46632	10.8883	2.14165	1.15e-05	1024.45	1022.34	0.00297297	0.977095	-0.89089	not required
CDKN2AIP	CDKN2A interacting protein	13.4418	4.41499	-1.60855	1.34e-05	460.869	697.425	-0.596621	0.000572384	0.0923066	not required
C8orf59	chromosome 8 open reading frame 59	22.8412	6.43799	-1.82955	1.37e-05	329.359	320.784	0.0379429	1	-1.08911	not required
CTNND2	catenin (cadherin-associated protein), delta 2	10.6843	2.4279	-2.13007	1.6e-05	212.978	142.663	0.574772	0.020784	-1.07135	not required
WDR47	WD repeat domain 47	4.37021	17.1022	1.96516	1.6e-05	209.684	285.567	-0.443796	0.072394	-0.530829	not required
HNRNPH3	heterogeneous nuclear ribonucleoprotein H3 (2H9)	5.02123	16.9036	1.75171	1.66e-05	6800.63	6566.21	0.0505997	0.886405	-0.64458	not required
PLEKHH1	pleckstrin homology domain containing, family H (with MyTH4 domain) member 1	15.39	3.40042	-2.1655	1.74e-05	1436.42	670.435	1.09816	4.56e-12	-0.429901	not required
C1orf109	chromosome 1 open reading frame 109	12.2473	2.69593	-2.18699	1.8e-05	536.361	691.765	-0.366476	0.0394541	-0.688659	not required
PDK1	pyruvate dehydrogenase kinase, isozyme 1	11.2157	2.96785	-1.91011	1.8e-05	891.887	365.858	1.28326	5.54e-14	-0.0267464	not required
UBC	ubiquitin C	2.52638	10.0827	1.99456	1.97e-05	19073	21049.1	-0.14222	0.677825	-0.787703	not required
[truncated: 137 more rows]
