# Supplementary material for: Folliculin regulates mTORC1/2 and WNT pathways in early human pluripotency
Source: Nat Commun. 2019 Feb 7;10:632. doi: 10.1038/s41467-018-08020-0 (PMC6367455; doi:10.1038/s41467-018-08020-0)
Supplement: Supplementary file 6 — Supplementary Data 3 [file 41467_2018_8020_MOESM6_ESM.xlsx]

## Sheet: S3A
id	gene.symbol	gene.names	Elf.FLCN.KO no Dox	Elf.FLCN.KO + FLCN-GFP Dox.1	foldChange	log2FoldChange	pval	padj	Tfe3_target
ENSG00000102032	RENBP	renin binding protein	3815.4	154.228	0.0404225	-4.6287	0	0	Yes
ENSG00000142182	DNMT3L	DNA (cytosine-5-)-methyltransferase 3-like	6272.22	165.79	0.0264325	-5.24154	0	0	No
ENSG00000197355	UAP1L1	UDP-N-acetylglucosamine pyrophosphorylase 1 like 1	5109.5	64.4608	0.0126159	-6.30862	0	0	Yes
ENSG00000133636	NTS	neurotensin	3954.21	197.214	0.0498744	-4.32556	2.48483738091781e-315	1.9076096573306e-311	No
ENSG00000170542	SERPINB9	serpin family B member 9	42421.8	5550.28	0.130836	-2.93417	1.97e-292	1.21e-288	No
ENSG00000136167	LCP1	lymphocyte cytosolic protein 1	4976.78	474.213	0.095285	-3.39161	4.79e-250	2.45e-246	Yes
ENSG00000185985	SLITRK2	SLIT and NTRK like family member 2	2441.49	149.202	0.061111	-4.03242	2.06e-226	9.04e-223	No
ENSG00000185664	PMEL	premelanosome protein	12105.6	1862.01	0.153814	-2.70074	4.44e-221	1.71e-217	No
ENSG00000131969	ABHD12B	abhydrolase domain containing 12B	5090.06	599.822	0.117842	-3.08508	4.26e-219	1.45e-215	No
ENSG00000178947	SMIM10L2A		3900.44	396.399	0.101629	-3.29861	4.31e-218	1.32e-214	No
ENSG00000132297	HHLA1	HERV-H LTR-associating 1	3321.7	315.088	0.0948577	-3.39809	2.76e-212	7.7e-209	No
ENSG00000101850	GPR143	G protein-coupled receptor 143	9538.85	1462.37	0.153306	-2.70551	1.2e-211	3.07e-208	No
ENSG00000077009	NMRK2	nicotinamide riboside kinase 2	7844.77	1143.03	0.145706	-2.77887	1.52e-211	3.6e-208	No
ENSG00000115414	FN1	fibronectin 1	93287	18636.7	0.199778	-2.32353	1.83e-200	4.01e-197	Yes
ENSG00000121769	FABP3	fatty acid binding protein 3	2626.97	227.495	0.0865996	-3.5295	7.86e-199	1.61e-195	No
ENSG00000134107	BHLHE40	basic helix-loop-helix family member e40	2000.35	145.039	0.072507	-3.78574	1.15e-186	2.21e-183	Yes
ENSG00000135116	HRK	harakiri, BCL2 interacting protein	1478.51	70.8883	0.0479456	-4.38246	2.6e-182	4.69e-179	No
ENSG00000254339			4560.89	668.188	0.146504	-2.77099	1.93e-178	3.3e-175	No
ENSG00000261780		uncharacterized LOC100505817	3535.16	494.472	0.139873	-2.83782	1.64e-167	2.65e-164	No
ENSG00000104327	CALB1	calbindin 1	2345.99	253.258	0.107954	-3.21152	1.26e-164	1.93e-161	No
ENSG00000204711	C9orf135	chromosome 9 open reading frame 135	1716.19	136.781	0.0797005	-3.64927	1.79e-162	2.61e-159	No
ENSG00000113739	STC2	stanniocalcin 2	5135.23	912.139	0.177624	-2.4931	3.58e-157	5e-154	No
ENSG00000164120	HPGD	hydroxyprostaglandin dehydrogenase 15-(NAD)	9126.44	1493.64	0.163661	-2.61122	2.31e-156	3.08e-153	No
ENSG00000154803	FLCN	folliculin	1098.4	14866.7	13.5348	3.75861	2.29e-153	2.93e-150	Yes
ENSG00000196549	MME	membrane metallo-endopeptidase	4358.3	748.755	0.1718	-2.5412	3.96e-153	4.87e-150	Yes
ENSG00000156966	B3GNT7	UDP-GlcNAc:betaGal beta-1,3-N-acetylglucosaminyltransferase 7	6987.77	1459.35	0.208843	-2.25951	1.46e-145	1.72e-142	No
ENSG00000226673	LINC01108	long intergenic non-protein coding RNA 1108	3675.97	637.431	0.173405	-2.52779	4.2e-142	4.78e-139	No
ENSG00000185885	IFITM1	interferon induced transmembrane protein 1	10776.8	2514.04	0.233283	-2.09985	9.2e-141	1.01e-137	No
ENSG00000241186	TDGF1	teratocarcinoma-derived growth factor 1	7684.46	1693.25	0.220347	-2.18215	1.5e-140	1.59e-137	Yes
ENSG00000146476	ARMT1	acidic residue methyltransferase 1	16324.7	4017.62	0.246107	-2.02264	3.18e-140	3.26e-137	No
ENSG00000234787	LINC00458	long intergenic non-protein coding RNA 458	3651.35	444.631	0.121772	-3.03775	3.46e-139	3.43e-136	No
ENSG00000100033	PRODH	proline dehydrogenase 1	10426	2496.15	0.239415	-2.06241	2.35e-135	2.26e-132	No
ENSG00000176485	PLA2G16	phospholipase A2 group XVI	4161.53	803.921	0.193179	-2.37199	1.71e-134	1.59e-131	No
ENSG00000169174	PCSK9	proprotein convertase subtilisin/kexin type 9	2165.11	295.133	0.136313	-2.875	1.94e-134	1.75e-131	No
ENSG00000167994	RAB3IL1	RAB3A interacting protein like 1	1587.35	164.863	0.10386	-3.26729	7.38e-134	6.48e-131	Yes
ENSG00000236673			3868.36	559.157	0.144546	-2.79039	2.23e-128	1.9e-125	No
ENSG00000170373	CST1	cystatin SN	991.204	56.611	0.0571134	-4.13003	3.01e-128	2.49e-125	No
ENSG00000175040	CHST2	carbohydrate sulfotransferase 2	2320.08	357.816	0.154226	-2.69688	6.19e-127	5e-124	No
ENSG00000120949	TNFRSF8	tumor necrosis factor receptor superfamily member 8	1944.97	265.669	0.136593	-2.87205	1.01e-126	7.99e-124	Yes
ENSG00000124839	RAB17	RAB17, member RAS oncogene family	1301.34	119.742	0.092015	-3.44199	8.32e-126	6.39e-123	Yes
ENSG00000137486	ARRB1	arrestin beta 1	5683.45	1299.97	0.228729	-2.12829	2.04e-124	1.52e-121	No
ENSG00000133083	DCLK1	doublecortin like kinase 1	5357.36	1217.6	0.227276	-2.13748	3.42e-123	2.5e-120	Yes
ENSG00000133048	CHI3L1	chitinase 3 like 1	1203.14	107.302	0.0891854	-3.48705	3.66e-121	2.61e-118	No
ENSG00000215866	LINC01356	long intergenic non-protein coding RNA 1356	2360.86	402.608	0.170535	-2.55186	6.81e-118	4.76e-115	No
ENSG00000108950	FAM20A	family with sequence similarity 20 member A	5316.03	1256.47	0.236354	-2.08098	2.73e-117	1.87e-114	No
ENSG00000260834			5672.75	1371.42	0.241755	-2.04838	1.24e-116	8.27e-114	No
ENSG00000243004			1599.61	209.064	0.130697	-2.9357	2.13e-116	1.39e-113	No
ENSG00000240563	L1TD1	LINE-1 type transposase domain containing 1	26172.5	7710.04	0.294585	-1.76324	1.4e-114	8.94e-112	No
ENSG00000100292	HMOX1	heme oxygenase 1	2200.47	374.8	0.170327	-2.55362	6.2e-114	3.88e-111	Yes
ENSG00000116954	RRAGC	Ras related GTP binding C	5204.25	1270.06	0.244043	-2.03479	1.91e-112	1.18e-109	Yes
ENSG00000176834	VSIG10	V-set and immunoglobulin domain containing 10	6135.55	1559.19	0.254124	-1.9764	8.02e-112	4.83e-109	No
ENSG00000257474			3857.99	867.201	0.224781	-2.15341	1.01e-111	5.95e-109	No
ENSG00000166816	LDHD	lactate dehydrogenase D	1314.3	151.966	0.115625	-3.11247	5.88e-111	3.41e-108	Yes
ENSG00000169213	RAB3B	RAB3B, member RAS oncogene family	15270.4	4440.45	0.290789	-1.78196	1.18e-110	6.68e-108	Yes
ENSG00000118785	SPP1	secreted phosphoprotein 1	29537.9	8973.75	0.303804	-1.71879	3.96e-110	2.21e-107	Yes
ENSG00000173281	PPP1R3B	protein phosphatase 1 regulatory subunit 3B	12627.2	3673.52	0.290922	-1.7813	7.32e-108	4.01e-105	Yes
ENSG00000229544	NKX1-2	NK1 homeobox 2	2041.12	368.938	0.180752	-2.46791	1.15e-103	6.21e-101	No
ENSG00000198759	EGFL6	EGF like domain multiple 6	1731.27	282.256	0.163034	-2.61675	3.51e-103	1.86e-100	No
ENSG00000128683	GAD1	glutamate decarboxylase 1	3795.53	915.943	0.241321	-2.05097	2.3e-102	1.2e-99	No
ENSG00000183696	UPP1	uridine phosphorylase 1	4111.09	1023.06	0.248853	-2.00664	2.25e-101	1.15e-98	No
ENSG00000258609	LINC-ROR	long intergenic non-protein coding RNA, regulator of reprogramming	1325.93	182.805	0.137869	-2.85863	1.95e-99	9.84e-97	No
ENSG00000147100	SLC16A2	solute carrier family 16 member 2	11201.9	3410.04	0.304418	-1.71588	8.17e-99	4.05e-96	No
ENSG00000111432	FZD10	frizzled class receptor 10	253.109	1580.76	6.24536	2.64278	3.87e-97	1.89e-94	No
ENSG00000087076	HSD17B14	hydroxysteroid 17-beta dehydrogenase 14	1305.18	185.124	0.141838	-2.81768	3.34e-96	1.6e-93	Yes
ENSG00000111674	ENO2	enolase 2	12983.9	4084.82	0.314607	-1.66838	3.89e-96	1.84e-93	Yes
ENSG00000145681	HAPLN1	hyaluronan and proteoglycan link protein 1	1964.83	380.915	0.193867	-2.36686	2.07e-95	9.61e-93	No
ENSG00000166340	TPP1	tripeptidyl peptidase 1	6666.38	1947.07	0.292073	-1.7756	8.2e-95	3.76e-92	Yes
ENSG00000067113	PLPP1	phospholipid phosphatase 1	2957.38	699.838	0.236641	-2.07923	1.15e-94	5.2e-92	No
ENSG00000180694	TMEM64	transmembrane protein 64	6120.15	1767.81	0.28885	-1.79161	2.95e-94	1.31e-91	No
ENSG00000160712	IL6R	interleukin 6 receptor	1976.63	392.782	0.198713	-2.33124	2.6e-93	1.14e-90	No
ENSG00000166582	CENPV	centromere protein V	996.134	3805.35	3.82012	1.93362	6.32e-92	2.73e-89	Yes
ENSG00000204386	NEU1	neuraminidase 1 (lysosomal sialidase)	8540.78	2645.33	0.309729	-1.69092	7.92e-92	3.38e-89	Yes
ENSG00000139998	RAB15	RAB15, member RAS oncogene family	15047	5026.93	0.334083	-1.58172	7.76e-89	3.27e-86	Yes
ENSG00000225366	TDGF1P3	teratocarcinoma-derived growth factor 1 pseudogene 3	3271.6	866.644	0.264899	-1.91649	2.82e-86	1.17e-83	No
ENSG00000124532	MRS2	MRS2, magnesium transporter	8758.34	2860.42	0.326594	-1.61443	5.62e-85	2.3e-82	No
ENSG00000248329	APELA	apelin receptor early endogenous ligand	2655.76	664.481	0.250203	-1.99883	9.53e-85	3.85e-82	No
ENSG00000155097	ATP6V1C1	ATPase H+ transporting V1 subunit C1	5024.81	1510.9	0.300689	-1.73366	2.25e-84	8.96e-82	No
ENSG00000128965	CHAC1	ChaC glutathione specific gamma-glutamylcyclotransferase 1	1921.18	416.65	0.216872	-2.20509	3.75e-84	1.48e-81	Yes
ENSG00000204291	COL15A1	collagen type XV alpha 1 chain	617.311	41.9141	0.0678978	-3.88049	1.09e-82	4.23e-80	No
ENSG00000203908	KHDC3L	KH domain containing 3 like, subcortical maternal complex member	1033.13	145.516	0.14085	-2.82777	1.86e-82	7.15e-80	No
ENSG00000230798	FOXD3-AS1	FOXD3 antisense RNA 1 (head to head)	511.756	22.5483	0.0440606	-4.50437	1.96e-82	7.42e-80	No
ENSG00000178718	RPP25	ribonuclease P/MRP subunit p25	2993.34	801.736	0.26784	-1.90055	7.73e-82	2.89e-79	Yes
ENSG00000164713	BRI3	brain protein I3	6014.65	1920	0.31922	-1.64738	7.57e-81	2.8e-78	Yes
ENSG00000137267	TUBB2A	tubulin beta 2A class IIa	14139.7	4462.22	0.315581	-1.66392	3.62e-80	1.32e-77	No
ENSG00000055732	MCOLN3	mucolipin 3	871.779	107.307	0.12309	-3.02222	4.69e-80	1.7e-77	No
ENSG00000175426	PCSK1	proprotein convertase subtilisin/kexin type 1	822.474	94.4104	0.114788	-3.12295	9.19e-80	3.28e-77	No
ENSG00000125966	MMP24	matrix metallopeptidase 24	2997.94	820.902	0.273822	-1.86869	1.03e-79	3.65e-77	No
ENSG00000168004	HRASLS5	HRAS like suppressor family member 5	1332.04	244.993	0.183922	-2.44283	1.46e-79	5.09e-77	No
ENSG00000108828	VAT1	vesicle amine transport 1	35733.4	13250.2	0.370806	-1.43126	2.96e-79	1.02e-76	Yes
ENSG00000007402	CACNA2D2	calcium voltage-gated channel auxiliary subunit alpha2delta 2	3729.98	1097.21	0.294159	-1.76533	9.31e-79	3.18e-76	No
ENSG00000187735	TCEA1	transcription elongation factor A1	4684.14	1458.48	0.311365	-1.68332	1.66e-78	5.61e-76	No
ENSG00000145536	ADAMTS16	ADAM metallopeptidase with thrombospondin type 1 motif 16	757.311	81.4769	0.107587	-3.21642	6.52e-78	2.18e-75	No
ENSG00000198947	DMD	dystrophin	4679.55	1471.46	0.314444	-1.66912	2.58e-77	8.52e-75	Yes
ENSG00000166206	GABRB3	gamma-aminobutyric acid type A receptor beta3 subunit	6461.49	2069.57	0.320292	-1.64254	2.76e-77	9e-75	No
ENSG00000117280	RAB29	RAB29, member RAS oncogene family	1605.3	343.486	0.21397	-2.22452	3.36e-77	1.09e-74	No
ENSG00000151746	BICD1	BICD cargo adaptor 1	5267.12	1703.78	0.323475	-1.62827	1.47e-76	4.69e-74	No
ENSG00000140105	WARS	tryptophanyl-tRNA synthetase	14359.2	5231.52	0.364332	-1.45667	5.88e-76	1.86e-73	No
ENSG00000090013	BLVRB	biliverdin reductase B	2210.23	502.799	0.227488	-2.13614	7.24e-76	2.27e-73	Yes
ENSG00000122912	SLC25A16	solute carrier family 25 member 16	1954.55	480.323	0.245746	-2.02476	2.74e-74	8.49e-72	Yes
ENSG00000109472	CPE	carboxypeptidase E	852.525	2973.98	3.48844	1.80258	6.33e-74	1.94e-71	No
ENSG00000118777	ABCG2	ATP binding cassette subfamily G member 2 (Junior blood group)	582.955	46.5221	0.0798039	-3.6474	1.16e-73	3.52e-71	No
ENSG00000104267	CA2	carbonic anhydrase 2	2942	850.528	0.289098	-1.79037	1.23e-73	3.71e-71	No
ENSG00000269962	NA	NA	916.077	135.386	0.147789	-2.75839	2.6e-73	7.74e-71	No
ENSG00000185559	DLK1	delta like non-canonical Notch ligand 1	3059.73	617.93	0.201956	-2.30789	5.95e-73	1.76e-70	No
ENSG00000077274	CAPN6	calpain 6	120.033	873.103	7.27384	2.86272	2.78e-72	8.12e-70	No
ENSG00000157851	DPYSL5	dihydropyrimidinase like 5	293.94	2337.61	7.95269	2.99144	3.44e-71	9.96e-69	No
ENSG00000232301		uncharacterized LOC101927721	1876.28	470.165	0.250583	-1.99664	3.55e-71	1.02e-68	No
ENSG00000113552	GNPDA1	glucosamine-6-phosphate deaminase 1	9237.09	3374.39	0.365309	-1.45281	6.99e-71	1.99e-68	No
ENSG00000138650	PCDH10	protocadherin 10	1705.69	410.364	0.240585	-2.05538	8.25e-71	2.33e-68	No
ENSG00000100031	GGT1	gamma-glutamyltransferase 1	1297.3	267.024	0.205831	-2.28047	1.5e-70	4.2e-68	No
ENSG00000169764	UGP2	UDP-glucose pyrophosphorylase 2	15996.4	6158.93	0.38502	-1.377	1.78e-69	4.92e-67	Yes
ENSG00000245532	NEAT1	nuclear paraspeckle assembly transcript 1 (non-protein coding)	2963.16	896.52	0.302556	-1.72473	1.84e-69	5.04e-67	No
ENSG00000091482	SMPX	small muscle protein, X-linked	70.608	673.252	9.53507	3.25324	2.07e-69	5.62e-67	Yes
ENSG00000100626	GALNT16	polypeptide N-acetylgalactosaminyltransferase 16	22.1793	449.837	20.2819	4.34212	3.33e-68	8.96e-66	No
ENSG00000157399	ARSE	arylsulfatase E (chondrodysplasia punctata 1)	3783.86	1232.7	0.325779	-1.61803	3.57e-68	9.53e-66	No
ENSG00000165682	CLEC1B	C-type lectin domain family 1 member B	520.054	40.9947	0.0788277	-3.66515	2.42e-67	6.41e-65	No
ENSG00000004779	NDUFAB1	NADH:ubiquinone oxidoreductase subunit AB1	12516.6	4821	0.385169	-1.37644	2.78e-67	7.29e-65	No
ENSG00000053438	NNAT	neuronatin	1088.99	3406.06	3.12771	1.64511	8.66e-67	2.25e-64	No
ENSG00000102007	PLP2	proteolipid protein 2	55.6317	590.274	10.6104	3.40741	2.27e-66	5.85e-64	No
ENSG00000070669	ASNS	asparagine synthetase (glutamine-hydrolyzing)	8603.25	3235.7	0.376102	-1.4108	2.71e-66	6.93e-64	No
ENSG00000003509	NDUFAF7	NADH:ubiquinone oxidoreductase complex assembly factor 7	3833.43	1277.43	0.333234	-1.58539	3.81e-66	9.66e-64	No
ENSG00000092421	SEMA6A	semaphorin 6A	43556.4	18007.2	0.413423	-1.27431	1.46e-64	3.68e-62	No
ENSG00000139289	PHLDA1	pleckstrin homology like domain family A member 1	2525.54	769.434	0.304662	-1.71472	3.1e-64	7.75e-62	No
ENSG00000103249	CLCN7	chloride voltage-gated channel 7	3558.82	1189.21	0.334159	-1.58139	4.81e-64	1.19e-61	Yes
ENSG00000117834	SLC5A9	solute carrier family 5 member 9	370.349	15.1982	0.0410377	-4.60691	1.44e-63	3.54e-61	No
ENSG00000149150	SLC43A1	solute carrier family 43 member 1	890.08	154.736	0.173845	-2.52413	2.26e-63	5.52e-61	Yes
ENSG00000230409	TCEA1P2		10422.8	4089.75	0.392385	-1.34966	2.43e-63	5.87e-61	No
ENSG00000177519	RPRM	reprimo, TP53 dependent G2 arrest mediator candidate	6348.59	2366.27	0.372723	-1.42382	3.69e-63	8.85e-61	No
ENSG00000170290	SLN	sarcolipin	511.476	46.0352	0.0900045	-3.47386	2.37e-62	5.65e-60	No
ENSG00000087303	NID2	nidogen 2	5130.45	1874.71	0.365409	-1.45242	4.24e-62	1e-59	Yes
ENSG00000118960	HS1BP3	HCLS1 binding protein 3	2411.06	741.735	0.307638	-1.70069	6.04e-62	1.42e-59	No
ENSG00000110090	CPT1A	carnitine palmitoyltransferase 1A	2409.18	743.847	0.308755	-1.69547	1.5e-61	3.5e-59	Yes
ENSG00000136235	GPNMB	glycoprotein nmb	633.268	80.1027	0.126491	-2.98289	1.7e-61	3.94e-59	Yes
ENSG00000069482	GAL	galanin and GMAP prepropeptide	5567.81	2073.79	0.37246	-1.42484	2.32e-61	5.3e-59	No
ENSG00000206538	VGLL3	vestigial like family member 3	1202.36	270.759	0.225189	-2.15079	2.33e-61	5.3e-59	No
ENSG00000049860	HEXB	hexosaminidase subunit beta	5422.64	2017.73	0.372094	-1.42626	4.26e-61	9.62e-59	Yes
ENSG00000143494	VASH2	vasohibin 2	7368.67	2864.02	0.388676	-1.36336	1.5e-60	3.37e-58	No
ENSG00000160223	ICOSLG	inducible T-cell costimulator ligand	776.11	125.718	0.161985	-2.62607	1.78e-60	3.96e-58	No
ENSG00000219445		uncharacterized LOC101928254	497.399	46.0576	0.0925969	-3.43289	2.77e-60	6.13e-58	No
ENSG00000197721	CR1L	complement component 3b/4b receptor 1-like	1143.03	255.18	0.223248	-2.16328	6.98e-60	1.53e-57	No
ENSG00000073849	ST6GAL1	ST6 beta-galactoside alpha-2,6-sialyltransferase 1	10436.9	4213.53	0.403714	-1.3086	9.11e-60	1.98e-57	No
ENSG00000064601	CTSA	cathepsin A	3885.74	1384.52	0.356308	-1.4888	1.36e-59	2.95e-57	Yes
ENSG00000165379	LRFN5	leucine rich repeat and fibronectin type III domain containing 5	723.086	111.928	0.154792	-2.6916	1.88e-59	4.04e-57	Yes
ENSG00000114796	KLHL24	kelch like family member 24	1575.39	424.16	0.269241	-1.89303	3.12e-59	6.66e-57	Yes
ENSG00000116774	OLFML3	olfactomedin like 3	30294.6	12931.4	0.426854	-1.22818	4.02e-59	8.52e-57	No
ENSG00000165617	DACT1	dishevelled binding antagonist of beta catenin 1	7432.77	2929.06	0.394073	-1.34346	5.17e-59	1.09e-56	No
ENSG00000163453	IGFBP7	insulin like growth factor binding protein 7	2661.51	871.664	0.327507	-1.6104	6.86e-59	1.43e-56	Yes
ENSG00000226091	LINC00937	long intergenic non-protein coding RNA 937	718.304	112.362	0.156427	-2.67644	1.26e-58	2.6e-56	No
ENSG00000136160	EDNRB	endothelin receptor type B	2358.36	752.022	0.318875	-1.64894	4.36e-58	8.98e-56	No
ENSG00000204121	ECEL1P1		724.198	115.552	0.159559	-2.64784	4.59e-58	9.39e-56	No
ENSG00000197408	CYP2B6	cytochrome P450 family 2 subfamily B member 6	247.352	2.3032	0.00931143	-6.74678	4.63e-57	9.42e-55	No
ENSG00000152268	NA	NA	759.151	130.309	0.17165	-2.54245	8.06e-57	1.63e-54	No
ENSG00000171246	NPTX1	neuronal pentraxin 1	7.9975	306.638	38.3417	5.26084	1.07e-56	2.16e-54	Yes
ENSG00000160224	AIRE	autoimmune regulator	254.44	3.22576	0.0126779	-6.30154	1.34e-56	2.68e-54	No
ENSG00000184344	GDF3	growth differentiation factor 3	1211.54	297.118	0.24524	-2.02774	2.22e-56	4.41e-54	No
ENSG00000173947	PIFO	primary cilia formation	728.399	122.031	0.167533	-2.57748	3.33e-56	6.56e-54	No
ENSG00000078295	ADCY2	adenylate cyclase 2 (brain)	1284.44	327.9	0.255286	-1.96981	5.91e-56	1.15e-53	No
ENSG00000036054	TBC1D23	TBC1 domain family member 23	5650.38	2216.45	0.392265	-1.3501	5.92e-56	1.15e-53	Yes
ENSG00000121207	LRAT	lecithin retinol acyltransferase (phosphatidylcholine--retinol O-acyltransferase)	1813.09	542.5	0.299212	-1.74076	6.42e-56	1.24e-53	No
ENSG00000164300	SERINC5	serine incorporator 5	2501.17	838.224	0.335133	-1.57719	1.84e-55	3.53e-53	No
ENSG00000156475	PPP2R2B	protein phosphatase 2 regulatory subunit Bbeta	797.073	134.47	0.168704	-2.56743	2.06e-55	3.94e-53	No
ENSG00000125144	MT1G	metallothionein 1G	980.517	215.484	0.219765	-2.18596	5.23e-55	9.92e-53	No
ENSG00000010278	CD9	CD9 molecule	8436.15	3493.55	0.414116	-1.27189	9.69e-55	1.83e-52	No
ENSG00000099994	SUSD2	sushi domain containing 2	974.021	214.537	0.220259	-2.18272	1.37e-54	2.57e-52	No
ENSG00000139329	LUM	lumican	4593.97	1774.83	0.386339	-1.37206	1.85e-54	3.45e-52	No
ENSG00000067057	PFKP	phosphofructokinase, platelet	7466.08	3076.09	0.412009	-1.27925	5.35e-54	9.9e-52	No
ENSG00000099284	H2AFY2	H2A histone family member Y2	2181.35	5490.92	2.51721	1.33182	6.08e-54	1.12e-51	Yes
ENSG00000135919	SERPINE2	serpin family E member 2	8579.05	3603.3	0.420012	-1.2515	1.91e-53	3.48e-51	No
ENSG00000134508	CABLES1	Cdk5 and Abl enzyme substrate 1	1532.38	443.811	0.289622	-1.78776	3.76e-53	6.84e-51	No
ENSG00000217128	FNIP1	folliculin interacting protein 1	1754.88	539.271	0.307298	-1.70229	5.19e-53	9.38e-51	No
ENSG00000141504	SAT2	spermidine/spermine N1-acetyltransferase family member 2	3729.16	1415.33	0.379532	-1.39771	1.41e-52	2.53e-50	Yes
ENSG00000168542	COL3A1	collagen type III alpha 1 chain	37975.4	17195.4	0.452803	-1.14305	2.71e-52	4.83e-50	No
ENSG00000148175	STOM	stomatin	3344.14	1246.59	0.372769	-1.42365	3.34e-52	5.93e-50	No
ENSG00000060656	PTPRU	protein tyrosine phosphatase, receptor type U	4572.77	1804.05	0.39452	-1.34183	3.94e-52	6.96e-50	No
ENSG00000169093	ASMTL	acetylserotonin O-methyltransferase-like	795.814	2335.83	2.93515	1.55343	8.81e-52	1.55e-49	No
ENSG00000138646	HERC5	HECT and RLD domain containing E3 ubiquitin protein ligase 5	2730.21	871.271	0.319122	-1.64782	1.12e-51	1.95e-49	No
ENSG00000254934	LINC00678		2144.91	720.701	0.336005	-1.57344	1.54e-51	2.67e-49	No
ENSG00000162433	AK4	adenylate kinase 4	1464.81	426.914	0.291446	-1.7787	1.56e-51	2.7e-49	Yes
ENSG00000197635	DPP4	dipeptidyl peptidase 4	996.912	236.254	0.236986	-2.07713	1.83e-51	3.13e-49	No
ENSG00000111110	PPM1H	protein phosphatase, Mg2+/Mn2+ dependent 1H	2382.58	826.618	0.346943	-1.52723	2.2e-51	3.76e-49	Yes
ENSG00000104763	ASAH1	N-acylsphingosine amidohydrolase (acid ceramidase) 1	3849.14	1493.81	0.388089	-1.36554	4.81e-51	8.16e-49	Yes
ENSG00000123836	PFKFB2	6-phosphofructo-2-kinase/fructose-2,6-biphosphatase 2	1318.33	368.408	0.279451	-1.83933	6.75e-51	1.14e-48	No
ENSG00000166900	STX3	syntaxin 3	7330.92	3106.95	0.423815	-1.23849	8.16e-51	1.37e-48	Yes
ENSG00000147655	RSPO2	R-spondin 2	883.408	195.698	0.221527	-2.17445	1.2e-50	2.01e-48	No
ENSG00000171794	UTF1	undifferentiated embryonic cell transcription factor 1	474.786	56.185	0.118337	-3.07902	1.23e-50	2.05e-48	No
ENSG00000188647	PTAR1	protein prenyltransferase alpha subunit repeat containing 1	5532.11	2281.42	0.412397	-1.2779	1.87e-50	3.08e-48	No
ENSG00000197024	ZNF398	zinc finger protein 398	2836.02	1042.94	0.36775	-1.4432	3.15e-50	5.18e-48	No
ENSG00000172379	ARNT2	aryl hydrocarbon receptor nuclear translocator 2	101.497	628.13	6.18867	2.62963	3.95e-50	6.44e-48	No
ENSG00000248347			648.234	17.9675	0.0277177	-5.17305	4.4e-50	7.15e-48	No
ENSG00000134775	FHOD3	formin homology 2 domain containing 3	281.149	1104.19	3.9274	1.97358	5.47e-50	8.85e-48	Yes
ENSG00000124493	GRM4	glutamate metabotropic receptor 4	1074.73	273.544	0.254523	-1.97413	6.38e-50	1.03e-47	No
ENSG00000148158	SNX30	sorting nexin family member 30	2979.44	1112.68	0.373452	-1.421	7.97e-50	1.28e-47	Yes
ENSG00000189190	ZNF600	zinc finger protein 600	2621.98	321.015	0.122432	-3.02995	8.8e-50	1.4e-47	No
ENSG00000059804	SLC2A3	solute carrier family 2 member 3	13710.4	6137.29	0.447636	-1.1596	1.11e-49	1.75e-47	No
ENSG00000185896	LAMP1	lysosomal associated membrane protein 1	18745.9	8509.58	0.453944	-1.13942	1.33e-49	2.09e-47	Yes
ENSG00000143632	ACTA1	actin, alpha 1, skeletal muscle	6102.63	2255.94	0.369667	-1.4357	1.54e-49	2.41e-47	No
ENSG00000254277			2302.13	815.588	0.354275	-1.49706	5.81e-49	9.06e-47	No
ENSG00000203867	RBM20	RNA binding motif protein 20	1254.92	354.071	0.282146	-1.82549	6.01e-49	9.31e-47	Yes
ENSG00000053254	FOXN3	forkhead box N3	6049.07	2559.53	0.423127	-1.24084	6.07e-49	9.37e-47	Yes
ENSG00000102755	FLT1	fms related tyrosine kinase 1	2317.6	823.42	0.35529	-1.49293	7.65e-49	1.18e-46	Yes
ENSG00000148926	ADM	adrenomedullin	4548.99	1556.05	0.342064	-1.54766	9.93e-49	1.52e-46	No
ENSG00000171729	TMEM51	transmembrane protein 51	2511.11	913.14	0.36364	-1.45942	1.05e-48	1.6e-46	Yes
ENSG00000170961	HAS2	hyaluronan synthase 2	581.854	94.4536	0.162332	-2.62298	1.79e-48	2.71e-46	No
ENSG00000180008	SOCS4	suppressor of cytokine signaling 4	3691.53	1453.47	0.39373	-1.34472	2.26e-48	3.4e-46	No
ENSG00000197081	IGF2R	insulin like growth factor 2 receptor	18614.8	8564.78	0.460105	-1.11997	5.03e-48	7.53e-46	Yes
ENSG00000103056	SMPD3	sphingomyelin phosphodiesterase 3	1079.21	285.437	0.264487	-1.91873	6.03e-48	8.99e-46	No
ENSG00000107562	CXCL12	C-X-C motif chemokine ligand 12	5428.43	2288.31	0.421542	-1.24625	6.91e-48	1.03e-45	No
ENSG00000174640	SLCO2A1	solute carrier organic anion transporter family member 2A1	379.151	35.0013	0.0923149	-3.43729	7.23e-48	1.07e-45	No
ENSG00000232445		uncharacterized LOC101927746	1727.01	565.879	0.327664	-1.60971	7.27e-48	1.07e-45	No
ENSG00000125657	TNFSF9	tumor necrosis factor superfamily member 9	1545.1	485.722	0.314363	-1.6695	8.43e-48	1.23e-45	No
ENSG00000160785	SLC25A44	solute carrier family 25 member 44	5794.03	2466.07	0.425622	-1.23236	9.69e-48	1.41e-45	Yes
ENSG00000129422	MTUS1	microtubule associated tumor suppressor 1	1075.7	285.059	0.264999	-1.91594	1.07e-47	1.56e-45	Yes
ENSG00000052795	FNIP2	folliculin interacting protein 2	2116.2	745.052	0.352071	-1.50606	1.49e-47	2.14e-45	Yes
ENSG00000242808	SOX2-OT	SOX2 overlapping transcript	171.962	796.678	4.63288	2.21191	1.96e-47	2.81e-45	No
ENSG00000103042	SLC38A7	solute carrier family 38 member 7	3051.39	1177.8	0.385986	-1.37338	2.17e-47	3.11e-45	Yes
ENSG00000111704	NANOG	Nanog homeobox	1131.32	310.89	0.274804	-1.86353	2.64e-47	3.76e-45	No
ENSG00000085185	BCORL1	BCL6 corepressor-like 1	972.153	2608.51	2.68323	1.42397	5.97e-47	8.45e-45	No
ENSG00000248593	DSTNP2	destrin (actin depolymerizing factor) pseudogene 2	669.591	129.82	0.19388	-2.36677	8.49e-47	1.2e-44	No
ENSG00000090339	ICAM1	intercellular adhesion molecule 1	1093.69	179.084	0.163743	-2.6105	9.51e-47	1.33e-44	Yes
ENSG00000118263	KLF7	Kruppel like factor 7	2744.81	1050.26	0.382633	-1.38597	3.17e-46	4.43e-44	No
ENSG00000039068	CDH1	cadherin 1	4524.17	1898.51	0.419637	-1.25279	4.34e-46	6.03e-44	Yes
ENSG00000164112	TMEM155	transmembrane protein 155	462.714	62.148	0.134312	-2.89634	4.79e-46	6.62e-44	No
ENSG00000106052	TAX1BP1	Tax1 binding protein 1	13412.5	6205.52	0.462667	-1.11195	6.95e-46	9.57e-44	No
ENSG00000026508	CD44	CD44 molecule (Indian blood group)	2288.53	843.468	0.368564	-1.44001	1.12e-45	1.53e-43	No
ENSG00000013588	GPRC5A	G protein-coupled receptor class C group 5 member A	509.148	77.7995	0.152803	-2.71025	1.66e-45	2.27e-43	No
ENSG00000181026	AEN	apoptosis enhancing nuclease	15347	7232.25	0.471249	-1.08544	1.87e-44	2.54e-42	No
ENSG00000174721	FGFBP3	fibroblast growth factor binding protein 3	1206.63	360.065	0.298406	-1.74465	2.2e-44	2.98e-42	No
ENSG00000104435	STMN2	stathmin 2	86.5042	649.355	7.50663	2.90817	2.5e-44	3.37e-42	Yes
ENSG00000197372	ZNF675	zinc finger protein 675	1973.38	620.903	0.31464	-1.66823	3.12e-44	4.18e-42	No
ENSG00000123119	NECAB1	N-terminal EF-hand calcium binding protein 1	589.167	93.0073	0.157862	-2.66326	3.38e-44	4.52e-42	Yes
ENSG00000142089	IFITM3	interferon induced transmembrane protein 3	12037.7	5626.47	0.467404	-1.09726	4.04e-44	5.37e-42	No
ENSG00000136997	MYC	v-myc avian myelocytomatosis viral oncogene homolog	1983.41	717.404	0.361702	-1.46713	5.77e-44	7.64e-42	No
ENSG00000213626	LBH	limb bud and heart development	1104.58	312.242	0.282679	-1.82276	1.52e-43	2.01e-41	No
ENSG00000163492	CCDC141	coiled-coil domain containing 141	334.508	30.3885	0.0908453	-3.46044	2.06e-43	2.7e-41	No
ENSG00000090661	CERS4	ceramide synthase 4	3603.3	1502.37	0.416943	-1.26208	2.22e-43	2.89e-41	No
ENSG00000089472	HEPH	hephaestin	1577.4	3764.07	2.38625	1.25474	2.47e-43	3.22e-41	No
ENSG00000128052	KDR	kinase insert domain receptor	2201.16	447.641	0.203366	-2.29785	2.52e-43	3.27e-41	No
ENSG00000026652	AGPAT4	1-acylglycerol-3-phosphate O-acyltransferase 4	1847.16	4306.46	2.3314	1.2212	3.7e-43	4.77e-41	Yes
ENSG00000188313	PLSCR1	phospholipid scramblase 1	3242.72	1332.72	0.410987	-1.28283	4.73e-43	6.07e-41	No
ENSG00000138166	DUSP5	dual specificity phosphatase 5	1268.05	397.414	0.313405	-1.6739	9.2e-43	1.18e-40	No
ENSG00000118432	CNR1	cannabinoid receptor 1 (brain)	797.288	68.1478	0.0854745	-3.54836	9.55e-43	1.22e-40	No
ENSG00000067177	PHKA1	phosphorylase kinase regulatory subunit alpha 1	3566.44	1497.56	0.419902	-1.25188	1.11e-42	1.4e-40	No
ENSG00000092068	SLC7A8	solute carrier family 7 member 8	3837.8	1631.47	0.425104	-1.23411	1.53e-42	1.93e-40	No
ENSG00000089248	ERP29	endoplasmic reticulum protein 29	13402	6426.88	0.479546	-1.06026	6.03e-42	7.59e-40	No
ENSG00000119138	KLF9	Kruppel like factor 9	529.274	94.404	0.178365	-2.4871	6.27e-42	7.86e-40	Yes
ENSG00000117525	F3	coagulation factor III, tissue factor	1404.48	466.882	0.332424	-1.5889	7.38e-42	9.21e-40	Yes
ENSG00000061337	LZTS1	leucine zipper, putative tumor suppressor 1	1783.91	644.255	0.361148	-1.46934	7.92e-42	9.85e-40	No
ENSG00000176978	DPP7	dipeptidyl peptidase 7	498.807	84.259	0.168921	-2.56558	1.07e-41	1.32e-39	Yes
ENSG00000173511	VEGFB	vascular endothelial growth factor B	2012.97	760.605	0.377853	-1.4041	4.34e-41	5.35e-39	No
ENSG00000131016	AKAP12	A-kinase anchoring protein 12	16862.4	8237.14	0.488493	-1.03359	4.45e-41	5.47e-39	Yes
ENSG00000178764	ZHX2	zinc fingers and homeoboxes 2	934.707	2371.78	2.53746	1.34338	7.38e-41	9.03e-39	Yes
ENSG00000144848	ATG3	autophagy related 3	4520.31	2008.66	0.444363	-1.17019	8.96e-41	1.09e-38	Yes
ENSG00000067082	KLF6	Kruppel like factor 6	3960.55	1728.31	0.436381	-1.19634	9.47e-41	1.15e-38	Yes
ENSG00000118503	TNFAIP3	TNF alpha induced protein 3	1058.72	317.741	0.300119	-1.7364	1.19e-40	1.43e-38	Yes
ENSG00000130182	ZSCAN10	zinc finger and SCAN domain containing 10	5992.88	2751.45	0.45912	-1.12306	1.19e-40	1.44e-38	No
ENSG00000135547	HEY2	hes related family bHLH transcription factor with YRPW motif 2	919.884	256.937	0.279314	-1.84004	2.2e-40	2.64e-38	No
ENSG00000115816	CEBPZ	CCAAT/enhancer binding protein zeta	12140.7	5899.07	0.485893	-1.04129	3.04e-40	3.63e-38	No
ENSG00000162066	AMDHD2	amidohydrolase domain containing 2	1048.76	314.959	0.300314	-1.73546	3.07e-40	3.66e-38	No
ENSG00000163694	RBM47	RNA binding motif protein 47	1831.66	682.925	0.372846	-1.42335	3.98e-40	4.72e-38	Yes
ENSG00000186376	ZNF75D	zinc finger protein 75D	2650.2	1087.25	0.410251	-1.28542	4.76e-40	5.63e-38	No
ENSG00000254297			231.434	11.5256	0.0498009	-4.32768	1.43e-39	1.68e-37	No
ENSG00000030582	GRN	granulin	9406.81	4531.01	0.481674	-1.05387	1.79e-39	2.09e-37	Yes
ENSG00000143499	SMYD2	SET and MYND domain containing 2	4166.66	1862.71	0.447051	-1.16149	2.34e-39	2.73e-37	No
ENSG00000137285	TUBB2B	tubulin beta 2B class IIb	16226.6	8046.55	0.495886	-1.01192	2.55e-39	2.97e-37	No
ENSG00000069424	KCNAB2	potassium voltage-gated channel subfamily A regulatory beta subunit 2	1009.63	304.405	0.301501	-1.72976	4.06e-39	4.7e-37	Yes
ENSG00000185567	AHNAK2	AHNAK nucleoprotein 2	1129.97	359.541	0.318188	-1.65205	5.49e-39	6.34e-37	Yes
ENSG00000120875	DUSP4	dual specificity phosphatase 4	878.22	245.923	0.280025	-1.83637	5.55e-39	6.38e-37	No
ENSG00000167634	NLRP7	NLR family pyrin domain containing 7	1081.68	182.872	0.169064	-2.56436	1.06e-38	1.21e-36	No
ENSG00000243064	ABCC13	ATP binding cassette subfamily C member 13 (pseudogene)	247.346	15.6547	0.0632907	-3.98186	1.25e-38	1.42e-36	No
ENSG00000147251	DOCK11	dedicator of cytokinesis 11	3208.53	1169.78	0.364585	-1.45567	1.38e-38	1.57e-36	No
ENSG00000025039	RRAGD	Ras related GTP binding D	1731.58	482.074	0.278401	-1.84476	2.38e-38	2.7e-36	Yes
ENSG00000129003	VPS13C	vacuolar protein sorting 13 homolog C	2641.69	1113.55	0.421528	-1.2463	5.98e-38	6.75e-36	No
ENSG00000198948	MFAP3L	microfibrillar associated protein 3 like	1242.58	420.038	0.338036	-1.56475	6.23e-38	7e-36	No
ENSG00000095383	TBC1D2	TBC1 domain family member 2	468.372	83.8186	0.178957	-2.48231	9.05e-38	1.01e-35	No
ENSG00000167654	ATCAY	ataxia, cerebellar, Cayman type	1644.44	617.463	0.375484	-1.41318	1.26e-37	1.4e-35	Yes
ENSG00000213614	HEXA	hexosaminidase subunit alpha	1414.09	506.036	0.357853	-1.48256	1.7e-37	1.89e-35	No
ENSG00000158164	TMSB15A	thymosin beta 15a	554.838	3002.7	5.41185	2.43612	1.74e-37	1.93e-35	No
ENSG00000145349	CAMK2D	calcium/calmodulin dependent protein kinase II delta	2870.02	1238.29	0.431458	-1.21271	2.24e-37	2.48e-35	Yes
ENSG00000130477	UNC13A	unc-13 homolog A (C. elegans)	1426.93	516.207	0.361759	-1.4669	5.87e-37	6.46e-35	Yes
ENSG00000143771	CNIH4	cornichon family AMPA receptor auxiliary protein 4	6425.73	3091.24	0.481072	-1.05567	5.94e-37	6.52e-35	No
ENSG00000171451	DSEL	dermatan sulfate epimerase-like	794.193	220.149	0.277199	-1.85101	6.57e-37	7.18e-35	No
ENSG00000155629	PIK3AP1	phosphoinositide-3-kinase adaptor protein 1	414.001	67.6849	0.16349	-2.61273	9.46e-37	1.03e-34	Yes
ENSG00000142178	SIK1	salt inducible kinase 1	2694.93	1163.28	0.431655	-1.21205	1.87e-36	2.03e-34	No
ENSG00000081479	LRP2	LDL receptor related protein 2	1346.08	3057.88	2.27169	1.18376	2.11e-36	2.28e-34	Yes
ENSG00000178573	MAF	MAF bZIP transcription factor	1457.25	537.906	0.369123	-1.43783	2.89e-36	3.12e-34	No
ENSG00000165905	LARGE2	LARGE xylosyl- and glucuronyltransferase 2	1709.55	663.064	0.387858	-1.3664	3e-36	3.22e-34	No
ENSG00000090975	PITPNM2	phosphatidylinositol transfer protein membrane associated 2	822.939	238.066	0.289287	-1.78943	7.34e-36	7.85e-34	No
ENSG00000113356	POLR3G	polymerase (RNA) III subunit G	1635.84	631.75	0.386193	-1.37261	8.05e-36	8.58e-34	Yes
ENSG00000108861	DUSP3	dual specificity phosphatase 3	4923.01	2339.07	0.475129	-1.07361	8.89e-36	9.45e-34	Yes
ENSG00000113319	RASGRF2	Ras protein specific guanine nucleotide releasing factor 2	915.47	208.601	0.227863	-2.13376	1.37e-35	1.45e-33	No
ENSG00000163638	ADAMTS9	ADAM metallopeptidase with thrombospondin type 1 motif 9	2899.72	1284.3	0.442906	-1.17493	1.54e-35	1.63e-33	Yes
ENSG00000171365	CLCN5	chloride voltage-gated channel 5	4862.82	2316.42	0.476353	-1.0699	1.79e-35	1.88e-33	Yes
ENSG00000255192	NANOGP8		878.44	266.197	0.303034	-1.72245	2.12e-35	2.22e-33	No
ENSG00000131242	RAB11FIP4	RAB11 family interacting protein 4	3661.55	1686.28	0.460538	-1.11861	3.12e-35	3.25e-33	Yes
ENSG00000077150	NFKB2	nuclear factor kappa B subunit 2	3399.48	1435.63	0.42231	-1.24363	3.16e-35	3.29e-33	No
ENSG00000101670	LIPG	lipase G, endothelial type	533.475	117.45	0.220161	-2.18337	3.72e-35	3.86e-33	No
ENSG00000135929	CYP27A1	cytochrome P450 family 27 subfamily A member 1	1098.74	372.96	0.339442	-1.55876	4.5e-35	4.65e-33	Yes
ENSG00000226608	FTLP3		14141.3	7274.2	0.514394	-0.959054	4.61e-35	4.75e-33	No
ENSG00000161040	FBXL13	F-box and leucine-rich repeat protein 13	701.817	189.228	0.269625	-1.89097	6.05e-35	6.21e-33	Yes
ENSG00000156675	RAB11FIP1	RAB11 family interacting protein 1	5095.25	2454.33	0.481689	-1.05383	6.08e-35	6.23e-33	Yes
ENSG00000134108	ARL8B	ADP ribosylation factor like GTPase 8B	3628.69	1677.62	0.462321	-1.11303	6.81e-35	6.95e-33	Yes
ENSG00000177565	TBL1XR1	transducin (beta)-like 1 X-linked receptor 1	4410.95	2093.95	0.474717	-1.07486	7.41e-35	7.54e-33	Yes
ENSG00000196821	C6orf106	chromosome 6 open reading frame 106	11745.6	6011.17	0.511778	-0.966409	7.74e-35	7.84e-33	No
ENSG00000119655	NPC2	NPC intracellular cholesterol transporter 2	6869.61	3400.88	0.495062	-1.01432	7.99e-35	8.07e-33	Yes
ENSG00000101977	MCF2	MCF.2 cell line derived transforming sequence	441.049	82.4091	0.186848	-2.42007	9.03e-35	9.09e-33	No
ENSG00000143590	EFNA3	ephrin A3	385.708	63.1138	0.163631	-2.61148	1.42e-34	1.43e-32	No
ENSG00000130513	GDF15	growth differentiation factor 15	762.975	218.235	0.286032	-1.80575	1.58e-34	1.58e-32	Yes
ENSG00000256663			1590.09	3447.01	2.16781	1.11624	2.19e-34	2.18e-32	No
ENSG00000106299	WASL	Wiskott-Aldrich syndrome like	4329.62	2064.88	0.47692	-1.06818	2.33e-34	2.32e-32	Yes
ENSG00000169604	ANTXR1	anthrax toxin receptor 1	1680.4	3620.77	2.15471	1.10749	2.39e-34	2.37e-32	No
ENSG00000169570	DTWD2	DTW domain containing 2	1402.82	528.708	0.37689	-1.40778	2.75e-34	2.71e-32	No
ENSG00000228624		uncharacterized LOC101927768	1483.46	571.961	0.385559	-1.37498	5.44e-34	5.35e-32	No
ENSG00000166780	C16orf45	chromosome 16 open reading frame 45	138.723	581.111	4.189	2.06661	6.49e-34	6.36e-32	Yes
ENSG00000108551	RASD1	ras related dexamethasone induced 1	522.289	116.98	0.223975	-2.15859	7.41e-34	7.25e-32	No
ENSG00000115318	LOXL3	lysyl oxidase like 3	145.357	597.229	4.1087	2.03868	1.03e-33	1.01e-31	No
ENSG00000116729	WLS	wntless Wnt ligand secretion mediator	20502.2	10837.6	0.528605	-0.919737	1.3e-33	1.27e-31	Yes
ENSG00000064042	LIMCH1	LIM and calponin homology domains 1	3319.98	1539.6	0.463738	-1.10862	1.34e-33	1.3e-31	No
ENSG00000047597	XK	X-linked Kx blood group	856.94	268.062	0.312813	-1.67663	1.88e-33	1.82e-31	No
ENSG00000106066	CPVL	carboxypeptidase, vitellogenic like	10471.3	5422.64	0.517859	-0.949369	2.92e-33	2.81e-31	Yes
ENSG00000138685	FGF2	fibroblast growth factor 2	2963.7	1357.38	0.458002	-1.12657	3.41e-33	3.27e-31	Yes
ENSG00000186340	THBS2	thrombospondin 2	1293.71	485.833	0.375536	-1.41298	6.89e-33	6.59e-31	No
ENSG00000169884	WNT10B	Wnt family member 10B	1198.43	438.361	0.365779	-1.45096	8.7e-33	8.29e-31	No
ENSG00000141959	PFKL	phosphofructokinase, liver type	7510.21	3833.69	0.510463	-0.970121	1.13e-32	1.08e-30	No
ENSG00000168209	DDIT4	DNA damage inducible transcript 4	1029.16	337.496	0.327934	-1.60852	1.24e-32	1.17e-30	No
ENSG00000172661	FAM21C	family with sequence similarity 21 member C	2091.51	903.5	0.431985	-1.21095	1.25e-32	1.18e-30	No
ENSG00000136826	KLF4	Kruppel like factor 4	420.24	81.0621	0.192895	-2.37411	1.31e-32	1.24e-30	No
ENSG00000134686	PHC2	polyhomeotic homolog 2	1025.28	2328.92	2.27149	1.18364	1.43e-32	1.34e-30	Yes
ENSG00000112394	SLC16A10	solute carrier family 16 member 10	1158.63	421.285	0.363606	-1.45955	1.5e-32	1.4e-30	No
ENSG00000133124	IRS4	insulin receptor substrate 4	514.878	119.294	0.231693	-2.10971	1.55e-32	1.45e-30	Yes
ENSG00000187140	FOXD3	forkhead box D3	157.473	4.13871	0.026282	-5.24978	1.58e-32	1.47e-30	Yes
ENSG00000136603	SKIL	SKI-like proto-oncogene	2645.74	1132.48	0.428037	-1.22419	1.71e-32	1.59e-30	No
ENSG00000088305	DNMT3B	DNA (cytosine-5-)-methyltransferase 3 beta	27562.9	14845.3	0.538598	-0.892719	1.96e-32	1.82e-30	Yes
ENSG00000166847	DCTN5	dynactin subunit 5	10053.8	5242.52	0.521444	-0.939417	2.24e-32	2.06e-30	No
ENSG00000122691	TWIST1	twist family bHLH transcription factor 1	724.188	212.729	0.293748	-1.76735	3.07e-32	2.83e-30	No
ENSG00000164761	TNFRSF11B	tumor necrosis factor receptor superfamily member 11b	681.981	193.438	0.283642	-1.81786	3.62e-32	3.31e-30	No
ENSG00000138061	CYP1B1	cytochrome P450 family 1 subfamily B member 1	461.849	99.0104	0.214378	-2.22177	3.62e-32	3.31e-30	No
ENSG00000198715	GLMP	glycosylated lysosomal membrane protein	2249.18	993.161	0.441565	-1.1793	3.98e-32	3.62e-30	No
ENSG00000105612	DNASE2	deoxyribonuclease II, lysosomal	558.689	139.509	0.249707	-2.00169	6.22e-32	5.65e-30	Yes
ENSG00000104413	ESRP1	epithelial splicing regulatory protein 1	1943.1	777.921	0.400351	-1.32066	6.85e-32	6.21e-30	No
ENSG00000124486	USP9X	ubiquitin specific peptidase 9, X-linked	41676.5	22749.1	0.545849	-0.873427	8.91e-32	8.05e-30	Yes
ENSG00000198554	WDHD1	WD repeat and HMG-box DNA binding protein 1	10198.2	5362.18	0.525795	-0.927426	9.35e-32	8.42e-30	No
ENSG00000135069	PSAT1	phosphoserine aminotransferase 1	21492.9	11603.3	0.539867	-0.889323	1.03e-31	9.23e-30	No
ENSG00000109956	B3GAT1	beta-1,3-glucuronyltransferase 1	279.145	863.796	3.09444	1.62968	1.3e-31	1.16e-29	No
ENSG00000119888	EPCAM	epithelial cell adhesion molecule	5660.87	2866.15	0.506308	-0.981913	1.36e-31	1.21e-29	Yes
ENSG00000155906	RMND1	required for meiotic nuclear division 1 homolog	2168.61	961.037	0.443157	-1.17411	1.72e-31	1.53e-29	Yes
ENSG00000101928	MOSPD1	motile sperm domain containing 1	2518.33	1147.68	0.45573	-1.13375	1.72e-31	1.53e-29	No
ENSG00000138821	SLC39A8	solute carrier family 39 member 8	1767.49	668.75	0.378361	-1.40216	1.73e-31	1.53e-29	Yes
ENSG00000149294	NCAM1	neural cell adhesion molecule 1	600.09	1497.46	2.49539	1.31926	1.76e-31	1.55e-29	Yes
ENSG00000008196	TFAP2B	transcription factor AP-2 beta	264.924	30.4077	0.114779	-3.12307	1.79e-31	1.58e-29	Yes
ENSG00000135063	FAM189A2	family with sequence similarity 189 member A2	389.635	72.7254	0.18665	-2.42159	2.07e-31	1.82e-29	Yes
ENSG00000144834	TAGLN3	transgelin 3	43.8602	314.517	7.17089	2.84215	2.67e-31	2.34e-29	Yes
ENSG00000132130	NA	NA	211.046	16.1304	0.0764309	-3.7097	2.9e-31	2.53e-29	No
ENSG00000165029	ABCA1	ATP binding cassette subfamily A member 1	867.578	286.862	0.330647	-1.59664	3.05e-31	2.65e-29	No
ENSG00000154864	PIEZO2	piezo type mechanosensitive ion channel component 2	1251.07	480.811	0.384319	-1.37962	3.89e-31	3.37e-29	No
ENSG00000163359	COL6A3	collagen type VI alpha 3 chain	1360.64	538.331	0.395644	-1.33773	4.6e-31	3.98e-29	No
ENSG00000073060	SCARB1	scavenger receptor class B member 1	3467.37	1673.15	0.48254	-1.05128	5.14e-31	4.44e-29	Yes
ENSG00000043143	JADE2	jade family PHD finger 2	4777.64	2399.5	0.502235	-0.993564	7.58e-31	6.52e-29	No
ENSG00000134769	DTNA	dystrobrevin alpha	973.429	343.013	0.352376	-1.50481	1.08e-30	9.27e-29	No
ENSG00000246792			320.496	49.7526	0.155237	-2.68746	1.13e-30	9.66e-29	No
ENSG00000106236	NPTX2	neuronal pentraxin 2	166.955	613.362	3.67381	1.87728	1.23e-30	1.05e-28	No
ENSG00000137473	TTC29	tetratricopeptide repeat domain 29	696.454	208.651	0.299591	-1.73894	1.56e-30	1.33e-28	Yes
ENSG00000163430	FSTL1	follistatin like 1	12378.2	22640.9	1.82909	0.871124	1.61e-30	1.36e-28	Yes
ENSG00000142405	NLRP12	NLR family pyrin domain containing 12	598.803	146.447	0.244566	-2.0317	2.19e-30	1.85e-28	No
ENSG00000133687	TMTC1	transmembrane and tetratricopeptide repeat containing 1	1520.17	629.48	0.414086	-1.272	3.21e-30	2.71e-28	Yes
ENSG00000155792	DEPTOR	DEP domain containing MTOR-interacting protein	318.015	50.1819	0.157797	-2.66385	3.3e-30	2.78e-28	Yes
ENSG00000007237	GAS7	growth arrest specific 7	2131.47	958.77	0.449817	-1.15259	3.38e-30	2.84e-28	Yes
ENSG00000121060	TRIM25	tripartite motif containing 25	2240.79	1020.91	0.455603	-1.13415	3.69e-30	3.09e-28	Yes
ENSG00000117305	HMGCL	3-hydroxymethyl-3-methylglutaryl-CoA lyase	514.369	1303.53	2.53423	1.34155	4.1e-30	3.42e-28	Yes
ENSG00000040531	CTNS	cystinosin, lysosomal cystine transporter	2367.68	1090.76	0.460689	-1.11813	5.6e-30	4.66e-28	Yes
ENSG00000034063	NA	NA	2628.61	5141.97	1.95616	0.968023	5.65e-30	4.69e-28	No
ENSG00000141096	DPEP3	dipeptidase 3	283.56	39.1496	0.138065	-2.85658	5.95e-30	4.93e-28	No
ENSG00000092820	EZR	ezrin	29701.2	16445.8	0.553707	-0.852807	6.01e-30	4.96e-28	Yes
ENSG00000124212	PTGIS	prostaglandin I2 (prostacyclin) synthase	204.587	802.516	3.92261	1.97181	6.95e-30	5.72e-28	Yes
ENSG00000135052	GOLM1	golgi membrane protein 1	5360.92	10010.3	1.86728	0.900939	8.43e-30	6.92e-28	Yes
ENSG00000157765	SLC34A2	solute carrier family 34 member 2	515.936	130.326	0.252602	-1.98506	8.75e-30	7.16e-28	No
ENSG00000008735	MAPK8IP2	mitogen-activated protein kinase 8 interacting protein 2	701.926	215.5	0.307012	-1.70363	9.73e-30	7.95e-28	No
ENSG00000145864	GABRB2	gamma-aminobutyric acid type A receptor beta2 subunit	376.111	72.751	0.19343	-2.37012	1.07e-29	8.71e-28	No
ENSG00000145794	MEGF10	multiple EGF like domains 10	522.892	133.986	0.25624	-1.96443	1.23e-29	1e-27	Yes
ENSG00000179046	TRIML2	tripartite motif family like 2	1937.64	862.316	0.445034	-1.16801	1.3e-29	1.05e-27	No
ENSG00000091592	NLRP1	NLR family pyrin domain containing 1	255.152	786.424	3.08218	1.62395	1.58e-29	1.28e-27	No
ENSG00000130303	BST2	bone marrow stromal cell antigen 2	1081.16	2455.05	2.27076	1.18318	1.83e-29	1.47e-27	Yes
ENSG00000109929	SC5D	sterol-C5-desaturase	4781.37	2447.55	0.511893	-0.966085	1.94e-29	1.56e-27	No
ENSG00000159921	GNE	glucosamine (UDP-N-acetyl)-2-epimerase/N-acetylmannosamine kinase	410.281	1092.28	2.66226	1.41265	2.98e-29	2.39e-27	Yes
ENSG00000185070	FLRT2	fibronectin leucine rich transmembrane protein 2	1624.85	698.606	0.429951	-1.21776	3.52e-29	2.82e-27	No
ENSG00000131409	LRRC4B	leucine rich repeat containing 4B	68.7343	366.531	5.33257	2.41483	3.66e-29	2.92e-27	Yes
ENSG00000214114	MYCBP	MYC binding protein	360.132	988.177	2.74393	1.45624	4.79e-29	3.81e-27	No
ENSG00000100842	EFS	embryonal Fyn-associated substrate	1120.66	2396.72	2.13867	1.09672	5.07e-29	4.02e-27	Yes
ENSG00000143507	DUSP10	dual specificity phosphatase 10	1145.68	444.857	0.38829	-1.36479	5.34e-29	4.22e-27	Yes
ENSG00000142156	COL6A1	collagen type VI alpha 1	6467.22	3127.76	0.483633	-1.04802	5.47e-29	4.32e-27	No
ENSG00000101745	ANKRD12	ankyrin repeat domain 12	1791.68	636.481	0.355242	-1.49312	5.51e-29	4.34e-27	No
ENSG00000204789	ZNF204P		783.878	260.218	0.331963	-1.59091	7.16e-29	5.62e-27	No
ENSG00000196569	LAMA2	laminin subunit alpha 2	2254.26	954.686	0.423504	-1.23955	8.22e-29	6.44e-27	Yes
ENSG00000147596	PRDM14	PR domain 14	5212.92	2714.7	0.520764	-0.9413	1.05e-28	8.19e-27	No
ENSG00000102024	PLS3	plastin 3	32276.2	18163.4	0.562749	-0.829438	1.26e-28	9.8e-27	Yes
ENSG00000175197	DDIT3	DNA damage inducible transcript 3	441.11	102.705	0.232834	-2.10263	1.29e-28	1e-26	Yes
ENSG00000166803	KIAA0101	KIAA0101	1070.76	2299.22	2.14728	1.10251	1.3e-28	1.01e-26	No
ENSG00000142185	TRPM2	transient receptor potential cation channel subfamily M member 2	300.858	47.8643	0.159093	-2.65206	1.6e-28	1.24e-26	No
ENSG00000139880	CDH24	cadherin 24	654.796	1610.6	2.4597	1.29848	1.81e-28	1.39e-26	Yes
ENSG00000221890	NPTXR	neuronal pentraxin receptor	240.735	849.03	3.52683	1.81837	2.18e-28	1.68e-26	No
ENSG00000129946	SHC2	SHC adaptor protein 2	1231.05	365.595	0.29698	-1.75156	3.02e-28	2.32e-26	Yes
ENSG00000115339	GALNT3	polypeptide N-acetylgalactosaminyltransferase 3	225.457	24.4142	0.108288	-3.20706	3.79e-28	2.9e-26	No
ENSG00000120156	TEK	TEK receptor tyrosine kinase	690.927	1940.25	2.80818	1.48964	5.52e-28	4.22e-26	Yes
ENSG00000155090	KLF10	Kruppel like factor 10	2050.33	948.097	0.462413	-1.11275	5.79e-28	4.41e-26	No
ENSG00000205358	MT1H	metallothionein 1H	232.43	26.7158	0.114941	-3.12103	6.11e-28	4.65e-26	No
ENSG00000250208	FZD10-AS1	FZD10 antisense RNA 1 (head to head)	38.848	275.357	7.08808	2.82539	6.75e-28	5.11e-26	No
ENSG00000071282	LMCD1	LIM and cysteine rich domains 1	1837.77	831.072	0.452218	-1.14491	8.05e-28	6.09e-26	Yes
ENSG00000113594	LIFR	leukemia inhibitory factor receptor alpha	2644.87	1219.54	0.461097	-1.11686	8.13e-28	6.13e-26	Yes
ENSG00000215146		zinc finger protein 91 pseudogene	772.479	263	0.340463	-1.55443	1.1e-27	8.32e-26	No
ENSG00000150594	ADRA2A	adrenoceptor alpha 2A	234.479	28.0757	0.119736	-3.06207	1.18e-27	8.85e-26	Yes
ENSG00000166689	PLEKHA7	pleckstrin homology domain containing A7	1289.18	533.646	0.413942	-1.2725	1.19e-27	8.94e-26	Yes
ENSG00000156587	UBE2L6	ubiquitin conjugating enzyme E2 L6	192.41	634.512	3.2977	1.72146	1.21e-27	9.06e-26	No
ENSG00000152661	GJA1	gap junction protein alpha 1	61929.7	35485.7	0.572999	-0.803395	1.41e-27	1.05e-25	Yes
ENSG00000196581	AJAP1	adherens junctions associated protein 1	724.763	237.689	0.327955	-1.60843	1.5e-27	1.11e-25	No
ENSG00000079739	PGM1	phosphoglucomutase 1	4935.64	2594.37	0.52564	-0.927853	1.6e-27	1.19e-25	No
ENSG00000146477	SLC22A3	solute carrier family 22 member 3	214.382	22.5659	0.10526	-3.24796	2.01e-27	1.48e-25	Yes
ENSG00000120885	CLU	clusterin	21349.9	9883.2	0.462915	-1.11118	2.01e-27	1.48e-25	No
ENSG00000019582	CD74	CD74 molecule	99.7602	429.19	4.30221	2.10508	2.04e-27	1.5e-25	Yes
ENSG00000125726	CD70	CD70 molecule	365.835	71.8509	0.196403	-2.34811	2.19e-27	1.61e-25	Yes
ENSG00000078814	MYH7B	myosin, heavy chain 7B, cardiac muscle, beta	315.522	56.1657	0.178009	-2.48998	2.5e-27	1.83e-25	Yes
ENSG00000145708	CRHBP	corticotropin releasing hormone binding protein	173.967	11.9741	0.0688297	-3.86082	2.64e-27	1.93e-25	No
ENSG00000101695	RNF125	ring finger protein 125, E3 ubiquitin protein ligase	746.29	252.356	0.338147	-1.56428	2.82e-27	2.06e-25	Yes
ENSG00000107984	DKK1	dickkopf WNT signaling pathway inhibitor 1	416.038	97.2117	0.233661	-2.09751	3.35e-27	2.44e-25	Yes
ENSG00000081059	TCF7	transcription factor 7 (T-cell specific, HMG-box)	4020.59	2084.89	0.518553	-0.947436	4.18e-27	3.04e-25	No
ENSG00000075785	RAB7A	RAB7A, member RAS oncogene family	17300.1	9776.55	0.565116	-0.823382	4.38e-27	3.17e-25	Yes
ENSG00000138119	MYOF	myoferlin	1871.56	861.56	0.460344	-1.11921	4.71e-27	3.39e-25	Yes
ENSG00000145423	SFRP2	secreted frizzled related protein 2	5437.64	2899.5	0.533227	-0.907178	4.71e-27	3.39e-25	No
ENSG00000170832	USP32	ubiquitin specific peptidase 32	4826.86	2560.29	0.530424	-0.914781	8.02e-27	5.77e-25	No
ENSG00000137266	SLC22A23	solute carrier family 22 member 23	1026.86	401.04	0.390551	-1.35642	8.39e-27	6.02e-25	Yes
ENSG00000120658	ENOX1	ecto-NOX disulfide-thiol exchanger 1	24.0308	365.089	15.1925	3.92529	1.1e-26	7.86e-25	Yes
ENSG00000092439	TRPM7	transient receptor potential cation channel subfamily M member 7	5363.46	2471.4	0.460784	-1.11784	1.25e-26	8.91e-25	Yes
ENSG00000152726	NA	NA	684.315	225.686	0.329799	-1.60034	1.47e-26	1.05e-24	No
ENSG00000123572	NRK	Nik related kinase	1121.52	455.028	0.405724	-1.30143	1.59e-26	1.13e-24	No
ENSG00000130707	ASS1	argininosuccinate synthase 1	7601.71	4178.5	0.549678	-0.863341	1.64e-26	1.16e-24	No
ENSG00000151650	VENTX	VENT homeobox	373.34	81.9558	0.219521	-2.18757	1.73e-26	1.22e-24	No
ENSG00000132563	REEP2	receptor accessory protein 2	556.766	1491.33	2.67856	1.42146	2.1e-26	1.48e-24	No
ENSG00000249988			135.371	5.05967	0.0373764	-4.74173	3.21e-26	2.26e-24	No
ENSG00000185339	TCN2	transcobalamin 2	4249.99	1843.86	0.433851	-1.20473	3.32e-26	2.33e-24	Yes
ENSG00000133477	FAM83F	family with sequence similarity 83 member F	570.077	171.276	0.300444	-1.73483	3.41e-26	2.39e-24	No
ENSG00000128602	SMO	smoothened, frizzled class receptor	2630.96	4921.22	1.8705	0.903423	3.48e-26	2.43e-24	No
ENSG00000078403	MLLT10	myeloid/lymphoid or mixed-lineage leukemia; translocated to, 10	4180.17	2204.99	0.527487	-0.922791	4.01e-26	2.8e-24	Yes
ENSG00000173214	MFSD4B	major facilitator superfamily domain containing 4B	1008.6	397.911	0.394519	-1.34183	4.09e-26	2.85e-24	No
ENSG00000134954	ETS1	ETS proto-oncogene 1, transcription factor	2586.46	1286.55	0.497417	-1.00747	5.09e-26	3.54e-24	Yes
ENSG00000119139	TJP2	tight junction protein 2	4040.66	2130.09	0.527164	-0.923675	5.41e-26	3.75e-24	No
ENSG00000138336	TET1	tet methylcytosine dioxygenase 1	5789.69	3153.68	0.544707	-0.876447	7.05e-26	4.87e-24	No
ENSG00000104332	SFRP1	secreted frizzled related protein 1	2421.64	8788.46	3.62914	1.85963	7.76e-26	5.35e-24	No
ENSG00000258417			197.998	20.2755	0.102403	-3.28767	7.92e-26	5.46e-24	No
ENSG00000166105	GLB1L3	galactosidase beta 1 like 3	661.982	219.651	0.331808	-1.59158	9.97e-26	6.85e-24	No
ENSG00000154310	TNIK	TRAF2 and NCK interacting kinase	1131.29	467.881	0.413583	-1.27375	1.05e-25	7.19e-24	Yes
ENSG00000118640	VAMP8	vesicle associated membrane protein 8	2137.12	1033.88	0.483773	-1.0476	1.14e-25	7.79e-24	No
ENSG00000163904	SENP2	SUMO1/sentrin/SMT3 specific peptidase 2	5085.19	2752.8	0.541337	-0.885401	1.28e-25	8.73e-24	No
ENSG00000166833	NAV2	neuron navigator 2	6594.75	3637.02	0.551502	-0.858561	1.28e-25	8.74e-24	Yes
ENSG00000143119	CD53	CD53 molecule	166.879	12.4402	0.0745461	-3.74572	1.37e-25	9.34e-24	No
ENSG00000099290	FAM21A	family with sequence similarity 21 member A	788.88	285.967	0.362497	-1.46396	1.43e-25	9.66e-24	No
ENSG00000005893	LAMP2	lysosomal associated membrane protein 2	7729.51	4316.95	0.558502	-0.840366	1.9e-25	1.28e-23	Yes
ENSG00000135404	CD63	CD63 molecule	18891.3	10888.9	0.576398	-0.794863	1.98e-25	1.33e-23	Yes
ENSG00000087086	FTL	ferritin, light polypeptide	83785	43149	0.514997	-0.957364	2.43e-25	1.64e-23	No
ENSG00000155980	KIF5A	kinesin family member 5A	203.623	628.979	3.08894	1.62711	2.6e-25	1.75e-23	No
ENSG00000132359	RAP1GAP2	RAP1 GTPase activating protein 2	2094.26	948.089	0.452709	-1.14334	2.79e-25	1.87e-23	Yes
ENSG00000133134	BEX2	brain expressed X-linked 2	1085.46	446.63	0.411467	-1.28115	2.79e-25	1.87e-23	No
ENSG00000105426	PTPRS	protein tyrosine phosphatase, receptor type S	3202.66	5827.1	1.81946	0.863509	2.87e-25	1.91e-23	No
ENSG00000103044	HAS3	hyaluronan synthase 3	1595.87	730.904	0.457996	-1.12659	2.97e-25	1.98e-23	No
ENSG00000091986	CCDC80	coiled-coil domain containing 80	7402.74	4132.44	0.558231	-0.841065	3.11e-25	2.07e-23	No
ENSG00000181019	NQO1	NAD(P)H quinone dehydrogenase 1	6081.72	3354.35	0.551547	-0.858445	3.24e-25	2.15e-23	Yes
ENSG00000160469	BRSK1	BR serine/threonine kinase 1	351.455	1136.81	3.23457	1.69358	3.46e-25	2.29e-23	Yes
ENSG00000168032	ENTPD3	ectonucleoside triphosphate diphosphohydrolase 3	168.478	13.3627	0.0793142	-3.65628	3.58e-25	2.36e-23	Yes
ENSG00000128294	TPST2	tyrosylprotein sulfotransferase 2	3637.53	1914.19	0.526233	-0.926228	3.72e-25	2.45e-23	Yes
ENSG00000135333	EPHA7	EPH receptor A7	1594.12	731.306	0.458752	-1.12421	3.77e-25	2.48e-23	No
ENSG00000136158	SPRY2	sprouty RTK signaling antagonist 2	2172.87	1016.46	0.467797	-1.09604	4.26e-25	2.8e-23	No
ENSG00000134352	IL6ST	interleukin 6 signal transducer	3332.39	1662.15	0.498787	-1.00351	4.6e-25	3.01e-23	No
ENSG00000182240	BACE2	beta-site APP-cleaving enzyme 2	899.792	348.142	0.386914	-1.36992	4.8e-25	3.14e-23	No
ENSG00000118855	MFSD1	major facilitator superfamily domain containing 1	1319.16	579.759	0.439493	-1.18609	5.07e-25	3.31e-23	Yes
ENSG00000052344	PRSS8	protease, serine 8	1380.85	613.752	0.444473	-1.16983	5.28e-25	3.44e-23	Yes
ENSG00000127947	PTPN12	protein tyrosine phosphatase, non-receptor type 12	7898.78	4380.99	0.554641	-0.850374	6.57e-25	4.27e-23	No
ENSG00000163412	EIF4E3	eukaryotic translation initiation factor 4E family member 3	1361.2	605.575	0.444882	-1.1685	7.82e-25	5.06e-23	Yes
ENSG00000114631	PODXL2	podocalyxin like 2	362.964	926.402	2.55232	1.35181	8.8e-25	5.69e-23	Yes
ENSG00000173068	BNC2	basonuclin 2	1048.32	430.537	0.410692	-1.28387	8.86e-25	5.72e-23	Yes
ENSG00000170345	FOS	Fos proto-oncogene, AP-1 transcription factor subunit	841	319.069	0.379392	-1.39824	9.41e-25	6.06e-23	Yes
ENSG00000164961	KIAA0196	KIAA0196	4864	2655.25	0.545899	-0.873294	9.59e-25	6.16e-23	Yes
ENSG00000137726	FXYD6	FXYD domain containing ion transport regulator 6	109.878	426.83	3.8846	1.95777	1.29e-24	8.26e-23	Yes
ENSG00000261409			290.763	54.3591	0.186953	-2.41925	1.29e-24	8.26e-23	No
ENSG00000143248	RGS5	regulator of G-protein signaling 5	3276.92	5909.42	1.80334	0.850675	1.41e-24	9.01e-23	No
ENSG00000212993	POU5F1B	POU class 5 homeobox 1B	4696.81	2558.26	0.544681	-0.876516	1.49e-24	9.5e-23	No
ENSG00000119669	IRF2BPL	interferon regulatory factor 2 binding protein like	1227.59	532.251	0.433574	-1.20565	1.5e-24	9.55e-23	No
ENSG00000128266	GNAZ	G protein subunit alpha z	143.659	497.727	3.46465	1.79271	2.08e-24	1.32e-22	No
ENSG00000134207	SYT6	synaptotagmin 6	2205.33	1094.1	0.496116	-1.01125	2.2e-24	1.4e-22	No
ENSG00000105552	BCAT2	branched chain amino acid transaminase 2	614.847	1374.42	2.23538	1.16052	2.32e-24	1.47e-22	Yes
ENSG00000167600	CYP2S1	cytochrome P450 family 2 subfamily S member 1	7091.67	3254.91	0.458976	-1.12351	2.78e-24	1.75e-22	Yes
ENSG00000164125	FAM198B	family with sequence similarity 198 member B	340.079	75.5091	0.222034	-2.17115	2.81e-24	1.77e-22	No
ENSG00000197461	PDGFA	platelet derived growth factor subunit A	2074.65	1020.81	0.492039	-1.02316	2.89e-24	1.81e-22	Yes
ENSG00000138095	LRPPRC	leucine rich pentatricopeptide repeat containing	16321.2	9521.8	0.583402	-0.777438	2.89e-24	1.81e-22	Yes
ENSG00000175832	ETV4	ETS variant 4	3021.42	1180.83	0.390819	-1.35543	3.29e-24	2.06e-22	No
ENSG00000167972	ABCA3	ATP binding cassette subfamily A member 3	189.135	586.131	3.09901	1.63181	4.66e-24	2.91e-22	No
ENSG00000003989	SLC7A2	solute carrier family 7 member 2	2916.96	1519.59	0.520949	-0.940787	4.75e-24	2.96e-22	Yes
ENSG00000076641	PAG1	phosphoprotein membrane anchor with glycosphingolipid microdomains 1	489.511	143.663	0.293484	-1.76865	4.82e-24	3e-22	No
ENSG00000185950	IRS2	insulin receptor substrate 2	1291.97	575.062	0.445105	-1.16778	5.88e-24	3.65e-22	Yes
ENSG00000187479	C11orf96	chromosome 11 open reading frame 96	700.173	250.544	0.357832	-1.48265	5.91e-24	3.66e-22	No
ENSG00000076554	TPD52	tumor protein D52	3206.65	1651.53	0.515034	-0.95726	6.41e-24	3.96e-22	Yes
ENSG00000103067	ESRP2	epithelial splicing regulatory protein 2	1159.05	500.93	0.432191	-1.21026	6.71e-24	4.14e-22	Yes
ENSG00000133789	SWAP70	SWAP switching B-cell complex 70kDa subunit	5910.84	3312.72	0.560448	-0.835348	6.73e-24	4.14e-22	Yes
ENSG00000142173	COL6A2	collagen type VI alpha 2	4109.98	2231.67	0.542988	-0.881008	7.14e-24	4.38e-22	No
ENSG00000114251	WNT5A	Wnt family member 5A	1584.23	744.626	0.470024	-1.08919	7.33e-24	4.5e-22	No
ENSG00000013561	RNF14	ring finger protein 14	2143.83	1071.13	0.499635	-1.00105	7.81e-24	4.78e-22	No
ENSG00000118407	FILIP1	filamin A interacting protein 1	787.823	1665.98	2.11467	1.08043	8.8e-24	5.37e-22	No
ENSG00000107282	APBA1	amyloid beta precursor protein binding family A member 1	817.084	314.499	0.384904	-1.37743	1.07e-23	6.54e-22	Yes
ENSG00000254587			121.572	4.608	0.0379034	-4.72153	1.18e-23	7.15e-22	No
ENSG00000185813	PCYT2	phosphate cytidylyltransferase 2, ethanolamine	2145.02	1072.79	0.500128	-0.999631	1.21e-23	7.33e-22	Yes
ENSG00000155846	PPARGC1B	PPARG coactivator 1 beta	1883.19	921.86	0.489522	-1.03056	1.23e-23	7.45e-22	Yes
ENSG00000244119	PDCL3P4		1132.09	489.066	0.432003	-1.21089	1.25e-23	7.54e-22	No
ENSG00000123095	BHLHE41	basic helix-loop-helix family member e41	96.2545	0.919358	0.00955132	-6.71008	1.35e-23	8.14e-22	Yes
ENSG00000149557	FEZ1	fasciculation and elongation protein zeta 1	699.05	1501.99	2.14861	1.1034	1.38e-23	8.32e-22	Yes
ENSG00000109819	PPARGC1A	PPARG coactivator 1 alpha	326.762	72.2865	0.22122	-2.17644	1.47e-23	8.85e-22	No
ENSG00000146938	NLGN4X	neuroligin 4, X-linked	1141.16	496.399	0.434996	-1.20093	1.66e-23	9.98e-22	No
ENSG00000125675	GRIA3	glutamate ionotropic receptor AMPA type subunit 3	71.8787	330.589	4.59926	2.2014	1.87e-23	1.12e-21	No
ENSG00000129682	FGF13	fibroblast growth factor 13	2321.11	1180.27	0.508491	-0.975705	1.92e-23	1.15e-21	No
ENSG00000003056	M6PR	mannose-6-phosphate receptor, cation dependent	6027.21	3402.07	0.564452	-0.825078	1.99e-23	1.19e-21	Yes
ENSG00000004399	PLXND1	plexin D1	4074.08	2225.32	0.546214	-0.872462	2e-23	1.19e-21	No
ENSG00000022267	FHL1	four and a half LIM domains 1	2477.32	4498.48	1.81587	0.860659	2.05e-23	1.22e-21	Yes
ENSG00000120675	DNAJC15	DnaJ heat shock protein family (Hsp40) member C15	5221.53	2922.55	0.559711	-0.837245	2.75e-23	1.63e-21	No
ENSG00000109270	LAMTOR3	late endosomal/lysosomal adaptor, MAPK and MTOR activator 3	2311.6	1181.29	0.511028	-0.968527	2.97e-23	1.76e-21	Yes
ENSG00000090932	DLL3	delta like canonical Notch ligand 3	520.405	163.961	0.315065	-1.66628	4.04e-23	2.39e-21	No
ENSG00000113732	ATP6V0E1	ATPase H+ transporting V0 subunit e1	6448.44	3674.41	0.569814	-0.811438	5.24e-23	3.09e-21	Yes
ENSG00000132932	ATP8A2	ATPase phospholipid transporting 8A2	16.0717	172.666	10.7435	3.4254	5.27e-23	3.1e-21	Yes
ENSG00000187678	SPRY4	sprouty RTK signaling antagonist 4	1972.6	498.872	0.2529	-1.98336	5.5e-23	3.23e-21	Yes
ENSG00000198915	RASGEF1A	RasGEF domain family member 1A	1414.41	657.054	0.464544	-1.10611	5.7e-23	3.34e-21	No
ENSG00000235602	POU5F1P3	POU class 5 homeobox 1 pseudogene 3	7374.81	4240.46	0.574992	-0.798387	6.15e-23	3.6e-21	No
ENSG00000174233	ADCY6	adenylate cyclase 6	764.536	1601.47	2.09469	1.06674	6.25e-23	3.65e-21	Yes
ENSG00000141524	TMC6	transmembrane channel like 6	1847.84	912.175	0.493644	-1.01846	6.44e-23	3.75e-21	Yes
ENSG00000117984	CTSD	cathepsin D	8989.05	4228.65	0.470422	-1.08797	6.52e-23	3.79e-21	No
ENSG00000182985	CADM1	cell adhesion molecule 1	1393.38	2666.55	1.91372	0.936381	6.82e-23	3.96e-21	No
ENSG00000233056	ERVH48-1		7286.67	4195	0.575709	-0.796589	7.81e-23	4.52e-21	No
ENSG00000162772	ATF3	activating transcription factor 3	1409.06	656.619	0.465999	-1.1016	8.16e-23	4.72e-21	No
ENSG00000185920	PTCH1	patched 1	5236.91	2950.04	0.563316	-0.827983	8.3e-23	4.79e-21	Yes
ENSG00000184635	ZNF93	zinc finger protein 93	1761.16	863.511	0.490307	-1.02824	8.46e-23	4.88e-21	No
ENSG00000174156	GSTA3	glutathione S-transferase alpha 3	97.0049	1.38064	0.0142327	-6.13465	8.51e-23	4.89e-21	No
ENSG00000100422	CERK	ceramide kinase	2990.5	5308.04	1.77497	0.827793	9.13e-23	5.24e-21	Yes
ENSG00000205302	SNX2	sorting nexin 2	6562.57	3763.46	0.573473	-0.802202	1.05e-22	6.01e-21	Yes
ENSG00000090861	AARS	alanyl-tRNA synthetase	13662.5	8085.02	0.591769	-0.756895	1.15e-22	6.6e-21	Yes
ENSG00000204370	SDHD	succinate dehydrogenase complex subunit D	2207.91	1133.38	0.513329	-0.962044	1.84e-22	1.05e-20	No
ENSG00000105605	CACNG7	calcium voltage-gated channel auxiliary subunit gamma 7	112.457	410.724	3.65226	1.86879	1.88e-22	1.07e-20	Yes
ENSG00000095739	BAMBI	BMP and activin membrane bound inhibitor	2553.12	1340.82	0.52517	-0.929144	1.95e-22	1.11e-20	No
ENSG00000172238	ATOH1	atonal bHLH transcription factor 1	177.111	19.7966	0.111775	-3.16133	2.05e-22	1.16e-20	No
ENSG00000168743	NPNT	nephronectin	1052	255.606	0.242971	-2.04115	2.38e-22	1.35e-20	No
ENSG00000124143	ARHGAP40	Rho GTPase activating protein 40	278.203	56.1882	0.201969	-2.3078	2.45e-22	1.38e-20	No
ENSG00000197358	BNIP3P1		2141.64	1097.05	0.512246	-0.96509	2.69e-22	1.52e-20	No
ENSG00000159208	CIART	circadian associated repressor of transcription	489.166	152.867	0.312505	-1.67805	3.03e-22	1.71e-20	No
ENSG00000021762	OSBPL5	oxysterol binding protein like 5	366.662	891.009	2.43006	1.28099	3.06e-22	1.72e-20	Yes
ENSG00000129474	AJUBA	ajuba LIM protein	2873.43	5909.69	2.05667	1.04031	3.39e-22	1.91e-20	No
ENSG00000130150	MOSPD2	motile sperm domain containing 2	2047.28	1043.05	0.509481	-0.972899	3.64e-22	2.04e-20	Yes
ENSG00000091409	ITGA6	integrin subunit alpha 6	7927.16	4626.95	0.583684	-0.776741	3.9e-22	2.18e-20	Yes
ENSG00000145860	RNF145	ring finger protein 145	2673.13	4739.04	1.77284	0.826065	4.28e-22	2.39e-20	No
ENSG00000142634	EFHD2	EF-hand domain family member D2	3845.88	2089.36	0.543271	-0.880256	4.72e-22	2.63e-20	No
ENSG00000085552	IGSF9	immunoglobulin superfamily member 9	287.334	746.378	2.5976	1.37718	4.93e-22	2.74e-20	No
ENSG00000117461	PIK3R3	phosphoinositide-3-kinase regulatory subunit 3	1472.45	2762.01	1.87579	0.9075	5.8e-22	3.22e-20	No
ENSG00000226792	LINC00371		2398.51	1258.09	0.524531	-0.930899	6.1e-22	3.38e-20	No
ENSG00000198780	FAM169A	family with sequence similarity 169 member A	1500.18	721.69	0.48107	-1.05568	6.44e-22	3.56e-20	No
ENSG00000146904	EPHA1	EPH receptor A1	1284.28	595.366	0.46358	-1.10911	6.65e-22	3.67e-20	No
ENSG00000162594	IL23R	interleukin 23 receptor	0	85.6701	Inf	Inf	8.48e-22	4.68e-20	No
ENSG00000100379	KCTD17	potassium channel tetramerization domain containing 17	503.852	1191.13	2.36405	1.24126	8.74e-22	4.81e-20	No
ENSG00000148834	GSTO1	glutathione S-transferase omega 1	5434.57	3117.21	0.57359	-0.801908	1.02e-21	5.59e-20	Yes
ENSG00000100889	PCK2	phosphoenolpyruvate carboxykinase 2, mitochondrial	2260.37	1047.07	0.463231	-1.1102	1.08e-21	5.91e-20	Yes
ENSG00000110888	CAPRIN2	caprin family member 2	2189.51	1125.15	0.513881	-0.960495	1.3e-21	7.1e-20	Yes
ENSG00000139112	GABARAPL1	GABA type A receptor associated protein like 1	3971.74	2226.31	0.560538	-0.835117	1.32e-21	7.2e-20	Yes
ENSG00000148848	ADAM12	ADAM metallopeptidase domain 12	394.746	110.507	0.279945	-1.83679	1.42e-21	7.77e-20	Yes
ENSG00000082781	ITGB5	integrin subunit beta 5	8627.18	5093.96	0.590456	-0.7601	1.53e-21	8.31e-20	No
ENSG00000176171	BNIP3	BCL2/adenovirus E1B 19kDa interacting protein 3	2069.36	1068.37	0.51628	-0.953776	1.65e-21	8.99e-20	No
ENSG00000265992	ESRG	embryonic stem cell related (non-protein coding)	28995.7	17688.6	0.610044	-0.713015	1.7e-21	9.24e-20	No
ENSG00000102898	NUTF2	nuclear transport factor 2	6960.88	11632.4	1.6711	0.740802	1.91e-21	1.03e-19	No
ENSG00000011422	PLAUR	plasminogen activator, urokinase receptor	188.669	552.067	2.92611	1.54899	2.16e-21	1.17e-19	No
ENSG00000100767	PAPLN	papilin, proteoglycan-like sulfated glycoprotein	852.804	353.171	0.41413	-1.27185	2.19e-21	1.18e-19	No
ENSG00000166348	USP54	ubiquitin specific peptidase 54	3483.38	1932.27	0.554711	-0.850191	2.3e-21	1.24e-19	Yes
ENSG00000117411	B4GALT2	beta-1,4-galactosyltransferase 2	1935.8	3489.69	1.80271	0.850171	2.3e-21	1.24e-19	Yes
ENSG00000049323	LTBP1	latent transforming growth factor beta binding protein 1	2381.19	4214.61	1.76996	0.823714	2.57e-21	1.38e-19	No
ENSG00000146267	FAXC	failed axon connections homolog	676.06	255.987	0.378645	-1.40108	2.63e-21	1.41e-19	No
ENSG00000153132	CLGN	calmegin	229.643	630.387	2.74508	1.45685	2.82e-21	1.51e-19	No
ENSG00000147869	CER1	cerberus 1, DAN family BMP antagonist	1147.3	223.51	0.194813	-2.35984	2.88e-21	1.54e-19	No
ENSG00000161011	SQSTM1	sequestosome 1	7868.16	3973.2	0.504972	-0.985726	2.95e-21	1.57e-19	Yes
ENSG00000213988	ZNF90	zinc finger protein 90	1743.87	795.855	0.456374	-1.13171	3.07e-21	1.64e-19	No
ENSG00000065154	OAT	ornithine aminotransferase	8768.48	5205.69	0.593682	-0.752238	3.14e-21	1.67e-19	Yes
ENSG00000137193	PIM1	Pim-1 proto-oncogene, serine/threonine kinase	5229.8	3012.21	0.575971	-0.795933	3.15e-21	1.67e-19	Yes
ENSG00000254365			116.413	5.07088	0.0435596	-4.52087	3.28e-21	1.74e-19	No
ENSG00000177984	LCN15	lipocalin 15	141.095	11.5112	0.0815847	-3.61556	3.31e-21	1.75e-19	No
ENSG00000182534	MXRA7	matrix remodeling associated 7	878.242	1744.66	1.98653	0.990253	3.58e-21	1.89e-19	Yes
ENSG00000123600	METTL8	methyltransferase like 8	1446.99	701.368	0.484707	-1.04482	3.77e-21	1.98e-19	No
ENSG00000081087	OSTM1	osteopetrosis associated transmembrane protein 1	2223.48	1168.78	0.525654	-0.927815	3.77e-21	1.98e-19	Yes
ENSG00000143416	SELENBP1	selenium binding protein 1	508.239	1118.91	2.20154	1.13851	4.08e-21	2.14e-19	No
ENSG00000183117	CSMD1	CUB and Sushi multiple domains 1	76.9072	0	0	#NAME?	4.55e-21	2.38e-19	Yes
ENSG00000124299	PEPD	peptidase D	4358.81	2480.79	0.569145	-0.813131	4.83e-21	2.52e-19	Yes
ENSG00000204531	POU5F1	POU class 5 homeobox 1	21694.5	12371	0.57024	-0.810359	5.99e-21	3.13e-19	No
ENSG00000105889	STEAP1B	STEAP family member 1B	488.032	159.807	0.327451	-1.61065	6.18e-21	3.22e-19	No
ENSG00000000005	TNMD	tenomodulin	414.713	123.407	0.297572	-1.74869	6.4e-21	3.33e-19	No
ENSG00000087245	MMP2	matrix metallopeptidase 2	15993.5	9730.65	0.608412	-0.716879	7.32e-21	3.81e-19	No
ENSG00000101236	RNF24	ring finger protein 24	2353.57	1254.45	0.532999	-0.907796	7.64e-21	3.96e-19	No
ENSG00000188681	TEKT4P2	tektin 4 pseudogene 2	1146.26	2179.81	1.90168	0.927274	7.66e-21	3.96e-19	No
ENSG00000230937	MIR205HG	microRNA 205	446.998	115.13	0.257562	-1.95701	8.48e-21	4.39e-19	No
ENSG00000136732	GYPC	glycophorin C (Gerbich blood group)	3266.98	1818.83	0.556732	-0.844945	8.88e-21	4.58e-19	No
ENSG00000186480	INSIG1	insulin induced gene 1	1866.89	960.529	0.514506	-0.958739	9.05e-21	4.66e-19	Yes
ENSG00000120063	GNA13	G protein subunit alpha 13	4195.77	2395.27	0.570878	-0.808747	9.6e-21	4.94e-19	Yes
ENSG00000185437	SH3BGR	SH3 domain binding glutamate rich protein	322.966	791.093	2.44946	1.29246	1.12e-20	5.75e-19	No
ENSG00000182199	SHMT2	serine hydroxymethyltransferase 2	12157.5	7355.37	0.605008	-0.724975	1.14e-20	5.84e-19	No
ENSG00000170549	IRX1	iroquois homeobox 1	2317.78	1174.51	0.50674	-0.980681	1.15e-20	5.87e-19	No
ENSG00000249430	NA	NA	102.515	372.971	3.63819	1.86322	1.18e-20	6.02e-19	No
ENSG00000066777	ARFGEF1	ADP ribosylation factor guanine nucleotide exchange factor 1	6573.24	3877.71	0.589923	-0.761401	1.2e-20	6.12e-19	No
ENSG00000163530	DPPA2	developmental pluripotency associated 2	437.812	135.822	0.310228	-1.6886	1.24e-20	6.3e-19	Yes
ENSG00000116016	EPAS1	endothelial PAS domain protein 1	1819.04	935.666	0.514373	-0.959113	1.26e-20	6.4e-19	No
ENSG00000159674	SPON2	spondin 2	213.258	35.4305	0.166139	-2.58954	1.29e-20	6.56e-19	No
ENSG00000141934	PLPP2	phospholipid phosphatase 2	856.178	363.287	0.424313	-1.2368	1.61e-20	8.15e-19	No
ENSG00000240370			301.784	71.8253	0.238002	-2.07095	1.63e-20	8.24e-19	No
ENSG00000138756	BMP2K	BMP2 inducible kinase	1713.72	872.247	0.50898	-0.97432	1.67e-20	8.42e-19	Yes
ENSG00000150907	FOXO1	forkhead box O1	1425.69	699.455	0.490608	-1.02736	1.78e-20	8.99e-19	No
ENSG00000145721	LIX1	limb and CNS expressed 1	287.005	1079.98	3.76294	1.91186	1.84e-20	9.26e-19	Yes
ENSG00000111846	GCNT2	glucosaminyl (N-acetyl) transferase 2, I-branching enzyme (I blood group)	2931.91	1620.87	0.552839	-0.855069	1.85e-20	9.29e-19	Yes
ENSG00000121570	DPPA4	developmental pluripotency associated 4	17096.8	10483.9	0.613209	-0.705549	2.33e-20	1.17e-18	No
ENSG00000164823	OSGIN2	oxidative stress induced growth inhibitor family member 2	1303.64	628.67	0.482243	-1.05217	2.45e-20	1.23e-18	No
ENSG00000168671	UGT3A2	UDP glycosyltransferase family 3 member A2	1483.61	735.872	0.496002	-1.01158	2.71e-20	1.35e-18	No
ENSG00000071575	TRIB2	tribbles pseudokinase 2	3373.89	1899.62	0.563034	-0.828705	3.08e-20	1.54e-18	No
ENSG00000153404	PLEKHG4B	pleckstrin homology and RhoGEF domain containing G4B	695.314	1940.67	2.79107	1.48082	4.3e-20	2.14e-18	No
ENSG00000170004	CHD3	chromodomain helicase DNA binding protein 3	2029.58	3571.22	1.75959	0.815239	4.77e-20	2.37e-18	No
ENSG00000213020	ZNF611	zinc finger protein 611	1286.16	622.218	0.483781	-1.04758	4.97e-20	2.47e-18	No
ENSG00000050438	SLC4A8	solute carrier family 4 member 8	1752.95	904.778	0.516145	-0.954151	5.13e-20	2.54e-18	No
ENSG00000139154	AEBP2	AE binding protein 2	1636.04	833.999	0.509766	-0.972092	5.39e-20	2.67e-18	Yes
ENSG00000136010	ALDH1L2	aldehyde dehydrogenase 1 family member L2	367.938	104.972	0.285297	-1.80946	6.63e-20	3.28e-18	Yes
ENSG00000085449	WDFY1	WD repeat and FYVE domain containing 1	3969.92	2286.9	0.576056	-0.795719	6.82e-20	3.37e-18	No
ENSG00000072778	ACADVL	acyl-CoA dehydrogenase, very long chain	3523.7	5940.73	1.68593	0.753548	6.98e-20	3.44e-18	No
ENSG00000007264	MATK	megakaryocyte-associated tyrosine kinase	161.154	19.3289	0.11994	-3.05961	7.85e-20	3.86e-18	Yes
ENSG00000145882	PCYOX1L	prenylcysteine oxidase 1 like	145.258	451.217	3.10631	1.6352	8.9e-20	4.37e-18	Yes
ENSG00000008083	JARID2	jumonji and AT-rich interaction domain containing 2	11026.3	6732.3	0.610569	-0.711774	9.42e-20	4.62e-18	Yes
ENSG00000243232	PCDHAC2	protocadherin alpha subfamily C, 2	301.751	75.0943	0.248861	-2.00659	9.44e-20	4.62e-18	No
ENSG00000135679	MDM2	MDM2 proto-oncogene	3567.26	2037.77	0.571242	-0.807827	9.57e-20	4.68e-18	No
ENSG00000162769	FLVCR1	feline leukemia virus subgroup C cellular receptor 1	4872.27	2861.06	0.587213	-0.768045	9.98e-20	4.87e-18	Yes
ENSG00000100314	CABP7	calcium binding protein 7	474.102	159.805	0.337068	-1.56889	9.98e-20	4.87e-18	No
ENSG00000105993	DNAJB6	DnaJ heat shock protein family (Hsp40) member B6	7678.6	4628.48	0.602776	-0.730305	1e-19	4.88e-18	No
ENSG00000196338	NLGN3	neuroligin 3	152.79	548.81	3.59193	1.84476	1.04e-19	5.05e-18	No
ENSG00000157150	TIMP4	TIMP metallopeptidase inhibitor 4	553.83	160.742	0.290237	-1.7847	1.06e-19	5.15e-18	No
ENSG00000120279	MYCT1	myc target 1	120.554	8.29024	0.068768	-3.86212	1.09e-19	5.27e-18	No
ENSG00000166473	PKD1L2	polycystin 1 like 2 (gene/pseudogene)	267.006	59.8432	0.224127	-2.15761	1.09e-19	5.27e-18	No
ENSG00000174718	KIAA1551	KIAA1551	11308.8	5149.75	0.455374	-1.13488	1.18e-19	5.71e-18	No
ENSG00000170899	GSTA4	glutathione S-transferase alpha 4	1959.36	1039.85	0.530709	-0.914006	1.2e-19	5.79e-18	No
ENSG00000182798	MAGEB17	MAGE family member B17	435.61	127.1	0.291776	-1.77707	1.2e-19	5.79e-18	No
ENSG00000163428	LRRC58	leucine rich repeat containing 58	2030.51	1083.17	0.533446	-0.906587	1.35e-19	6.51e-18	No
ENSG00000105270	CLIP3	CAP-Gly domain containing linker protein 3	422.426	947.634	2.24331	1.16563	1.44e-19	6.89e-18	Yes
ENSG00000121316	PLBD1	phospholipase B domain containing 1	2041.5	1088.66	0.533264	-0.907078	1.44e-19	6.91e-18	Yes
ENSG00000138772	ANXA3	annexin A3	4338.97	2532.26	0.583609	-0.776926	1.5e-19	7.16e-18	No
ENSG00000143479	DYRK3	dual specificity tyrosine phosphorylation regulated kinase 3	199.652	548.399	2.74678	1.45774	1.86e-19	8.88e-18	Yes
ENSG00000130203	APOE	apolipoprotein E	46728.8	19487.6	0.417036	-1.26176	2.45e-19	1.17e-17	Yes
ENSG00000135111	TBX3	T-box 3	584.287	221.546	0.379174	-1.39907	2.66e-19	1.26e-17	Yes
ENSG00000092096	SLC22A17	solute carrier family 22 member 17	241.206	625.269	2.59226	1.37421	2.68e-19	1.28e-17	No
ENSG00000167716	WDR81	WD repeat domain 81	1862.06	983.551	0.528205	-0.920829	2.79e-19	1.32e-17	Yes
ENSG00000110768	GTF2H1	general transcription factor IIH subunit 1	3189.33	1814.88	0.569047	-0.813381	2.9e-19	1.37e-17	Yes
ENSG00000152518	ZFP36L2	ZFP36 ring finger protein-like 2	7799.67	4728.67	0.606266	-0.721978	2.91e-19	1.38e-17	Yes
ENSG00000143753	DEGS1	delta(4)-desaturase, sphingolipid 1	6231.64	3742.86	0.600622	-0.73547	3.03e-19	1.43e-17	No
ENSG00000072310	SREBF1	sterol regulatory element binding transcription factor 1	1428.32	718.315	0.502909	-0.991631	3.11e-19	1.47e-17	Yes
ENSG00000188112	C6orf132	chromosome 6 open reading frame 132	1888.15	1003.28	0.531354	-0.912255	3.3e-19	1.56e-17	No
ENSG00000184194	GPR173	G protein-coupled receptor 173	281.747	694.397	2.46462	1.30136	3.59e-19	1.69e-17	No
ENSG00000158055	GRHL3	grainyhead like transcription factor 3	1325.66	523.196	0.394668	-1.34129	3.78e-19	1.77e-17	Yes
ENSG00000118508	RAB32	RAB32, member RAS oncogene family	735.904	308.031	0.418575	-1.25644	3.78e-19	1.77e-17	No
ENSG00000233347	ERP29P1		1403.55	632.653	0.450752	-1.14959	3.86e-19	1.81e-17	No
ENSG00000140391	TSPAN3	tetraspanin 3	4176.6	6909.37	1.65431	0.726225	4.09e-19	1.91e-17	Yes
ENSG00000211459	MT-RNR1		55973.5	35461.7	0.633545	-0.65848	4.23e-19	1.97e-17	No
ENSG00000235884	LINC00941		193.352	31.7691	0.164307	-2.60554	4.27e-19	1.99e-17	No
ENSG00000084093	REST	RE1 silencing transcription factor	8688.84	4939.78	0.56852	-0.814717	4.33e-19	2.01e-17	No
ENSG00000166471	TMEM41B	transmembrane protein 41B	2632.94	1433.49	0.544446	-0.87714	4.38e-19	2.04e-17	No
ENSG00000196405	EVL	Enah/Vasp-like	1927.09	3421.06	1.77525	0.828021	4.71e-19	2.19e-17	Yes
ENSG00000154645	CHODL	chondrolectin	410.314	130.334	0.317645	-1.65451	4.74e-19	2.2e-17	Yes
ENSG00000237872	POU5F1P4	POU class 5 homeobox 1 pseudogene 4	4426.39	2607.44	0.589068	-0.763495	5.6e-19	2.59e-17	No
ENSG00000152137	HSPB8	heat shock protein family B (small) member 8	1396.97	704.015	0.503958	-0.988624	6.12e-19	2.83e-17	Yes
ENSG00000131100	ATP6V1E1	ATPase H+ transporting V1 subunit E1	7453.33	4533.67	0.608275	-0.717205	6.29e-19	2.9e-17	Yes
ENSG00000119729	RHOQ	ras homolog family member Q	1693.17	886.952	0.523841	-0.932798	6.66e-19	3.07e-17	Yes
ENSG00000049769	PPP1R3F	protein phosphatase 1 regulatory subunit 3F	598.715	1224.43	2.04509	1.03217	7.07e-19	3.25e-17	Yes
ENSG00000105419	MEIS3	Meis homeobox 3	921.046	1748.86	1.89878	0.925072	7.57e-19	3.47e-17	No
ENSG00000179546	HTR1D	5-hydroxytryptamine receptor 1D	618.495	1259.48	2.03636	1.02599	7.62e-19	3.49e-17	No
ENSG00000166888	STAT6	signal transducer and activator of transcription 6	3211.82	1842.61	0.573695	-0.801645	7.9e-19	3.61e-17	Yes
ENSG00000145703	IQGAP2	IQ motif containing GTPase activating protein 2	4178.71	2456.03	0.587749	-0.766729	8.14e-19	3.72e-17	Yes
ENSG00000139629	GALNT6	polypeptide N-acetylgalactosaminyltransferase 6	1426.36	724.252	0.507763	-0.977773	8.36e-19	3.82e-17	No
ENSG00000133606	MKRN1	makorin ring finger protein 1	5652.18	3396.41	0.600902	-0.734797	8.41e-19	3.83e-17	Yes
ENSG00000007384	RHBDF1	rhomboid 5 homolog 1	2070.02	1124.42	0.543195	-0.880457	8.5e-19	3.87e-17	No
ENSG00000130193	THEM6	thioesterase superfamily member 6	179.324	527.639	2.94238	1.55698	9.96e-19	4.52e-17	No
ENSG00000151693	ASAP2	ArfGAP with SH3 domain, ankyrin repeat and PH domain 2	327.277	765.281	2.33833	1.22548	1e-18	4.54e-17	Yes
ENSG00000165868	HSPA12A	heat shock protein family A (Hsp70) member 12A	628.847	236.206	0.375618	-1.41266	1.05e-18	4.75e-17	No
ENSG00000223722			736.419	312.156	0.423883	-1.23826	1.18e-18	5.32e-17	No
ENSG00000261586			1002.22	2015.8	2.01133	1.00815	1.21e-18	5.48e-17	No
ENSG00000213699	SLC35F6	solute carrier family 35 member F6	2128.99	1164.85	0.547136	-0.870028	1.22e-18	5.49e-17	No
ENSG00000112280	COL9A1	collagen type IX alpha 1	17.3041	151.045	8.72888	3.1258	1.37e-18	6.18e-17	No
ENSG00000099256	PRTFDC1	phosphoribosyl transferase domain containing 1	267.099	659.012	2.46729	1.30293	1.39e-18	6.25e-17	No
ENSG00000066230	SLC9A3	solute carrier family 9 member A3	161.697	22.0998	0.136674	-2.87119	1.58e-18	7.12e-17	No
ENSG00000105246	EBI3	Epstein-Barr virus induced 3	67.5019	278.093	4.11978	2.04257	1.68e-18	7.54e-17	Yes
ENSG00000171227	TMEM37	transmembrane protein 37	773.235	336.139	0.434718	-1.20185	1.7e-18	7.62e-17	No
ENSG00000236609	ZNF853	zinc finger protein 853	150.133	446.158	2.97174	1.57131	1.71e-18	7.63e-17	No
ENSG00000151012	SLC7A11	solute carrier family 7 member 11	4453.76	2425.74	0.544649	-0.8766	1.72e-18	7.68e-17	Yes
ENSG00000235437	LINC01278	long intergenic non-protein coding RNA 1278	2458.38	1325.12	0.539023	-0.891581	2.06e-18	9.17e-17	No
ENSG00000145824	CXCL14	C-X-C motif chemokine ligand 14	1375.94	702.34	0.510445	-0.970174	2.77e-18	1.23e-16	No
ENSG00000177106	EPS8L2	EPS8 like 2	1895.69	1027.21	0.541866	-0.883991	2.95e-18	1.31e-16	No
ENSG00000187514	PTMA	prothymosin, alpha	65115.9	41809.1	0.642072	-0.639193	3.41e-18	1.51e-16	Yes
ENSG00000185527	PDE6G	phosphodiesterase 6G	596.512	219.638	0.368205	-1.44142	3.59e-18	1.59e-16	No
ENSG00000105835	NAMPT	nicotinamide phosphoribosyltransferase	3778.69	2227.15	0.589397	-0.762688	3.68e-18	1.63e-16	No
ENSG00000110436	SLC1A2	solute carrier family 1 member 2	761.162	331.555	0.435591	-1.19895	3.98e-18	1.76e-16	Yes
ENSG00000101333	PLCB4	phospholipase C beta 4	1262.61	635.512	0.50333	-0.990424	4.19e-18	1.85e-16	Yes
ENSG00000103260	METRN	meteorin, glial cell differentiation regulator	502	1048.43	2.0885	1.06246	4.27e-18	1.88e-16	Yes
ENSG00000007062	PROM1	prominin 1	4167.89	2479.18	0.59483	-0.749451	4.29e-18	1.89e-16	No
ENSG00000141738	GRB7	growth factor receptor bound protein 7	451.796	145.984	0.323119	-1.62986	4.3e-18	1.89e-16	Yes
ENSG00000166313	APBB1	amyloid beta precursor protein binding family B member 1	1947.06	3340.53	1.71568	0.778784	4.56e-18	2e-16	No
ENSG00000112379	ARFGEF3	ARFGEF family member 3	681.237	286.414	0.420432	-1.25006	4.72e-18	2.07e-16	No
ENSG00000133104	SPG20	spastic paraplegia 20 (Troyer syndrome)	7643.16	4720.38	0.617595	-0.695267	5.04e-18	2.2e-16	No
ENSG00000176532	PRR15	proline rich 15	492.814	180.524	0.366313	-1.44885	5.1e-18	2.23e-16	No
ENSG00000144031	ANKRD53	ankyrin repeat domain 53	222.839	46.5093	0.208712	-2.26041	5.12e-18	2.23e-16	No
ENSG00000182752	PAPPA	pappalysin 1	1043.68	501.886	0.480881	-1.05625	5.25e-18	2.29e-16	Yes
ENSG00000184254	ALDH1A3	aldehyde dehydrogenase 1 family member A3	308.023	28.0741	0.0911428	-3.45573	5.69e-18	2.48e-16	Yes
ENSG00000117643	MAN1C1	mannosidase alpha class 1C member 1	903.621	417.212	0.461712	-1.11494	5.73e-18	2.49e-16	Yes
ENSG00000257151	PWAR6		1317.02	669.57	0.508398	-0.975969	5.83e-18	2.53e-16	No
ENSG00000106302	HYAL4	hyaluronoglucosaminidase 4	1073.89	396.979	0.369664	-1.43572	5.95e-18	2.58e-16	No
ENSG00000173660	UQCRH	ubiquinol-cytochrome c reductase hinge protein	10367.6	6487.02	0.625701	-0.676454	6.33e-18	2.74e-16	No
ENSG00000073008	PVR	poliovirus receptor	3246.48	1895.14	0.583751	-0.776575	6.41e-18	2.77e-16	No
ENSG00000166250	CLMP	CXADR-like membrane protein	1021.56	489.991	0.479648	-1.05995	6.47e-18	2.79e-16	No
ENSG00000168672	FAM84B	family with sequence similarity 84 member B	5198.68	3156.81	0.607234	-0.719676	8.62e-18	3.71e-16	No
ENSG00000072062	PRKACA	protein kinase cAMP-activated catalytic subunit alpha	2019.5	3436.33	1.70157	0.76687	8.72e-18	3.75e-16	No
ENSG00000175970	UNC119B	unc-119 lipid binding chaperone B	2183	3692.95	1.69168	0.75846	9.42e-18	4.05e-16	Yes
ENSG00000165322	ARHGAP12	Rho GTPase activating protein 12	2691.41	1546.41	0.574572	-0.799441	1.08e-17	4.65e-16	Yes
ENSG00000115828	QPCT	glutaminyl-peptide cyclotransferase	539.347	208.15	0.385929	-1.37359	1.09e-17	4.67e-16	No
ENSG00000139437	TCHP	trichoplein keratin filament binding	795.71	1513.05	1.90151	0.927143	1.09e-17	4.68e-16	Yes
ENSG00000178982	EIF3K	eukaryotic translation initiation factor 3 subunit K	15580.9	9890.75	0.634801	-0.655624	1.1e-17	4.71e-16	Yes
ENSG00000082458	DLG3	discs large MAGUK scaffold protein 3	3698.27	6030.22	1.63055	0.70536	1.16e-17	4.96e-16	No
ENSG00000076770	MBNL3	muscleblind like splicing regulator 3	7627.2	4353.09	0.570732	-0.809113	1.17e-17	5e-16	No
ENSG00000116833	NR5A2	nuclear receptor subfamily 5 group A member 2	409.241	138.171	0.337628	-1.56649	1.27e-17	5.4e-16	Yes
ENSG00000171798	KNDC1	kinase non-catalytic C-lobe domain (KIND) containing 1	1195.07	480.751	0.402279	-1.31373	1.32e-17	5.6e-16	Yes
ENSG00000135424	ITGA7	integrin subunit alpha 7	1361.8	2498.78	1.83491	0.875706	1.39e-17	5.91e-16	Yes
ENSG00000242802	AP5Z1	adaptor related protein complex 5 zeta 1 subunit	3075.89	1776.82	0.577662	-0.791703	1.44e-17	6.08e-16	No
ENSG00000005700	IBTK	inhibitor of Bruton tyrosine kinase	3174	1674.51	0.527569	-0.922567	1.45e-17	6.12e-16	No
ENSG00000110195	FOLR1	folate receptor 1 (adult)	112.649	361.892	3.21256	1.68372	1.5e-17	6.34e-16	No
ENSG00000229644	NAMPTP1		3310.19	1950.32	0.589186	-0.763204	1.6e-17	6.73e-16	No
ENSG00000196189	SEMA4A	semaphorin 4A	741.902	213.602	0.287911	-1.7963	1.68e-17	7.08e-16	No
ENSG00000122958	VPS26A	VPS26 retromer complex component A	4292.65	2586.81	0.602614	-0.730694	1.8e-17	7.56e-16	Yes
ENSG00000167191	GPRC5B	G protein-coupled receptor class C group 5 member B	10277.6	6466.31	0.629164	-0.668493	1.8e-17	7.57e-16	No
ENSG00000224078	SNHG14		20157.9	12921.5	0.641013	-0.641574	1.93e-17	8.08e-16	No
ENSG00000109323	MANBA	mannosidase beta	1998.3	1109.28	0.555113	-0.849146	1.98e-17	8.31e-16	Yes
ENSG00000154080	CHST9	carbohydrate sulfotransferase 9	254.21	62.1784	0.244595	-2.03154	2.08e-17	8.71e-16	No
ENSG00000072041	SLC6A15	solute carrier family 6 member 15	240.587	56.1962	0.233579	-2.09802	2.15e-17	8.98e-16	Yes
ENSG00000165566	AMER2	APC membrane recruitment protein 2	180.348	31.319	0.173658	-2.52568	2.3e-17	9.61e-16	No
ENSG00000104112	SCG3	secretogranin III	1783.95	976.756	0.547524	-0.869007	2.6e-17	1.08e-15	No
ENSG00000204252	HLA-DOA	major histocompatibility complex, class II, DO alpha	54.1088	238.048	4.39943	2.13732	2.62e-17	1.09e-15	Yes
ENSG00000101000	PROCR	protein C receptor	870.311	405.645	0.466092	-1.10131	2.79e-17	1.16e-15	No
ENSG00000143603	KCNN3	potassium calcium-activated channel subfamily N member 3	28.8677	177.276	6.14099	2.61847	2.93e-17	1.22e-15	Yes
ENSG00000105011	ASF1B	anti-silencing function 1B histone chaperone	1202.69	2140.78	1.77999	0.83187	3.14e-17	1.3e-15	No
ENSG00000071246	VASH1	vasohibin 1	131.536	395.987	3.01047	1.58999	3.23e-17	1.34e-15	Yes
ENSG00000173077	2017-12-01	deleted in esophageal cancer 1	83.1298	2.76288	0.0332357	-4.91112	3.26e-17	1.35e-15	No
ENSG00000146776	ATXN7L1	ataxin 7 like 1	856.803	398.284	0.464849	-1.10517	3.28e-17	1.35e-15	Yes
ENSG00000105810	CDK6	cyclin-dependent kinase 6	4788.12	2918.39	0.609505	-0.714289	3.32e-17	1.37e-15	Yes
ENSG00000078053	AMPH	amphiphysin	37.0951	197.561	5.32579	2.413	3.46e-17	1.42e-15	Yes
ENSG00000038427	VCAN	versican	48766.9	31710.5	0.650245	-0.620944	3.82e-17	1.57e-15	Yes
ENSG00000018625	ATP1A2	ATPase Na+/K+ transporting subunit alpha 2	909.849	1678.52	1.84483	0.88349	4.08e-17	1.67e-15	No
ENSG00000197744	PTMAP2		22898.8	14783.5	0.645605	-0.631277	4.13e-17	1.69e-15	No
ENSG00000160973	FOXH1	forkhead box H1	2139.77	1147.94	0.53648	-0.898405	4.3e-17	1.76e-15	No
ENSG00000204304	PBX2	PBX homeobox 2	1864.63	3157.68	1.69346	0.759976	4.87e-17	1.99e-15	No
ENSG00000256229	ZNF486	zinc finger protein 486	1199.78	611.149	0.509382	-0.97318	4.94e-17	2.02e-15	No
ENSG00000147416	ATP6V1B2	ATPase H+ transporting V1 subunit B2	6532.78	4065.52	0.622326	-0.684257	5.12e-17	2.09e-15	Yes
ENSG00000115419	GLS	glutaminase	4895.61	2604.1	0.531925	-0.910704	5.18e-17	2.11e-15	No
ENSG00000073910	FRY	FRY microtubule binding protein	338.364	757.535	2.23881	1.16273	5.64e-17	2.29e-15	Yes
ENSG00000163449	TMEM169	transmembrane protein 169	62.9938	255.567	4.05702	2.02042	6.08e-17	2.47e-15	Yes
ENSG00000048740	CELF2	CUGBP, Elav-like family member 2	1767.57	973.421	0.550712	-0.86063	6.28e-17	2.55e-15	Yes
ENSG00000125845	BMP2	bone morphogenetic protein 2	365.199	108.247	0.296406	-1.75435	6.45e-17	2.61e-15	No
ENSG00000183496	MEX3B	mex-3 RNA binding family member B	671.332	1305.41	1.94451	0.959405	6.76e-17	2.73e-15	Yes
ENSG00000176533	GNG7	G protein subunit gamma 7	303.405	696.161	2.29449	1.19817	6.77e-17	2.73e-15	Yes
ENSG00000133101	CCNA1	cyclin A1	192.794	37.2997	0.193469	-2.36982	7.03e-17	2.83e-15	No
ENSG00000106789	CORO2A	coronin 2A	1498.66	803.479	0.536132	-0.899341	9.2e-17	3.71e-15	No
ENSG00000129925	TMEM8A	transmembrane protein 8A	3712	2232.75	0.601495	-0.733374	9.29e-17	3.74e-15	No
ENSG00000138768	USO1	USO1 vesicle transport factor	11282.6	7215.62	0.639537	-0.644901	9.77e-17	3.93e-15	Yes
ENSG00000068079	IFI35	interferon induced protein 35	144.639	19.8046	0.136925	-2.86855	1.04e-16	4.18e-15	No
ENSG00000158769	F11R	F11 receptor	4646.6	2850.35	0.613428	-0.705034	1.09e-16	4.39e-15	No
ENSG00000102901	CENPT	centromere protein T	1477.31	3287.42	2.22527	1.15398	1.2e-16	4.81e-15	No
ENSG00000054965	FAM168A	family with sequence similarity 168 member A	1330.07	2317.16	1.74213	0.800855	1.23e-16	4.92e-15	Yes
ENSG00000160213	CSTB	cystatin B	6202.86	3884.11	0.626181	-0.675349	1.38e-16	5.51e-15	Yes
ENSG00000169105	CHST14	carbohydrate sulfotransferase 14	1078.62	1924.65	1.78437	0.835414	1.47e-16	5.85e-15	No
ENSG00000090539	CHRD	chordin	143.1	410.756	2.87041	1.52126	1.52e-16	6.06e-15	Yes
ENSG00000138449	SLC40A1	solute carrier family 40 member 1	770.869	245.893	0.318982	-1.64846	1.53e-16	6.1e-15	No
ENSG00000131873	CHSY1	chondroitin sulfate synthase 1	6028.57	3768.32	0.625078	-0.677892	1.54e-16	6.12e-15	No
ENSG00000234261			278.18	76.8961	0.276425	-1.85504	1.71e-16	6.79e-15	No
ENSG00000075043	KCNQ2	potassium voltage-gated channel subfamily Q member 2	195.976	505.118	2.57744	1.36594	1.82e-16	7.2e-15	No
ENSG00000153317	ASAP1	ArfGAP with SH3 domain, ankyrin repeat and PH domain 1	3518.28	2120.71	0.602769	-0.730322	1.86e-16	7.38e-15	Yes
ENSG00000238178			669.947	217.417	0.324528	-1.62358	1.87e-16	7.38e-15	No
ENSG00000231007	CDC20P1		1719.26	2905.92	1.69021	0.757202	1.89e-16	7.48e-15	No
ENSG00000256288			150.922	22.5659	0.14952	-2.74159	1.9e-16	7.48e-15	No
ENSG00000069329	VPS35	VPS35 retromer complex component	6643.99	4180.04	0.629146	-0.668533	1.92e-16	7.56e-15	Yes
ENSG00000187189	TSPYL4	TSPY-like 4	1400.69	2416.06	1.72491	0.78652	1.93e-16	7.58e-15	No
ENSG00000128564	VGF	VGF nerve growth factor inducible	815.002	282.155	0.346201	-1.53032	1.95e-16	7.66e-15	Yes
ENSG00000160014	CALM3	calmodulin 2 (phosphorylase kinase, delta)	15620.6	23957.2	1.5337	0.617012	2.02e-16	7.92e-15	No
ENSG00000164142	FAM160A1	family with sequence similarity 160 member A1	554.691	227.009	0.409254	-1.28893	2.04e-16	7.99e-15	No
ENSG00000078043	PIAS2	protein inhibitor of activated STAT 2	2013.61	1141.08	0.566683	-0.819385	2.09e-16	8.17e-15	Yes
ENSG00000114503	NCBP2	nuclear cap binding protein subunit 2	6811.11	4294.53	0.630518	-0.66539	2.13e-16	8.3e-15	Yes
ENSG00000124588	NQO2	NAD(P)H quinone dehydrogenase 2	6400.29	4021.86	0.628386	-0.670276	2.22e-16	8.65e-15	No
ENSG00000116675	DNAJC6	DnaJ heat shock protein family (Hsp40) member C6	303.865	687.492	2.26249	1.17791	2.31e-16	9.01e-15	Yes
ENSG00000160271	RALGDS	ral guanine nucleotide dissociation stimulator	956.765	1725.31	1.80328	0.850621	2.48e-16	9.64e-15	No
ENSG00000242265	PEG10	paternally expressed 10	4521.87	7163.99	1.5843	0.663845	2.48e-16	9.65e-15	No
ENSG00000136960	ENPP2	ectonucleotide pyrophosphatase/phosphodiesterase 2	2232.16	1284.38	0.575397	-0.797369	2.53e-16	9.84e-15	Yes
ENSG00000087085	ACHE	acetylcholinesterase (Cartwright blood group)	1063.57	355.436	0.334192	-1.58125	2.57e-16	9.98e-15	No
ENSG00000139971	C14orf37	chromosome 14 open reading frame 37	526.918	1051.26	1.99511	0.996469	2.69e-16	1.04e-14	No
ENSG00000166922	SCG5	secretogranin V	44.9393	210.414	4.68219	2.22718	2.74e-16	1.06e-14	No
ENSG00000173334	TRIB1	tribbles pseudokinase 1	1999.46	1136.87	0.568591	-0.814536	3.06e-16	1.18e-14	No
ENSG00000132535	DLG4	discs large MAGUK scaffold protein 4	466.597	950.861	2.03786	1.02706	3.18e-16	1.23e-14	Yes
ENSG00000156858	PRR14	proline rich 14	293.639	669.956	2.28156	1.19002	3.23e-16	1.25e-14	Yes
ENSG00000164096	C4orf3	chromosome 4 open reading frame 3	3526.44	2136.24	0.605778	-0.723139	3.34e-16	1.29e-14	No
ENSG00000183741	CBX6	chromobox 6	1086.39	2056.76	1.89321	0.920832	3.36e-16	1.29e-14	Yes
ENSG00000089220	PEBP1	phosphatidylethanolamine binding protein 1	18057.5	11749.9	0.650694	-0.619949	3.39e-16	1.3e-14	No
ENSG00000159720	ATP6V0D1	ATPase H+ transporting V0 subunit d1	5399.69	3244.53	0.600873	-0.734867	3.45e-16	1.32e-14	Yes
ENSG00000231689	LINC01090		289.147	83.8057	0.289838	-1.78668	3.57e-16	1.37e-14	No
ENSG00000147872	PLIN2	perilipin 2	5848.76	3666.63	0.626908	-0.673674	3.6e-16	1.37e-14	Yes
ENSG00000203326	ZNF525		1208.02	629.985	0.521503	-0.939254	3.68e-16	1.41e-14	No
ENSG00000168461	RAB31	RAB31, member RAS oncogene family	2194.84	1266.9	0.577218	-0.792812	3.7e-16	1.41e-14	Yes
ENSG00000237742			152.505	23.9418	0.15699	-2.67126	3.79e-16	1.44e-14	No
ENSG00000167515	TRAPPC2L	trafficking protein particle complex 2-like	3503.08	2122.55	0.60591	-0.722824	3.83e-16	1.46e-14	Yes
ENSG00000162458	FBLIM1	filamin binding LIM protein 1	1775.23	989.473	0.557377	-0.843273	3.98e-16	1.51e-14	Yes
ENSG00000180318	ALX1	ALX homeobox 1	518.143	201.251	0.388409	-1.36435	4.13e-16	1.57e-14	No
ENSG00000196611	MMP1	matrix metallopeptidase 1	80.2375	0.919358	0.011458	-6.44751	4.39e-16	1.66e-14	No
ENSG00000139679	LPAR6	lysophosphatidic acid receptor 6	254.999	65.4314	0.256595	-1.96244	4.55e-16	1.72e-14	No
ENSG00000006715	VPS41	VPS41, HOPS complex subunit	5624.74	3529.28	0.627457	-0.672411	4.62e-16	1.75e-14	Yes
ENSG00000149295	DRD2	dopamine receptor D2	148.594	16.124	0.10851	-3.2041	4.77e-16	1.8e-14	Yes
ENSG00000171204	TMEM126B	transmembrane protein 126B	2562.9	1509.04	0.588799	-0.764153	4.85e-16	1.83e-14	Yes
ENSG00000182492	BGN	biglycan	553.069	228.838	0.413761	-1.27313	4.88e-16	1.84e-14	No
ENSG00000094631	HDAC6	histone deacetylase 6	3351.44	5355.18	1.59788	0.676155	4.88e-16	1.84e-14	No
ENSG00000198774	RASSF9	Ras association domain family member 9	175.26	32.6821	0.186478	-2.42292	4.92e-16	1.85e-14	Yes
ENSG00000101938	CHRDL1	chordin-like 1	546.572	1076.1	1.96882	0.977333	5.01e-16	1.88e-14	No
ENSG00000169439	SDC2	syndecan 2	1208.47	2239.56	1.85323	0.89004	5.24e-16	1.96e-14	No
ENSG00000108001	EBF3	early B-cell factor 3	658.641	290.616	0.441237	-1.18037	5.28e-16	1.98e-14	No
ENSG00000116761	CTH	cystathionine gamma-lyase	784.694	367.937	0.468892	-1.09267	5.51e-16	2.06e-14	No
ENSG00000187569	DPPA3	developmental pluripotency associated 3	100.648	7.82896	0.0777858	-3.68435	5.55e-16	2.07e-14	No
ENSG00000173406	DAB1	DAB1, reelin adaptor protein	361.683	122.504	0.338704	-1.5619	5.72e-16	2.13e-14	Yes
ENSG00000168621	GDNF	glial cell derived neurotrophic factor	115.273	11.9757	0.10389	-3.26688	6.74e-16	2.51e-14	No
ENSG00000115155	OTOF	otoferlin	2.60195	80.588	30.9722	4.9529	6.78e-16	2.52e-14	Yes
ENSG00000141682	PMAIP1	phorbol-12-myristate-13-acetate-induced protein 1	1409.8	763.529	0.541588	-0.884732	7e-16	2.6e-14	No
ENSG00000130054	FAM155B	family with sequence similarity 155 member B	837.083	400.581	0.478544	-1.06328	7.09e-16	2.63e-14	No
ENSG00000176595	KBTBD11	kelch repeat and BTB domain containing 11	172.006	455.412	2.64765	1.40471	7.26e-16	2.69e-14	No
ENSG00000006118	TMEM132A	transmembrane protein 132A	1943.31	4281.01	2.20295	1.13944	7.37e-16	2.73e-14	No
ENSG00000163013	FBXO41	F-box protein 41	63.1088	245.904	3.89651	1.96218	8.28e-16	3.06e-14	No
ENSG00000139624	CERS5	ceramide synthase 5	1677.84	2807.91	1.67353	0.742891	8.3e-16	3.07e-14	No
ENSG00000133317	LGALS12	galectin 12	208.52	47.4382	0.227499	-2.13607	8.74e-16	3.22e-14	No
ENSG00000185818	NAT8L	N-acetyltransferase 8 like	873.482	424.085	0.485511	-1.04242	8.87e-16	3.27e-14	No
ENSG00000105520	PLPPR2	phospholipid phosphatase related 2	200.95	589.329	2.93271	1.55224	8.94e-16	3.29e-14	No
ENSG00000136888	ATP6V1G1	ATPase H+ transporting V1 subunit G1	7293.99	4656.92	0.63846	-0.647331	9.35e-16	3.44e-14	Yes
ENSG00000134440	NARS	asparaginyl-tRNA synthetase	17578.2	11519.3	0.655319	-0.60973	9.56e-16	3.51e-14	Yes
ENSG00000170017	ALCAM	activated leukocyte cell adhesion molecule	2420.72	1425.63	0.588928	-0.763837	9.94e-16	3.65e-14	No
ENSG00000133943	C14orf159	chromosome 14 open reading frame 159	522.037	1028.19	1.96958	0.977889	1.09e-15	3.99e-14	Yes
ENSG00000130830	MPP1	membrane palmitoylated protein 1	2147.28	1247.89	0.581147	-0.783026	1.11e-15	4.05e-14	No
ENSG00000128311	TST	thiosulfate sulfurtransferase	582.873	1300.24	2.23074	1.15752	1.19e-15	4.34e-14	No
ENSG00000115112	TFCP2L1	transcription factor CP2-like 1	428.451	160.694	0.375058	-1.41482	1.21e-15	4.4e-14	Yes
ENSG00000164251	F2RL1	F2R like trypsin receptor 1	4069.8	2519.34	0.619033	-0.691911	1.26e-15	4.59e-14	No
ENSG00000179715	PCED1B	PC-esterase domain containing 1B	195.571	42.3577	0.216585	-2.207	1.29e-15	4.7e-14	No
ENSG00000242498	ARPIN	actin-related protein 2/3 complex inhibitor	240.182	569.651	2.37175	1.24595	1.32e-15	4.79e-14	No
ENSG00000111339	ART4	ADP-ribosyltransferase 4 (Dombrock blood group)	696.371	317.289	0.455632	-1.13406	1.36e-15	4.93e-14	No
ENSG00000253304	TMEM200B	transmembrane protein 200B	584.21	250.978	0.429603	-1.21892	1.36e-15	4.93e-14	Yes
ENSG00000019549	SNAI2	snail family transcriptional repressor 2	807.838	386.806	0.478817	-1.06245	1.43e-15	5.18e-14	No
ENSG00000114648	KLHL18	kelch like family member 18	2449.98	1447.63	0.590875	-0.759074	1.47e-15	5.31e-14	No
ENSG00000139910	NOVA1	NOVA alternative splicing regulator 1	191.156	483.534	2.52953	1.33887	1.48e-15	5.36e-14	No
ENSG00000147601	TERF1	telomeric repeat binding factor 1	3542.36	2173.02	0.613439	-0.705009	1.51e-15	5.45e-14	No
ENSG00000187193	MT1X	metallothionein 1X	517.727	212.277	0.410018	-1.28624	1.57e-15	5.66e-14	Yes
ENSG00000166831	RBPMS2	RNA binding protein with multiple splicing 2	6588.54	4196.26	0.636902	-0.650856	1.57e-15	5.67e-14	Yes
ENSG00000143878	RHOB	ras homolog family member B	7788.59	5003.68	0.642437	-0.638373	1.77e-15	6.37e-14	Yes
ENSG00000219438	FAM19A5	family with sequence similarity 19 member A5, C-C motif chemokine like	601.667	1150.84	1.91275	0.935647	1.8e-15	6.48e-14	No
ENSG00000161835	GRASP	GRP1 (general receptor for phosphoinositides 1)-associated scaffold protein	539.955	192.487	0.356487	-1.48808	1.86e-15	6.66e-14	Yes
ENSG00000124766	SOX4	SRY-box 4	3653.42	2249.14	0.615624	-0.699879	1.87e-15	6.7e-14	No
ENSG00000228716	DHFR	dihydrofolate reductase	1646	2744.45	1.66735	0.737555	2.04e-15	7.32e-14	No
ENSG00000143772	ITPKB	inositol-trisphosphate 3-kinase B	495.005	199.858	0.403749	-1.30847	2.09e-15	7.47e-14	Yes
ENSG00000106105	GARS	glycyl-tRNA synthetase	30300.8	20107.9	0.663609	-0.591594	2.11e-15	7.54e-14	No
ENSG00000247746	USP51	ubiquitin specific peptidase 51	1514.19	838.592	0.553823	-0.852504	2.13e-15	7.6e-14	No
ENSG00000159212	CLIC6	chloride intracellular channel 6	72.3004	261.077	3.611	1.8524	2.33e-15	8.3e-14	Yes
ENSG00000163602	RYBP	RING1 and YY1 binding protein	5042.34	3183.17	0.631287	-0.663631	2.68e-15	9.54e-14	No
ENSG00000235217	TSPY26P		455.889	916.307	2.00994	1.00715	2.72e-15	9.68e-14	No
ENSG00000124762	CDKN1A	cyclin-dependent kinase inhibitor 1A	3298.99	2019.2	0.612066	-0.708241	2.75e-15	9.76e-14	Yes
ENSG00000176049	JAKMIP2	janus kinase and microtubule interacting protein 2	261.588	599.955	2.29351	1.19756	2.81e-15	9.97e-14	No
ENSG00000182287	AP1S2	adaptor related protein complex 1 sigma 2 subunit	4048.64	2520.8	0.622628	-0.683557	2.83e-15	1e-13	No
ENSG00000147676	MAL2	mal, T-cell differentiation protein 2 (gene/pseudogene)	531.701	222.906	0.419232	-1.25418	2.86e-15	1.01e-13	No
ENSG00000158106	RHPN1	rhophilin, Rho GTPase binding protein 1	132.019	375.276	2.8426	1.50721	2.86e-15	1.01e-13	No
ENSG00000064300	NGFR	nerve growth factor receptor	168.5	442.054	2.62346	1.39147	2.96e-15	1.05e-13	No
ENSG00000146386	ABRACL	ABRA C-terminal like	4310.84	2696.6	0.62554	-0.676826	3.02e-15	1.07e-13	No
ENSG00000113163	COL4A3BP	collagen type IV alpha 3 binding protein	3350.44	2055.81	0.613593	-0.704647	3.09e-15	1.09e-13	No
ENSG00000185112	FAM43A	family with sequence similarity 43 member A	429.02	163.008	0.379955	-1.3961	3.13e-15	1.1e-13	Yes
ENSG00000086475	SEPHS1	selenophosphate synthetase 1	12238.1	8017.98	0.655166	-0.610067	3.2e-15	1.12e-13	Yes
ENSG00000116035	VAX2	ventral anterior homeobox 2	91.204	297.433	3.26119	1.7054	3.21e-15	1.13e-13	No
ENSG00000090674	MCOLN1	mucolipin 1	1258.54	677.251	0.538125	-0.893986	3.51e-15	1.23e-13	Yes
ENSG00000138944	KIAA1644	KIAA1644	415.419	156.118	0.375808	-1.41193	3.59e-15	1.26e-13	No
ENSG00000153339	TRAPPC8	trafficking protein particle complex 8	3652.52	1910.91	0.523175	-0.934635	3.72e-15	1.3e-13	Yes
ENSG00000130589	HELZ2	helicase with zinc finger 2	531.892	1034.22	1.94442	0.959342	3.78e-15	1.32e-13	No
ENSG00000213015	ZNF580	zinc finger protein 580	275.381	619.301	2.24889	1.16921	3.79e-15	1.32e-13	No
ENSG00000112159	MDN1	midasin AAA ATPase 1	12525.8	8227.17	0.656819	-0.606431	3.84e-15	1.34e-13	Yes
ENSG00000173915	USMG5	up-regulated during skeletal muscle growth 5 homolog (mouse)	3998.45	2492.69	0.623413	-0.68174	3.95e-15	1.38e-13	No
ENSG00000090487	SPG21	spastic paraplegia 21 (autosomal recessive, Mast syndrome)	4352.54	2733.6	0.628047	-0.671055	4.18e-15	1.45e-13	Yes
ENSG00000100596	SPTLC2	serine palmitoyltransferase long chain base subunit 2	4346.11	2726.15	0.62726	-0.672864	4.18e-15	1.45e-13	Yes
ENSG00000269190	FBXO17	F-box protein 17	790.32	1433.43	1.81373	0.858958	4.19e-15	1.45e-13	Yes
ENSG00000185189	NRBP2	nuclear receptor binding protein 2	1107.3	580.237	0.524011	-0.932331	4.2e-15	1.46e-13	No
ENSG00000165495	PKNOX2	PBX/knotted 1 homeobox 2	350.114	741.856	2.1189	1.08332	4.49e-15	1.56e-13	Yes
ENSG00000213420	GPC2	glypican 2	407.438	832.022	2.04208	1.03004	4.85e-15	1.68e-13	No
ENSG00000147852	VLDLR	very low density lipoprotein receptor	1184.36	631.846	0.533489	-0.906469	5.14e-15	1.78e-13	Yes
ENSG00000186635	ARAP1	ArfGAP with RhoGAP domain, ankyrin repeat and PH domain 1	3685.42	2287.13	0.620589	-0.68829	5.24e-15	1.81e-13	Yes
ENSG00000130720	FIBCD1	fibrinogen C domain containing 1	327.995	109.61	0.334183	-1.58129	5.26e-15	1.82e-13	No
ENSG00000109099	PMP22	peripheral myelin protein 22	1417.83	784.185	0.55309	-0.854414	5.43e-15	1.87e-13	No
ENSG00000118515	SGK1	serum/glucocorticoid regulated kinase 1	703.289	327.892	0.466226	-1.1009	5.54e-15	1.91e-13	Yes
ENSG00000267659	LINC01482	long intergenic non-protein coding RNA 1482	84.231	5.06608	0.0601451	-4.05541	5.81e-15	2e-13	No
ENSG00000149679	CABLES2	Cdk5 and Abl enzyme substrate 2	865.743	1544.03	1.78347	0.834691	6.16e-15	2.12e-13	No
ENSG00000110237	ARHGEF17	Rho guanine nucleotide exchange factor 17	1132.7	2519.88	2.22466	1.15358	6.21e-15	2.13e-13	Yes
ENSG00000188994	ZNF292	zinc finger protein 292	2074.82	1219.01	0.587524	-0.767281	6.28e-15	2.15e-13	Yes
ENSG00000104408	EIF3E	eukaryotic translation initiation factor 3 subunit E	17906.1	11893.6	0.664224	-0.590259	6.42e-15	2.2e-13	No
ENSG00000167552	TUBA1A	tubulin alpha 1a	7921.93	15078.6	1.9034	0.928576	6.88e-15	2.35e-13	No
ENSG00000155099	TMEM55A	transmembrane protein 55A	758.987	364.268	0.479939	-1.05908	6.97e-15	2.38e-13	No
ENSG00000203879	GDI1	GDP dissociation inhibitor 1	7473.65	12381.6	1.6567	0.728317	6.97e-15	2.38e-13	Yes
ENSG00000234975	FTH1P2		2145.42	1267.75	0.590909	-0.758992	7.02e-15	2.39e-13	No
ENSG00000145687	SSBP2	single stranded DNA binding protein 2	823.038	1475.98	1.79333	0.842639	7.3e-15	2.49e-13	No
ENSG00000117500	TMED5	transmembrane p24 trafficking protein 5	2184.12	1293.09	0.592044	-0.756224	7.43e-15	2.53e-13	No
ENSG00000249152			394.079	97.6362	0.247758	-2.013	7.78e-15	2.64e-13	No
ENSG00000254612			4363.63	2757.17	0.631853	-0.662338	8.21e-15	2.78e-13	No
ENSG00000076356	PLXNA2	plexin A2	862.79	429.651	0.497979	-1.00584	8.26e-15	2.8e-13	Yes
ENSG00000173894	CBX2	chromobox 2	4248.07	7345.77	1.7292	0.790105	8.46e-15	2.87e-13	No
ENSG00000083937	CHMP2B	charged multivesicular body protein 2B	2220.12	1321.72	0.595336	-0.748223	1.06e-14	3.57e-13	No
ENSG00000197415	VEPH1	ventricular zone expressed PH domain containing 1	218.194	55.7397	0.255459	-1.96883	1.08e-14	3.63e-13	Yes
ENSG00000143786	CNIH3	cornichon family AMPA receptor auxiliary protein 3	397.808	149.642	0.376167	-1.41056	1.1e-14	3.71e-13	No
ENSG00000171617	ENC1	ectodermal-neural cortex 1	1862.35	955.226	0.512913	-0.963213	1.1e-14	3.71e-13	Yes
ENSG00000144674	GOLGA4	golgin A4	8011.13	4848.57	0.605229	-0.724447	1.1e-14	3.72e-13	No
ENSG00000132274	TRIM22	tripartite motif containing 22	2018.36	1188.39	0.588788	-0.76418	1.16e-14	3.89e-13	No
ENSG00000130475	FCHO1	FCH domain only 1	229.33	536.431	2.33912	1.22597	1.18e-14	3.96e-13	Yes
ENSG00000136159	NUDT15	nudix hydrolase 15	4151.1	2622.19	0.631685	-0.662723	1.18e-14	3.97e-13	No
ENSG00000148450	MSRB2	methionine sulfoxide reductase B2	432.975	865.705	1.99943	0.999591	1.29e-14	4.34e-13	No
ENSG00000159164	SV2A	synaptic vesicle glycoprotein 2A	2295.38	3668.8	1.59834	0.676576	1.42e-14	4.75e-13	No
ENSG00000175267	VWA3A	von Willebrand factor A domain containing 3A	0	88.3817	Inf	Inf	1.42e-14	4.75e-13	Yes
ENSG00000142459	EVI5L	ecotropic viral integration site 5 like	290.769	638.626	2.19634	1.1351	1.45e-14	4.85e-13	No
ENSG00000184613	NELL2	neural EGFL like 2	76.4252	262.48	3.43447	1.78009	1.48e-14	4.94e-13	No
ENSG00000182636	NDN	necdin, MAGE family member	1229.65	2079.87	1.69142	0.758239	1.55e-14	5.15e-13	No
ENSG00000164651	SP8	Sp8 transcription factor	1336.15	738.578	0.552765	-0.855263	1.6e-14	5.31e-13	No
ENSG00000178184	PARD6G	par-6 family cell polarity regulator gamma	628.278	1168.13	1.85926	0.894729	1.6e-14	5.34e-13	No
ENSG00000105290	APLP1	amyloid beta precursor like protein 1	205.71	862.776	4.19413	2.06837	1.75e-14	5.81e-13	No
ENSG00000155657	TTN	titin	1059.92	509.875	0.48105	-1.05574	1.84e-14	6.09e-13	No
ENSG00000080709	KCNN2	potassium calcium-activated channel subfamily N member 2	448.198	180.053	0.401727	-1.31571	1.92e-14	6.38e-13	No
ENSG00000198756	COLGALT2	collagen beta(1-O)galactosyltransferase 2	446.368	179.11	0.40126	-1.31739	1.94e-14	6.43e-13	No
ENSG00000120992	LYPLA1	lysophospholipase I	3416.16	2135.84	0.625215	-0.677575	1.99e-14	6.58e-13	No
ENSG00000232187	FTH1P7		2477.81	1500.84	0.605713	-0.723295	1.99e-14	6.58e-13	No
ENSG00000166527	CLEC4D	C-type lectin domain family 4 member D	97.739	9.20319	0.0941608	-3.40873	2.08e-14	6.88e-13	Yes
ENSG00000107611	CUBN	cubilin	16.1483	122.941	7.61323	2.92851	2.17e-14	7.17e-13	Yes
ENSG00000101144	BMP7	bone morphogenetic protein 7	1974.96	1165.44	0.590111	-0.760942	2.21e-14	7.3e-13	Yes
ENSG00000112992	NNT	nicotinamide nucleotide transhydrogenase	2825.43	1735.65	0.614294	-0.702999	2.23e-14	7.33e-13	Yes
ENSG00000018408	WWTR1	WW domain containing transcription regulator 1	1050.41	556.258	0.529564	-0.917123	2.27e-14	7.48e-13	Yes
ENSG00000152223	EPG5	ectopic P-granules autophagy protein 5 homolog (C. elegans)	2556.63	1557.35	0.60914	-0.715154	2.36e-14	7.75e-13	No
ENSG00000049130	KITLG	KIT ligand	1022.72	539.705	0.527713	-0.922174	2.45e-14	8.05e-13	Yes
ENSG00000117122	MFAP2	microfibrillar associated protein 2	2107.94	4125.88	1.9573	0.968866	2.46e-14	8.08e-13	No
ENSG00000152256	PDK1	pyruvate dehydrogenase kinase 1	1059.89	514.479	0.485408	-1.04273	2.5e-14	8.19e-13	Yes
ENSG00000119280	C1orf198	chromosome 1 open reading frame 198	2429.77	3846.44	1.58305	0.662705	2.51e-14	8.19e-13	No
ENSG00000072134	EPN2	epsin 2	940.064	1636.02	1.74033	0.799361	2.58e-14	8.43e-13	Yes
ENSG00000125633	CCDC93	coiled-coil domain containing 93	3206.85	1996.31	0.622515	-0.683819	2.68e-14	8.73e-13	Yes
ENSG00000152061	RABGAP1L	RAB GTPase activating protein 1-like	1552.75	886.375	0.570841	-0.808839	2.68e-14	8.75e-13	No
ENSG00000187595	ZNF385C	zinc finger protein 385C	670.22	314.494	0.46924	-1.0916	2.7e-14	8.79e-13	Yes
ENSG00000173598	NUDT4	nudix hydrolase 4	1753.06	1022.29	0.583147	-0.778067	2.83e-14	9.22e-13	No
ENSG00000179222	MAGED1	MAGE family member D1	13805.1	20545.9	1.48828	0.573648	2.92e-14	9.47e-13	No
ENSG00000120149	MSX2	msh homeobox 2	699.576	314.137	0.449039	-1.15509	2.96e-14	9.61e-13	No
ENSG00000156427	FGF18	fibroblast growth factor 18	518.055	223.367	0.431165	-1.21369	3.11e-14	1.01e-12	Yes
ENSG00000198146	ZNF770	zinc finger protein 770	3245.06	2028.15	0.624995	-0.678084	3.24e-14	1.05e-12	No
ENSG00000155463	OXA1L	OXA1L, mitochondrial inner membrane protein	4745.62	3043.89	0.64141	-0.640681	3.26e-14	1.05e-12	No
ENSG00000196781	TLE1	transducin like enhancer of split 1	1744.6	1015.67	0.582178	-0.780468	3.54e-14	1.14e-12	Yes
ENSG00000164124	TMEM144	transmembrane protein 144	329.32	114.675	0.348216	-1.52194	3.57e-14	1.15e-12	Yes
ENSG00000175274	TP53I11	tumor protein p53 inducible protein 11	7813.51	12232.6	1.56556	0.646683	3.63e-14	1.17e-12	No
ENSG00000132635	PCED1A	PC-esterase domain containing 1A	455.017	890.068	1.95612	0.967994	3.67e-14	1.18e-12	No
ENSG00000112367	FIG4	FIG4 phosphoinositide 5-phosphatase	1332.72	2220.82	1.66638	0.736719	3.68e-14	1.19e-12	Yes
ENSG00000168994	PXDC1	PX domain containing 1	658.005	308.984	0.469577	-1.09056	4.03e-14	1.3e-12	No
ENSG00000163704	PRRT3	proline rich transmembrane protein 3	186.379	456.746	2.45063	1.29315	4.21e-14	1.35e-12	No
ENSG00000204856	FAM216A	family with sequence similarity 216 member A	286.238	623.062	2.17672	1.12216	4.23e-14	1.36e-12	No
ENSG00000106266	SNX8	sorting nexin 8	3158.99	1700.68	0.538363	-0.893348	4.29e-14	1.38e-12	No
ENSG00000247556	OIP5-AS1		7476.23	4800.51	0.642102	-0.639125	4.5e-14	1.44e-12	No
ENSG00000106078	COBL	cordon-bleu WH2 repeat protein	3199.81	1989.45	0.62174	-0.685616	4.56e-14	1.46e-12	Yes
ENSG00000004478	FKBP4	FK506 binding protein 4	9695.78	14487	1.49416	0.579332	4.59e-14	1.47e-12	Yes
ENSG00000052802	MSMO1	methylsterol monooxygenase 1	4336.15	2770.05	0.638826	-0.646505	4.62e-14	1.48e-12	No
ENSG00000196151	WDSUB1	WD repeat, sterile alpha motif and U-box domain containing 1	857.438	436.601	0.509192	-0.973719	4.68e-14	1.49e-12	Yes
ENSG00000177666	PNPLA2	patatin like phospholipase domain containing 2	765.555	1363.36	1.78088	0.83259	5.05e-14	1.61e-12	Yes
ENSG00000256969			924.94	480.277	0.519251	-0.945495	5.09e-14	1.62e-12	No
ENSG00000166855	CLPX	caseinolytic mitochondrial matrix peptidase chaperone subunit	4028.2	2564.98	0.636756	-0.651188	5.2e-14	1.65e-12	No
ENSG00000156049	GNA14	G protein subunit alpha 14	108.103	12.887	0.119211	-3.06841	5.74e-14	1.82e-12	No
ENSG00000198435	NRARP	NOTCH-regulated ankyrin repeat protein	513.152	975.314	1.90063	0.92648	5.74e-14	1.82e-12	No
ENSG00000136574	GATA4	GATA binding protein 4	1273.62	707.339	0.555377	-0.84846	5.76e-14	1.83e-12	No
ENSG00000005020	SKAP2	src kinase associated phosphoprotein 2	2543.6	1560.58	0.613533	-0.704787	5.9e-14	1.87e-12	Yes
ENSG00000127418	FGFRL1	fibroblast growth factor receptor-like 1	383.068	809.881	2.1142	1.08011	5.93e-14	1.87e-12	Yes
ENSG00000127578	WFIKKN1	WAP, follistatin/kazal, immunoglobulin, kunitz and netrin domain containing 1	82.1274	418.028	5.08999	2.34766	6.05e-14	1.91e-12	No
ENSG00000171456	ASXL1	additional sex combs like 1, transcriptional regulator	2452.01	3853.62	1.57162	0.652252	6.09e-14	1.92e-12	No
ENSG00000125378	BMP4	bone morphogenetic protein 4	2962	1843.42	0.622358	-0.684184	6.12e-14	1.93e-12	Yes
ENSG00000204103	MAFB	MAF bZIP transcription factor B	191.101	46.064	0.241045	-2.05263	6.15e-14	1.94e-12	No
ENSG00000132031	MATN3	matrilin 3	319.767	673.624	2.1066	1.07492	6.49e-14	2.04e-12	No
ENSG00000138246	DNAJC13	DnaJ heat shock protein family (Hsp40) member C13	4664.67	3008.59	0.644974	-0.632687	6.5e-14	2.04e-12	Yes
ENSG00000105894	PTN	pleiotrophin	503.797	1217.34	2.41632	1.27281	7.3e-14	2.29e-12	No
ENSG00000167173	C15orf39	chromosome 15 open reading frame 39	2057.87	1234.47	0.599875	-0.737267	7.44e-14	2.33e-12	No
ENSG00000101412	E2F1	E2F transcription factor 1	1724.4	2779.82	1.61205	0.688895	7.93e-14	2.49e-12	Yes
ENSG00000079385	CEACAM1	carcinoembryonic antigen related cell adhesion molecule 1	150.999	29.0078	0.192106	-2.38002	8.32e-14	2.61e-12	No
ENSG00000162407	PLPP3	phospholipid phosphatase 3	3240.69	2036.8	0.62851	-0.669993	8.53e-14	2.67e-12	No
ENSG00000258636			113.252	15.2046	0.134255	-2.89695	9.78e-14	3.05e-12	No
ENSG00000237943	PRKCQ-AS1		675.085	324.644	0.480893	-1.05621	1e-13	3.12e-12	No
ENSG00000214182	PTMAP5		10586	7084.2	0.669201	-0.579488	1.03e-13	3.2e-12	No
ENSG00000085998	POMGNT1	protein O-linked mannose N-acetylglucosaminyltransferase 1 (beta 1,2-)	2450.05	3853.42	1.57279	0.653327	1.06e-13	3.3e-12	No
ENSG00000154553	PDLIM3	PDZ and LIM domain 3	773.3	386.813	0.50021	-0.999394	1.08e-13	3.37e-12	Yes
ENSG00000164181	ELOVL7	ELOVL fatty acid elongase 7	273.158	59.8656	0.219161	-2.18994	1.12e-13	3.49e-12	Yes
ENSG00000167107	ACSF2	acyl-CoA synthetase family member 2	207.326	486.216	2.34517	1.22969	1.13e-13	3.52e-12	Yes
ENSG00000007047	MARK4	microtubule affinity regulating kinase 4	1574.23	2554.6	1.62277	0.698456	1.15e-13	3.57e-12	Yes
ENSG00000198420	TCAF1	TRPM8 channel associated factor 1	404.354	799.417	1.97702	0.98333	1.21e-13	3.76e-12	No
ENSG00000067445	TRO	trophinin	4516.64	6846.77	1.5159	0.600172	1.22e-13	3.77e-12	No
ENSG00000115325	DOK1	docking protein 1	206.094	483.906	2.34799	1.23143	1.24e-13	3.83e-12	No
ENSG00000164111	ANXA5	annexin A5	29486.6	20106.4	0.681885	-0.552399	1.26e-13	3.88e-12	No
ENSG00000131398	KCNC3	potassium voltage-gated channel subfamily C member 3	322.101	672.711	2.08851	1.06247	1.29e-13	3.99e-12	No
ENSG00000260362			146.315	27.6256	0.188809	-2.405	1.34e-13	4.14e-12	No
ENSG00000131791	PRKAB2	protein kinase AMP-activated non-catalytic subunit beta 2	2903.64	1818.02	0.626118	-0.675493	1.39e-13	4.28e-12	Yes
ENSG00000210082	MT-RNR2		396093	273041	0.689336	-0.53672	1.44e-13	4.44e-12	No
ENSG00000164292	RHOBTB3	Rho related BTB domain containing 3	1759.91	1040.81	0.591396	-0.757803	1.55e-13	4.75e-12	Yes
ENSG00000075275	CELSR1	cadherin EGF LAG seven-pass G-type receptor 1	960.283	1641.14	1.70902	0.773168	1.59e-13	4.89e-12	Yes
ENSG00000156574	NODAL	nodal growth differentiation factor	1669.46	668.849	0.400638	-1.31963	1.67e-13	5.12e-12	No
ENSG00000128833	MYO5C	myosin VC	1198.7	668.702	0.557858	-0.84203	1.76e-13	5.4e-12	Yes
ENSG00000132953	XPO4	exportin 4	4764.04	3095.22	0.649704	-0.622145	1.78e-13	5.44e-12	Yes
ENSG00000272462			245.44	74.1477	0.302101	-1.7269	1.8e-13	5.52e-12	No
ENSG00000135842	FAM129A	family with sequence similarity 129 member A	522.541	232.527	0.444993	-1.16815	1.88e-13	5.73e-12	No
ENSG00000236480	PKMP1		681.516	1217.85	1.78697	0.837514	2.16e-13	6.58e-12	No
ENSG00000143819	EPHX1	epoxide hydrolase 1	2518.59	1559.45	0.619176	-0.691578	2.19e-13	6.69e-12	Yes
ENSG00000130066	SAT1	spermidine/spermine N1-acetyltransferase 1	3193.91	2024.43	0.633841	-0.657807	2.2e-13	6.69e-12	Yes
ENSG00000123983	ACSL3	acyl-CoA synthetase long-chain family member 3	6452.72	4269.75	0.661697	-0.595756	2.28e-13	6.95e-12	Yes
ENSG00000154359	LONRF1	LON peptidase N-terminal domain and ring finger 1	4347.45	2820.73	0.648823	-0.624103	2.46e-13	7.47e-12	Yes
ENSG00000164638	SLC29A4	solute carrier family 29 member 4	643.035	1700.29	2.64416	1.40281	2.53e-13	7.68e-12	Yes
ENSG00000113328	CCNG1	cyclin G1	15469	8995.47	0.581518	-0.782105	2.53e-13	7.69e-12	No
ENSG00000179294	NA	NA	2316.33	3619.66	1.56267	0.644013	2.59e-13	7.85e-12	No
ENSG00000106034	CPED1	cadherin like and PC-esterase domain containing 1	196.168	50.6656	0.258276	-1.95301	2.65e-13	8.02e-12	No
ENSG00000111144	LTA4H	leukotriene A4 hydrolase	4812.63	7240.83	1.50455	0.58933	2.65e-13	8.02e-12	Yes
ENSG00000186577	C6orf1	chromosome 6 open reading frame 1	353.597	113.72	0.321609	-1.63662	2.68e-13	8.09e-12	No
ENSG00000084710	EFR3B	EFR3 homolog B	270.879	584.342	2.15721	1.10917	2.76e-13	8.34e-12	Yes
ENSG00000214796			218.654	498.252	2.27872	1.18823	2.83e-13	8.53e-12	No
ENSG00000166016	ABTB2	ankyrin repeat and BTB domain containing 2	1004.58	542.847	0.540372	-0.887975	2.86e-13	8.6e-12	Yes
ENSG00000164736	SOX17	SRY-box 17	90.4536	8.74511	0.0966807	-3.37063	2.87e-13	8.64e-12	No
ENSG00000159712	ANKRD18CP		201.334	53.4237	0.265349	-1.91404	3.01e-13	9.05e-12	No
ENSG00000257576			3770.87	2428.34	0.643972	-0.634931	3.1e-13	9.31e-12	No
ENSG00000165731	RET	ret proto-oncogene	677.56	314.044	0.463492	-1.10938	3.15e-13	9.46e-12	Yes
ENSG00000171126	KCNG3	potassium voltage-gated channel modifier subfamily G member 3	280.24	93.4782	0.333565	-1.58396	3.17e-13	9.5e-12	Yes
ENSG00000085231	AK6	adenylate kinase 6	5599.25	3344.75	0.597358	-0.743332	3.34e-13	1e-11	No
ENSG00000196267	ZNF836	zinc finger protein 836	327.267	120.172	0.367198	-1.44537	3.38e-13	1.01e-11	No
ENSG00000185275	CD24P4		9331.04	6060.06	0.649452	-0.622706	3.46e-13	1.03e-11	No
ENSG00000065060	UHRF1BP1	UHRF1 binding protein 1	3341.29	2132.17	0.638127	-0.648084	3.48e-13	1.04e-11	No
ENSG00000112290	WASF1	WAS protein family member 1	1615.48	2589.94	1.6032	0.680959	3.55e-13	1.06e-11	Yes
ENSG00000141424	SLC39A6	solute carrier family 39 member 6	1839.58	2918.19	1.58633	0.665694	3.98e-13	1.19e-11	No
ENSG00000136378	ADAMTS7	ADAM metallopeptidase with thrombospondin type 1 motif 7	886.843	1518.09	1.71179	0.775506	3.99e-13	1.19e-11	Yes
ENSG00000243279	PRAF2	PRA1 domain family member 2	285.827	603.754	2.1123	1.07882	4.13e-13	1.23e-11	No
ENSG00000056972	TRAF3IP2	TRAF3 interacting protein 2	446.527	190.179	0.425907	-1.23139	4.18e-13	1.24e-11	Yes
ENSG00000124942	AHNAK	AHNAK nucleoprotein	23972.7	16442	0.685866	-0.544002	4.3e-13	1.28e-11	Yes
ENSG00000196975	ANXA4	annexin A4	1068.83	588.469	0.550574	-0.860992	4.32e-13	1.28e-11	No
ENSG00000263535	AK4P1		254.523	73.6624	0.289414	-1.78879	4.36e-13	1.29e-11	No
ENSG00000105856	HBP1	HMG-box transcription factor 1	1248.27	708.742	0.567777	-0.816602	4.48e-13	1.33e-11	Yes
ENSG00000170085	SIMC1	SUMO interacting motifs containing 1	453.15	864.28	1.90727	0.931511	4.54e-13	1.34e-11	No
ENSG00000005486	RHBDD2	rhomboid domain containing 2	709.715	1292.42	1.82105	0.864767	4.72e-13	1.4e-11	Yes
ENSG00000197063	MAFG	MAF bZIP transcription factor G	3622.72	2330.9	0.643412	-0.636185	4.81e-13	1.42e-11	Yes
ENSG00000033627	ATP6V0A1	ATPase H+ transporting V0 subunit a1	1985.54	1207.76	0.60828	-0.717194	4.88e-13	1.44e-11	No
ENSG00000081377	CDC14B	cell division cycle 14B	1958.91	1129.75	0.576727	-0.794041	4.88e-13	1.44e-11	No
ENSG00000163531	NFASC	neurofascin	101.979	296.522	2.90768	1.53987	4.9e-13	1.44e-11	Yes
ENSG00000136044	APPL2	adaptor protein, phosphotyrosine interacting with PH domain and leucine zipper 2	697.418	1233.2	1.76823	0.822309	4.94e-13	1.45e-11	No
ENSG00000188883	KLRG2	killer cell lectin like receptor G2	786.935	405.219	0.514933	-0.957542	5e-13	1.47e-11	No
ENSG00000021300	PLEKHB1	pleckstrin homology domain containing B1	202.445	584.721	2.88829	1.53022	5.06e-13	1.49e-11	No
ENSG00000126091	ST3GAL3	ST3 beta-galactoside alpha-2,3-sialyltransferase 3	239.809	527.667	2.20036	1.13774	5.08e-13	1.49e-11	Yes
ENSG00000112996	MRPS30	mitochondrial ribosomal protein S30	3407.04	2188.38	0.642312	-0.638654	5.15e-13	1.51e-11	No
ENSG00000198833	UBE2J1	ubiquitin conjugating enzyme E2 J1	2075.99	3249.82	1.56543	0.646559	5.24e-13	1.53e-11	Yes
ENSG00000165895	ARHGAP42	Rho GTPase activating protein 42	1427.77	817.958	0.572893	-0.803662	5.27e-13	1.54e-11	Yes
ENSG00000067225	PKM	pyruvate kinase, muscle	55540.2	104394	1.87961	0.910437	5.33e-13	1.56e-11	No
ENSG00000133142	TCEAL4	transcription elongation factor A like 4	6294.1	4188.13	0.665406	-0.587694	5.48e-13	1.6e-11	No
ENSG00000167550	RHEBL1	Ras homolog enriched in brain like 1	169.826	39.6077	0.233225	-2.1002	5.49e-13	1.6e-11	Yes
ENSG00000138376	BARD1	BRCA1 associated RING domain 1	1387.16	802.709	0.57867	-0.789187	5.67e-13	1.65e-11	Yes
ENSG00000123609	NMI	N-myc and STAT interactor	944.512	507.465	0.537277	-0.896261	5.71e-13	1.66e-11	No
ENSG00000124198	ARFGEF2	ADP ribosylation factor guanine nucleotide exchange factor 2	3302.34	2091.78	0.633426	-0.658753	6.01e-13	1.75e-11	Yes
ENSG00000164093	PITX2	paired like homeodomain 2	1787.5	1035.34	0.579211	-0.787839	6.03e-13	1.75e-11	No
ENSG00000172602	RND1	Rho family GTPase 1	134.85	352.758	2.61592	1.38732	6.3e-13	1.83e-11	No
ENSG00000101825	MXRA5	matrix remodeling associated 5	724.522	337.041	0.465191	-1.10411	6.61e-13	1.92e-11	No
ENSG00000177542	SLC25A22	solute carrier family 25 member 22	1343.07	2176.04	1.62019	0.696167	7.12e-13	2.06e-11	Yes
ENSG00000204272	LINC01420		1919.09	3011.59	1.56928	0.650106	7.25e-13	2.1e-11	No
ENSG00000182986	ZNF320	zinc finger protein 320	2647.07	1667.14	0.629806	-0.66702	7.48e-13	2.16e-11	No
ENSG00000147257	GPC3	glypican 3	5832.9	3876.4	0.664574	-0.589498	8.15e-13	2.35e-11	No
ENSG00000204644	ZFP57	ZFP57 zinc finger protein	111.959	16.5741	0.148037	-2.75597	8.59e-13	2.48e-11	Yes
ENSG00000183150	GPR19	G protein-coupled receptor 19	1740.11	1047.13	0.601759	-0.732743	9.04e-13	2.61e-11	Yes
ENSG00000151640	DPYSL4	dihydropyrimidinase like 4	922.305	1940.69	2.10418	1.07326	9.11e-13	2.62e-11	No
ENSG00000149485	FADS1	fatty acid desaturase 1	4918.64	7328.11	1.48987	0.575182	9.19e-13	2.64e-11	Yes
ENSG00000170088	TMEM192	transmembrane protein 192	1468.81	862.894	0.587478	-0.767394	9.32e-13	2.68e-11	Yes
ENSG00000110042	DTX4	deltex 4, E3 ubiquitin ligase	1587.85	2525.23	1.59035	0.66934	9.42e-13	2.71e-11	No
ENSG00000117906	RCN2	reticulocalbin 2	6042.25	8942.75	1.48004	0.565632	9.64e-13	2.77e-11	Yes
ENSG00000072121	ZFYVE26	zinc finger FYVE-type containing 26	2976.34	1902.17	0.639098	-0.645891	9.79e-13	2.81e-11	Yes
ENSG00000171100	MTM1	myotubularin 1	4030.45	2529.24	0.627533	-0.672238	9.83e-13	2.82e-11	Yes
ENSG00000172840	PDP2	pyruvate dehyrogenase phosphatase catalytic subunit 2	897.771	481.266	0.536068	-0.899512	9.92e-13	2.84e-11	Yes
ENSG00000203668	CHML	choroideremia-like (Rab escort protein 2)	3294.92	2120.31	0.643508	-0.63597	1.02e-12	2.92e-11	Yes
ENSG00000163932	PRKCD	protein kinase C delta	979.838	1640.54	1.6743	0.74356	1.04e-12	2.96e-11	Yes
ENSG00000065675	PRKCQ	protein kinase C theta	699.269	351.845	0.503161	-0.990908	1.04e-12	2.97e-11	Yes
ENSG00000244171	PBX2P1		777.201	1343.77	1.72899	0.78993	1.07e-12	3.05e-11	No
ENSG00000164746	C7orf57	chromosome 7 open reading frame 57	79.4871	6.44512	0.0810838	-3.62444	1.08e-12	3.07e-11	No
ENSG00000198848	CES1	carboxylesterase 1	184.03	477.443	2.59438	1.37539	1.11e-12	3.15e-11	No
ENSG00000119537	KDSR	3-ketodihydrosphingosine reductase	1574.14	937.016	0.595255	-0.74842	1.18e-12	3.36e-11	Yes
ENSG00000184178	SCFD2	sec1 family domain containing 2	710.427	1242.31	1.74868	0.806265	1.2e-12	3.41e-11	Yes
ENSG00000189184	PCDH18	protocadherin 18	5794	8563.33	1.47796	0.563611	1.21e-12	3.43e-11	No
ENSG00000146281	PM20D2	peptidase M20 domain containing 2	574.322	1038.85	1.80882	0.855049	1.23e-12	3.49e-11	Yes
ENSG00000118257	NRP2	neuropilin 2	2348.73	1470.62	0.626135	-0.675455	1.27e-12	3.6e-11	Yes
ENSG00000141485	SLC13A5	solute carrier family 13 member 5	15.7046	118.775	7.56307	2.91897	1.29e-12	3.65e-11	Yes
ENSG00000174173	TRMT10C	tRNA methyltransferase 10C, mitochondrial RNase P subunit	2521.14	1589.23	0.63036	-0.665752	1.34e-12	3.79e-11	No
ENSG00000225889			283.499	99.0088	0.349238	-1.51772	1.34e-12	3.8e-11	No
ENSG00000158109	TPRG1L	tumor protein p63 regulated 1-like	2103.95	1301.73	0.618707	-0.692671	1.39e-12	3.93e-11	No
ENSG00000180182	MED14	mediator complex subunit 14	13435.6	9223.21	0.686475	-0.54272	1.47e-12	4.15e-11	No
ENSG00000130287	NCAN	neurocan	48.1162	186.49	3.87583	1.95451	1.51e-12	4.26e-11	Yes
ENSG00000112972	HMGCS1	3-hydroxy-3-methylglutaryl-CoA synthase 1	8273.69	5611.87	0.678279	-0.56005	1.56e-12	4.39e-11	No
ENSG00000197594	ENPP1	ectonucleotide pyrophosphatase/phosphodiesterase 1	2052.13	1268.29	0.618035	-0.694239	1.59e-12	4.46e-11	Yes
ENSG00000234664	HMGN2P5		3043.66	4606.5	1.51347	0.597863	1.59e-12	4.48e-11	No
ENSG00000212907	MT-ND4L	NADH dehydrogenase, subunit 4L (complex I)	48902.1	34091	0.697127	-0.520506	1.65e-12	4.62e-11	No
ENSG00000149809	TM7SF2	transmembrane 7 superfamily member 2	749.072	1886.3	2.51818	1.33238	1.69e-12	4.74e-11	Yes
ENSG00000168268	NT5DC2	5'-nucleotidase domain containing 2	7479.58	14395.1	1.92459	0.944554	1.8e-12	5.05e-11	No
ENSG00000197444	OGDHL	oxoglutarate dehydrogenase-like	885.594	477.458	0.539138	-0.891273	1.89e-12	5.3e-11	Yes
ENSG00000267383			447.623	196.161	0.438229	-1.19024	1.95e-12	5.47e-11	No
ENSG00000106948	AKNA	AT-hook transcription factor	2307.86	1447.11	0.627034	-0.673385	2e-12	5.58e-11	Yes
ENSG00000188257	PLA2G2A	phospholipase A2 group IIA	612.907	135.444	0.220986	-2.17798	2.05e-12	5.72e-11	No
ENSG00000160360	GPSM1	G-protein signaling modulator 1	652.845	1497.72	2.29414	1.19796	2.07e-12	5.77e-11	Yes
ENSG00000184307	ZDHHC23	zinc finger DHHC-type containing 23	577.084	277.651	0.481128	-1.05551	2.09e-12	5.81e-11	Yes
ENSG00000134138	MEIS2	Meis homeobox 2	1614.02	2884.74	1.7873	0.837781	2.09e-12	5.81e-11	Yes
ENSG00000163743	RCHY1	ring finger and CHY zinc finger domain containing 1	1618.3	974.465	0.602154	-0.731796	2.11e-12	5.86e-11	Yes
ENSG00000104714	ERICH1	glutamate rich 1	1863.22	1142.88	0.613389	-0.705125	2.19e-12	6.08e-11	No
ENSG00000183049	CAMK1D	calcium/calmodulin dependent protein kinase ID	72.8591	234.393	3.21707	1.68575	2.27e-12	6.3e-11	Yes
ENSG00000110721	CHKA	choline kinase alpha	2864.73	1836.8	0.641179	-0.6412	2.38e-12	6.6e-11	Yes
ENSG00000186834	HEXIM1	hexamethylene bis-acetamide inducible 1	1837.69	2863.52	1.55822	0.639902	2.4e-12	6.66e-11	Yes
ENSG00000169855	ROBO1	roundabout guidance receptor 1	2049.58	3173.79	1.54851	0.630877	2.47e-12	6.84e-11	Yes
ENSG00000126947	ARMCX1	armadillo repeat containing, X-linked 1	3039.45	1962.62	0.645716	-0.631028	2.51e-12	6.95e-11	Yes
ENSG00000168913	ENHO	energy homeostasis associated	137.2	349.033	2.54396	1.34708	2.55e-12	7.06e-11	No
ENSG00000189045	ANKDD1B	ankyrin repeat and death domain containing 1B	114.117	18.4224	0.161434	-2.63099	2.58e-12	7.12e-11	No
ENSG00000136999	NOV	nephroblastoma overexpressed	138.57	28.0757	0.20261	-2.30322	2.58e-12	7.12e-11	No
ENSG00000103642	LACTB	lactamase beta	1081.07	611.134	0.565304	-0.822901	2.7e-12	7.44e-11	No
ENSG00000121753	ADGRB2	adhesion G protein-coupled receptor B2	124.892	331.043	2.65063	1.40633	2.78e-12	7.65e-11	No
ENSG00000152977	ZIC1	Zic family member 1	73.5549	5.51935	0.0750372	-3.73625	2.83e-12	7.79e-11	No
ENSG00000125354	2017-09-06	septin 6	2942.95	4444.81	1.51032	0.594858	2.96e-12	8.14e-11	No
ENSG00000197943	PLCG2	phospholipase C gamma 2	481.941	218.75	0.453893	-1.13958	3e-12	8.23e-11	Yes
ENSG00000099194	SCD	stearoyl-CoA desaturase	16285.4	11274.9	0.692327	-0.530474	3e-12	8.24e-11	No
ENSG00000113273	ARSB	arylsulfatase B	1272.79	2050.61	1.61112	0.688063	3.05e-12	8.36e-11	No
ENSG00000134291	TMEM106C	transmembrane protein 106C	424.058	803.972	1.8959	0.922885	3.06e-12	8.38e-11	Yes
ENSG00000075223	SEMA3C	semaphorin 3C	624.476	1101.55	1.76396	0.818814	3.07e-12	8.41e-11	No
ENSG00000140367	UBE2Q2	ubiquitin conjugating enzyme E2 Q2	2133.92	1283.57	0.601508	-0.733344	3.09e-12	8.44e-11	No
ENSG00000084234	APLP2	amyloid beta precursor like protein 2	31360.7	44818.4	1.42912	0.515132	3.11e-12	8.49e-11	No
ENSG00000219507	FTH1P8		3688.1	2414.73	0.654737	-0.611014	3.11e-12	8.49e-11	No
ENSG00000163032	VSNL1	visinin like 1	438.371	192.027	0.438048	-1.19084	3.13e-12	8.54e-11	No
ENSG00000130741	EIF2S3	eukaryotic translation initiation factor 2 subunit gamma	18017	12501.4	0.693866	-0.527271	3.25e-12	8.86e-11	No
ENSG00000137449	CPEB2	cytoplasmic polyadenylation element binding protein 2	650.058	326.484	0.502239	-0.993554	3.29e-12	8.96e-11	Yes
ENSG00000134569	LRP4	LDL receptor related protein 4	2699.8	1620.62	0.600275	-0.736303	3.34e-12	9.09e-11	No
ENSG00000153814	JAZF1	JAZF zinc finger 1	778.187	410.762	0.527845	-0.921813	3.43e-12	9.33e-11	Yes
ENSG00000102401	ARMCX3	armadillo repeat containing, X-linked 3	3044.51	1970.49	0.647227	-0.627656	3.51e-12	9.54e-11	Yes
ENSG00000258441	LINC00641	long intergenic non-protein coding RNA 641	606.071	1242.98	2.05088	1.03624	3.63e-12	9.86e-11	No
ENSG00000167363	FN3K	fructosamine 3 kinase	827.508	442.464	0.534695	-0.903212	3.69e-12	1e-10	No
ENSG00000111981	ULBP1	UL16 binding protein 1	301.653	111.915	0.371006	-1.43048	3.71e-12	1.01e-10	No
ENSG00000180537	RNF182	ring finger protein 182	64.1716	216.892	3.37987	1.75697	3.77e-12	1.02e-10	No
ENSG00000161082	CELF5	CUGBP, Elav-like family member 5	21.2535	122.006	5.7405	2.52118	3.86e-12	1.04e-10	No
ENSG00000102096	PIM2	Pim-2 proto-oncogene, serine/threonine kinase	7785.11	5301.04	0.68092	-0.554442	4.15e-12	1.12e-10	No
ENSG00000003096	KLHL13	kelch like family member 13	371.565	756.664	2.03643	1.02604	4.42e-12	1.19e-10	No
ENSG00000160767	FAM189B	family with sequence similarity 189 member B	1001.59	1648.49	1.64587	0.71885	4.46e-12	1.2e-10	Yes
ENSG00000118596	SLC16A7	solute carrier family 16 member 7	254.561	86.5734	0.340089	-1.55601	4.51e-12	1.22e-10	No
ENSG00000134684	YARS	tyrosyl-tRNA synthetase	15458.8	10724.2	0.693726	-0.527563	4.54e-12	1.22e-10	No
ENSG00000114859	CLCN2	chloride voltage-gated channel 2	359.168	698.941	1.946	0.960511	4.68e-12	1.26e-10	Yes
ENSG00000111845	PAK1IP1	PAK1 interacting protein 1	3736.75	2461.03	0.6586	-0.602525	4.87e-12	1.31e-10	Yes
ENSG00000162174	ASRGL1	asparaginase like 1	1857.31	1146.97	0.617544	-0.695386	5.13e-12	1.38e-10	No
ENSG00000141367	CLTC	clathrin heavy chain	32137.9	22519.1	0.700702	-0.513128	5.13e-12	1.38e-10	Yes
ENSG00000114315	HES1	hes family bHLH transcription factor 1	693.989	356.911	0.51429	-0.959347	5.14e-12	1.38e-10	Yes
ENSG00000166147	FBN1	fibrillin 1	1040.21	1831.58	1.76078	0.816211	5.19e-12	1.39e-10	Yes
ENSG00000133216	EPHB2	EPH receptor B2	285.712	899.613	3.14867	1.65474	5.33e-12	1.42e-10	No
ENSG00000079263	SP140	SP140 nuclear body protein	96.5449	12.895	0.133565	-2.90438	5.34e-12	1.43e-10	No
ENSG00000157538	DSCR3	DSCR3 arrestin fold containing	3275.58	2141.55	0.653793	-0.613094	5.55e-12	1.48e-10	Yes
ENSG00000105402	NAPA	NSF attachment protein alpha	4852.45	3246.46	0.669036	-0.579845	5.59e-12	1.49e-10	Yes
ENSG00000105939	ZC3HAV1	zinc finger CCCH-type containing, antiviral 1	4621.22	3089.05	0.668449	-0.58111	5.6e-12	1.49e-10	Yes
ENSG00000164938	TP53INP1	tumor protein p53 inducible nuclear protein 1	1110.41	635.557	0.572362	-0.805	5.71e-12	1.52e-10	No
ENSG00000155313	USP25	ubiquitin specific peptidase 25	2944.92	1751.5	0.594755	-0.749632	5.73e-12	1.53e-10	No
ENSG00000122705	CLTA	clathrin light chain A	13141.5	8502.48	0.646995	-0.628173	5.77e-12	1.53e-10	Yes
ENSG00000158427	TMSB15B	thymosin beta 15B	394.012	751.519	1.90735	0.931569	5.77e-12	1.53e-10	No
ENSG00000111670	GNPTAB	N-acetylglucosamine-1-phosphate transferase alpha and beta subunits	3127.73	2038.35	0.6517	-0.61772	5.79e-12	1.54e-10	No
ENSG00000046653	GPM6B	glycoprotein M6B	4405.47	2937.63	0.666813	-0.584646	5.85e-12	1.55e-10	No
ENSG00000128274	A4GALT	alpha 1,4-galactosyltransferase	794.467	424.49	0.534309	-0.904255	6.12e-12	1.62e-10	No
ENSG00000177144	NUDT4P1		998.167	560.892	0.561922	-0.831558	6.42e-12	1.7e-10	No
ENSG00000115594	IL1R1	interleukin 1 receptor type 1	1045.43	592.669	0.566912	-0.818803	6.49e-12	1.72e-10	Yes
ENSG00000139514	SLC7A1	solute carrier family 7 member 1	6121.51	4146.88	0.677428	-0.561861	6.59e-12	1.74e-10	No
ENSG00000149948	HMGA2	high mobility group AT-hook 2	10762.6	7434.7	0.690788	-0.533685	6.75e-12	1.78e-10	Yes
ENSG00000231107	LINC01508	long intergenic non-protein coding RNA 1508	86.5588	9.66928	0.111708	-3.1622	7e-12	1.85e-10	No
ENSG00000183801	OLFML1	olfactomedin like 1	23.0284	125.731	5.45983	2.44886	7.29e-12	1.92e-10	No
ENSG00000139174	PRICKLE1	prickle planar cell polarity protein 1	896.698	494.533	0.551505	-0.858555	7.54e-12	1.99e-10	Yes
ENSG00000106976	DNM1	dynamin 1	344.022	721.019	2.09585	1.06753	7.57e-12	1.99e-10	Yes
ENSG00000126457	PRMT1	protein arginine methyltransferase 1	7069.67	10391.4	1.46985	0.555669	7.69e-12	2.02e-10	No
ENSG00000176658	MYO1D	myosin ID	804.316	1356.95	1.68709	0.754534	7.96e-12	2.09e-10	No
ENSG00000183044	ABAT	4-aminobutyrate aminotransferase	182.874	451.661	2.4698	1.30439	8.04e-12	2.11e-10	Yes
ENSG00000135048	TMEM2	transmembrane protein 2	8800.92	12683	1.44109	0.527164	8.19e-12	2.15e-10	Yes
ENSG00000230787	PSAT1P3		979.295	549.365	0.560979	-0.83398	8.38e-12	2.2e-10	No
ENSG00000181472	ZBTB2	zinc finger and BTB domain containing 2	2222.96	1411.89	0.635137	-0.654861	8.41e-12	2.2e-10	No
ENSG00000171793	CTPS1	CTP synthase 1	5823.25	8470.46	1.45459	0.540616	8.49e-12	2.22e-10	No
ENSG00000187210	GCNT1	glucosaminyl (N-acetyl) transferase 1, core 2	700.261	343.505	0.490539	-1.02756	8.83e-12	2.31e-10	No
ENSG00000084693	AGBL5	ATP/GTP binding protein-like 5	1439.31	2323.81	1.61453	0.691115	8.97e-12	2.34e-10	No
ENSG00000268351	NA	NA	200.967	59.4283	0.295713	-1.75773	9.03e-12	2.36e-10	No
ENSG00000188636	LDOC1L	leucine zipper, down-regulated in cancer 1-like	1697.7	2632.48	1.55062	0.632844	9.62e-12	2.51e-10	No
ENSG00000176871	WSB2	WD repeat and SOCS box containing 2	2919.97	1899.38	0.65048	-0.620424	9.72e-12	2.53e-10	Yes
ENSG00000112584	FAM120B	family with sequence similarity 120B	1345.34	2132.52	1.58512	0.664591	9.9e-12	2.58e-10	No
ENSG00000123131	PRDX4	peroxiredoxin 4	14391.3	10031.2	0.697037	-0.520692	9.97e-12	2.59e-10	No
ENSG00000167543	TP53I13	tumor protein p53 inducible protein 13	522.098	937.436	1.79552	0.844401	1e-11	2.6e-10	Yes
ENSG00000136848	DAB2IP	DAB2 interacting protein	2172.23	3303.37	1.52073	0.60476	1.01e-11	2.62e-10	Yes
ENSG00000226564	FTH1P20		1557.4	948.605	0.609094	-0.715264	1.01e-11	2.62e-10	No
ENSG00000240583	AQP1	aquaporin 1 (Colton blood group)	5160.64	3242.73	0.628358	-0.670342	1.01e-11	2.62e-10	No
ENSG00000249790			1509.35	820.862	0.54385	-0.878718	1.02e-11	2.64e-10	No
ENSG00000108840	HDAC5	histone deacetylase 5	2337.56	1492.84	0.638631	-0.646944	1.06e-11	2.75e-10	Yes
ENSG00000163286	ALPPL2	alkaline phosphatase, placental like 2	201.848	51.1109	0.253214	-1.98157	1.1e-11	2.84e-10	No
ENSG00000165732	DDX21	DEAD-box helicase 21	20303.2	14243.3	0.70153	-0.511424	1.15e-11	2.98e-10	No
ENSG00000174695	TMEM167A	transmembrane protein 167A	6756.83	4493.93	0.665094	-0.588369	1.2e-11	3.08e-10	Yes
ENSG00000143970	ASXL2	additional sex combs like 2, transcriptional regulator	4157.09	2721.34	0.654626	-0.611258	1.24e-11	3.21e-10	Yes
ENSG00000083067	TRPM3	transient receptor potential cation channel subfamily M member 3	294.29	111.002	0.377185	-1.40665	1.25e-11	3.23e-10	Yes
ENSG00000197496	SLC2A10	solute carrier family 2 member 10	386.765	733.119	1.89551	0.92259	1.26e-11	3.23e-10	Yes
ENSG00000163879	DNALI1	dynein axonemal light intermediate chain 1	80.9333	242.216	2.99278	1.58149	1.26e-11	3.24e-10	No
ENSG00000054277	OPN3	opsin 3	281.724	572.389	2.03173	1.02271	1.27e-11	3.25e-10	Yes
ENSG00000172869	DMXL1	Dmx like 1	3331.35	2195.75	0.659118	-0.601392	1.27e-11	3.25e-10	Yes
ENSG00000167306	MYO5B	myosin VB	918.022	511.605	0.557291	-0.843498	1.27e-11	3.27e-10	No
ENSG00000238033		uncharacterized LOC401312	61.2955	1.84512	0.0301021	-5.05399	1.28e-11	3.29e-10	No
ENSG00000112245	PTP4A1	protein tyrosine phosphatase type IVA, member 1	6747.24	4619.81	0.684696	-0.546464	1.28e-11	3.29e-10	Yes
ENSG00000189292	FAM150B	family with sequence similarity 150 member B	100.9	15.1966	0.150611	-2.7311	1.3e-11	3.33e-10	No
ENSG00000164056	SPRY1	sprouty RTK signaling antagonist 1	314.295	122.935	0.391143	-1.35423	1.32e-11	3.39e-10	No
ENSG00000124782	RREB1	ras responsive element binding protein 1	2922.93	1907.3	0.652528	-0.615887	1.38e-11	3.53e-10	Yes
ENSG00000130055	GDPD2	glycerophosphodiester phosphodiesterase domain containing 2	872.546	1445.84	1.65703	0.728601	1.46e-11	3.72e-10	No
ENSG00000198000	NOL8	nucleolar protein 8	3481.98	2299.23	0.660324	-0.598754	1.51e-11	3.84e-10	Yes
ENSG00000146038	DCDC2	doublecortin domain containing 2	88.6241	11.0563	0.124755	-3.00283	1.51e-11	3.85e-10	Yes
ENSG00000143434	SEMA6C	semaphorin 6C	294.734	685.088	2.32443	1.21688	1.53e-11	3.9e-10	Yes
ENSG00000126368	NR1D1	nuclear receptor subfamily 1 group D member 1	300.628	115.126	0.382953	-1.38476	1.61e-11	4.09e-10	Yes
ENSG00000108947	EFNB3	ephrin B3	840.314	1394.28	1.65923	0.730516	1.61e-11	4.1e-10	No
ENSG00000112335	SNX3	sorting nexin 3	6410.27	4387.59	0.684462	-0.546957	1.64e-11	4.17e-10	Yes
ENSG00000107968	MAP3K8	mitogen-activated protein kinase kinase kinase 8	307.316	119.271	0.388106	-1.36548	1.67e-11	4.23e-10	No
ENSG00000096696	DSP	desmoplakin	14897.7	9553.54	0.641274	-0.640988	1.7e-11	4.3e-10	Yes
ENSG00000163629	PTPN13	protein tyrosine phosphatase, non-receptor type 13	5347.35	7764.65	1.45206	0.538097	1.72e-11	4.36e-10	No
ENSG00000105991	HOXA1	homeobox A1	3164.29	2081.8	0.657906	-0.604047	1.74e-11	4.41e-10	Yes
ENSG00000107779	BMPR1A	bone morphogenetic protein receptor type 1A	2715.1	1767.33	0.650926	-0.619434	1.78e-11	4.49e-10	No
ENSG00000155966	AFF2	AF4/FMR2 family member 2	491.401	886.059	1.80313	0.850504	1.78e-11	4.51e-10	No
ENSG00000146197	SCUBE3	signal peptide, CUB domain and EGF like domain containing 3	577.707	1012.17	1.75204	0.809039	1.79e-11	4.53e-10	Yes
ENSG00000214336	FOXI3	forkhead box I3	1428.83	862.928	0.603938	-0.727527	1.8e-11	4.54e-10	No
ENSG00000076201	PTPN23	protein tyrosine phosphatase, non-receptor type 23	3786.29	2524.63	0.666783	-0.584711	1.81e-11	4.57e-10	Yes
ENSG00000067141	NEO1	neogenin 1	3060.24	4541.71	1.4841	0.56959	1.83e-11	4.61e-10	Yes
ENSG00000232882	PHKA1P1		360.017	150.586	0.418273	-1.25748	1.85e-11	4.65e-10	No
ENSG00000135677	GNS	glucosamine (N-acetyl)-6-sulfatase	5084.61	3449.13	0.678346	-0.559906	1.91e-11	4.81e-10	Yes
ENSG00000178531	CTXN1	cortexin 1	533.19	1813.48	3.40119	1.76604	1.93e-11	4.86e-10	Yes
ENSG00000139044	B4GALNT3	beta-1,4-N-acetyl-galactosaminyltransferase 3	822.387	1442.06	1.7535	0.810241	1.95e-11	4.9e-10	Yes
ENSG00000167123	CERCAM	cerebral endothelial cell adhesion molecule	521.829	1092.56	2.09372	1.06607	1.98e-11	4.97e-10	Yes
ENSG00000139874	SSTR1	somatostatin receptor 1	125.078	23.0224	0.184064	-2.44172	1.98e-11	4.98e-10	No
ENSG00000086102	NFX1	nuclear transcription factor, X-box binding 1	3615.16	2406.42	0.665647	-0.587171	2.06e-11	5.15e-10	Yes
ENSG00000034053	APBA2	amyloid beta precursor protein binding family A member 2	1239.46	1963.77	1.58437	0.663913	2.11e-11	5.27e-10	Yes
ENSG00000184117	NIPSNAP1	nipsnap homolog 1 (C. elegans)	4483.29	6528.78	1.45625	0.542256	2.11e-11	5.27e-10	Yes
ENSG00000131711	MAP1B	microtubule associated protein 1B	25996.1	18398.5	0.70774	-0.498709	2.38e-11	5.95e-10	No
ENSG00000130766	SESN2	sestrin 2	2616.61	1612.38	0.616209	-0.698509	2.4e-11	6e-10	Yes
ENSG00000179542	SLITRK4	SLIT and NTRK like family member 4	44.3585	0.461281	0.0103989	-6.58742	2.4e-11	6e-10	No
ENSG00000105707	HPN	hepsin	139.282	31.3222	0.224884	-2.15275	2.43e-11	6.05e-10	No
ENSG00000160408	ST6GALNAC6	ST6 N-acetylgalactosaminide alpha-2,6-sialyltransferase 6	317.878	623.422	1.9612	0.971739	2.5e-11	6.23e-10	Yes
ENSG00000164619	BMPER	BMP binding endothelial regulator	553.107	273.523	0.494521	-1.01589	2.51e-11	6.26e-10	No
ENSG00000123360	PDE1B	phosphodiesterase 1B	223.727	73.6447	0.329173	-1.60308	2.52e-11	6.27e-10	No
ENSG00000101782	RIOK3	RIO kinase 3	2489.84	1615.01	0.648639	-0.624512	2.54e-11	6.3e-10	No
ENSG00000178980	SEPW1	selenoprotein W, 1	7049.3	12323.3	1.74816	0.805837	2.54e-11	6.32e-10	Yes
ENSG00000169744	LDB2	LIM domain binding 2	1445.65	879.52	0.608392	-0.716927	2.62e-11	6.5e-10	Yes
ENSG00000180209	MYLPF	myosin light chain, phosphorylatable, fast skeletal muscle	4.7985	68.6059	14.2974	3.83768	2.78e-11	6.89e-10	Yes
ENSG00000122970	IFT81	intraflagellar transport 81	459.186	835.351	1.8192	0.863302	2.79e-11	6.9e-10	Yes
ENSG00000182054	IDH2	isocitrate dehydrogenase (NADP(+)) 2, mitochondrial	2976.47	4412.02	1.4823	0.567837	2.81e-11	6.95e-10	Yes
ENSG00000081181	ARG2	arginase 2	518.647	920.534	1.77488	0.827719	2.93e-11	7.25e-10	No
ENSG00000155511	GRIA1	glutamate ionotropic receptor AMPA type subunit 1	110.338	19.3434	0.175311	-2.51201	2.93e-11	7.25e-10	No
ENSG00000116039	ATP6V1B1	ATPase H+ transporting V1 subunit B1	201.251	439.338	2.18303	1.12633	3.01e-11	7.42e-10	No
ENSG00000171161	ZNF672	zinc finger protein 672	1303.64	2046.26	1.56965	0.650439	3.05e-11	7.52e-10	No
ENSG00000166341	DCHS1	dachsous cadherin-related 1	1506.08	2493.69	1.65576	0.72749	3.06e-11	7.54e-10	Yes
ENSG00000145632	PLK2	polo like kinase 2	1908.58	1205.07	0.631396	-0.663382	3.06e-11	7.54e-10	No
ENSG00000176994	SMCR8	Smith-Magenis syndrome chromosome region, candidate 8	1573.64	970.801	0.616914	-0.696858	3.07e-11	7.55e-10	Yes
ENSG00000169926	KLF13	Kruppel like factor 13	3214.56	2128.96	0.662286	-0.594473	3.1e-11	7.63e-10	Yes
ENSG00000057252	SOAT1	sterol O-acyltransferase 1	3428.88	2284.08	0.666132	-0.58612	3.2e-11	7.86e-10	Yes
ENSG00000141449	GREB1L	growth regulation by estrogen in breast cancer-like	2659.15	6818.52	2.56418	1.3585	3.21e-11	7.87e-10	No
ENSG00000108379	WNT3	Wnt family member 3	954.054	542.543	0.568671	-0.814334	3.23e-11	7.93e-10	No
ENSG00000182372	CLN8	ceroid-lipofuscinosis, neuronal 8	1494.01	915.874	0.613029	-0.705973	3.35e-11	8.2e-10	No
ENSG00000039560	RAI14	retinoic acid induced 14	6331.46	4361.16	0.688808	-0.537826	3.41e-11	8.35e-10	No
ENSG00000142494	SLC47A1	solute carrier family 47 member 1	407.767	181.892	0.446069	-1.16466	3.5e-11	8.57e-10	Yes
ENSG00000064012	CASP8	caspase 8	1253.34	707.898	0.564809	-0.824166	3.54e-11	8.66e-10	No
ENSG00000162733	DDR2	discoidin domain receptor tyrosine kinase 2	781.95	426.018	0.544816	-0.87616	3.61e-11	8.82e-10	Yes
ENSG00000048028	USP28	ubiquitin specific peptidase 28	7529.7	4711.43	0.625713	-0.676428	3.62e-11	8.84e-10	Yes
ENSG00000160285	LSS	lanosterol synthase (2,3-oxidosqualene-lanosterol cyclase)	7032.5	4856.76	0.690616	-0.534044	3.65e-11	8.91e-10	No
ENSG00000087077	TRIP6	thyroid hormone receptor interactor 6	6963.11	4690.76	0.673659	-0.56991	3.73e-11	9.1e-10	Yes
ENSG00000121210	KIAA0922	KIAA0922	1667.24	1040.18	0.623894	-0.680627	3.87e-11	9.44e-10	No
ENSG00000169933	FRMPD4	FERM and PDZ domain containing 4	168.906	30.3885	0.179914	-2.47462	3.93e-11	9.56e-10	No
ENSG00000130545	CRB3	crumbs 3, cell polarity complex component	201.219	62.5932	0.311071	-1.68469	3.93e-11	9.57e-10	Yes
ENSG00000171119	NRTN	neurturin	66.8282	215.463	3.22413	1.68891	3.97e-11	9.63e-10	No
ENSG00000088727	KIF9	kinesin family member 9	378.362	164.395	0.434492	-1.2026	3.99e-11	9.68e-10	No
ENSG00000185585	OLFML2A	olfactomedin like 2A	750.557	405.187	0.539849	-0.889373	4e-11	9.69e-10	No
ENSG00000198695	MT-ND6	NADH dehydrogenase, subunit 6 (complex I)	27464.5	19548.8	0.711784	-0.490488	4.03e-11	9.77e-10	No
ENSG00000105849	TWISTNB	TWIST neighbor	2484.96	3711.27	1.49349	0.57869	4.04e-11	9.79e-10	No
ENSG00000170315	UBB	ubiquitin B	7813.24	11587	1.48299	0.568509	4.08e-11	9.88e-10	No
ENSG00000204248	COL11A2	collagen type XI alpha 2	5.76261	71.8253	12.464	3.6397	4.15e-11	1e-09	No
ENSG00000090097	PCBP4	poly(rC) binding protein 4	694.684	2119.18	3.05057	1.60908	4.16e-11	1e-09	No
ENSG00000152049	KCNE4	potassium voltage-gated channel subfamily E regulatory subunit 4	275.853	104.08	0.377302	-1.40621	4.16e-11	1e-09	No
ENSG00000136169	SETDB2	SET domain bifurcated 2	883.589	497.387	0.562917	-0.829007	4.41e-11	1.06e-09	No
ENSG00000082438	COBLL1	cordon-bleu WH2 repeat protein like 1	1417.15	866.272	0.611277	-0.710102	4.61e-11	1.11e-09	Yes
ENSG00000119720	NRDE2	NRDE-2, necessary for RNA interference, domain containing	587.365	1016.33	1.73032	0.79104	4.66e-11	1.12e-09	No
ENSG00000196743	GM2A	GM2 ganglioside activator	3638.39	2440.62	0.670796	-0.576053	4.76e-11	1.15e-09	No
ENSG00000149260	CAPN5	calpain 5	1432.08	2220.74	1.5507	0.632923	4.84e-11	1.16e-09	No
ENSG00000162636	FAM102B	family with sequence similarity 102 member B	972.53	462.911	0.475986	-1.07101	4.84e-11	1.16e-09	Yes
ENSG00000173786	CNP	2',3'-cyclic nucleotide 3' phosphodiesterase	2295.89	3432.61	1.49511	0.580251	4.86e-11	1.17e-09	No
ENSG00000139178	C1RL	complement C1r subcomponent like	147.433	349.968	2.37375	1.24717	4.95e-11	1.19e-09	Yes
ENSG00000117394	SLC2A1	solute carrier family 2 member 1	11727.2	8245.09	0.703075	-0.508249	5.04e-11	1.21e-09	Yes
ENSG00000179598	PLD6	phospholipase D family member 6	166.994	45.5771	0.272927	-1.87341	5.05e-11	1.21e-09	Yes
ENSG00000139697	SBNO1	strawberry notch homolog 1 (Drosophila)	4470.1	3039.71	0.680009	-0.556375	5.1e-11	1.22e-09	Yes
ENSG00000188831	DPPA3P2		58.5019	3.22576	0.0551394	-4.18077	5.16e-11	1.23e-09	No
ENSG00000140832	MARVELD3	MARVEL domain containing 3	175.879	50.1819	0.285321	-1.80934	5.27e-11	1.26e-09	No
ENSG00000179899	PHC1P1		2546.77	1668.74	0.655238	-0.609908	5.44e-11	1.3e-09	No
ENSG00000092969	TGFB2	transforming growth factor beta 2	252.556	91.6299	0.36281	-1.46271	5.56e-11	1.33e-09	No
ENSG00000119979	FAM45A	family with sequence similarity 45 member A	899.255	509.776	0.566887	-0.818867	5.66e-11	1.35e-09	Yes
ENSG00000142619	PADI3	peptidyl arginine deiminase 3	10.1174	85.1896	8.42012	3.07384	5.89e-11	1.4e-09	No
ENSG00000109586	GALNT7	polypeptide N-acetylgalactosaminyltransferase 7	3053.74	2030.35	0.664875	-0.588846	5.96e-11	1.42e-09	Yes
ENSG00000107882	SUFU	SUFU negative regulator of hedgehog signaling	1106.07	1752.9	1.5848	0.664304	6.12e-11	1.46e-09	Yes
ENSG00000212747	FAM127C	family with sequence similarity 127 member C	681.669	1148.39	1.68467	0.752468	6.24e-11	1.48e-09	No
ENSG00000127920	GNG11	G protein subunit gamma 11	282.229	108.665	0.385026	-1.37697	6.25e-11	1.48e-09	No
ENSG00000164458	T	T brachyury transcription factor	841.482	284.272	0.337823	-1.56566	6.29e-11	1.49e-09	No
ENSG00000254087	LYN	LYN proto-oncogene, Src family tyrosine kinase	3276.04	2191	0.668796	-0.580363	6.36e-11	1.51e-09	Yes
ENSG00000165186	PTCHD1	patched domain containing 1	423.253	174.508	0.412303	-1.27822	6.36e-11	1.51e-09	No
ENSG00000156515	HK1	hexokinase 1	13843.9	9780.43	0.706481	-0.501278	6.5e-11	1.54e-09	Yes
ENSG00000204160	ZDHHC18	zinc finger DHHC-type containing 18	2081.71	3419.16	1.64248	0.715873	6.97e-11	1.65e-09	No
ENSG00000178372	CALML5	calmodulin like 5	80.9333	9.65806	0.119334	-3.06693	7.27e-11	1.72e-09	No
ENSG00000159166	LAD1	ladinin 1	260.509	96.7312	0.371316	-1.42928	8.17e-11	1.93e-09	No
ENSG00000123416	TUBA1B	tubulin alpha 1b	12122.4	17041.6	1.4058	0.491388	8.23e-11	1.94e-09	Yes
ENSG00000181885	CLDN7	claudin 7	258.258	95.7702	0.370831	-1.43117	8.31e-11	1.96e-09	Yes
ENSG00000147041	SYTL5	synaptotagmin like 5	405.592	184.189	0.454123	-1.13884	8.32e-11	1.96e-09	No
ENSG00000164134	NAA15	N(alpha)-acetyltransferase 15, NatA auxiliary subunit	9289.55	6527.87	0.702712	-0.508995	8.38e-11	1.97e-09	Yes
ENSG00000134817	APLNR	apelin receptor	2683.15	1170.92	0.436398	-1.19628	8.38e-11	1.97e-09	No
ENSG00000244280	ECEL1P2	endothelin converting enzyme like 1, pseudogene 2	237.717	84.2478	0.354404	-1.49653	8.54e-11	2.01e-09	No
ENSG00000130348	QRSL1	glutaminyl-tRNA synthase (glutamine-hydrolyzing)-like 1	2034.49	1310.13	0.643958	-0.634961	8.54e-11	2.01e-09	Yes
ENSG00000111671	SPSB2	splA/ryanodine receptor domain and SOCS box containing 2	964.742	401.875	0.416562	-1.2634	8.7e-11	2.04e-09	No
ENSG00000102870	ZNF629	zinc finger protein 629	749.056	1240.56	1.65617	0.727848	8.87e-11	2.08e-09	No
ENSG00000198646	NCOA6	nuclear receptor coactivator 6	2011.58	3022.97	1.50278	0.587636	8.88e-11	2.08e-09	No
ENSG00000120053	GOT1	glutamic-oxaloacetic transaminase 1	3914.01	2656.37	0.678681	-0.559195	9e-11	2.11e-09	No
ENSG00000138759	FRAS1	Fraser extracellular matrix complex subunit 1	6310.71	4381.21	0.69425	-0.526472	9.12e-11	2.14e-09	Yes
ENSG00000122068	FYTTD1	forty-two-three domain containing 1	1082.21	1716.3	1.58593	0.66533	9.36e-11	2.19e-09	Yes
ENSG00000168702	LRP1B	LDL receptor related protein 1B	181.335	45.5835	0.251378	-1.99207	9.66e-11	2.26e-09	Yes
ENSG00000073921	PICALM	phosphatidylinositol binding clathrin assembly protein	5816.02	4023.42	0.691782	-0.53161	9.83e-11	2.29e-09	Yes
ENSG00000101265	RASSF2	Ras association domain family member 2	377.097	701.818	1.86111	0.89616	9.89e-11	2.31e-09	No
ENSG00000139974	SLC38A6	solute carrier family 38 member 6	193.298	60.3173	0.312043	-1.68018	9.91e-11	2.31e-09	Yes
ENSG00000116741	RGS2	regulator of G-protein signaling 2	555.282	281.295	0.50658	-0.981137	9.93e-11	2.31e-09	No
ENSG00000121749	TBC1D15	TBC1 domain family member 15	2194.71	1427.59	0.650467	-0.620451	1e-10	2.33e-09	Yes
ENSG00000111186	WNT5B	Wnt family member 5B	644.569	257.486	0.39947	-1.32384	1.04e-10	2.42e-09	Yes
ENSG00000198840	MT-ND3	NADH dehydrogenase, subunit 3 (complex I)	37351.1	26797.6	0.717451	-0.479047	1.08e-10	2.52e-09	No
ENSG00000091972	CD200	CD200 molecule	2457.55	1615.96	0.657549	-0.604829	1.09e-10	2.54e-09	No
ENSG00000157927	RADIL	Rap associating with DIL domain	343.119	651.495	1.89874	0.925046	1.12e-10	2.6e-09	No
ENSG00000169992	NLGN2	neuroligin 2	2326.89	5365.58	2.3059	1.20533	1.12e-10	2.6e-09	Yes
ENSG00000130517	PGPEP1	pyroglutamyl-peptidase I	762.592	421.284	0.552437	-0.856118	1.15e-10	2.66e-09	Yes
ENSG00000178150	ZNF114	zinc finger protein 114	700.294	379.458	0.541855	-0.884021	1.15e-10	2.67e-09	No
ENSG00000117152	RGS4	regulator of G-protein signaling 4	378.834	122.539	0.323463	-1.62833	1.17e-10	2.71e-09	No
ENSG00000137070	IL11RA	interleukin 11 receptor subunit alpha	75.8444	222.389	2.93217	1.55197	1.19e-10	2.75e-09	No
ENSG00000132670	PTPRA	protein tyrosine phosphatase, receptor type A	2814.21	4129.85	1.4675	0.553358	1.19e-10	2.76e-09	No
ENSG00000173821	RNF213	ring finger protein 213	2903.3	1937.31	0.667277	-0.583643	1.21e-10	2.8e-09	Yes
ENSG00000126353	CCR7	C-C motif chemokine receptor 7	183.854	55.7317	0.30313	-1.72199	1.23e-10	2.84e-09	No
ENSG00000008513	ST3GAL1	ST3 beta-galactoside alpha-2,3-sialyltransferase 1	1551.67	970.674	0.625568	-0.676761	1.27e-10	2.92e-09	No
ENSG00000154174	TOMM70	translocase of outer mitochondrial membrane 70	6220.01	4329.23	0.696018	-0.522804	1.31e-10	3.01e-09	No
ENSG00000256968	SNRPEP2		1051.49	595.962	0.566777	-0.819147	1.31e-10	3.02e-09	No
ENSG00000270246			426.807	199.401	0.467193	-1.09791	1.34e-10	3.08e-09	No
ENSG00000163110	PDLIM5	PDZ and LIM domain 5	3039.16	2035.89	0.669884	-0.578018	1.36e-10	3.12e-09	No
ENSG00000114854	TNNC1	troponin C1, slow skeletal and cardiac type	224.844	597.137	2.65578	1.40914	1.36e-10	3.13e-09	Yes
ENSG00000123933	MXD4	MAX dimerization protein 4	1160.25	2271.25	1.95755	0.96905	1.36e-10	3.13e-09	No
ENSG00000137124	ALDH1B1	aldehyde dehydrogenase 1 family member B1	4508.13	3094.22	0.686364	-0.542953	1.42e-10	3.25e-09	No
ENSG00000006634	DBF4	DBF4 zinc finger	2459.72	1621.53	0.659232	-0.601142	1.42e-10	3.26e-09	No
ENSG00000148773	MKI67	marker of proliferation Ki-67	13375.6	18737.4	1.40087	0.486319	1.42e-10	3.26e-09	No
ENSG00000069188	SDK2	sidekick cell adhesion molecule 2	949.2	1736.33	1.82925	0.871255	1.45e-10	3.32e-09	Yes
ENSG00000070961	ATP2B1	ATPase plasma membrane Ca2+ transporting 1	4958.03	3421.3	0.690052	-0.535222	1.46e-10	3.34e-09	No
ENSG00000089327	FXYD5	FXYD domain containing ion transport regulator 5	3675.99	2166.65	0.589406	-0.762668	1.47e-10	3.36e-09	No
ENSG00000079435	LIPE	lipase E, hormone sensitive type	90.8753	248.195	2.73116	1.44951	1.53e-10	3.49e-09	Yes
ENSG00000035403	VCL	vinculin	19467.4	13931	0.715609	-0.482757	1.53e-10	3.49e-09	No
ENSG00000197380	DACT3	dishevelled binding antagonist of beta catenin 3	233.477	480.693	2.05885	1.04184	1.56e-10	3.55e-09	Yes
ENSG00000165323	FAT3	FAT atypical cadherin 3	224.17	78.2672	0.349141	-1.51812	1.58e-10	3.61e-09	Yes
ENSG00000154429	CCSAP	centriole, cilia and spindle associated protein	1104.78	596.908	0.540297	-0.888176	1.68e-10	3.83e-09	No
ENSG00000154548	SRSF12	serine/arginine-rich splicing factor 12	376.018	695.395	1.84937	0.88703	1.69e-10	3.83e-09	No
ENSG00000101152	DNAJC5	DnaJ heat shock protein family (Hsp40) member C5	2787.66	4283.44	1.53657	0.619713	1.71e-10	3.88e-09	No
ENSG00000181754	AMIGO1	adhesion molecule with Ig-like domain 1	143.253	336.6	2.34969	1.23247	1.77e-10	4.02e-09	No
ENSG00000137504	CREBZF	CREB/ATF bZIP transcription factor	2178.47	3231.87	1.48355	0.569056	1.78e-10	4.04e-09	No
ENSG00000169184	MN1	meningioma (disrupted in balanced translocation) 1	3959.43	5695.92	1.43857	0.524635	1.78e-10	4.05e-09	No
ENSG00000128578	STRIP2	striatin interacting protein 2	320.211	611.04	1.90824	0.932243	1.86e-10	4.22e-09	No
ENSG00000141698	NT5C3B	5'-nucleotidase, cytosolic IIIB	1773.15	2916.82	1.64499	0.718082	1.88e-10	4.26e-09	No
ENSG00000169047	IRS1	insulin receptor substrate 1	1812.88	1162.24	0.641105	-0.641368	1.92e-10	4.36e-09	No
ENSG00000155755	TMEM237	transmembrane protein 237	1293.57	1997.27	1.544	0.626675	1.93e-10	4.37e-09	No
ENSG00000109103	UNC119	unc-119 lipid binding chaperone	1420.81	2175.14	1.53091	0.614391	1.96e-10	4.43e-09	No
ENSG00000129195	FAM64A	family with sequence similarity 64 member A	3440.67	5497.11	1.59769	0.675985	1.98e-10	4.47e-09	No
ENSG00000168014	C2CD3	C2 calcium-dependent domain containing 3	1168	1819.79	1.55804	0.639732	2e-10	4.52e-09	Yes
ENSG00000170579	DLGAP1	DLG associated protein 1	332.481	653.044	1.96415	0.973908	2.01e-10	4.53e-09	Yes
ENSG00000172318	B3GALT1	beta-1,3-galactosyltransferase 1	149.958	39.5949	0.26404	-1.92117	2.06e-10	4.64e-09	Yes
ENSG00000123352	SPATS2	spermatogenesis associated serine rich 2	1354.41	2082.4	1.5375	0.620582	2.08e-10	4.69e-09	Yes
ENSG00000113013	HSPA9	heat shock protein family A (Hsp70) member 9	39766.1	28726.4	0.722384	-0.469162	2.11e-10	4.75e-09	Yes
ENSG00000269842	MIR519A2	microRNA 519a-2	161.905	45.5819	0.281535	-1.82861	2.22e-10	4.99e-09	No
ENSG00000004948	CALCR	calcitonin receptor	83.8419	11.5064	0.137239	-2.86524	2.27e-10	5.09e-09	Yes
ENSG00000237087			153.349	41.44	0.270234	-1.88772	2.38e-10	5.35e-09	No
ENSG00000153707	PTPRD	protein tyrosine phosphatase, receptor type D	2138.79	1398.14	0.653709	-0.61328	2.43e-10	5.46e-09	Yes
ENSG00000185090	MANEAL	mannosidase endo-alpha like	366.623	134.944	0.368072	-1.44194	2.47e-10	5.54e-09	No
ENSG00000128951	DUT	deoxyuridine triphosphatase	2447.64	3592.19	1.46761	0.553469	2.48e-10	5.55e-09	Yes
ENSG00000106772	PRUNE2	prune homolog 2 (Drosophila)	1153.19	696.742	0.604189	-0.726928	2.48e-10	5.55e-09	Yes
ENSG00000155465	SLC7A7	solute carrier family 7 member 7	779.912	437.845	0.561403	-0.832891	2.5e-10	5.6e-09	No
ENSG00000260804		DKFZp434H1419	256.538	510.644	1.99052	0.993147	2.6e-10	5.82e-09	No
ENSG00000100439	ABHD4	abhydrolase domain containing 4	1969.75	1278.56	0.649096	-0.623497	2.65e-10	5.92e-09	No
ENSG00000232320			173.737	382.607	2.20222	1.13896	2.67e-10	5.96e-09	No
ENSG00000111412	C12orf49	chromosome 12 open reading frame 49	3588.8	2447.51	0.681984	-0.55219	2.68e-10	5.98e-09	Yes
ENSG00000050555	LAMC3	laminin subunit gamma 3	946.139	553.94	0.585475	-0.772322	2.73e-10	6.09e-09	No
ENSG00000169504	CLIC4	chloride intracellular channel 4	14156.5	10136.7	0.716048	-0.481872	2.74e-10	6.1e-09	Yes
ENSG00000138029	HADHB	hydroxyacyl-CoA dehydrogenase/3-ketoacyl-CoA thiolase/enoyl-CoA hydratase (trifunctional protein), beta subunit	3491.47	2376.64	0.680699	-0.55491	2.74e-10	6.1e-09	No
ENSG00000114573	ATP6V1A	ATPase H+ transporting V1 subunit A	4514.31	3120.07	0.691151	-0.532927	2.75e-10	6.11e-09	Yes
ENSG00000105443	CYTH2	cytohesin 2	1523.77	2310.52	1.51632	0.600575	2.81e-10	6.25e-09	No
ENSG00000062038	CDH3	cadherin 3	2827.79	1897.43	0.670994	-0.575628	2.82e-10	6.27e-09	Yes
ENSG00000101327	PDYN	prodynorphin	26.649	122.002	4.57812	2.19475	2.86e-10	6.36e-09	No
ENSG00000131788	PIAS3	protein inhibitor of activated STAT 3	1015.81	1600.19	1.57529	0.655615	2.91e-10	6.45e-09	No
ENSG00000010803	SCMH1	sex comb on midleg homolog 1 (Drosophila)	983.914	1559.56	1.58506	0.664535	2.92e-10	6.47e-09	No
ENSG00000164764	SBSPON	somatomedin B and thrombospondin type 1 domain containing	892.271	516.213	0.578539	-0.789515	3.02e-10	6.7e-09	No
ENSG00000003402	CFLAR	CASP8 and FADD like apoptosis regulator	1337.73	831.245	0.621385	-0.686441	3.06e-10	6.77e-09	Yes
ENSG00000133110	POSTN	periostin	302.294	105.01	0.347378	-1.52542	3.11e-10	6.88e-09	No
ENSG00000174684	B4GAT1	beta-1,4-glucuronyltransferase 1	825.525	1368.39	1.6576	0.729096	3.13e-10	6.92e-09	No
ENSG00000135324	MRAP2	melanocortin 2 receptor accessory protein 2	273.398	107.752	0.394122	-1.34329	3.14e-10	6.93e-09	Yes
ENSG00000157693	C9orf91	chromosome 9 open reading frame 91	535.091	274.436	0.512878	-0.963313	3.18e-10	7.01e-09	Yes
ENSG00000107331	ABCA2	ATP binding cassette subfamily A member 2	179.751	391.871	2.18007	1.12437	3.18e-10	7.01e-09	No
ENSG00000014138	POLA2	polymerase (DNA) alpha 2, accessory subunit	2354.31	3457.7	1.46867	0.55451	3.18e-10	7.01e-09	Yes
ENSG00000136048	DRAM1	DNA damage regulated autophagy modulator 1	640.302	344.442	0.537937	-0.89449	3.19e-10	7.02e-09	No
ENSG00000162591	MEGF6	multiple EGF like domains 6	235.361	477.054	2.0269	1.01928	3.21e-10	7.06e-09	Yes
ENSG00000111252	SH2B3	SH2B adaptor protein 3	1843.38	1191.39	0.646304	-0.629714	3.27e-10	7.18e-09	No
ENSG00000269609	RPARP-AS1	RPARP antisense RNA 1	320.748	136.765	0.426394	-1.22974	3.32e-10	7.28e-09	No
ENSG00000104899	AMH	anti-Mullerian hormone	73.1112	214.103	2.92846	1.55014	3.33e-10	7.3e-09	No
ENSG00000104497	SNX16	sorting nexin 16	672.812	367.082	0.545593	-0.874102	3.36e-10	7.36e-09	Yes
ENSG00000121152	NCAPH	non-SMC condensin I complex subunit H	2113.57	3122.55	1.47738	0.563044	3.47e-10	7.6e-09	No
ENSG00000147955	SIGMAR1	sigma non-opioid intracellular receptor 1	2233	3281.2	1.46941	0.555237	3.55e-10	7.78e-09	Yes
ENSG00000019144	PHLDB1	pleckstrin homology like domain family B member 1	1638.51	2466.17	1.50513	0.589888	3.65e-10	7.98e-09	No
ENSG00000178188	SH2B1	SH2B adaptor protein 1	1396.3	2127.27	1.52351	0.607396	3.66e-10	8.01e-09	Yes
ENSG00000204335	SP5	Sp5 transcription factor	6536.45	4596.25	0.703172	-0.508051	3.7e-10	8.08e-09	No
ENSG00000110900	TSPAN11	tetraspanin 11	79.5858	225.169	2.82926	1.50043	3.73e-10	8.14e-09	No
ENSG00000152475	ZNF837	zinc finger protein 837	67.8306	224.668	3.31219	1.72778	3.88e-10	8.47e-09	No
ENSG00000159335	PTMS	parathymosin	6043.04	12698.1	2.10128	1.07127	3.9e-10	8.52e-09	No
ENSG00000103647	CORO2B	coronin 2B	373.197	681.052	1.82491	0.867829	3.91e-10	8.52e-09	Yes
ENSG00000196123	KIAA0895L	KIAA0895-like	591.374	997.343	1.68648	0.754018	3.96e-10	8.62e-09	No
ENSG00000231918		uncharacterized LOC730100	81.0099	11.0515	0.136422	-2.87385	4.01e-10	8.72e-09	No
ENSG00000104290	FZD3	frizzled class receptor 3	1612.62	2424.16	1.50325	0.588083	4.04e-10	8.8e-09	Yes
ENSG00000215481	BCRP3		219.876	49.2786	0.22412	-2.15766	4.09e-10	8.89e-09	No
ENSG00000117450	PRDX1	peroxiredoxin 1	45915.7	33359.9	0.726546	-0.460874	4.21e-10	9.15e-09	Yes
ENSG00000267350	NA	NA	911.312	532.27	0.58407	-0.775786	4.26e-10	9.25e-09	No
ENSG00000127399	LRRC61	leucine rich repeat containing 61	1239.31	1905.76	1.53776	0.620834	4.36e-10	9.45e-09	No
ENSG00000125848	FLRT3	fibronectin leucine rich transmembrane protein 3	957.423	564.633	0.589743	-0.761842	4.41e-10	9.56e-09	No
ENSG00000250510	GPR162	G protein-coupled receptor 162	187.13	400.643	2.14099	1.09828	4.46e-10	9.66e-09	No
ENSG00000152217	SETBP1	SET binding protein 1	285.258	552.155	1.93563	0.952805	4.57e-10	9.9e-09	Yes
ENSG00000205765	C5orf51	chromosome 5 open reading frame 51	2811.85	1895.12	0.673975	-0.569232	4.58e-10	9.9e-09	Yes
ENSG00000125731	SH2D3A	SH2 domain containing 3A	247.062	93.9155	0.38013	-1.39544	4.59e-10	9.91e-09	No
ENSG00000244405	ETV5	ETS variant 5	436.426	211.422	0.484439	-1.04561	4.76e-10	1.03e-08	Yes
ENSG00000107731	UNC5B	unc-5 netrin receptor B	1443.77	910.722	0.630795	-0.664757	4.83e-10	1.04e-08	Yes
ENSG00000226361	TERF1P5		451.052	221.056	0.49009	-1.02888	4.99e-10	1.08e-08	No
ENSG00000100380	ST13	suppression of tumorigenicity 13 (colon carcinoma) (Hsp70 interacting protein)	9073.73	6465.48	0.712549	-0.488939	5.01e-10	1.08e-08	Yes
ENSG00000074800	ENO1	enolase 1	130106	94991.3	0.730106	-0.453822	5.07e-10	1.09e-08	No
ENSG00000135622	SEMA4F	ssemaphorin 4F	239.393	481.17	2.00996	1.00717	5.13e-10	1.1e-08	No
ENSG00000075239	ACAT1	acetyl-CoA acetyltransferase 1	2591.83	1741.93	0.672084	-0.573287	5.3e-10	1.14e-08	No
ENSG00000084764	MAPRE3	microtubule associated protein RP/EB family member 3	270.879	528.181	1.94988	0.963385	5.31e-10	1.14e-08	No
ENSG00000177706	FAM20C	family with sequence similarity 20 member C	1120.1	680.517	0.60755	-0.718924	5.33e-10	1.15e-08	No
ENSG00000262001	DLGAP1-AS2		590.701	314.073	0.531695	-0.911328	5.42e-10	1.16e-08	No
ENSG00000114738	MAPKAPK3	mitogen-activated protein kinase-activated protein kinase 3	3856.39	2659.53	0.689644	-0.536076	5.59e-10	1.2e-08	Yes
ENSG00000157106	SMG1	SMG1, nonsense mediated mRNA decay associated PI3K related kinase	8689.43	6193.62	0.712776	-0.488479	5.61e-10	1.2e-08	Yes
ENSG00000198959	TGM2	transglutaminase 2	1374.38	2171.41	1.57992	0.65985	5.69e-10	1.22e-08	No
ENSG00000111885	MAN1A1	mannosidase alpha class 1A member 1	834.027	481.713	0.577575	-0.791919	5.71e-10	1.22e-08	Yes
ENSG00000119946	CNNM1	cyclin and CBS domain divalent metal cation transport mediator 1	71.5883	8.28704	0.11576	-3.1108	5.95e-10	1.27e-08	Yes
ENSG00000070081	NUCB2	nucleobindin 2	973.544	1532.05	1.57368	0.654141	6.19e-10	1.32e-08	No
ENSG00000205978	NYNRIN	NYN domain and retroviral integrase containing	1773.98	2634.78	1.48523	0.570691	6.26e-10	1.34e-08	No
ENSG00000115129	TP53I3	tumor protein p53 inducible protein 3	1191.5	1832.11	1.53766	0.620734	6.26e-10	1.34e-08	No
ENSG00000169169	CPT1C	carnitine palmitoyltransferase 1C	40.4091	149.178	3.69169	1.88428	6.38e-10	1.36e-08	No
ENSG00000203995	ZYG11A	zyg-11 family member A, cell cycle regulator	763.901	433.786	0.567857	-0.8164	6.59e-10	1.4e-08	No
ENSG00000151348	EXT2	exostosin glycosyltransferase 2	4668.73	6597.31	1.41308	0.498847	6.65e-10	1.42e-08	No
ENSG00000158604	TMED4	transmembrane p24 trafficking protein 4	2773.75	4008.15	1.44503	0.531098	6.67e-10	1.42e-08	Yes
ENSG00000171488	LRRC8C	leucine rich repeat containing 8 family member C	83.9627	269.425	3.20886	1.68206	6.72e-10	1.43e-08	No
ENSG00000183077	AFMID	arylformamidase	638.055	1054	1.6519	0.724126	6.84e-10	1.45e-08	No
ENSG00000137575	SDCBP	syndecan binding protein	6244.1	4415.82	0.707198	-0.499814	6.87e-10	1.46e-08	No
ENSG00000100228	RAB36	RAB36, member RAS oncogene family	42.2224	153.349	3.63193	1.86074	6.87e-10	1.46e-08	No
ENSG00000177606	JUN	Jun proto-oncogene, AP-1 transcription factor subunit	1450.7	918.519	0.633157	-0.659365	6.88e-10	1.46e-08	No
ENSG00000101134	DOK5	docking protein 5	175.605	54.7915	0.312016	-1.68031	7.07e-10	1.5e-08	Yes
ENSG00000140279	DUOX2	dual oxidase 2	63.7442	5.99024	0.0939732	-3.41161	7.22e-10	1.53e-08	No
ENSG00000047249	ATP6V1H	ATPase H+ transporting V1 subunit H	2928.76	1988.33	0.678898	-0.558733	7.31e-10	1.55e-08	Yes
ENSG00000115541	HSPE1	heat shock protein family E (Hsp10) member 1	1369.44	862.089	0.629519	-0.667679	7.38e-10	1.56e-08	No
ENSG00000010404	IDS	iduronate 2-sulfatase	1281.2	1957.46	1.52784	0.611495	7.49e-10	1.58e-08	No
ENSG00000147394	ZNF185	zinc finger protein 185 (LIM domain)	1215.79	1860.3	1.53011	0.613639	7.66e-10	1.62e-08	No
ENSG00000198886	MT-ND4	NADH dehydrogenase, subunit 4 (complex I)	347796	255431	0.734428	-0.445307	7.67e-10	1.62e-08	No
ENSG00000144647	POMGNT2	protein O-linked mannose N-acetylglucosaminyltransferase 2 (beta 1,4-)	1039.54	1618.93	1.55736	0.639099	7.69e-10	1.62e-08	No
ENSG00000113648	H2AFY	H2A histone family member Y	4736.59	6687.81	1.41195	0.497685	7.94e-10	1.67e-08	Yes
ENSG00000139211	AMIGO2	adhesion molecule with Ig-like domain 2	269.219	108.257	0.402115	-1.31432	7.95e-10	1.67e-08	No
ENSG00000167755	KLK6	kallikrein related peptidase 6	42.9728	153.77	3.57831	1.83928	7.99e-10	1.68e-08	No
ENSG00000137502	RAB30	RAB30, member RAS oncogene family	575.04	306.689	0.533335	-0.906886	8.41e-10	1.77e-08	No
ENSG00000100290	BIK	BCL2 interacting killer	153.546	44.1965	0.287838	-1.79667	8.61e-10	1.81e-08	Yes
ENSG00000107438	PDLIM1	PDZ and LIM domain 1	8904.67	5938.87	0.666938	-0.584374	8.64e-10	1.82e-08	No
ENSG00000141446	ESCO1	establishment of sister chromatid cohesion N-acetyltransferase 1	1972.66	1167.94	0.59206	-0.756185	8.72e-10	1.83e-08	No
ENSG00000136026	CKAP4	cytoskeleton-associated protein 4	7661.16	11658.7	1.52179	0.605768	8.95e-10	1.88e-08	Yes
ENSG00000184838	PRR16	proline rich 16	66.2311	6.9048	0.104253	-3.26184	8.99e-10	1.89e-08	Yes
ENSG00000254429			326.68	143.7	0.43988	-1.18482	9.15e-10	1.92e-08	No
ENSG00000093144	ECHDC1	ethylmalonyl-CoA decarboxylase 1	3415.46	2222.32	0.650665	-0.620014	9.34e-10	1.95e-08	Yes
ENSG00000172057	ORMDL3	ORMDL sphingolipid biosynthesis regulator 3	1433.01	2167.72	1.51271	0.597132	9.39e-10	1.96e-08	No
ENSG00000182979	MTA1	metastasis associated 1	3662.96	5213.21	1.42322	0.509162	9.47e-10	1.98e-08	No
ENSG00000027001	MIPEP	mitochondrial intermediate peptidase	1334.5	839.028	0.628722	-0.669506	9.57e-10	2e-08	Yes
ENSG00000163827	LRRC2	leucine rich repeat containing 2	122.192	28.9998	0.237331	-2.07503	9.68e-10	2.02e-08	Yes
ENSG00000117505	DR1	down-regulator of transcription 1	3992.4	2772.54	0.694455	-0.526048	9.83e-10	2.05e-08	No
ENSG00000196417	ZNF765	zinc finger protein 765	1018.13	593.671	0.583098	-0.778189	9.93e-10	2.07e-08	No
ENSG00000206579	XKR4	XK related 4	131.016	33.1754	0.253216	-1.98156	1.02e-09	2.13e-08	No
ENSG00000148798	INA	internexin neuronal intermediate filament protein alpha	808.889	1323.74	1.63649	0.710604	1.04e-09	2.16e-08	No
ENSG00000117000	RLF	rearranged L-myc fusion	2196.69	1462.63	0.665833	-0.586767	1.04e-09	2.17e-08	Yes
ENSG00000183624	HMCES	5-hydroxymethylcytosine (hmC) binding, ES cell-specific	1672.59	2483.74	1.48497	0.570429	1.06e-09	2.2e-08	No
ENSG00000007968	E2F2	E2F transcription factor 2	167.514	364.719	2.17724	1.1225	1.06e-09	2.2e-08	No
ENSG00000037280	FLT4	fms related tyrosine kinase 4	86.0222	231.593	2.69225	1.42881	1.06e-09	2.21e-08	No
ENSG00000128596	CCDC136	coiled-coil domain containing 136	426.358	747.368	1.75291	0.809754	1.07e-09	2.22e-08	No
ENSG00000173726	TOMM20	translocase of outer mitochondrial membrane 20	7893.44	5640.55	0.714587	-0.484818	1.07e-09	2.22e-08	Yes
ENSG00000188488	SERPINA5	serpin family A member 5	75.8281	213.659	2.81768	1.49451	1.08e-09	2.23e-08	No
ENSG00000072274	TFRC	transferrin receptor	6281.87	4257.68	0.677772	-0.561127	1.09e-09	2.25e-08	No
ENSG00000140511	HAPLN3	hyaluronan and proteoglycan link protein 3	154.986	343.963	2.21931	1.15011	1.1e-09	2.28e-08	No
ENSG00000214517	PPME1	protein phosphatase methylesterase 1	1351.49	2044.34	1.51266	0.597088	1.1e-09	2.28e-08	No
ENSG00000119906	SLF2	SMC5-SMC6 complex localization factor 2	3737.12	2388.43	0.639108	-0.645868	1.12e-09	2.31e-08	Yes
ENSG00000215102	TERF1P4		710.006	400.593	0.564212	-0.825692	1.14e-09	2.35e-08	No
ENSG00000154035	NA	NA	1487.1	951.34	0.639728	-0.644471	1.15e-09	2.37e-08	No
ENSG00000136051	KIAA1033	KIAA1033	3148.83	1701.27	0.540286	-0.888204	1.17e-09	2.41e-08	Yes
ENSG00000218350	LYPLA1P3		1450.14	907.613	0.62588	-0.676042	1.17e-09	2.41e-08	No
ENSG00000173559	NABP1	nucleic acid binding protein 1	621.995	339.768	0.546256	-0.872351	1.19e-09	2.46e-08	No
ENSG00000185133	INPP5J	inositol polyphosphate-5-phosphatase J	113.652	276.266	2.43081	1.28144	1.21e-09	2.5e-08	Yes
ENSG00000132718	SYT11	synaptotagmin 11	47.9246	161.66	3.37321	1.75412	1.22e-09	2.51e-08	No
ENSG00000134595	SOX3	SRY-box 3	971.215	502.277	0.517163	-0.951308	1.23e-09	2.53e-08	No
ENSG00000164484	TMEM200A	transmembrane protein 200A	248.425	97.1621	0.391112	-1.35435	1.25e-09	2.58e-08	No
ENSG00000141428	C18orf21	chromosome 18 open reading frame 21	1426.29	908.958	0.637289	-0.64998	1.26e-09	2.59e-08	No
ENSG00000130822	PNCK	pregnancy up-regulated nonubiquitous CaM kinase	150.593	447.956	2.97461	1.5727	1.31e-09	2.69e-08	No
ENSG00000136099	PCDH8	protocadherin 8	847.113	497.336	0.587095	-0.768334	1.31e-09	2.69e-08	Yes
ENSG00000178467	P4HTM	prolyl 4-hydroxylase, transmembrane	164.43	358.202	2.17845	1.1233	1.32e-09	2.7e-08	Yes
ENSG00000100413	POLR3H	polymerase (RNA) III subunit H	1474.25	2206.94	1.497	0.58207	1.33e-09	2.71e-08	No
ENSG00000254726	MEX3A	mex-3 RNA binding family member A	3803.42	5381.6	1.41494	0.500739	1.33e-09	2.73e-08	No
ENSG00000136143	SUCLA2	succinate-CoA ligase ADP-forming beta subunit	3506.2	2427.33	0.692296	-0.53054	1.35e-09	2.77e-08	Yes
ENSG00000106538	RARRES2	retinoic acid receptor responder 2	527.554	276.714	0.524523	-0.930922	1.39e-09	2.83e-08	No
ENSG00000157483	MYO1E	myosin IE	2120.1	1412.64	0.666308	-0.585738	1.4e-09	2.85e-08	Yes
ENSG00000077063	CTTNBP2	cortactin binding protein 2	236.807	468.802	1.97968	0.985266	1.4e-09	2.86e-08	No
ENSG00000026297	RNASET2	ribonuclease T2	584.402	315.385	0.539671	-0.889847	1.4e-09	2.86e-08	No
ENSG00000196700	ZNF512B	zinc finger protein 512B	1890.4	2790.7	1.47625	0.561933	1.41e-09	2.87e-08	No
ENSG00000180574			10629.6	7675.65	0.7221	-0.46973	1.51e-09	3.07e-08	No
ENSG00000153113	CAST	calpastatin	2104.84	3066.52	1.45689	0.542893	1.51e-09	3.08e-08	No
ENSG00000141448	GATA6	GATA binding protein 6	390.156	186.05	0.47686	-1.06836	1.52e-09	3.08e-08	No
ENSG00000149926	FAM57B	family with sequence similarity 57 member B	82.0728	230.66	2.81043	1.49079	1.52e-09	3.09e-08	No
ENSG00000259000	DOCK11P1		216.457	79.2105	0.365941	-1.45032	1.53e-09	3.12e-08	No
ENSG00000271524	BNIP3P17		312.192	136.749	0.438029	-1.1909	1.54e-09	3.12e-08	No
ENSG00000168280	KIF5C	kinesin family member 5C	4136.5	5829.32	1.40924	0.494915	1.54e-09	3.13e-08	Yes
ENSG00000160298	C21orf58	chromosome 21 open reading frame 58	380.198	680.094	1.78879	0.838985	1.56e-09	3.16e-08	No
ENSG00000175175	PPM1E	protein phosphatase, Mg2+/Mn2+ dependent 1E	68.0989	197.532	2.90067	1.53638	1.56e-09	3.16e-08	Yes
ENSG00000086712	TXLNG	taxilin gamma	6556.06	4673.45	0.712844	-0.488342	1.56e-09	3.16e-08	Yes
ENSG00000168005	C11orf84	chromosome 11 open reading frame 84	3757.7	5476.47	1.4574	0.543397	1.57e-09	3.18e-08	Yes
ENSG00000104177	MYEF2	myelin expression factor 2	2906.31	4323.34	1.48757	0.572956	1.57e-09	3.18e-08	No
ENSG00000166881	NEMP1	nuclear envelope integral membrane protein 1	4069.88	2842.82	0.6985	-0.517667	1.6e-09	3.24e-08	Yes
ENSG00000111348	ARHGDIB	Rho GDP dissociation inhibitor beta	625.44	343.513	0.549234	-0.864506	1.61e-09	3.26e-08	No
ENSG00000099326	MZF1	myeloid zinc finger 1	253.482	494.507	1.95086	0.96411	1.63e-09	3.28e-08	No
ENSG00000125430	HS3ST3B1	heparan sulfate-glucosamine 3-sulfotransferase 3B1	194.684	67.2525	0.345445	-1.53347	1.67e-09	3.37e-08	No
ENSG00000148296	SURF6	surfeit 6	5437.36	3698.12	0.680132	-0.556113	1.67e-09	3.37e-08	Yes
ENSG00000049246	PER3	period circadian clock 3	410.786	170.365	0.414729	-1.26976	1.72e-09	3.47e-08	No
ENSG00000138443	ABI2	abl-interactor 2	2613.17	3756.82	1.43765	0.523712	1.77e-09	3.55e-08	Yes
ENSG00000165699	TSC1	tuberous sclerosis 1	3539.95	2456.55	0.693951	-0.527095	1.77e-09	3.56e-08	Yes
ENSG00000204310	AGPAT1	1-acylglycerol-3-phosphate O-acyltransferase 1	1811.59	2884.59	1.59229	0.671107	1.79e-09	3.6e-08	No
ENSG00000083290	ULK2	unc-51 like autophagy activating kinase 2	666.101	1083.41	1.6265	0.701771	1.8e-09	3.62e-08	No
ENSG00000171444	MCC	mutated in colorectal cancers	1344.36	846.005	0.6293	-0.668179	1.87e-09	3.76e-08	Yes
ENSG00000112149	CD83	CD83 molecule	70.1259	201.679	2.87596	1.52404	1.88e-09	3.78e-08	No
ENSG00000162600	OMA1	OMA1 zinc metallopeptidase	660.712	369.824	0.559736	-0.837183	1.91e-09	3.83e-08	Yes
ENSG00000164318	EGFLAM	EGF like, fibronectin type III and laminin G domains	377.475	178.689	0.473379	-1.07893	1.91e-09	3.83e-08	No
ENSG00000182197	EXT1	exostosin glycosyltransferase 1	3489.48	2421.15	0.693843	-0.527319	1.94e-09	3.88e-08	Yes
ENSG00000171956	FOXB1	forkhead box B1	809.656	437.973	0.540938	-0.886466	1.94e-09	3.88e-08	No
ENSG00000100242	SUN2	Sad1 and UNC84 domain containing 2	487.435	831.595	1.70606	0.770671	1.96e-09	3.92e-08	Yes
ENSG00000130294	KIF1A	kinesin family member 1A	4952.38	2968.6	0.599429	-0.73834	1.98e-09	3.96e-08	No
ENSG00000170855	TRIAP1	TP53 regulated inhibitor of apoptosis 1	3017.52	2072.97	0.686979	-0.541661	2.01e-09	4.02e-08	Yes
ENSG00000116668	SWT1	SWT1, RNA endoribonuclease homolog	681.308	384.099	0.563768	-0.826826	2.06e-09	4.11e-08	No
ENSG00000132970	WASF3	WAS protein family member 3	1842.05	2699.09	1.46526	0.55116	2.12e-09	4.22e-08	Yes
ENSG00000101158	NELFCD	negative elongation factor complex member C/D	3459.79	4892.43	1.41408	0.499867	2.14e-09	4.27e-08	No
ENSG00000085788	DDHD2	DDHD domain containing 2	1092.07	1672.12	1.53116	0.614622	2.16e-09	4.29e-08	Yes
ENSG00000164663	USP49	ubiquitin specific peptidase 49	908.403	1418.3	1.56131	0.642761	2.18e-09	4.33e-08	Yes
ENSG00000070214	SLC44A1	solute carrier family 44 member 1	3730.97	2602.95	0.697661	-0.519402	2.24e-09	4.46e-08	No
ENSG00000159403	C1R	complement C1r subcomponent	148.588	329.207	2.21556	1.14767	2.31e-09	4.6e-08	No
ENSG00000132963	POMP	proteasome maturation protein	6048.62	4317.23	0.713755	-0.486499	2.34e-09	4.65e-08	No
ENSG00000092929	UNC13D	unc-13 homolog D	247.018	98.0878	0.397089	-1.33247	2.37e-09	4.7e-08	Yes
ENSG00000142208	AKT1	AKT serine/threonine kinase 1	3265.66	5034.02	1.5415	0.624337	2.37e-09	4.7e-08	No
ENSG00000134762	DSC3	desmocollin 3	1302.26	734.481	0.564003	-0.826225	2.44e-09	4.84e-08	No
ENSG00000204852	TCTN1	tectonic family member 1	240.877	472.004	1.95952	0.9705	2.46e-09	4.87e-08	Yes
ENSG00000158301	GPRASP2	G protein-coupled receptor associated sorting protein 2	958.798	1486.96	1.55086	0.633068	2.49e-09	4.93e-08	No
ENSG00000177628	GBA	glucosylceramidase beta	1006.3	614.173	0.610331	-0.712337	2.49e-09	4.93e-08	Yes
ENSG00000132254	ARFIP2	ADP ribosylation factor interacting protein 2	1661.75	2504.77	1.50731	0.591972	2.51e-09	4.97e-08	Yes
ENSG00000213612	FAM220CP		113.345	26.2546	0.231634	-2.11008	2.54e-09	5.03e-08	No
ENSG00000177150	FAM210A	family with sequence similarity 210 member A	1032.1	633.678	0.613969	-0.703762	2.63e-09	5.2e-08	No
ENSG00000163630	SYNPR	synaptoporin	41.817	1.38384	0.0330928	-4.91734	2.66e-09	5.24e-08	No
ENSG00000250596			57.4449	5.06448	0.0881623	-3.50369	2.66e-09	5.24e-08	No
ENSG00000109381	ELF2	E74 like ETS transcription factor 2	2555.11	1741.7	0.681651	-0.552895	2.7e-09	5.33e-08	No
ENSG00000139318	DUSP6	dual specificity phosphatase 6	200.797	72.2913	0.360022	-1.47384	2.72e-09	5.36e-08	Yes
ENSG00000116852	KIF21B	kinesin family member 21B	1052.91	1714.63	1.62846	0.703511	2.73e-09	5.38e-08	No
ENSG00000113407	TARS	threonyl-tRNA synthetase	19775.8	14506.1	0.733526	-0.44708	2.8e-09	5.5e-08	No
ENSG00000106278	PTPRZ1	protein tyrosine phosphatase, receptor type Z1	4147.08	2918.34	0.703709	-0.506949	2.83e-09	5.56e-08	No
ENSG00000184205	TSPYL2	TSPY-like 2	1923.18	2800.49	1.45618	0.542188	2.86e-09	5.61e-08	No
ENSG00000138175	ARL3	ADP ribosylation factor like GTPase 3	1166.6	1768.62	1.51605	0.600313	2.88e-09	5.65e-08	No
ENSG00000071967	CYBRD1	cytochrome b reductase 1	337.739	152.388	0.451199	-1.14817	2.88e-09	5.66e-08	No
ENSG00000198830	HMGN2	high mobility group nucleosomal binding domain 2	4572.96	6767.98	1.48	0.565597	2.89e-09	5.66e-08	No
ENSG00000187391	MAGI2	membrane associated guanylate kinase, WW and PDZ domain containing 2	347.326	120.244	0.346198	-1.53033	3e-09	5.87e-08	Yes
ENSG00000102879	CORO1A	coronin 1A	61.126	214.077	3.50224	1.80828	3e-09	5.87e-08	Yes
ENSG00000116478	HDAC1	histone deacetylase 1	7620.03	10492	1.3769	0.461426	3.01e-09	5.89e-08	No
ENSG00000158122	AAED1	AhpC/TSA antioxidant enzyme domain containing 1	524.371	278.566	0.531238	-0.912571	3.12e-09	6.11e-08	No
ENSG00000149476	TKFC	triokinase and FMN cyclase	533.371	890.057	1.66874	0.738759	3.2e-09	6.26e-08	No
ENSG00000248445	SEMA6A-AS1		349.654	147.414	0.421601	-1.24605	3.25e-09	6.35e-08	No
ENSG00000170464	DNAJC18	DnaJ heat shock protein family (Hsp40) member C18	766.273	1216.49	1.58754	0.666791	3.28e-09	6.4e-08	No
ENSG00000145675	PIK3R1	phosphoinositide-3-kinase regulatory subunit 1	1292.51	822.018	0.635988	-0.652928	3.34e-09	6.51e-08	Yes
ENSG00000204305	AGER	advanced glycosylation end product-specific receptor	44.8022	151.473	3.38093	1.75742	3.35e-09	6.53e-08	No
ENSG00000250366	TUNAR	TCL1 upstream neural differentiation-associated RNA	2209.62	1493.72	0.67601	-0.564884	3.35e-09	6.53e-08	No
ENSG00000197283	SYNGAP1	synaptic Ras GTPase activating protein 1	2149.45	3104.44	1.4443	0.530367	3.36e-09	6.54e-08	Yes
ENSG00000080573	COL5A3	collagen type V alpha 3	115.717	275.338	2.37941	1.25061	3.37e-09	6.55e-08	Yes
ENSG00000109107	ALDOC	aldolase, fructose-bisphosphate C	623.2	314.499	0.504652	-0.986639	3.41e-09	6.63e-08	No
ENSG00000137876	RSL24D1	ribosomal L24 domain containing 1	4932.99	3504.45	0.71041	-0.493277	3.44e-09	6.69e-08	Yes
ENSG00000154734	ADAMTS1	ADAM metallopeptidase with thrombospondin type 1 motif 1	1352.18	867.075	0.641244	-0.641054	3.53e-09	6.86e-08	No
ENSG00000176845	METRNL	meteorin, glial cell differentiation regulator-like	858.506	472.832	0.550761	-0.860501	3.57e-09	6.93e-08	No
ENSG00000130649	CYP2E1	cytochrome P450 family 2 subfamily E member 1	201.312	72.7526	0.361393	-1.46836	3.58e-09	6.94e-08	No
ENSG00000155158	TTC39B	tetratricopeptide repeat domain 39B	324.253	147.309	0.454301	-1.13828	3.61e-09	6.99e-08	No
ENSG00000111371	SLC38A1	solute carrier family 38 member 1	16244	11913.9	0.733429	-0.447271	3.61e-09	6.99e-08	Yes
ENSG00000169813	HNRNPF	heterogeneous nuclear ribonucleoprotein F	25315.1	18649.2	0.736683	-0.440885	3.69e-09	7.14e-08	Yes
ENSG00000107672	NSMCE4A	NSE4 homolog A, SMC5-SMC6 complex component	1808.99	2685.29	1.48441	0.569889	3.69e-09	7.14e-08	No
ENSG00000100359	SGSM3	small G protein signaling modulator 3	1569.17	2950.79	1.88048	0.911101	3.72e-09	7.19e-08	No
ENSG00000154222	CC2D1B	coiled-coil and C2 domain containing 1B	2479.25	1690.4	0.681818	-0.552541	3.88e-09	7.5e-08	No
ENSG00000170266	GLB1	galactosidase beta 1	3352.05	2337.45	0.69732	-0.520107	3.89e-09	7.52e-08	Yes
ENSG00000080345	RIF1	replication timing regulatory factor 1	9162.23	6159.73	0.672296	-0.572831	3.91e-09	7.54e-08	Yes
ENSG00000149357	LAMTOR1	late endosomal/lysosomal adaptor, MAPK and MTOR activator 1	5052.84	3483.59	0.689432	-0.53652	4.02e-09	7.76e-08	No
ENSG00000196361	ELAVL3	ELAV like neuron-specific RNA binding protein 3	17.8245	93.9283	5.26962	2.3977	4.1e-09	7.91e-08	Yes
ENSG00000069667	RORA	RAR related orphan receptor A	314.12	141.839	0.451544	-1.14706	4.28e-09	8.25e-08	Yes
ENSG00000174740	PABPC5	poly(A) binding protein cytoplasmic 5	91.4944	233.943	2.55691	1.3544	4.35e-09	8.37e-08	No
ENSG00000017483	SLC38A5	solute carrier family 38 member 5	515.185	274.899	0.533593	-0.906188	4.36e-09	8.39e-08	No
ENSG00000143858	SYT2	synaptotagmin 2	410.632	154.708	0.376757	-1.4083	4.39e-09	8.43e-08	No
ENSG00000114982	KANSL3	KAT8 regulatory NSL complex subunit 3	2649.3	3766.5	1.4217	0.507615	4.44e-09	8.53e-08	No
ENSG00000121064	SCPEP1	serine carboxypeptidase 1	1805.1	1198.14	0.663755	-0.591278	4.47e-09	8.59e-08	Yes
ENSG00000115392	FANCL	Fanconi anemia complementation group L	662.136	1067.02	1.61148	0.688385	4.5e-09	8.63e-08	No
ENSG00000100320	RBFOX2	RNA binding protein, fox-1 homolog 2	4588.76	6382.44	1.39089	0.476006	4.5e-09	8.63e-08	Yes
ENSG00000136244	IL6	interleukin 6	135.371	37.7497	0.278862	-1.84238	4.51e-09	8.65e-08	No
ENSG00000064651	SLC12A2	solute carrier family 12 member 2	634.325	1026.96	1.61899	0.695092	4.57e-09	8.75e-08	No
ENSG00000175147	TMEM51-AS1	TMEM51 antisense RNA 1	72.3387	10.1434	0.14022	-2.83423	4.59e-09	8.79e-08	No
ENSG00000132824	SERINC3	serine incorporator 3	3132.45	2177.55	0.695157	-0.524589	4.63e-09	8.86e-08	No
ENSG00000181649	PHLDA2	pleckstrin homology like domain family A member 2	481.42	251.818	0.523072	-0.934918	4.63e-09	8.86e-08	Yes
ENSG00000227184	NA	NA	1511.76	984.876	0.651478	-0.618212	4.72e-09	9.03e-08	No
ENSG00000173209	AHSA2	AHA1, activator of heat shock 90kDa protein ATPase homolog 2 (yeast)	596.403	973.523	1.63232	0.706928	4.87e-09	9.31e-08	No
ENSG00000130340	SNX9	sorting nexin 9	2764.35	1911.06	0.691322	-0.53257	5.04e-09	9.62e-08	No
ENSG00000035681	NSMAF	neutral sphingomyelinase activation associated factor	3243.69	2263.05	0.697679	-0.519365	5.08e-09	9.68e-08	No
ENSG00000103710	RASL12	RAS like family 12	1187.48	1783.78	1.50216	0.587036	5.09e-09	9.7e-08	No
ENSG00000101098	RIMS4	regulating synaptic membrane exocytosis 4	176.317	366.957	2.08124	1.05744	5.14e-09	9.78e-08	No
ENSG00000072135	PTPN18	protein tyrosine phosphatase, non-receptor type 18	277.896	521.279	1.87581	0.907512	5.16e-09	9.82e-08	Yes
ENSG00000125798	FOXA2	forkhead box A2	94.4413	18.8773	0.199884	-2.32277	5.18e-09	9.86e-08	No
ENSG00000124225	PMEPA1	prostate transmembrane protein, androgen induced 1	1086.88	678.307	0.624088	-0.68018	5.19e-09	9.86e-08	Yes
ENSG00000166086	JAM3	junctional adhesion molecule 3	2985.78	4210.41	1.41016	0.495855	5.21e-09	9.9e-08	No
ENSG00000113296	THBS4	thrombospondin 4	279.457	523.531	1.87339	0.905649	5.21e-09	9.9e-08	No
ENSG00000185800	DMWD	dystrophia myotonica, WD repeat containing	1076.1	1631.79	1.51639	0.600639	5.22e-09	9.9e-08	No
ENSG00000154556	SORBS2	sorbin and SH3 domain containing 2	731.965	425.451	0.581245	-0.782781	5.26e-09	9.97e-08	Yes
ENSG00000136811	ODF2	outer dense fiber of sperm tails 2	1270.29	1897.99	1.49413	0.579309	5.41e-09	1.03e-07	Yes
ENSG00000064393	HIPK2	homeodomain interacting protein kinase 2	3014.09	4252.2	1.41078	0.496488	5.53e-09	1.05e-07	Yes
ENSG00000126822	PLEKHG3	pleckstrin homology and RhoGEF domain containing G3	1552.49	2365.71	1.52381	0.607683	5.66e-09	1.07e-07	Yes
ENSG00000131435	PDLIM4	PDZ and LIM domain 4	174.985	363.758	2.07879	1.05575	5.7e-09	1.08e-07	No
ENSG00000029534	ANK1	ankyrin 1	413.825	208.116	0.502908	-0.991634	5.7e-09	1.08e-07	Yes
ENSG00000168827	GFM1	G elongation factor, mitochondrial 1	3927.9	2779.58	0.707648	-0.498895	5.77e-09	1.09e-07	No
ENSG00000261308	FIGNL2		765.779	1583.35	2.06763	1.04798	5.98e-09	1.13e-07	No
ENSG00000101474	APMAP	adipocyte plasma membrane associated protein	4110.96	6173.95	1.50183	0.586717	5.98e-09	1.13e-07	No
ENSG00000198873	GRK5	G protein-coupled receptor kinase 5	135.716	302.977	2.23243	1.15862	6.11e-09	1.15e-07	No
ENSG00000174099	MSRB3	methionine sulfoxide reductase B3	399.309	692.988	1.73547	0.795324	6.12e-09	1.15e-07	Yes
ENSG00000188070	C11orf95	chromosome 11 open reading frame 95	2067.12	2969.99	1.43678	0.522841	6.27e-09	1.18e-07	No
ENSG00000230590	FTX	FTX transcript, XIST regulator (non-protein coding)	380.307	185.573	0.487955	-1.03518	6.39e-09	1.2e-07	No
ENSG00000267683			40.2558	1.38384	0.0343762	-4.86245	6.4e-09	1.2e-07	No
ENSG00000141480	ARRB2	arrestin beta 2	1117.55	1682.99	1.50597	0.590689	6.43e-09	1.21e-07	No
ENSG00000104936	DMPK	dystrophia myotonica protein kinase	443.827	1044.18	2.35267	1.2343	6.45e-09	1.21e-07	No
ENSG00000259498			223.398	87.4511	0.391459	-1.35307	6.47e-09	1.22e-07	No
ENSG00000129038	LOXL1	lysyl oxidase like 1	899.179	1713.19	1.90529	0.930009	6.48e-09	1.22e-07	No
ENSG00000136231	IGF2BP3	insulin like growth factor 2 mRNA binding protein 3	6628.29	4787.87	0.722339	-0.469252	6.5e-09	1.22e-07	Yes
ENSG00000188322	SBK1	SH3 domain binding kinase 1	836.633	1550.69	1.85349	0.890247	6.52e-09	1.22e-07	Yes
ENSG00000078902	TOLLIP	toll interacting protein	2548.36	1726.59	0.677528	-0.561646	6.53e-09	1.22e-07	No
ENSG00000140836	ZFHX3	zinc finger homeobox 3	460.435	798.368	1.73394	0.794056	6.71e-09	1.26e-07	Yes
ENSG00000165678	GHITM	growth hormone inducible transmembrane protein	8131.77	5914.54	0.727337	-0.459304	6.77e-09	1.27e-07	No
ENSG00000100284	TOM1	target of myb1 membrane trafficking protein	1807.62	1208.19	0.668385	-0.581249	6.78e-09	1.27e-07	No
ENSG00000014216	CAPN1	calpain 1	7209.6	5225.41	0.724784	-0.464376	6.84e-09	1.28e-07	Yes
ENSG00000161544	CYGB	cytoglobin	124.81	33.1417	0.265538	-1.91301	6.85e-09	1.28e-07	No
ENSG00000171867	PRNP	prion protein	2559.17	1763.62	0.689139	-0.537133	6.86e-09	1.28e-07	No
ENSG00000185432	METTL7A	methyltransferase like 7A	255.322	98.0926	0.384192	-1.3801	6.88e-09	1.28e-07	No
ENSG00000143028	SYPL2	synaptophysin like 2	179.346	62.1448	0.346508	-1.52904	6.91e-09	1.29e-07	No
ENSG00000227838			85.8468	15.6611	0.182431	-2.45458	6.95e-09	1.29e-07	No
ENSG00000198804	MT-CO1	cytochrome c oxidase subunit I	389608	291072	0.747091	-0.420644	7.04e-09	1.31e-07	No
ENSG00000164463	CREBRF	CREB3 regulatory factor	345.162	163.426	0.473477	-1.07863	7.06e-09	1.31e-07	No
ENSG00000132432	SEC61G	Sec61 translocon gamma subunit	2688.44	1859.48	0.691658	-0.53187	7.28e-09	1.35e-07	Yes
ENSG00000255248	MIR100HG	mir-100-let-7a-2 cluster host gene	95.7504	19.803	0.206819	-2.27356	7.37e-09	1.37e-07	No
ENSG00000196247	ZNF107	zinc finger protein 107	1558.04	958.432	0.615153	-0.700983	7.38e-09	1.37e-07	No
ENSG00000105711	SCN1B	sodium voltage-gated channel beta subunit 1	356.594	171.747	0.481631	-1.054	7.53e-09	1.4e-07	Yes
ENSG00000123595	RAB9A	RAB9A, member RAS oncogene family	2449.56	1684.57	0.687701	-0.540146	7.71e-09	1.43e-07	Yes
ENSG00000157796	WDR19	WD repeat domain 19	1683.78	1110.36	0.659447	-0.600672	7.84e-09	1.45e-07	Yes
ENSG00000005483	KMT2E	lysine methyltransferase 2E	2420.88	1663.38	0.687098	-0.541412	7.87e-09	1.46e-07	No
ENSG00000133243	BTBD2	BTB domain containing 2	1950.03	3713.68	1.90442	0.92935	7.87e-09	1.46e-07	Yes
ENSG00000115944	COX7A2L	cytochrome c oxidase subunit 7A2 like	4907.61	3511.33	0.715486	-0.483005	7.9e-09	1.46e-07	No
ENSG00000159713	TPPP3	tubulin polymerization promoting protein family member 3	7.55377	64.9237	8.59487	3.10348	7.95e-09	1.47e-07	Yes
ENSG00000145782	ATG12	autophagy related 12	1672.56	1111.2	0.664373	-0.589934	7.97e-09	1.47e-07	Yes
ENSG00000137288	UQCC2	ubiquinol-cytochrome c reductase complex assembly factor 2	1592.9	2323.4	1.4586	0.544581	8.25e-09	1.52e-07	No
ENSG00000174804	FZD4	frizzled class receptor 4	538.728	294.262	0.546216	-0.872457	8.61e-09	1.59e-07	No
ENSG00000126698	DNAJC8	DnaJ heat shock protein family (Hsp40) member C8	7376.19	5362.31	0.726975	-0.460022	8.68e-09	1.6e-07	Yes
ENSG00000160007	ARHGAP35	Rho GTPase activating protein 35	5066.15	6976.37	1.37706	0.461587	8.68e-09	1.6e-07	No
ENSG00000073464	CLCN4	chloride voltage-gated channel 4	911.751	557.66	0.611636	-0.709255	8.86e-09	1.63e-07	No
ENSG00000128165	ADM2	adrenomedullin 2	600.237	337.05	0.561529	-0.832569	9.03e-09	1.66e-07	No
ENSG00000168214	RBPJ	recombination signal binding protein for immunoglobulin kappa J region	4357.29	3112.06	0.714219	-0.485562	9.28e-09	1.71e-07	Yes
ENSG00000185650	ZFP36L1	ZFP36 ring finger protein-like 1	2919.18	2036.24	0.697537	-0.519659	9.42e-09	1.73e-07	No
ENSG00000106392	C1GALT1	core 1 synthase, glycoprotein-N-acetylgalactosamine 3-beta-galactosyltransferase 1	3441.89	2429.23	0.705782	-0.502705	9.95e-09	1.83e-07	No
ENSG00000065911	MTHFD2	methylenetetrahydrofolate dehydrogenase (NADP+ dependent) 2, methenyltetrahydrofolate cyclohydrolase	6105.06	4417.29	0.723545	-0.466845	1e-08	1.85e-07	No
ENSG00000176928	GCNT4	glucosaminyl (N-acetyl) transferase 4, core 2	121.381	32.2464	0.265663	-1.91233	1.03e-08	1.89e-07	Yes
ENSG00000077238	IL4R	interleukin 4 receptor	1165.69	744.59	0.638757	-0.646661	1.07e-08	1.96e-07	No
ENSG00000154639	CXADR	coxsackie virus and adenovirus receptor	3864.68	2747.21	0.710852	-0.49238	1.07e-08	1.97e-07	No
ENSG00000089159	PXN	paxillin	3918.36	2781.72	0.709919	-0.494274	1.08e-08	1.98e-07	Yes
ENSG00000122824	NUDT10	nudix hydrolase 10	1253.89	1880.75	1.49993	0.584899	1.09e-08	2e-07	No
ENSG00000213654	GPSM3	G-protein signaling modulator 3	216.984	425.453	1.96076	0.971413	1.1e-08	2.01e-07	No
ENSG00000075388	FGF4	fibroblast growth factor 4	237.098	97.1556	0.409771	-1.28711	1.1e-08	2.01e-07	Yes
ENSG00000204366	ZBTB12	zinc finger and BTB domain containing 12	320.518	575.529	1.79562	0.844485	1.12e-08	2.04e-07	Yes
ENSG00000096717	SIRT1	sirtuin 1	4435.67	3173.25	0.715393	-0.483193	1.13e-08	2.06e-07	No
ENSG00000148053	NTRK2	neurotrophic receptor tyrosine kinase 2	129.767	34.0739	0.262577	-1.92919	1.14e-08	2.08e-07	Yes
ENSG00000126950	TMEM35A	transmembrane protein 35A	466	780.083	1.674	0.743298	1.15e-08	2.1e-07	No
ENSG00000116793	PHTF1	putative homeodomain transcription factor 1	1666.97	2417.61	1.4503	0.536353	1.16e-08	2.12e-07	No
ENSG00000108256	NUFIP2	NUFIP2, FMR1 interacting protein 2	9136.24	6704.8	0.733869	-0.446405	1.17e-08	2.14e-07	Yes
ENSG00000005379	TSPOAP1	TSPO associated protein 1	61.6847	178.194	2.88878	1.53046	1.19e-08	2.17e-07	No
ENSG00000101654	RNMT	RNA guanine-7 methyltransferase	3654.35	2593.26	0.709638	-0.494845	1.2e-08	2.19e-07	Yes
ENSG00000233954	UQCRHL	ubiquinol-cytochrome c reductase hinge protein like	10767.1	7916.86	0.735283	-0.443629	1.2e-08	2.19e-07	No
ENSG00000233280	NA	NA	274.927	121.144	0.44064	-1.18233	1.21e-08	2.2e-07	No
ENSG00000169021	UQCRFS1	ubiquinol-cytochrome c reductase, Rieske iron-sulfur polypeptide 1	4556.37	6276.61	1.37755	0.4621	1.22e-08	2.22e-07	Yes
ENSG00000198888	MT-ND1	NADH dehydrogenase, subunit 1 (complex I)	102730	77049.3	0.75002	-0.415	1.27e-08	2.3e-07	No
ENSG00000158290	CUL4B	cullin 4B	7347.91	5104.02	0.694622	-0.525699	1.3e-08	2.36e-07	Yes
ENSG00000080845	DLGAP4	DLG associated protein 4	2050.26	2926.62	1.42744	0.513429	1.31e-08	2.39e-07	Yes
ENSG00000145012	LPP	LIM domain containing preferred translocation partner in lipoma	3244.6	2288.27	0.705255	-0.503782	1.32e-08	2.39e-07	Yes
ENSG00000170684	ZNF296	zinc finger protein 296	577.828	324.103	0.560898	-0.83419	1.34e-08	2.44e-07	Yes
ENSG00000136156	ITM2B	integral membrane protein 2B	9379.06	6883.65	0.733938	-0.44627	1.35e-08	2.44e-07	No
ENSG00000189114	BLOC1S3	biogenesis of lysosomal organelles complex 1 subunit 3	576.475	322.743	0.559856	-0.836873	1.37e-08	2.48e-07	No
ENSG00000106536	POU6F2	POU class 6 homeobox 2	219.985	426.827	1.94025	0.956246	1.37e-08	2.49e-07	Yes
ENSG00000157404	KIT	KIT proto-oncogene receptor tyrosine kinase	296.372	538.79	1.81795	0.862315	1.38e-08	2.49e-07	Yes
ENSG00000253204			599.049	339.889	0.56738	-0.817612	1.4e-08	2.52e-07	No
ENSG00000178695	KCTD12	potassium channel tetramerization domain containing 12	323.251	151.95	0.470069	-1.08905	1.41e-08	2.54e-07	No
ENSG00000134294	SLC38A2	solute carrier family 38 member 2	13420.6	9672.12	0.720693	-0.472544	1.41e-08	2.54e-07	Yes
ENSG00000105131	EPHX3	epoxide hydrolase 3	468.526	248.638	0.530683	-0.914079	1.42e-08	2.57e-07	No
ENSG00000143147	GPR161	G protein-coupled receptor 161	268.299	498.725	1.85884	0.894402	1.43e-08	2.58e-07	Yes
ENSG00000111752	PHC1	polyhomeotic homolog 1	1211.85	780.069	0.643703	-0.635534	1.44e-08	2.59e-07	Yes
ENSG00000160190	SLC37A1	solute carrier family 37 member 1	565.69	316.346	0.559221	-0.838509	1.44e-08	2.6e-07	Yes
ENSG00000108262	GIT1	GIT ArfGAP 1	2023.99	2886.7	1.42624	0.512219	1.46e-08	2.62e-07	No
ENSG00000184160	ADRA2C	adrenoceptor alpha 2C	1298.36	573.476	0.441694	-1.17888	1.47e-08	2.65e-07	No
ENSG00000094841	UPRT	uracil phosphoribosyltransferase homolog	1359.91	887.868	0.652888	-0.615093	1.48e-08	2.66e-07	No
ENSG00000140543	DET1	de-etiolated homolog 1 (Arabidopsis)	179.888	367.477	2.04281	1.03055	1.5e-08	2.7e-07	No
ENSG00000120533	ENY2	ENY2, transcription and export complex 2 subunit	3285.51	4573.44	1.392	0.477164	1.51e-08	2.71e-07	No
ENSG00000180964	TCEAL8	transcription elongation factor A like 8	4859.58	3504.54	0.721161	-0.471606	1.51e-08	2.72e-07	Yes
ENSG00000115290	GRB14	growth factor receptor bound protein 14	448.258	235.804	0.526045	-0.926741	1.51e-08	2.72e-07	No
ENSG00000167535	CACNB3	calcium voltage-gated channel auxiliary subunit beta 3	829.321	1279.16	1.54242	0.625196	1.52e-08	2.72e-07	Yes
ENSG00000068078	FGFR3	fibroblast growth factor receptor 3	8070.12	13602.2	1.68551	0.753182	1.56e-08	2.8e-07	No
ENSG00000152465	NMT2	N-myristoyltransferase 2	834.333	1286.14	1.54152	0.624352	1.56e-08	2.8e-07	Yes
ENSG00000141298	SSH2	slingshot protein phosphatase 2	964.177	1463.4	1.51777	0.601955	1.57e-08	2.81e-07	No
ENSG00000143067	ZNF697	zinc finger protein 697	1773.76	1132.97	0.638741	-0.646697	1.59e-08	2.85e-07	No
ENSG00000144283	PKP4	plakophilin 4	4885.55	6706.9	1.3728	0.457124	1.59e-08	2.85e-07	Yes
ENSG00000135535	CD164	CD164 molecule	5614.53	4075.05	0.725806	-0.462345	1.6e-08	2.85e-07	Yes
ENSG00000272761	NA	NA	449.244	237.183	0.52796	-0.921499	1.6e-08	2.86e-07	No
ENSG00000186193	SAPCD2	suppressor APC domain containing 2	2073.76	1379.89	0.665406	-0.587693	1.61e-08	2.88e-07	No
ENSG00000139613	SMARCC2	SWI/SNF related, matrix associated, actin dependent regulator of chromatin subfamily c member 2	2462.48	3470.41	1.40932	0.494994	1.62e-08	2.88e-07	No
ENSG00000180447	GAS1	growth arrest specific 1	370.058	641.869	1.73451	0.794527	1.65e-08	2.94e-07	No
ENSG00000108557	RAI1	retinoic acid induced 1	646.447	1026.85	1.58845	0.667617	1.67e-08	2.98e-07	No
ENSG00000172992	DCAKD	dephospho-CoA kinase domain containing	1250.38	1987.23	1.5893	0.668394	1.68e-08	2.99e-07	Yes
ENSG00000053770	AP5M1	adaptor related protein complex 5 mu 1 subunit	2422.02	1681.28	0.694166	-0.526647	1.69e-08	3e-07	No
ENSG00000267528			35.9777	0.919358	0.0255536	-5.29033	1.7e-08	3.02e-07	No
ENSG00000128849	CGNL1	cingulin-like 1	3392.51	2403.96	0.708609	-0.496938	1.7e-08	3.02e-07	No
ENSG00000006025	OSBPL7	oxysterol binding protein like 7	144.409	311.256	2.15537	1.10794	1.7e-08	3.02e-07	Yes
ENSG00000106070	GRB10	growth factor receptor bound protein 10	4829.53	3486.09	0.721827	-0.470275	1.75e-08	3.1e-07	No
ENSG00000087842	PIR	pirin	942.513	1430.7	1.51796	0.602134	1.75e-08	3.11e-07	No
ENSG00000160097	FNDC5	fibronectin type III domain containing 5	382.12	736.198	1.92661	0.946067	1.8e-08	3.19e-07	No
ENSG00000144730	IL17RD	interleukin 17 receptor D	2580.72	1605.04	0.621935	-0.685163	1.8e-08	3.19e-07	Yes
ENSG00000083720	OXCT1	3-oxoacid CoA-transferase 1	1004.99	1516.5	1.50897	0.593562	1.81e-08	3.21e-07	No
ENSG00000172594	SMPDL3A	sphingomyelin phosphodiesterase acid like 3A	191.485	71.372	0.37273	-1.4238	1.82e-08	3.22e-07	Yes
ENSG00000122756	CNTFR	ciliary neurotrophic factor receptor	968.044	605.079	0.625053	-0.677951	1.84e-08	3.26e-07	No
ENSG00000164684	ZNF704	zinc finger protein 704	275.946	624.52	2.2632	1.17836	1.85e-08	3.27e-07	Yes
ENSG00000172667	ZMAT3	zinc finger matrin-type 3	1595.04	1066.98	0.668933	-0.580066	1.86e-08	3.29e-07	Yes
ENSG00000100027	YPEL1	yippee like 1	120.844	274.456	2.27115	1.18343	1.89e-08	3.33e-07	No
ENSG00000113580	NR3C1	nuclear receptor subfamily 3 group C member 1	383.068	192.956	0.503713	-0.989326	1.9e-08	3.35e-07	No
ENSG00000184588	PDE4B	phosphodiesterase 4B	76.1731	12.8918	0.169244	-2.56282	1.92e-08	3.38e-07	Yes
ENSG00000196683	TOMM7	translocase of outer mitochondrial membrane 7	9682.1	7138.5	0.737289	-0.439699	1.94e-08	3.43e-07	No
ENSG00000143816	WNT9A	Wnt family member 9A	299.374	137.678	0.459887	-1.12065	1.98e-08	3.49e-07	Yes
ENSG00000078699	CBFA2T2	CBFA2/RUNX1 translocation partner 2	1727.6	1164.14	0.673848	-0.569506	2.05e-08	3.61e-07	Yes
ENSG00000224962	PSAT1P4		518.422	285.952	0.551582	-0.858353	2.07e-08	3.65e-07	No
ENSG00000167325	RRM1	ribonucleotide reductase catalytic subunit M1	6961.24	9446.21	1.35697	0.440392	2.08e-08	3.65e-07	No
ENSG00000006652	IFRD1	interferon related developmental regulator 1	4189.35	3012.11	0.718992	-0.475953	2.08e-08	3.66e-07	Yes
ENSG00000127022	CANX	calnexin	39429.9	29598.9	0.750672	-0.413745	2.11e-08	3.7e-07	Yes
ENSG00000110076	NRXN2	neurexin 2	38.8096	184.602	4.7566	2.24993	2.13e-08	3.74e-07	Yes
ENSG00000049239	H6PD	hexose-6-phosphate dehydrogenase/glucose 1-dehydrogenase	863.113	1317.41	1.52635	0.610085	2.15e-08	3.77e-07	Yes
ENSG00000099814	CEP170B	centrosomal protein 170B	1360.84	2151.11	1.58072	0.660584	2.15e-08	3.78e-07	No
ENSG00000065485	PDIA5	protein disulfide isomerase family A member 5	1230.38	798.006	0.648583	-0.624636	2.16e-08	3.78e-07	No
ENSG00000137337	MDC1	mediator of DNA damage checkpoint 1	5029.12	6872.77	1.3666	0.450587	2.18e-08	3.82e-07	Yes
ENSG00000139579	NABP2	nucleic acid binding protein 2	773.393	1298.39	1.67883	0.747455	2.21e-08	3.87e-07	No
ENSG00000131067	GGT7	gamma-glutamyltransferase 7	736.173	1147.04	1.55811	0.6398	2.21e-08	3.87e-07	No
ENSG00000117399	CDC20	cell division cycle 20	6683.56	10827.8	1.62006	0.696048	2.28e-08	3.99e-07	No
ENSG00000176046	NUPR1	nuclear protein 1, transcriptional regulator	157.572	52.9512	0.336044	-1.57328	2.3e-08	4.03e-07	No
ENSG00000175229	GAL3ST3	galactose-3-O-sulfotransferase 3	253.416	471.022	1.85869	0.89429	2.31e-08	4.03e-07	No
ENSG00000167863	ATP5H	ATP synthase, H+ transporting, mitochondrial Fo complex subunit D	3335.05	2370.48	0.710776	-0.492533	2.35e-08	4.1e-07	No
ENSG00000198087	CD2AP	CD2-associated protein	4180.39	3009.39	0.719882	-0.474167	2.38e-08	4.15e-07	Yes
ENSG00000179403	VWA1	von Willebrand factor A domain containing 1	2098.94	1063.89	0.506872	-0.980306	2.41e-08	4.21e-07	No
ENSG00000119772	DNMT3A	DNA (cytosine-5-)-methyltransferase 3 alpha	6775.83	4959.59	0.731952	-0.450179	2.45e-08	4.27e-07	No
ENSG00000181163	NPM1	nucleophosmin (nucleolar phosphoprotein B23, numatrin)	31237.7	23442.6	0.75046	-0.414153	2.46e-08	4.28e-07	No
ENSG00000075568	TMEM131	transmembrane protein 131	3748.99	2685.53	0.716335	-0.481295	2.46e-08	4.28e-07	Yes
ENSG00000115758	ODC1	ornithine decarboxylase 1	19149.8	25558.7	1.33467	0.416484	2.46e-08	4.28e-07	No
ENSG00000172053	QARS	glutaminyl-tRNA synthetase	10969.5	8124.35	0.740632	-0.433172	2.47e-08	4.3e-07	No
ENSG00000061794	MRPS35	mitochondrial ribosomal protein S35	3148.62	2235.69	0.710053	-0.494	2.51e-08	4.37e-07	No
ENSG00000100385	IL2RB	interleukin 2 receptor subunit beta	87.6763	217.784	2.48395	1.31264	2.54e-08	4.41e-07	No
ENSG00000130449	ZSWIM6	zinc finger SWIM-type containing 6	666.315	1048.45	1.57351	0.653983	2.54e-08	4.42e-07	Yes
ENSG00000039523	FAM65A	family with sequence similarity 65 member A	1413.67	934.191	0.660826	-0.597659	2.56e-08	4.43e-07	No
ENSG00000113448	PDE4D	phosphodiesterase 4D	514.933	284.634	0.55276	-0.855276	2.56e-08	4.44e-07	Yes
ENSG00000085760	MTIF2	mitochondrial translational initiation factor 2	2903.63	2048.29	0.705422	-0.503441	2.57e-08	4.46e-07	No
ENSG00000010319	SEMA3G	semaphorin 3G	75.7515	198.927	2.62605	1.3929	2.58e-08	4.46e-07	Yes
ENSG00000178033	FAM26E	family with sequence similarity 26 member E	78.1234	219.685	2.81202	1.49161	2.59e-08	4.48e-07	No
ENSG00000079393	DUSP13	dual specificity phosphatase 13	17.9011	88.4041	4.93846	2.30406	2.64e-08	4.57e-07	No
ENSG00000184990	SIVA1	SIVA1 apoptosis inducing factor	2654.53	3902.16	1.47	0.555818	2.66e-08	4.6e-07	No
ENSG00000236937	PTGES3P4		345.644	169.474	0.490314	-1.02822	2.69e-08	4.64e-07	No
ENSG00000104142	VPS18	VPS18, CORVET/HOPS core subunit	3943.31	2535.9	0.643089	-0.63691	2.74e-08	4.73e-07	No
ENSG00000149541	B3GAT3	beta-1,3-glucuronyltransferase 3	890.217	1352.75	1.51957	0.603665	2.77e-08	4.79e-07	Yes
ENSG00000109072	VTN	vitronectin	456.639	244.468	0.535363	-0.901411	2.79e-08	4.81e-07	No
ENSG00000112977	DAP	death-associated protein	2781.26	3877.71	1.39423	0.479468	2.81e-08	4.85e-07	No
ENSG00000112218	GPR63	G protein-coupled receptor 63	250.184	466.427	1.86434	0.898661	2.83e-08	4.88e-07	No
ENSG00000111962	UST	uronyl 2-sulfotransferase	2390.19	1665.06	0.696626	-0.521545	2.84e-08	4.89e-07	Yes
ENSG00000233461			52.7614	157.941	2.99349	1.58183	2.91e-08	5.01e-07	No
ENSG00000235823	OLMALINC		275.502	124.33	0.451284	-1.14789	2.96e-08	5.09e-07	No
ENSG00000124935	SCGB1D2	secretoglobin, family 1D member 2	35.1286	0.922561	0.0262624	-5.25086	2.97e-08	5.1e-07	No
ENSG00000077684	JADE1	jade family PHD finger 1	4358.05	3146.97	0.722104	-0.469721	3e-08	5.16e-07	No
ENSG00000173275	ZNF449	zinc finger protein 449	1403.39	929.38	0.662241	-0.594572	3.02e-08	5.18e-07	No
ENSG00000100918	REC8	REC8 meiotic recombination protein	753.185	1438.86	1.91037	0.933852	3.07e-08	5.27e-07	Yes
ENSG00000077264	PAK3	p21 (RAC1) activated kinase 3	99.4315	236.195	2.37545	1.2482	3.09e-08	5.3e-07	No
ENSG00000134250	NOTCH2	notch 2	5612.56	7622.96	1.3582	0.441693	3.11e-08	5.32e-07	No
ENSG00000123191	ATP7B	ATPase copper transporting beta	1325.9	872.567	0.658092	-0.603638	3.11e-08	5.32e-07	No
ENSG00000170965	PLAC1	placenta specific 1	68.3127	185.148	2.7103	1.43845	3.13e-08	5.36e-07	No
ENSG00000258545	RHOXF1-AS1	RHOXF1 antisense RNA 1	49.0804	4.14512	0.0844558	-3.56566	3.14e-08	5.37e-07	No
ENSG00000033170	FUT8	fucosyltransferase 8	1329.82	1941.1	1.45967	0.545643	3.14e-08	5.38e-07	Yes
ENSG00000111261	MANSC1	MANSC domain containing 1	237.81	446.706	1.87842	0.909517	3.15e-08	5.39e-07	Yes
ENSG00000072609	CHFR	checkpoint with forkhead and ring finger domains, E3 ubiquitin protein ligase	2676.15	1878.67	0.702004	-0.510449	3.18e-08	5.43e-07	No
ENSG00000103005	USB1	U6 snRNA biogenesis phosphodiesterase 1	2862.45	3977.89	1.38968	0.474753	3.21e-08	5.48e-07	No
ENSG00000109787	KLF3	Kruppel like factor 3	1609.7	1026.12	0.637456	-0.649603	3.22e-08	5.5e-07	Yes
ENSG00000177283	FZD8	frizzled class receptor 8	383.764	676.353	1.76242	0.817558	3.29e-08	5.62e-07	No
ENSG00000105767	CADM4	cell adhesion molecule 4	471.823	1006.89	2.13405	1.09359	3.29e-08	5.62e-07	Yes
ENSG00000138411	HECW2	HECT, C2 and WW domain containing E3 ubiquitin protein ligase 2	88.0816	217.38	2.46794	1.30331	3.33e-08	5.67e-07	No
ENSG00000067064	IDI1	isopentenyl-diphosphate delta isomerase 1	2963.7	2099.28	0.708331	-0.497503	3.35e-08	5.7e-07	No
ENSG00000198483	ANKRD35	ankyrin repeat domain 35	98.659	233.917	2.37097	1.24548	3.38e-08	5.76e-07	No
ENSG00000183735	TBK1	TANK binding kinase 1	2024.49	1396.32	0.689717	-0.535924	3.51e-08	5.97e-07	Yes
ENSG00000147027	TMEM47	transmembrane protein 47	1625.53	1099.69	0.67651	-0.563818	3.63e-08	6.17e-07	No
ENSG00000090020	SLC9A1	solute carrier family 9 member A1	1359.77	2122.11	1.56064	0.642136	3.65e-08	6.21e-07	Yes
ENSG00000157445	CACNA2D3	calcium voltage-gated channel auxiliary subunit alpha2delta 3	307.645	145.979	0.474506	-1.0755	3.65e-08	6.21e-07	Yes
ENSG00000261786			326.636	83.3364	0.255136	-1.97066	3.68e-08	6.24e-07	No
ENSG00000172301	COPRS	coordinator of PRMT5 and differentiation stimulator	3202	2281.94	0.712661	-0.488713	3.71e-08	6.29e-07	No
ENSG00000166676	TVP23A	trans-golgi network vesicle protein 23 homolog A	37.5772	128.926	3.43097	1.77862	3.73e-08	6.32e-07	No
ENSG00000160447	PKN3	protein kinase N3	1131.92	1671.45	1.47665	0.56233	3.76e-08	6.37e-07	Yes
ENSG00000184524	CEND1	cell cycle exit and neuronal differentiation 1	93.4609	226.516	2.42364	1.27718	3.77e-08	6.39e-07	Yes
ENSG00000167996	FTH1	ferritin heavy chain 1	21040.9	15329.7	0.728565	-0.45687	3.78e-08	6.4e-07	No
ENSG00000167815	PRDX2	peroxiredoxin 2	5384.34	7700.78	1.43022	0.516235	3.84e-08	6.49e-07	No
ENSG00000159267	HLCS	holocarboxylase synthetase	861.547	1309.63	1.52009	0.604155	3.85e-08	6.51e-07	Yes
ENSG00000197472	ZNF695	zinc finger protein 695	401.818	209.093	0.520368	-0.942397	3.87e-08	6.55e-07	No
ENSG00000099204	ABLIM1	actin binding LIM protein 1	5896.5	4318.76	0.732428	-0.449241	3.89e-08	6.57e-07	Yes
ENSG00000164749	HNF4G	hepatocyte nuclear factor 4 gamma	76.1568	13.8112	0.181352	-2.46314	3.91e-08	6.61e-07	Yes
ENSG00000234964	FABP5P7		2234.18	1554.97	0.695991	-0.52286	3.94e-08	6.65e-07	No
ENSG00000188153	COL4A5	collagen type IV alpha 5 chain	3761.64	5162.8	1.37248	0.45679	3.95e-08	6.67e-07	No
ENSG00000173530	TNFRSF10D	tumor necrosis factor receptor superfamily member 10d	900.214	1358.76	1.50938	0.593956	4.02e-08	6.78e-07	No
ENSG00000044090	CUL7	cullin 7	770.535	1185.69	1.53879	0.621799	4.03e-08	6.78e-07	Yes
ENSG00000147145	LPAR4	lysophosphatidic acid receptor 4	518.433	838.115	1.61663	0.692991	4.11e-08	6.91e-07	No
ENSG00000135454	B4GALNT1	beta-1,4-N-acetyl-galactosaminyltransferase 1	19.3473	142.243	7.35206	2.87815	4.2e-08	7.06e-07	No
ENSG00000165548	TMEM63C	transmembrane protein 63C	76.5239	198.461	2.59345	1.37487	4.2e-08	7.07e-07	No
ENSG00000229676	ZNF492	zinc finger protein 492	95.1371	22.1094	0.232396	-2.10535	4.27e-08	7.18e-07	No
ENSG00000087258	GNAO1	G protein subunit alpha o1	292.132	522.673	1.78916	0.839286	4.31e-08	7.24e-07	No
ENSG00000165272	AQP3	aquaporin 3 (Gill blood group)	93.6305	224.692	2.39977	1.2629	4.4e-08	7.39e-07	Yes
ENSG00000185100	ADSSL1	adenylosuccinate synthase like 1	74.152	193.379	2.60788	1.38288	4.63e-08	7.77e-07	Yes
ENSG00000185222	TCEAL9	transcription elongation factor A like 9	6708.05	4940.87	0.736558	-0.441128	4.64e-08	7.79e-07	No
ENSG00000164237	CMBL	carboxymethylenebutenolidase homolog (Pseudomonas)	1414.05	924.158	0.653556	-0.613618	4.71e-08	7.89e-07	No
ENSG00000198399	ITSN2	intersectin 2	1362.92	866.745	0.635948	-0.653019	4.74e-08	7.94e-07	No
ENSG00000068001	HYAL2	hyaluronoglucosaminidase 2	1746.25	2617.56	1.49896	0.583959	4.83e-08	8.09e-07	No
ENSG00000177468	OLIG3	oligodendrocyte transcription factor 3	4678.28	6355.57	1.35853	0.442042	4.98e-08	8.33e-07	No
ENSG00000158270	COLEC12	collectin subfamily member 12	1917.67	1323.94	0.690393	-0.534511	4.99e-08	8.34e-07	No
ENSG00000142632	ARHGEF19	Rho guanine nucleotide exchange factor 19	122.537	383.491	3.1296	1.64598	5e-08	8.37e-07	No
ENSG00000248383	PCDHAC1	protocadherin alpha subfamily C, 1	137.469	43.2883	0.314896	-1.66705	5.08e-08	8.49e-07	No
ENSG00000162545	CAMK2N1	calcium/calmodulin dependent protein kinase II inhibitor 1	74.634	193.845	2.59728	1.377	5.09e-08	8.51e-07	Yes
ENSG00000158158	CNNM4	cyclin and CBS domain divalent metal cation transport mediator 4	697.829	1083.45	1.5526	0.634686	5.13e-08	8.56e-07	No
ENSG00000164976	KIAA1161	KIAA1161	629.16	368.888	0.586319	-0.770241	5.18e-08	8.63e-07	No
ENSG00000125733	TRIP10	thyroid hormone receptor interactor 10	3958.36	2866.25	0.724101	-0.465738	5.25e-08	8.76e-07	No
ENSG00000125746	EML2	echinoderm microtubule associated protein like 2	627.5	367.418	0.585527	-0.772192	5.29e-08	8.81e-07	No
ENSG00000104093	DMXL2	Dmx like 2	5882.31	3591.45	0.610552	-0.711815	5.38e-08	8.97e-07	Yes
ENSG00000163947	ARHGEF3	Rho guanine nucleotide exchange factor 3	477.12	262.025	0.549181	-0.864647	5.44e-08	9.06e-07	Yes
ENSG00000167371	PRRT2	proline rich transmembrane protein 2	73.8999	191.569	2.59228	1.37422	5.54e-08	9.22e-07	No
ENSG00000130528	HRC	histidine rich calcium binding protein	42.4686	148.705	3.50154	1.80799	5.6e-08	9.31e-07	No
ENSG00000132153	DHX30	DEAH-box helicase 30	5141.05	6960.01	1.35381	0.437027	5.66e-08	9.4e-07	No
ENSG00000133069	TMCC2	transmembrane and coiled-coil domain family 2	400.027	672.712	1.68167	0.749892	5.66e-08	9.4e-07	No
ENSG00000170837	GPR27	G protein-coupled receptor 27	566.073	325.084	0.57428	-0.800174	5.72e-08	9.5e-07	No
ENSG00000080200	CRYBG3	crystallin beta-gamma domain containing 3	315.955	153.821	0.486845	-1.03847	5.73e-08	9.51e-07	No
ENSG00000118495	PLAGL1	PLAG1 like zinc finger 1	135.08	288.751	2.13762	1.096	5.78e-08	9.58e-07	Yes
ENSG00000180185	FAHD1	fumarylacetoacetate hydrolase domain containing 1	1088.11	704.116	0.6471	-0.627939	5.99e-08	9.92e-07	Yes
ENSG00000114850	SSR3	signal sequence receptor subunit 3	8569.92	6372.43	0.743581	-0.427438	5.99e-08	9.93e-07	No
ENSG00000019505	SYT13	synaptotagmin 13	290.763	136.755	0.470333	-1.08825	6.04e-08	1e-06	Yes
ENSG00000131153	GINS2	GINS complex subunit 2	3272	4486.41	1.37115	0.455389	6.14e-08	1.02e-06	Yes
ENSG00000185633	NDUFA4L2	NADH dehydrogenase (ubiquinone) 1 alpha subcomplex, 4-like 2	52.3943	5.52256	0.105404	-3.246	6.16e-08	1.02e-06	No
ENSG00000198538	ZNF28	zinc finger protein 28	1576.63	939.071	0.595621	-0.747533	6.19e-08	1.02e-06	No
ENSG00000168646	AXIN2	axin 2	3984.44	2890.58	0.725466	-0.463021	6.21e-08	1.03e-06	Yes
ENSG00000214357	NEURL1B	neuralized E3 ubiquitin protein ligase 1B	184.786	366.1	1.98121	0.986384	6.23e-08	1.03e-06	No
ENSG00000225099	ATP6V1E1P1		712.739	430.939	0.604623	-0.725891	6.29e-08	1.04e-06	No
ENSG00000154146	NRGN	neurogranin	158.783	402.839	2.53705	1.34315	6.34e-08	1.05e-06	Yes
ENSG00000156973	PDE6D	phosphodiesterase 6D	815.101	1237.43	1.51814	0.6023	6.38e-08	1.05e-06	No
ENSG00000145730	PAM	peptidylglycine alpha-amidating monooxygenase	3625.53	4954.81	1.36664	0.450638	6.44e-08	1.06e-06	Yes
ENSG00000031823	RANBP3	RAN binding protein 3	3642.19	4988.4	1.36962	0.453772	6.5e-08	1.07e-06	Yes
ENSG00000198816	ZNF358	zinc finger protein 358	864.718	1383.11	1.59949	0.677614	6.58e-08	1.08e-06	No
ENSG00000131759	RARA	retinoic acid receptor alpha	937.834	494.523	0.527304	-0.923294	6.58e-08	1.08e-06	Yes
ENSG00000124608	AARS2	alanyl-tRNA synthetase 2, mitochondrial	2625.68	1859.34	0.708139	-0.497897	6.7e-08	1.1e-06	No
ENSG00000138735	PDE5A	phosphodiesterase 5A	1046	538.459	0.51478	-0.957973	6.73e-08	1.11e-06	No
ENSG00000151014	NOCT	nocturnin	1006.61	646.44	0.642197	-0.638913	6.75e-08	1.11e-06	No
ENSG00000107077	KDM4C	lysine demethylase 4C	1070.41	693.942	0.648294	-0.625279	6.81e-08	1.12e-06	No
ENSG00000197724	PHF2	PHD finger protein 2	1051.89	1552.14	1.47558	0.561278	6.88e-08	1.13e-06	Yes
ENSG00000137411	VARS2	valyl-tRNA synthetase 2, mitochondrial	1305.86	1889.23	1.44673	0.532797	6.94e-08	1.14e-06	No
ENSG00000227115	LINC01630	long intergenic non-protein coding RNA 1630	60.3918	8.29504	0.137354	-2.86403	6.98e-08	1.14e-06	No
ENSG00000172818	OVOL1	ovo like transcriptional repressor 1	69.1014	11.516	0.166654	-2.58507	7.15e-08	1.17e-06	No
ENSG00000164733	CTSB	cathepsin B	9235.79	6895.88	0.746647	-0.421501	7.23e-08	1.18e-06	Yes
ENSG00000012232	EXTL3	exostosin like glycosyltransferase 3	4760.39	6433	1.35136	0.434412	7.25e-08	1.19e-06	No
ENSG00000115380	EFEMP1	EGF containing fibulin like extracellular matrix protein 1	383.72	199.411	0.519679	-0.944307	7.29e-08	1.19e-06	No
ENSG00000164932	CTHRC1	collagen triple helix repeat containing 1	621.469	365.615	0.588307	-0.765358	7.43e-08	1.21e-06	No
ENSG00000163104	SMARCAD1	SWI/SNF-related, matrix-associated actin-dependent regulator of chromatin, subfamily a, containing DEAD/H box 1	5759.37	4245.94	0.737222	-0.439829	7.44e-08	1.21e-06	Yes
ENSG00000090565	RAB11FIP3	RAB11 family interacting protein 3	1735.45	2842.18	1.63772	0.711691	7.46e-08	1.22e-06	No
ENSG00000245910	SNHG6		1888.26	1291.23	0.683819	-0.548314	7.51e-08	1.22e-06	No
ENSG00000172752	COL6A5	collagen type VI alpha 5	33.4141	0.92096	0.027562	-5.18117	7.57e-08	1.23e-06	No
ENSG00000178568	ERBB4	erb-b2 receptor tyrosine kinase 4	62.6488	8.29344	0.13238	-2.91724	7.57e-08	1.23e-06	No
ENSG00000149179	C11orf49	chromosome 11 open reading frame 49	602.198	1083.82	1.79978	0.847818	7.75e-08	1.26e-06	Yes
ENSG00000087116	ADAMTS2	ADAM metallopeptidase with thrombospondin type 1 motif 2	405.269	208.076	0.513427	-0.96177	7.78e-08	1.27e-06	Yes
ENSG00000114933	INO80D	INO80 complex subunit D	944.523	602.819	0.638225	-0.647863	7.84e-08	1.28e-06	Yes
ENSG00000072210	ALDH3A2	aldehyde dehydrogenase 3 family member A2	5864.67	4328.62	0.738085	-0.438141	7.85e-08	1.28e-06	Yes
ENSG00000169131	ZNF354A	zinc finger protein 354A	809.76	502.882	0.621026	-0.687273	7.85e-08	1.28e-06	No
ENSG00000168101	NUDT16L1	nudix hydrolase 16 like 1	1086.86	1595.92	1.46837	0.554218	8.02e-08	1.3e-06	Yes
ENSG00000100612	DHRS7	dehydrogenase/reductase 7	1586.03	1075.61	0.678177	-0.560267	8.05e-08	1.31e-06	No
ENSG00000167244	IGF2	insulin like growth factor 2	8330.47	6217.01	0.746298	-0.422177	8.19e-08	1.33e-06	No
ENSG00000138399	FASTKD1	FAST kinase domains 1	3409.21	2222.08	0.651788	-0.617526	8.2e-08	1.33e-06	No
ENSG00000173442	EHBP1L1	EH domain binding protein 1 like 1	133.388	285.004	2.13666	1.09535	8.23e-08	1.33e-06	Yes
ENSG00000137942	FNBP1L	formin binding protein 1 like	8398.98	6262.61	0.74564	-0.42345	8.25e-08	1.34e-06	Yes
ENSG00000126243	LRFN3	leucine rich repeat and fibronectin type III domain containing 3	420.064	695.265	1.65514	0.726954	8.47e-08	1.37e-06	Yes
ENSG00000139737	SLAIN1	SLAIN motif family member 1	373.57	631.849	1.69138	0.758202	8.51e-08	1.38e-06	No
ENSG00000146426	TIAM2	T-cell lymphoma invasion and metastasis 2	925.029	1512.98	1.6356	0.709823	8.8e-08	1.42e-06	Yes
ENSG00000119638	NEK9	NIMA related kinase 9	3579.69	4869.75	1.36039	0.444016	8.83e-08	1.43e-06	No
ENSG00000224124	POM121L10P		78.3534	15.6563	0.199817	-2.32325	8.86e-08	1.43e-06	No
ENSG00000197498	RPF2	ribosome production factor 2 homolog	3889.61	2828.26	0.727133	-0.459709	8.87e-08	1.43e-06	Yes
ENSG00000047621	C12orf4	chromosome 12 open reading frame 4	1505.68	1021	0.6781	-0.560429	8.88e-08	1.43e-06	Yes
ENSG00000136504	KAT7	lysine acetyltransferase 7	3243.01	2335.14	0.720053	-0.473825	9.05e-08	1.46e-06	No
ENSG00000008282	SYPL1	synaptophysin like 1	2832.09	2021.67	0.713844	-0.486319	9.09e-08	1.47e-06	Yes
ENSG00000204116	CHIC1	cysteine rich hydrophobic domain 1	915.135	582.479	0.636495	-0.651779	9.21e-08	1.48e-06	Yes
ENSG00000166535	A2ML1	alpha-2-macroglobulin like 1	88.6241	20.2675	0.228691	-2.12853	9.45e-08	1.52e-06	No
ENSG00000266709			99.3002	25.3272	0.255057	-1.97111	9.56e-08	1.54e-06	No
ENSG00000164877	MICALL2	MICAL like 2	244.514	447.088	1.82848	0.870641	9.59e-08	1.54e-06	No
ENSG00000185022	MAFF	MAF bZIP transcription factor F	195.626	78.288	0.400193	-1.32123	9.67e-08	1.56e-06	Yes
ENSG00000173404	INSM1	INSM transcriptional repressor 1	100.166	239.863	2.39466	1.25982	9.73e-08	1.56e-06	No
ENSG00000197150	ABCB8	ATP binding cassette subfamily B member 8	2248.64	1507.83	0.670553	-0.576576	9.77e-08	1.57e-06	No
ENSG00000198841	KTI12	KTI12 chromatin associated homolog	864.385	525.825	0.608323	-0.717091	9.82e-08	1.58e-06	No
ENSG00000140931	CMTM3	CKLF like MARVEL transmembrane domain containing 3	2455.17	3471.22	1.41384	0.499619	9.92e-08	1.59e-06	Yes
ENSG00000102575	ACP5	acid phosphatase 5, tartrate resistant	41.2966	2.76448	0.0669421	-3.90094	1.01e-07	1.62e-06	No
ENSG00000005801	ZNF195	zinc finger protein 195	3040.77	2184.66	0.718456	-0.477029	1.02e-07	1.63e-06	No
ENSG00000132388	UBE2G1	ubiquitin conjugating enzyme E2 G1	6830.84	5079.03	0.743543	-0.427511	1.02e-07	1.64e-06	No
ENSG00000175727	MLXIP	MLX interacting protein	2291.01	3177.05	1.38674	0.471702	1.03e-07	1.64e-06	No
ENSG00000159251	ACTC1	actin, alpha, cardiac muscle 1	14657.5	10082.6	0.687879	-0.539773	1.04e-07	1.66e-06	No
ENSG00000023171	GRAMD1B	GRAM domain containing 1B	418.602	691.638	1.65226	0.724438	1.04e-07	1.67e-06	Yes
ENSG00000118689	FOXO3	forkhead box O3	807.18	503.816	0.624168	-0.679993	1.05e-07	1.67e-06	Yes
ENSG00000251675			100.861	26.2337	0.260097	-1.94288	1.05e-07	1.67e-06	No
ENSG00000169902	TPST1	tyrosylprotein sulfotransferase 1	835.806	1254.29	1.50069	0.585628	1.05e-07	1.67e-06	No
ENSG00000003400	CASP10	caspase 10	792.631	493.172	0.622195	-0.684561	1.05e-07	1.68e-06	No
ENSG00000140948	ZCCHC14	zinc finger CCHC-type containing 14	1473.7	2107.72	1.43022	0.516236	1.06e-07	1.69e-06	Yes
ENSG00000136859	ANGPTL2	angiopoietin like 2	650.562	1283.62	1.97309	0.980456	1.06e-07	1.7e-06	Yes
ENSG00000106723	SPIN1	spindlin 1	7020.12	5227.78	0.744685	-0.425297	1.08e-07	1.72e-06	Yes
ENSG00000118705	RPN2	ribophorin II	15387.3	20284.1	1.31823	0.398605	1.08e-07	1.72e-06	No
ENSG00000261088	NA	NA	351.982	169.404	0.481286	-1.05503	1.08e-07	1.72e-06	No
ENSG00000137166	FOXP4	forkhead box P4	1338.88	2490.83	1.86039	0.895602	1.08e-07	1.72e-06	No
ENSG00000179832	MROH1	maestro heat like repeat family member 1	276.942	120.172	0.433923	-1.20449	1.08e-07	1.72e-06	No
ENSG00000164050	PLXNB1	plexin B1	2774.7	4303.61	1.55102	0.633217	1.09e-07	1.73e-06	No
ENSG00000107854	TNKS2	tankyrase 2	4948.66	3645.37	0.736639	-0.440971	1.09e-07	1.73e-06	No
ENSG00000135469	COQ10A	coenzyme Q10A	762.723	471.543	0.618236	-0.693771	1.1e-07	1.75e-06	Yes
ENSG00000250722	SEPP1	selenoprotein P, plasma, 1	367.029	189.735	0.51695	-0.951905	1.11e-07	1.76e-06	No
ENSG00000126218	F10	coagulation factor X	40.3325	129.83	3.21899	1.68661	1.11e-07	1.76e-06	No
ENSG00000134058	CDK7	cyclin-dependent kinase 7	1766.75	1221.74	0.691519	-0.532159	1.13e-07	1.79e-06	Yes
ENSG00000226666	HSPA9P1		2917.33	2092.93	0.717414	-0.479122	1.13e-07	1.8e-06	No
ENSG00000164620	RELL2	RELT like 2	156.915	56.1561	0.357877	-1.48247	1.16e-07	1.83e-06	Yes
ENSG00000134259	NGF	nerve growth factor	85.3647	18.8741	0.221099	-2.17723	1.16e-07	1.83e-06	Yes
ENSG00000107831	FGF8	fibroblast growth factor 8	472.037	263.423	0.558057	-0.841517	1.16e-07	1.84e-06	No
ENSG00000148516	ZEB1	zinc finger E-box binding homeobox 1	372.123	626.294	1.68303	0.751059	1.17e-07	1.85e-06	No
ENSG00000171148	TADA3	transcriptional adaptor 3	2234.91	3110.78	1.3919	0.47706	1.18e-07	1.86e-06	No
ENSG00000151468	CCDC3	coiled-coil domain containing 3	131.728	284.066	2.15645	1.10866	1.18e-07	1.86e-06	No
ENSG00000213853	EMP2	epithelial membrane protein 2	1099.1	1606.04	1.46123	0.547184	1.19e-07	1.89e-06	Yes
ENSG00000156299	TIAM1	T-cell lymphoma invasion and metastasis 1	2372.38	1681.25	0.708677	-0.496801	1.2e-07	1.9e-06	Yes
ENSG00000205352	PRR13	proline rich 13	2034.5	1424.66	0.700251	-0.514055	1.22e-07	1.92e-06	No
ENSG00000143321	HDGF	hepatoma-derived growth factor	12625.6	17022	1.34821	0.431044	1.22e-07	1.93e-06	No
ENSG00000204128	C2orf72	chromosome 2 open reading frame 72	173.414	66.3027	0.382338	-1.38708	1.23e-07	1.93e-06	No
ENSG00000092964	DPYSL2	dihydropyrimidinase like 2	4883.4	6567.17	1.34479	0.427386	1.23e-07	1.94e-06	No
ENSG00000168610	STAT3	signal transducer and activator of transcription 3	7682.98	5744	0.747627	-0.41961	1.24e-07	1.94e-06	Yes
ENSG00000102195	GPR50	G protein-coupled receptor 50	474.677	265.711	0.559771	-0.837092	1.25e-07	1.96e-06	No
ENSG00000128656	CHN1	chimerin 1	1583.73	2242.94	1.41623	0.502058	1.25e-07	1.96e-06	No
ENSG00000157064	NMNAT2	nicotinamide nucleotide adenylyltransferase 2	151.005	430.631	2.85178	1.51186	1.25e-07	1.97e-06	Yes
ENSG00000198576	ARC	activity-regulated cytoskeleton-associated protein	450.439	249.063	0.552934	-0.854821	1.26e-07	1.98e-06	No
ENSG00000141503	MINK1	misshapen like kinase 1	2236.03	3100.62	1.38667	0.471622	1.27e-07	1.99e-06	Yes
ENSG00000135083	CCNJL	cyclin J like	624.301	967.443	1.54964	0.631936	1.28e-07	2.01e-06	No
ENSG00000149639	SOGA1	suppressor of glucose, autophagy associated 1	3171.97	4325.62	1.3637	0.44753	1.28e-07	2.01e-06	No
ENSG00000258890	CEP95	centrosomal protein 95	2096.29	1474.07	0.703178	-0.508038	1.29e-07	2.02e-06	No
ENSG00000137269	LRRC1	leucine rich repeat containing 1	813.298	508.858	0.625672	-0.676521	1.3e-07	2.04e-06	Yes
ENSG00000198763	MT-ND2	MTND2	130772	100199	0.766214	-0.384181	1.3e-07	2.04e-06	No
ENSG00000172059	KLF11	Kruppel like factor 11	1042.72	680.613	0.652727	-0.615448	1.31e-07	2.05e-06	No
ENSG00000104369	JPH1	junctophilin 1	849.14	505.528	0.595342	-0.74821	1.31e-07	2.05e-06	No
ENSG00000147614	ATP6V0D2	ATPase H+ transporting V0 subunit d2	42.9507	0.919358	0.021405	-5.54591	1.32e-07	2.06e-06	No
ENSG00000180673	EXOC5P1		858.441	543.909	0.633601	-0.658353	1.32e-07	2.06e-06	No
ENSG00000135211	TMEM60	transmembrane protein 60	922.306	489.619	0.530864	-0.913586	1.32e-07	2.07e-06	Yes
ENSG00000205339	IPO7	importin 7	12433.9	9388.16	0.755046	-0.405364	1.35e-07	2.1e-06	Yes
ENSG00000232801	SDCBPP3		420.837	222.938	0.529749	-0.916619	1.36e-07	2.12e-06	No
ENSG00000113719	ERGIC1	endoplasmic reticulum-golgi intermediate compartment 1	3847.79	5212.08	1.35457	0.437831	1.36e-07	2.12e-06	No
ENSG00000249550	LINC01234	long intergenic non-protein coding RNA 1234	34.6082	118.371	3.42033	1.77413	1.36e-07	2.12e-06	No
ENSG00000149136	SSRP1	structure specific recognition protein 1	14688.2	19336.9	1.31649	0.396695	1.38e-07	2.15e-06	No
ENSG00000182575	NXPH3	neurexophilin 3	100.686	230.68	2.29109	1.19603	1.41e-07	2.19e-06	No
ENSG00000175221	MED16	mediator complex subunit 16	2819.86	4094.62	1.45207	0.538108	1.41e-07	2.2e-06	No
ENSG00000165424	ZCCHC24	zinc finger CCHC-type containing 24	915.573	1357.98	1.48321	0.56872	1.42e-07	2.2e-06	Yes
ENSG00000184634	MED12	mediator complex subunit 12	2851.59	3902	1.36836	0.452449	1.43e-07	2.23e-06	No
ENSG00000087460	GNAS	GNAS complex locus	34112.7	44621	1.30805	0.387414	1.44e-07	2.23e-06	No
ENSG00000105223	PLD3	phospholipase D family member 3	8333.94	13440.1	1.6127	0.689476	1.49e-07	2.32e-06	Yes
ENSG00000196365	LONP1	lon peptidase 1, mitochondrial	10106.5	7208.47	0.713248	-0.487524	1.52e-07	2.37e-06	Yes
ENSG00000135047	CTSL	cathepsin L	3554.5	2585.99	0.727526	-0.45893	1.53e-07	2.38e-06	No
ENSG00000196557	CACNA1H	calcium voltage-gated channel subunit alpha1 H	306.933	663.429	2.16148	1.11202	1.54e-07	2.38e-06	No
ENSG00000231698			208.674	87.9332	0.421391	-1.24677	1.55e-07	2.41e-06	No
ENSG00000137877	SPTBN5	spectrin beta, non-erythrocytic 5	65.037	172.211	2.6479	1.40485	1.55e-07	2.41e-06	No
ENSG00000099998	GGT5	gamma-glutamyltransferase 5	265.675	124.347	0.468043	-1.09529	1.56e-07	2.42e-06	No
ENSG00000140157	NIPA2	non imprinted in Prader-Willi/Angelman syndrome 2	3386.28	2461.29	0.726842	-0.460285	1.57e-07	2.43e-06	No
ENSG00000158859	ADAMTS4	ADAM metallopeptidase with thrombospondin type 1 motif 4	89.6811	211.787	2.36156	1.23974	1.63e-07	2.52e-06	No
ENSG00000154079	SDHAF4	succinate dehydrogenase complex assembly factor 4	237.191	431.877	1.8208	0.864575	1.64e-07	2.53e-06	No
ENSG00000168275	COA6	cytochrome c oxidase assembly factor 6	912.358	585.721	0.641986	-0.639387	1.64e-07	2.54e-06	No
ENSG00000176749	CDK5R1	cyclin-dependent kinase 5 regulatory subunit 1	279.84	494.033	1.76541	0.820004	1.65e-07	2.55e-06	No
ENSG00000198786	MT-ND5	NADH dehydrogenase, subunit 5 (complex I)	95654.3	73434.8	0.76771	-0.381366	1.66e-07	2.56e-06	No
ENSG00000177030	DEAF1	DEAF1, transcription factor	1233.55	1772.73	1.43709	0.523155	1.66e-07	2.57e-06	No
ENSG00000128791	TWSG1	twisted gastrulation BMP signaling modulator 1	862.731	1339.62	1.55277	0.63484	1.67e-07	2.58e-06	Yes
ENSG00000138413	IDH1	isocitrate dehydrogenase (NADP(+)) 1, cytosolic	14692.2	11150.1	0.758913	-0.397994	1.69e-07	2.61e-06	Yes
ENSG00000251562	MALAT1	metastasis associated lung adenocarcinoma transcript 1 (non-protein coding)	7818.37	4378.01	0.559964	-0.836593	1.7e-07	2.63e-06	No
ENSG00000136068	FLNB	filamin B	11879	8902.83	0.749457	-0.416082	1.71e-07	2.63e-06	Yes
ENSG00000198482	ZNF808	zinc finger protein 808	628.405	309.481	0.492487	-1.02184	1.72e-07	2.65e-06	No
ENSG00000237515	SHISA9	shisa family member 9	361.239	189.28	0.523975	-0.93243	1.73e-07	2.66e-06	Yes
ENSG00000160145	KALRN	kalirin, RhoGEF kinase	363.858	611.075	1.67943	0.747976	1.74e-07	2.68e-06	Yes
ENSG00000165458	INPPL1	inositol polyphosphate phosphatase like 1	6514.34	8658.2	1.3291	0.410448	1.75e-07	2.69e-06	No
ENSG00000121057	AKAP1	A-kinase anchoring protein 1	3708.23	2709.16	0.730582	-0.452883	1.75e-07	2.7e-06	Yes
ENSG00000079931	MOXD1	monooxygenase DBH like 1	13.393	72.7478	5.43176	2.44142	1.76e-07	2.7e-06	No
[truncated: 28,709 more rows]

## Sheet: S3B
gene.symbol	id	gene.names	FLCN_KO_rescue_no_DOX	FLCN_KO_rescue_with_DOX	foldChange	log2FoldChange	pval	padj	names	median_pre	median_post	log2FC	fdr	direction	color	pch	labels
DNMT3L	ENSG00000142182	DNA (cytosine-5-)-methyltransferase 3-like	6272.22	165.79	0.0264325	-5.24154	1e-100	0	DNA (cytosine-5-)-methyltransferase 3-like	584.729	1.72434	7.74818	3.96e-25	Higher in Pre-EPI	red	15	DNMT3L
LCP1	ENSG00000136167	lymphocyte cytosolic protein 1	4976.78	474.213	0.095285	-3.39161	1e-100	2.45e-246	lymphocyte cytosolic protein 1	20.1502	0	4.4026	9.06e-22	Higher in Pre-EPI	red	15
FABP3	ENSG00000121769	fatty acid binding protein 3	2626.97	227.495	0.0865996	-3.5295	1e-100	1.61e-195	fatty acid binding protein 3	159.495	32.8857	2.24378	3.83e-23	Higher in Pre-EPI	red	15
HMOX1	ENSG00000100292	heme oxygenase 1	2200.47	374.8	0.170327	-2.55362	1e-100	3.88e-111	heme oxygenase 1	145.064	1.59624	5.81403	1.19e-22	Higher in Pre-EPI	red	15
ARRB1	ENSG00000137486	arrestin beta 1	5683.45	1299.97	0.228729	-2.12829	1e-100	1.52e-121	arrestin beta 1	42.7824	1.70557	4.01635	1.06e-09	Higher in Pre-EPI	red	15
KHDC3L	ENSG00000203908	KH domain containing 3 like, subcortical maternal complex member	1033.13	145.516	0.14085	-2.82777	1.86e-82	7.15e-80	KH domain containing 3 like, subcortical maternal complex member	2997.77	563.48	2.40938	2.26e-05	Higher in Pre-EPI	red	15
UPP1	ENSG00000183696	uridine phosphorylase 1	4111.09	1023.06	0.248853	-2.00664	1e-100	1.15e-98	uridine phosphorylase 1	38.7743	7.16519	2.28428	8.08e-17	Higher in Pre-EPI	red	15
RPP25	ENSG00000178718	ribonuclease P/MRP subunit p25	2993.34	801.736	0.26784	-1.90055	7.73e-82	2.89e-79	ribonuclease P/MRP subunit p25	32.2692	2.72714	3.15805	7.22e-11	Higher in Pre-EPI	red	15
MRS2	ENSG00000124532	MRS2, magnesium transporter	8758.34	2860.42	0.326594	-1.61443	5.62e-85	2.3e-82	MRS2, magnesium transporter	81.4708	30.3155	1.39701	1.03e-08	Higher in Pre-EPI	red	15
TUBB2A	ENSG00000137267	tubulin beta 2A class IIa	14139.7	4462.22	0.315581	-1.66392	3.62e-80	1.32e-77	tubulin beta 2A class IIa	91.6283	28.1864	1.66616	5.97e-11	Higher in Pre-EPI	red	15
GPRC5A	ENSG00000013588	G protein-coupled receptor class C group 5 member A	509.148	77.7995	0.152803	-2.71025	1.66e-45	2.27e-43	G protein-coupled receptor class C group 5 member A	30.6621	0	4.98469	1.77e-25	Higher in Pre-EPI	red	15
NEAT1	ENSG00000245532	nuclear paraspeckle assembly transcript 1 (non-protein coding)	2963.16	896.52	0.302556	-1.72473	1.84e-69	5.04e-67	nuclear paraspeckle assembly transcript 1 (non-protein coding)	52.2943	0	5.73591	8.52e-22	Higher in Pre-EPI	red	15
VAT1	ENSG00000108828	vesicle amine transport 1	35733.4	13250.2	0.370806	-1.43126	2.96e-79	1.02e-76	vesicle amine transport 1	87.2978	33.3842	1.36063	1.62e-14	Higher in Pre-EPI	red	15
WARS	ENSG00000140105	tryptophanyl-tRNA synthetase	14359.2	5231.52	0.364332	-1.45667	5.88e-76	1.86e-73	tryptophanyl-tRNA synthetase	181.275	70.7735	1.34459	6.48e-15	Higher in Pre-EPI	red	15
DPP4	ENSG00000197635	dipeptidyl peptidase 4	996.912	236.254	0.236986	-2.07713	1.83e-51	3.13e-49	dipeptidyl peptidase 4	149.515	0	7.23376	4.18e-27	Higher in Pre-EPI	red	15
KLF9	ENSG00000119138	Kruppel like factor 9	529.274	94.404	0.178365	-2.4871	6.27e-42	7.86e-40	Kruppel like factor 9	38.3997	0.447824	4.76622	9.82e-19	Higher in Pre-EPI	red	15
NLRP7	ENSG00000167634	NLR family pyrin domain containing 7	1081.68	182.872	0.169064	-2.56436	1.06e-38	1.21e-36	NLR family pyrin domain containing 7	4246.09	2.88882	10.0929	3.38e-25	Higher in Pre-EPI	red	15
CABLES1	ENSG00000134508	Cdk5 and Abl enzyme substrate 1	1532.38	443.811	0.289622	-1.78776	3.76e-53	6.84e-51	Cdk5 and Abl enzyme substrate 1	36.5378	0	5.23027	1.09e-23	Higher in Pre-EPI	red	15
CD53	ENSG00000143119	CD53 molecule	166.879	12.4402	0.0745461	-3.74572	1.37e-25	9.34e-24	CD53 molecule	252.224	0	7.98427	5.67e-28	Higher in Pre-EPI	red	15
HERC5	ENSG00000138646	HECT and RLD domain containing E3 ubiquitin protein ligase 5	2730.21	871.271	0.319122	-1.64782	1.12e-51	1.95e-49	HECT and RLD domain containing E3 ubiquitin protein ligase 5	20.9986	0.5028	3.87169	2.61e-08	Higher in Pre-EPI	red	15
KLF4	ENSG00000136826	Kruppel like factor 4	420.24	81.0621	0.192895	-2.37411	1.31e-32	1.24e-30	Kruppel like factor 4	846.971	6.0535	6.90953	4.72e-23	Higher in Pre-EPI	red	15	KLF4
STOM	ENSG00000148175	stomatin	3344.14	1246.59	0.372769	-1.42365	3.34e-52	5.93e-50	stomatin	1037.16	27.2406	5.20011	3.96e-25	Higher in Pre-EPI	red	15
ZNF675	ENSG00000197372	zinc finger protein 675	1973.38	620.903	0.31464	-1.66823	3.12e-44	4.18e-42	zinc finger protein 675	92.3031	28.8831	1.6426	1.7e-14	Higher in Pre-EPI	red	15
DUSP5	ENSG00000138166	dual specificity phosphatase 5	1268.05	397.414	0.313405	-1.6739	9.2e-43	1.18e-40	dual specificity phosphatase 5	108.502	0.885425	5.85992	2.61e-23	Higher in Pre-EPI	red	15
ASAH1	ENSG00000104763	N-acylsphingosine amidohydrolase (acid ceramidase) 1	3849.14	1493.81	0.388089	-1.36554	4.81e-51	8.16e-49	N-acylsphingosine amidohydrolase (acid ceramidase) 1	89.8368	27.7568	1.65937	6.66e-10	Higher in Pre-EPI	red	15
GDF15	ENSG00000130513	growth differentiation factor 15	762.975	218.235	0.286032	-1.80575	1.58e-34	1.58e-32	growth differentiation factor 15	25.2803	0	4.71591	1.82e-26	Higher in Pre-EPI	red	15
VENTX	ENSG00000151650	VENT homeobox	373.34	81.9558	0.219521	-2.18757	1.73e-26	1.22e-24	VENT homeobox	70.9074	18.7148	1.86686	2.9e-05	Higher in Pre-EPI	red	15
DPPA3	ENSG00000187569	developmental pluripotency associated 3	100.648	7.82896	0.0777858	-3.68435	5.55e-16	2.07e-14	developmental pluripotency associated 3	1121.31	35.2436	4.9526	3.96e-25	Higher in Pre-EPI	red	15	DPPA3
GLB1L3	ENSG00000166105	galactosidase beta 1 like 3	661.982	219.651	0.331808	-1.59158	9.97e-26	6.85e-24	galactosidase beta 1 like 3	103.799	20.8276	2.26341	4.26e-11	Higher in Pre-EPI	red	15
DPPA2	ENSG00000163530	developmental pluripotency associated 2	437.812	135.822	0.310228	-1.6886	1.24e-20	6.3e-19	developmental pluripotency associated 2	582.054	61.9986	3.21024	5.3e-25	Higher in Pre-EPI	red	15	DPPA2
ANKDD1B	ENSG00000189045	ankyrin repeat and death domain containing 1B	114.117	18.4224	0.161434	-2.63099	2.58e-12	7.12e-11	ankyrin repeat and death domain containing 1B	35.1046	0	5.17411	1.19e-26	Higher in Pre-EPI	red	15
NR5A2	ENSG00000116833	nuclear receptor subfamily 5 group A member 2	409.241	138.171	0.337628	-1.56649	1.27e-17	5.4e-16	nuclear receptor subfamily 5 group A member 2	39.3623	5.9703	2.53371	3.53e-09	Higher in Pre-EPI	red	15
TBX3	ENSG00000135111	T-box 3	584.287	221.546	0.379174	-1.39907	2.66e-19	1.26e-17	T-box 3	28.362	0	4.87588	2.19e-19	Higher in Pre-EPI	red	15	TBX3
TFCP2L1	ENSG00000115112	transcription factor CP2-like 1	428.451	160.694	0.375058	-1.41482	1.21e-15	4.4e-14	transcription factor CP2-like 1	98.5598	0	6.63749	1.69e-27	Higher in Pre-EPI	red	15	TFCP2L1
TMEM144	ENSG00000164124	transmembrane protein 144	329.32	114.675	0.348216	-1.52194	3.57e-14	1.15e-12	transmembrane protein 144	22.736	0	4.569	5.26e-17	Higher in Pre-EPI	red	15
HNF4A	ENSG00000101076	hepatocyte nuclear factor 4 alpha	34.7232	5.06768	0.145945	-2.7765	7.48e-05	0.000716013	hepatocyte nuclear factor 4 alpha	41.3254	0	5.40345	9.98e-26	Higher in Pre-EPI	red	15
SMPDL3A	ENSG00000172594	sphingomyelin phosphodiesterase acid like 3A	191.485	71.372	0.37273	-1.4238	1.82e-08	3.22e-07	sphingomyelin phosphodiesterase acid like 3A	120.832	0.340887	6.50556	2.75e-24	Higher in Pre-EPI	red	15
FMO5	ENSG00000131781	flavin containing monooxygenase 5	157.282	59.8448	0.380494	-1.39405	4.33e-07	6.33e-06	flavin containing monooxygenase 5	25.8512	0	4.74691	1.31e-16	Higher in Pre-EPI	red	15
ATP6V0A4	ENSG00000105929	ATPase H+ transporting V0 subunit a4	96.3695	34.5144	0.358146	-1.48138	2.69e-05	0.000284805	ATPase H+ transporting V0 subunit a4	21.6596	0	4.50205	6.36e-21	Higher in Pre-EPI	red	15
APOBEC3H	ENSG00000100298	apolipoprotein B mRNA editing enzyme catalytic subunit 3H	22.99	4.6064	0.200365	-2.3193	0.0044258	0.0258576	apolipoprotein B mRNA editing enzyme catalytic subunit 3H	57.3466	0	5.86658	6.87e-27	Higher in Pre-EPI	red	15

## Sheet: S3C
id	4iLA	5iLA	t2iL	Elf.2iLif.FLCN.KO	Elf.FLCN.KO.rescue.Dox-	Elf.KO.FLCN.TeSR.7d	Elf.FLCN.KO.rescue.Dox+	Elf.2iLif	Elf.TeSR.7d	Primed	LBP9_targets
HERVK9-int_dup2	1.41094	2.05446	1.99914	2.47583	2.96604	2.13599	0.987554	1.40801	0.811349	0.7615	Yes
AluY_dup102	35.8817	26.8327	2.83104	21.9491	23.4883	47.0751	3.66775	8.54067	6.8184	4.01407	Yes
LTR5_Hs_dup1	14.5011	16.2967	13.5826	8.43776	17.9884	18.885	1.6769	3.13096	1.73913	0.27815	Yes
(GGGTG)n_dup4	4.02739	4.93219	1.22702	1.90688	1.41639	1.17731	0.682734	0.592845	0.458605	0.86306	Yes
AluSx1_dup158	2.18039	2.76514	1.40276	1.54875	1.36774	1.20634	0.224144	0.722529	0.78912	0.534416	Yes
L2a_dup149	47.154	33.8594	4.04412	27.5224	30.3324	56.6396	4.05441	10.2822	9.0573	5.53941	Yes
HERVH-int	204.957	188.515	179.89	34.5533	38.5963	147.289	3.72063	22.9913	75.4236	81.1532	Yes
L2_dup111	4.08481	5.46468	4.61898	2.14818	2.83667	2.66443	0.768854	1.3339	0.968226	0.724614	Yes
AT_rich_dup217	3.05419	3.93966	0.835788	0.919218	0.558134	1.55745	0.0867026	0.333475	0.248889	0.138092	Yes
AluSg_dup122	4.64455	6.04551	6.00198	2.39402	2.94823	2.82147	0.862944	1.13011	1.23424	0.910433	Yes
FLAM_A_dup41	12.7626	13.656	5.00529	2.92521	2.32645	3.62317	0.519827	1.20422	0.775455	0.626478	Yes
LTR5_Hs_dup2	4.50493	4.12636	3.91933	14.8084	23.2906	26.1227	3.06453	6.00255	5.76217	1.49991	Yes
LTR5_Hs_dup3	3.21922	4.31589	3.88902	18.1088	22.1784	28.5654	4.27292	8.11456	7.35371	0.799621	Yes
FRAM_dup57	2.2337	0.897319	3.56429	0.726879	0.592245	0.446312	0.085925	0.148211	0.0816267	0.105231	Yes
Ricksha_c_dup4	1.6784	1.95611	2.55504	4.75146	10.757	7.93256	0.950229	1.35243	0.57813	0.0600469	Yes
LTR7Y_dup1	19.9678	23.7643	18.73	4.3711	2.96531	13.7831	0.62247	1.16716	4.44921	1.48023	Yes
AluJr_dup506	33.0227	33.0144	14.0984	7.8871	5.46712	10.7831	1.70392	2.42696	1.86922	1.31284	No
AluSx_dup1741	3.01588	3.54872	1.11198	0.90368	0.601476	0.520644	0.250971	0.20379	0.201881	0.273531	Yes
L1MB3_dup183	3.28029	4.60138	1.68591	1.05669	0.667122	0.867599	0	0.389054	0.284237	0.0596363	Yes
MIR3_dup1055	4.61246	4.30038	5.36597	1.06062	1.10969	1.23526	0.398326	0.629897	0.695104	0.943787	No
AluSx1_dup1455	2.76962	3.52855	2.51713	0.270416	0.300084	1.11567	0.0861194	0.129685	0.463889	0.706793	Yes
(TTAGGC)n	3.24029	3.04385	1.92098	3.38443	2.82609	3.1354	1.67729	1.77853	1.34557	1.40314	Yes
L2a_dup2131	1.45338	1.81198	0.400773	1.27853	1.28898	10.0397	0.157075	0.555792	6.00267	0.542201	Yes
(TCTG)n_dup6	1.55147	1.00683	0.50896	1.39476	1.43012	0.789105	0.260497	0.389054	0.138474	0.0505332	Yes
AluSx1_dup1873	0.706223	0.539971	0.879885	1.09641	1.38947	0.504208	0.190512	0.092632	0.12408	0.0214526	Yes
MER58A_dup171	1.33241	1.73938	2.45962	1.06278	0.956094	1.15213	0.303653	0.500213	0.331245	0.377522	Yes
(TG)n_dup757	7.36277	5.93246	9.91296	0.622842	0.531868	0.91301	0.0519049	0.0741056	0.168538	0.0314149	Yes
HERVH-int_dup49	9.21519	10.8778	16.7736	7.44303	8.43831	18.6035	0.581257	3.74233	6.22459	6.46576	Yes
AluSg_dup1019	0.631108	0.625808	0.175957	1.0262	2.20173	3.13961	0.0342145	0.092632	0.0927411	0.0715654	Yes
(TG)n_dup814	8.66387	8.50691	3.93197	2.91184	3.15706	1.7019	1.2741	1.31537	1.06753	2.34866	Yes
CT-rich_dup244	7.68625	6.49219	4.07248	1.73538	2.05129	1.85857	0.648909	0.426107	0.674333	1.06717	Yes
LTR7_dup22	35.9385	42.5489	21.3459	37.9438	44.4782	193.447	4.99512	23.8991	87.7642	16.6251	Yes
LTR34_dup4	2.28766	2.46359	0.85072	0.400412	0.403189	1.21455	0.130637	0.148211	0.342359	0.267626	Yes
L1PA15_dup44	1.23716	1.62937	0.246123	0.563253	1.72171	1.36327	0.113335	0.0555792	0.0535676	0.0146819	Yes
MIRb_dup7239	5.34442	5.4919	10.3633	2.79443	2.81306	5.72208	0.466367	1.79706	1.39148	0.468689	Yes
L1PA15_dup47	2.72962	4.19226	0.479213	3.22788	5.98204	8.4571	0.0863138	0.852214	0.0222288	0.0233143	No
AT_rich_dup2306	1.87079	2.26574	1.29021	0.523722	1.22791	0.570164	0.509329	0.222317	0.112419	0.647146	Yes
L3_dup988	14.5062	14.6473	6.65702	20.176	27.5701	7.56854	6.31218	8.22572	3.70673	4.51459	Yes
C-rich_dup322	1.79906	2.98371	0.76374	1.15404	0.796494	1.99955	0.647159	0.518739	1.05896	0.315772	Yes
LTR5_Hs_dup18	0.969585	0.889248	1.05862	1.43134	2.33172	2.24378	0.181376	0.46316	0.538956	0.267807	Yes
LTR12C_dup30	0.982029	0.557164	0.599136	2.06382	1.98499	1.44192	0.640549	0.20379	0.305736	0.134527	Yes
MIRb_dup9586	3.50304	4.64549	0.669985	1.3332	1.90161	0.537186	0.111586	0.111158	0.107135	0.170507	Yes
(CA)n_dup1190	11.7708	9.92082	5.6493	8.97289	8.76728	5.2264	6.28322	4.50191	2.71209	6.1641	Yes
LTR5_Hs_dup19	6.17056	6.64756	5.64045	8.4891	12.2205	17.8979	0.451398	2.05643	2.02974	0.645348	Yes
HERVH-int_dup120	20.8226	20.4074	19.5471	14.8369	21.2755	28.9079	2.43525	9.74488	15.3459	3.55116	Yes
MamRep564_dup37	1.86344	2.72873	0.356592	0.321549	1.11239	0.227212	0.0427681	0.111158	0.0470082	0.0951936	Yes
HERVH-int_dup163	16.5477	23.5341	11.3747	17.4392	29.6175	36.1632	3.36274	10.5415	20.5436	8.43808	Yes
HERVH-int_dup166	38.1602	49.5129	25.224	63.7938	103.445	142.982	16.1597	29.7534	53.3374	16.2056	Yes
HERVH-int_dup168	168.029	212.122	116.197	270.438	502.177	497.045	83.3268	104.007	179.518	34.4308	Yes
LTR7Y_dup4	2.09527	2.1803	4.17168	12.2631	8.87108	44.8505	0.657462	3.89054	9.51171	0.631387	Yes
LTR7_dup70	16.9421	23.3914	11.6374	46.8996	70.4761	109.744	10.9467	14.6173	31.3961	4.11287	Yes
AluSg7_dup353	2.99968	4.29627	4.41807	2.95039	3.08353	4.84146	1.38219	1.59327	2.15601	1.44768	Yes
SVA_D_dup61	8.91099	11.205	5.48886	0.718814	0.553558	0.85954	0.277021	0.25937	0.192042	0.0404644	Yes
HERVH-int_dup215	11.3735	7.72769	44.9037	1.09543	1.33759	5.93275	0.0520993	0.629897	2.43678	3.13643	Yes
HUERS-P3-int_dup18	0.524359	0.536755	0.840083	0.945375	1.56149	0.483399	0.311818	0.314949	0.178377	1.72557	Yes
HUERS-P3-int_dup19	1.08793	1.00561	1.83531	0.624809	1.19507	0.28495	0.0606529	0.20379	0.069237	0.0215982	Yes
L1PBa1_dup11	0.967751	1.13211	0.905771	1.22405	1.38482	1.10719	0.569399	0.481686	0.601817	0.0634537	Yes
AluY_dup5635	14.051	18.1014	1.45433	9.19394	11.2145	13.3615	3.69147	4.18697	3.47807	2.26448	Yes
L1PA6_dup267	1.15613	1.57088	0.905571	2.39756	2.30345	1.96657	1.20334	0.555792	1.1712	0.0256701	Yes
SVA_C_dup18	5.81675	7.60706	4.21315	2.08977	2.43479	2.51176	1.75485	1.31537	1.42665	1.83897	Yes
HERVK-int_dup14	1.83581	1.75218	1.91763	5.77825	13.4886	10.3658	0.243195	1.72295	1.40861	0.10244	Yes
HERVK-int_dup17	1.65041	1.48957	2.49123	6.33737	11.6173	12.1773	1.23775	3.18654	3.40391	0.322103	Yes
L1MEb_dup87	0.617956	0.743318	0.992135	1.93441	1.33751	5.58979	0.0342145	0.685477	1.98528	0.00839731	Yes
LTR12C_dup107	1.48041	2.84763	0.649493	2.46914	2.49251	3.26431	1.30443	1.11158	1.36342	0.533027	Yes
AT_rich_dup15910	2.55253	2.50286	2.05533	1.99262	2.20239	1.91284	1.40202	1.24127	1.15116	1.33969	Yes
HERVK11-int_dup24	2.26938	1.9411	1.44038	1.95506	2.17081	4.2213	0.591366	0.481686	0.95857	0.742583	Yes
LTR8_dup208	0.389435	0.447331	1.16521	0.198239	0.0886446	1.52869	0	0.0370528	0.124809	0.0055982	Yes
L1MB5_dup5	144.584	110.603	13.1789	68.0197	75.0145	141.973	12.1226	23.3988	24.6067	25.4954	Yes
MER102a_dup170	23.0132	24.127	16.487	12.341	10.2874	13.4186	7.12147	6.48424	5.44823	9.3586	Yes
MLT2A2_dup289	6.45339	7.31122	4.96753	0.770931	1.38286	1.22304	0.72803	0.444634	0.459151	0.919231	Yes
