# Supplementary material for: Folliculin regulates mTORC1/2 and WNT pathways in early human pluripotency
Source: Nat Commun. 2019 Feb 7;10:632. doi: 10.1038/s41467-018-08020-0 (PMC6367455; doi:10.1038/s41467-018-08020-0)
Supplement: Supplementary file 7 — Supplementary Data 4 [file 41467_2018_8020_MOESM7_ESM.xlsx]

## Sheet: S4A
id	gene.symbol	gene.names	Elf.TeSR.7d	Elf.KO.FLCN.TeSR.7d	foldChange	log2FoldChange	pval	padj	Tfe3_target
ENSG00000136167	LCP1	lymphocyte cytosolic protein 1	308.28	21776.6	70.6392	6.1424	3.33207e-160	1.04087e-155	Yes
ENSG00000180543	TSPYL5	TSPY-like 5	499.427	2.43593	0.00487745	-7.67966	2.02051e-66	3.15583e-62	No
ENSG00000145681	HAPLN1	hyaluronan and proteoglycan link protein 1	316.489	3779.39	11.9416	3.57793	4.45356e-65	4.63734e-61	No
ENSG00000183117	CSMD1	CUB and Sushi multiple domains 1	77.3634	1268.79	16.4004	4.03566	1.80855e-62	1.41239e-58	Yes
ENSG00000173077	2017-12-01	deleted in esophageal cancer 1	37.1028	775.309	20.8962	4.38517	1.6646e-60	1.03997e-56	No
ENSG00000133636	NTS	neurotensin	844.782	12239.4	14.4883	3.85682	6.55027e-60	3.41029e-56	No
ENSG00000185664	PMEL	premelanosome protein	2163.94	20048.8	9.26496	3.21178	2.06677e-59	9.2231e-56	No
ENSG00000101850	GPR143	G protein-coupled receptor 143	823.344	9992.43	12.1364	3.60127	6.2092e-59	2.42454e-55	No
ENSG00000131781	FMO5	flavin containing monooxygenase 5	77.2164	1114.32	14.4311	3.85111	2.94388e-57	1.02179e-53	Yes
ENSG00000124143	ARHGAP40	Rho GTPase activating protein 40	133.948	1596.55	11.9191	3.57521	7.89218e-55	2.46536e-51	No
ENSG00000272027			1.93436	284.431	147.041	7.20008	2.64321e-49	7.50624e-46	No
ENSG00000170542	SERPINB9	serpin family B member 9	11127.6	75245	6.76199	2.75745	1.99554e-47	5.19474e-44	No
ENSG00000168952	STXBP6	syntaxin binding protein 6	1019.79	91.2977	0.0895263	-3.48154	5.52147e-47	1.32677e-43	No
ENSG00000154645	CHODL	chondrolectin	105.004	1035.88	9.8651	3.30233	4.50831e-44	1.00593e-40	Yes
ENSG00000131203	IDO1	indoleamine 2,3-dioxygenase 1	395.181	17.5098	0.0443084	-4.49628	6.64329e-43	1.38349e-39	Yes
ENSG00000166816	LDHD	lactate dehydrogenase D	533.956	3699.34	6.92818	2.79248	1.93327e-42	3.7669e-39	Yes
ENSG00000197355	UAP1L1	UDP-N-acetylglucosamine pyrophosphorylase 1 like 1	1002.03	6817	6.80321	2.76622	2.04998e-42	3.7669e-39	Yes
ENSG00000128683	GAD1	glutamate decarboxylase 1	412.56	3050.79	7.39477	2.88651	3.97176e-42	6.89277e-39	No
ENSG00000041982	TNC	tenascin C	924.767	5823.29	6.29703	2.65467	1.37999e-40	2.26885e-37	No
ENSG00000260266		peptidylprolyl isomerase A (cyclophilin A) pseudogene	41.5768	544.137	13.0875	3.71012	2.07279e-40	3.11338e-37	No
ENSG00000116729	WLS	wntless Wnt ligand secretion mediator	435.597	2866.22	6.57997	2.71808	2.09299e-40	3.11338e-37	Yes
ENSG00000164120	HPGD	hydroxyprostaglandin dehydrogenase 15-(NAD)	1001.09	8297.57	8.28856	3.05112	7.39626e-40	1.0502e-36	No
ENSG00000130600	H19	H19, imprinted maternally expressed transcript (non-protein coding)	1599.65	9434.98	5.89814	2.56026	9.88781e-40	1.34294e-36	No
ENSG00000127329	PTPRB	protein tyrosine phosphatase, receptor type B	54.2181	583.802	10.7677	3.42863	5.5209e-39	7.18591e-36	No
ENSG00000163359	COL6A3	collagen type VI alpha 3 chain	428.575	2657	6.19962	2.63218	1.32829e-38	1.65972e-35	No
ENSG00000145708	CRHBP	corticotropin releasing hormone binding protein	142.2	1244.85	8.7542	3.12998	1.54146e-38	1.85201e-35	No
ENSG00000178773	CPNE7	copine 7	815.984	89.198	0.109313	-3.19346	5.21279e-38	6.03101e-35	No
ENSG00000198720	ANKRD13B	ankyrin repeat domain 13B	1033.9	134.233	0.129831	-2.94529	2.81229e-37	3.13751e-34	Yes
ENSG00000157851	DPYSL5	dihydropyrimidinase like 5	473.796	34.387	0.0725776	-3.78433	5.83045e-37	6.2804e-34	No
ENSG00000090339	ICAM1	intercellular adhesion molecule 1	130.462	1011.97	7.75678	2.95546	9.0587e-37	9.43252e-34	Yes
ENSG00000125726	CD70	CD70 molecule	164.133	1198.99	7.30502	2.86889	1.40649e-36	1.41729e-33	Yes
ENSG00000124785	NRN1	neuritin 1	122.472	960.572	7.8432	2.97144	1.23136e-35	1.17315e-32	No
ENSG00000166073	GPR176	G protein-coupled receptor 176	3604.95	470.446	0.1305	-2.93788	1.23932e-35	1.17315e-32	No
ENSG00000115085	ZAP70	zeta chain of T cell receptor associated protein kinase 70kDa	80.4584	854.708	10.623	3.40912	2.1871e-35	1.92946e-32	No
ENSG00000197408	CYP2B6	cytochrome P450 family 2 subfamily B member 6	521.45	2927.76	5.61464	2.48919	2.20512e-35	1.92946e-32	No
ENSG00000182492	BGN	biglycan	315.68	1956.14	6.19657	2.63147	2.2236e-35	1.92946e-32	No
ENSG00000055732	MCOLN3	mucolipin 3	96.5016	760.97	7.88557	2.97921	2.64454e-35	2.23271e-32	No
ENSG00000129538	RNASE1	ribonuclease A family member 1, pancreatic	112.649	863.428	7.66478	2.93825	8.80193e-35	7.23565e-32	No
ENSG00000109099	PMP22	peripheral myelin protein 22	160.281	1094.82	6.83064	2.77202	2.53413e-34	2.02977e-31	No
ENSG00000117834	SLC5A9	solute carrier family 5 member 9	573.253	3171.45	5.53238	2.4679	3.73812e-34	2.91929e-31	No
ENSG00000185155	MIXL1	Mix paired-like homeobox	646.576	3427.67	5.30127	2.40634	5.77923e-34	4.40321e-31	No
ENSG00000147869	CER1	cerberus 1, DAN family BMP antagonist	1743.19	9399.99	5.3924	2.43093	1.89475e-33	1.40924e-30	No
ENSG00000087245	MMP2	matrix metallopeptidase 2	4256.08	20563.4	4.83154	2.27248	1.02634e-32	7.45599e-30	No
ENSG00000170961	HAS2	hyaluronan synthase 2	562.007	2843.14	5.05891	2.33883	1.11009e-32	7.88112e-30	No
ENSG00000138821	SLC39A8	solute carrier family 39 member 8	1003.53	4835.73	4.81872	2.26865	2.75843e-32	1.91484e-29	Yes
ENSG00000102878	HSF4	heat shock transcription factor 4	11.7661	259.962	22.0942	4.4656	3.32001e-32	2.25458e-29	Yes
ENSG00000092051	JPH4	junctophilin 4	1468.72	246.667	0.167947	-2.57392	3.46107e-32	2.30036e-29	Yes
ENSG00000226539			301.98	18.2919	0.0605732	-4.04518	5.49827e-32	3.57823e-29	No
ENSG00000138650	PCDH10	protocadherin 10	802.445	4000.52	4.98542	2.31771	1.45825e-31	9.29651e-29	No
ENSG00000185339	TCN2	transcobalamin 2	901.66	4390.47	4.86932	2.28372	2.78575e-31	1.74043e-28	Yes
ENSG00000076356	PLXNA2	plexin A2	282.014	1552.37	5.50457	2.46063	6.18313e-31	3.78723e-28	Yes
ENSG00000139329	LUM	lumican	80.6939	595.135	7.37521	2.88268	4.0396e-30	2.42671e-27	No
ENSG00000171951	SCG2	secretogranin II	227.582	9.67897	0.0425296	-4.55539	4.18979e-30	2.46945e-27	No
ENSG00000178150	ZNF114	zinc finger protein 114	482.889	2353.24	4.87327	2.28489	6.90615e-30	3.99508e-27	No
ENSG00000184613	NELL2	neural EGFL like 2	1241.29	225.491	0.181658	-2.4607	4.16623e-29	2.36626e-26	No
ENSG00000135929	CYP27A1	cytochrome P450 family 27 subfamily A member 1	298.801	1566.06	5.24116	2.38989	5.30218e-29	2.95767e-26	Yes
ENSG00000166450	PRTG	protogenin	320.308	1604.81	5.01022	2.32487	5.9018e-29	3.23439e-26	No
ENSG00000151702	FLI1	Fli-1 proto-oncogene, ETS transcription factor	19.5921	295.443	15.0797	3.91453	9.39375e-29	5.05934e-26	No
ENSG00000136842	TMOD1	tropomodulin 1	33.7637	345.516	10.2334	3.35521	1.80944e-28	9.58024e-26	No
ENSG00000248370			0.542482	126.37	232.947	7.86386	2.38087e-28	1.23956e-25	No
ENSG00000164651	SP8	Sp8 transcription factor	131.547	809.81	6.15605	2.62201	2.63539e-28	1.34958e-25	No
ENSG00000104419	NDRG1	N-myc downstream regulated 1	347.101	1755.33	5.0571	2.33831	3.15724e-28	1.59074e-25	No
ENSG00000167634	NLRP7	NLR family pyrin domain containing 7	811.894	3722.44	4.58489	2.19689	4.39896e-28	2.18119e-25	No
ENSG00000125378	BMP4	bone morphogenetic protein 4	663.685	3038.28	4.57789	2.19468	5.64346e-28	2.75454e-25	Yes
ENSG00000018625	ATP1A2	ATPase Na+/K+ transporting subunit alpha 2	942.755	161.81	0.171635	-2.54258	6.33356e-28	3.04381e-25	No
ENSG00000158815	FGF17	fibroblast growth factor 17	354.625	1737.3	4.89897	2.29248	6.95159e-28	3.29021e-25	No
ENSG00000198796	ALPK2	alpha kinase 2	60.4794	466.426	7.71215	2.94713	7.65179e-28	3.56756e-25	Yes
ENSG00000124493	GRM4	glutamate metabotropic receptor 4	621.845	2818.28	4.53212	2.18019	7.77344e-28	3.57098e-25	No
ENSG00000164318	EGFLAM	EGF like, fibronectin type III and laminin G domains	82.2414	553.176	6.72624	2.7498	1.83324e-27	8.29953e-25	No
ENSG00000137948	BRDT	bromodomain testis associated	187.237	1006.19	5.37391	2.42597	2.74201e-27	1.22364e-24	Yes
ENSG00000163132	MSX1	msh homeobox 1	93.545	609.568	6.51631	2.70406	3.00958e-27	1.32413e-24	No
ENSG00000104722	NEFM	neurofilament, medium polypeptide	617.446	96.441	0.156193	-2.6786	4.79124e-27	2.07873e-24	Yes
ENSG00000134817	APLNR	apelin receptor	334.389	3016.29	9.0203	3.17318	8.86968e-27	3.7955e-24	No
ENSG00000148677	ANKRD1	ankyrin repeat domain 1	656.637	3898.21	5.93664	2.56965	9.48194e-27	4.00266e-24	No
ENSG00000121380	BCL2L14	BCL2 like 14	25.3281	278.08	10.9791	3.45669	1.27937e-26	5.32866e-24	No
ENSG00000130300	PLVAP	plasmalemma vesicle associated protein	32.91	319.381	9.70469	3.27868	1.39051e-26	5.71534e-24	No
ENSG00000132130	NA	NA	596.026	2540.18	4.26186	2.09148	4.17098e-26	1.69212e-23	No
ENSG00000134917	ADAMTS8	ADAM metallopeptidase with thrombospondin type 1 motif 8	740.264	125.595	0.169662	-2.55926	4.50242e-26	1.80316e-23	Yes
ENSG00000198756	COLGALT2	collagen beta(1-O)galactosyltransferase 2	195.357	1010.61	5.17315	2.37104	4.63966e-26	1.8346e-23	No
ENSG00000140450	ARRDC4	arrestin domain containing 4	412.83	50.5145	0.122361	-3.03078	5.86991e-26	2.29205e-23	No
ENSG00000145864	GABRB2	gamma-aminobutyric acid type A receptor beta2 subunit	8.5198	179.3	21.0451	4.39541	1.03042e-25	3.92552e-23	No
ENSG00000166473	PKD1L2	polycystin 1 like 2 (gene/pseudogene)	220.765	1098.71	4.97684	2.31523	1.03045e-25	3.92552e-23	No
ENSG00000111799	COL12A1	collagen type XII alpha 1 chain	320.135	33.2238	0.103781	-3.26839	1.12804e-25	4.2455e-23	Yes
ENSG00000087076	HSD17B14	hydroxysteroid 17-beta dehydrogenase 14	234.416	2195.76	9.36696	3.22758	1.1532e-25	4.28854e-23	Yes
ENSG00000157064	NMNAT2	nicotinamide nucleotide adenylyltransferase 2	741.576	129.51	0.174642	-2.51753	1.27565e-25	4.68808e-23	Yes
ENSG00000122756	CNTFR	ciliary neurotrophic factor receptor	117.237	726.032	6.19286	2.63061	1.34348e-25	4.87996e-23	No
ENSG00000167281	RBFOX3	RNA binding protein, fox-1 homolog 3	642.837	110.1	0.171272	-2.54564	1.63094e-25	5.85601e-23	Yes
ENSG00000163508	EOMES	eomesodermin	390.908	1708.15	4.36969	2.12753	2.79481e-25	9.92095e-23	No
ENSG00000248347			35.4668	496.489	13.9987	3.80722	3.02253e-25	1.06087e-22	No
ENSG00000253230	LINC00599	long intergenic non-protein coding RNA 599	1005.91	204.506	0.203305	-2.29828	5.96919e-25	2.07184e-22	No
ENSG00000160321	ZNF208	zinc finger protein 208	122.182	1.30514	0.0106819	-6.54868	8.38435e-25	2.87813e-22	No
ENSG00000156076	WIF1	WNT inhibitory factor 1	205.294	11.4947	0.0559913	-4.15865	8.73445e-25	2.96573e-22	Yes
ENSG00000141504	SAT2	spermidine/spermine N1-acetyltransferase family member 2	982.888	3914.38	3.98252	1.99368	9.61113e-25	3.22831e-22	Yes
ENSG00000121316	PLBD1	phospholipase B domain containing 1	1125.9	4458.92	3.96033	1.98562	1.01636e-24	3.37755e-22	Yes
ENSG00000104327	CALB1	calbindin 1	1261.37	4891.06	3.87759	1.95516	1.20935e-24	3.97659e-22	No
ENSG00000134107	BHLHE40	basic helix-loop-helix family member e40	957.118	4996.49	5.22035	2.38415	1.25547e-24	4.08525e-22	Yes
ENSG00000136732	GYPC	glycophorin C (Gerbich blood group)	451.051	1920.88	4.25868	2.09041	1.29991e-24	4.18625e-22	No
ENSG00000147889	CDKN2A	cyclin-dependent kinase inhibitor 2A	142.855	752.003	5.2641	2.39619	1.5198e-24	4.84442e-22	No
ENSG00000122691	TWIST1	twist family bHLH transcription factor 1	63.166	938.897	14.864	3.89375	1.92132e-24	6.06246e-22	No
ENSG00000130635	COL5A1	collagen type V alpha 1	2537.21	12244.5	4.82598	2.27082	2.06863e-24	6.4272e-22	No
ENSG00000164124	TMEM144	transmembrane protein 144	33.6837	305.747	9.07699	3.18221	2.07807e-24	6.4272e-22	Yes
ENSG00000163191	S100A11	S100 calcium binding protein A11	2746.65	10591.2	3.85604	1.94712	2.2001e-24	6.73791e-22	No
ENSG00000167994	RAB3IL1	RAB3A interacting protein like 1	355.509	1542.57	4.33905	2.11738	3.52037e-24	1.06766e-21	Yes
ENSG00000141448	GATA6	GATA binding protein 6	365.954	1576.44	4.30776	2.10694	3.74713e-24	1.12551e-21	No
ENSG00000115828	QPCT	glutaminyl-peptide cyclotransferase	293.851	1991.66	6.77779	2.76082	4.70028e-24	1.39835e-21	No
ENSG00000184144	CNTN2	contactin 2	191.11	11.2232	0.0587265	-4.08984	5.30402e-24	1.56308e-21	Yes
ENSG00000185070	FLRT2	fibronectin leucine rich transmembrane protein 2	213.944	996.007	4.65546	2.21892	6.83714e-24	1.99606e-21	No
ENSG00000130052	STARD8	StAR related lipid transfer domain containing 8	418.178	1777.16	4.24978	2.08739	9.05798e-24	2.61994e-21	No
ENSG00000136235	GPNMB	glycoprotein nmb	51.5684	375.891	7.28917	2.86575	1.18134e-23	3.38556e-21	Yes
ENSG00000108950	FAM20A	family with sequence similarity 20 member A	789.853	3809.35	4.82286	2.26989	1.31653e-23	3.73869e-21	No
ENSG00000231295			5.18926	144.674	27.8795	4.80113	1.37877e-23	3.88019e-21	No
ENSG00000117152	RGS4	regulator of G-protein signaling 4	41.7367	327.277	7.84146	2.97112	1.48977e-23	4.15513e-21	No
ENSG00000112280	COL9A1	collagen type IX alpha 1	204.735	12.4511	0.0608159	-4.03941	1.90143e-23	5.25637e-21	No
ENSG00000158258	CLSTN2	calsyntenin 2	75.2605	468.274	6.22205	2.63739	2.37908e-23	6.51909e-21	Yes
ENSG00000164292	RHOBTB3	Rho related BTB domain containing 3	553.28	2186.54	3.95195	1.98257	3.42446e-23	9.30203e-21	Yes
ENSG00000101098	RIMS4	regulating synaptic membrane exocytosis 4	1294.18	281.719	0.217682	-2.19971	4.01327e-23	1.08075e-20	No
ENSG00000019549	SNAI2	snail family transcriptional repressor 2	50.0966	354.712	7.08056	2.82386	4.53406e-23	1.21056e-20	No
ENSG00000069424	KCNAB2	potassium voltage-gated channel subfamily A regulatory beta subunit 2	414.305	1846.72	4.4574	2.1562	5.2975e-23	1.4024e-20	Yes
ENSG00000182240	BACE2	beta-site APP-cleaving enzyme 2	310.794	1336.69	4.30089	2.10463	8.31953e-23	2.18391e-20	No
ENSG00000204352	C9orf129	chromosome 9 open reading frame 129	163.234	8.75491	0.0536342	-4.2207	8.63813e-23	2.24865e-20	No
ENSG00000204386	NEU1	neuraminidase 1 (lysosomal sialidase)	2039.83	7437.91	3.64634	1.86645	1.46689e-22	3.787e-20	Yes
ENSG00000182870	GALNT9	polypeptide N-acetylgalactosaminyltransferase 9	233.158	23.0343	0.0987925	-3.33945	1.58091e-22	4.04791e-20	Yes
ENSG00000139278	GLIPR1	GLI pathogenesis related 1	121.186	623.17	5.14227	2.36241	1.73936e-22	4.41741e-20	Yes
ENSG00000170561	IRX2	iroquois homeobox 2	2214.05	573.316	0.258945	-1.94928	2.19347e-22	5.48285e-20	No
ENSG00000146476	ARMT1	acidic residue methyltransferase 1	2906.78	10141.8	3.48903	1.80283	2.19398e-22	5.48285e-20	No
ENSG00000166311	SMPD1	sphingomyelin phosphodiesterase 1	201.084	903.405	4.49266	2.16757	2.3964e-22	5.94116e-20	No
ENSG00000130270	ATP8B3	ATPase phospholipid transporting 8B3	303.296	1266.83	4.17688	2.06243	2.49848e-22	6.14547e-20	Yes
ENSG00000184500	PROS1	protein S (alpha)	163.495	757.221	4.63146	2.21147	2.60933e-22	6.36798e-20	No
ENSG00000160224	AIRE	autoimmune regulator	136.442	672.282	4.92723	2.30078	2.95467e-22	7.15487e-20	No
ENSG00000110076	NRXN2	neurexin 2	367.325	40.3573	0.109868	-3.18615	3.01652e-22	7.24847e-20	Yes
ENSG00000111674	ENO2	enolase 2	5589.72	19889.9	3.5583	1.83119	3.19649e-22	7.62228e-20	Yes
ENSG00000149256	TENM4	teneurin transmembrane protein 4	122.666	603.361	4.91873	2.29828	4.35808e-22	1.03135e-19	No
ENSG00000123119	NECAB1	N-terminal EF-hand calcium binding protein 1	277.935	1157.35	4.16409	2.058	4.62681e-22	1.08671e-19	Yes
ENSG00000196338	NLGN3	neuroligin 3	517.649	93.7211	0.181052	-2.46553	9.9988e-22	2.33091e-19	No
ENSG00000077063	CTTNBP2	cortactin binding protein 2	335.404	35.2787	0.105183	-3.24903	1.40396e-21	3.24865e-19	No
ENSG00000177108	ZDHHC22	zinc finger DHHC-type containing 22	1105.96	257.16	0.232522	-2.10456	1.63763e-21	3.76148e-19	No
ENSG00000125657	TNFSF9	tumor necrosis factor superfamily member 9	586.903	3494.44	5.95403	2.57387	1.95624e-21	4.46052e-19	No
ENSG00000164619	BMPER	BMP binding endothelial regulator	158.461	714.861	4.51127	2.17353	2.14011e-21	4.8444e-19	No
ENSG00000104967	NOVA2	NOVA alternative splicing regulator 2	688.531	144.203	0.209436	-2.25542	2.82227e-21	6.34259e-19	No
ENSG00000104371	DKK4	dickkopf WNT signaling pathway inhibitor 4	2.70811	115.527	42.6599	5.41481	5.05629e-21	1.1282e-18	Yes
ENSG00000122254	HS3ST2	heparan sulfate-glucosamine 3-sulfotransferase 2	150.063	8.13472	0.0542088	-4.20533	5.93495e-21	1.31409e-18	No
ENSG00000064012	CASP8	caspase 8	283.205	1127.17	3.98005	1.99279	5.97351e-21	1.31409e-18	No
ENSG00000011332	DPF1	double PHD fingers 1	820.106	173.556	0.211627	-2.24041	6.18588e-21	1.35129e-18	No
ENSG00000161835	GRASP	GRP1 (general receptor for phosphoinositides 1)-associated scaffold protein	98.1118	510.168	5.19987	2.37847	7.39307e-21	1.60174e-18	Yes
ENSG00000164713	BRI3	brain protein I3	1635.14	5698.85	3.48523	1.80125	7.43493e-21	1.60174e-18	Yes
ENSG00000145721	LIX1	limb and CNS expressed 1	6.97231	135.745	19.4691	4.28312	8.0442e-21	1.72113e-18	Yes
ENSG00000145349	CAMK2D	calcium/calmodulin dependent protein kinase II delta	387.893	1729.87	4.45966	2.15693	8.21314e-21	1.74532e-18	Yes
ENSG00000243064	ABCC13	ATP binding cassette subfamily C member 13 (pseudogene)	15.021	222.933	14.8414	3.89156	8.45728e-21	1.78506e-18	No
ENSG00000113196	HAND1	heart and neural crest derivatives expressed 1	374.098	2128.28	5.68911	2.5082	9.37357e-21	1.96518e-18	No
ENSG00000108375	RNF43	ring finger protein 43	194.722	849.826	4.36431	2.12576	1.00753e-20	2.0982e-18	Yes
ENSG00000226091	LINC00937	long intergenic non-protein coding RNA 937	171.594	776.828	4.52714	2.1786	1.14805e-20	2.37502e-18	No
ENSG00000130513	GDF15	growth differentiation factor 15	777.588	3168.91	4.07531	2.02691	1.21619e-20	2.49943e-18	Yes
ENSG00000091879	ANGPT2	angiopoietin 2	28.1789	247.118	8.76958	3.13251	1.4561e-20	2.97292e-18	Yes
ENSG00000105329	TGFB1	transforming growth factor beta 1	1018.89	3555.11	3.4892	1.8029	1.55688e-20	3.15805e-18	No
ENSG00000114251	WNT5A	Wnt family member 5A	129.159	699.299	5.41426	2.43676	2.91009e-20	5.86486e-18	No
ENSG00000163453	IGFBP7	insulin like growth factor binding protein 7	217.59	1276.82	5.86801	2.55287	3.11273e-20	6.23305e-18	Yes
ENSG00000076770	MBNL3	muscleblind like splicing regulator 3	130.105	599.954	4.6113	2.20517	3.2936e-20	6.55321e-18	No
ENSG00000136630	HLX	H2.0 like homeobox	31.2782	254.296	8.13012	3.02328	4.51627e-20	8.92907e-18	Yes
ENSG00000186952	TMEM232	transmembrane protein 232	39.8823	274.792	6.89008	2.78452	4.60925e-20	9.05558e-18	No
ENSG00000121769	FABP3	fatty acid binding protein 3	547.485	2178.85	3.97974	1.99267	4.94442e-20	9.65336e-18	No
ENSG00000178573	MAF	MAF bZIP transcription factor	110.496	531.925	4.81397	2.26723	5.62391e-20	1.09118e-17	No
ENSG00000163565	IFI16	interferon gamma inducible protein 16	59.8484	358.226	5.98557	2.58149	5.7697e-20	1.11256e-17	No
ENSG00000123095	BHLHE41	basic helix-loop-helix family member e41	147.737	656.324	4.44251	2.15138	6.67142e-20	1.27854e-17	Yes
ENSG00000164932	CTHRC1	collagen triple helix repeat containing 1	238.511	943.398	3.95536	1.98381	7.8102e-20	1.48765e-17	No
ENSG00000169169	CPT1C	carnitine palmitoyltransferase 1C	572.582	123.423	0.215555	-2.21387	1.05395e-19	1.99535e-17	No
ENSG00000169554	ZEB2	zinc finger E-box binding homeobox 2	49.1801	301.264	6.12572	2.61488	1.61522e-19	3.03952e-17	Yes
ENSG00000155980	KIF5A	kinesin family member 5A	1201.62	314.89	0.262054	-1.93206	1.68509e-19	3.15202e-17	No
ENSG00000237515	SHISA9	shisa family member 9	2434.86	692.4	0.28437	-1.81416	2.18533e-19	4.0634e-17	Yes
ENSG00000118495	PLAGL1	PLAG1 like zinc finger 1	23.3095	204.823	8.78708	3.13538	2.37635e-19	4.39244e-17	Yes
ENSG00000129946	SHC2	SHC adaptor protein 2	585.844	2278.1	3.88859	1.95925	2.8175e-19	5.17724e-17	Yes
ENSG00000164946	FREM1	FRAS1 related extracellular matrix 1	45.2272	285.505	6.31268	2.65825	2.88042e-19	5.2619e-17	No
ENSG00000065320	NTN1	netrin 1	386.028	1532.3	3.9694	1.98892	3.32552e-19	6.03968e-17	Yes
ENSG00000166033	HTRA1	HtrA serine peptidase 1	432.187	1529.51	3.53899	1.82334	3.9502e-19	7.13273e-17	Yes
ENSG00000178372	CALML5	calmodulin like 5	142.913	637.412	4.46013	2.15709	4.08385e-19	7.33168e-17	No
ENSG00000182168	UNC5C	unc-5 netrin receptor C	30.2062	223.722	7.4065	2.88879	4.50038e-19	8.03331e-17	No
ENSG00000141736	ERBB2	erb-b2 receptor tyrosine kinase 2	13962.7	4488.33	0.321452	-1.63732	5.72319e-19	1.0158e-16	Yes
ENSG00000013561	RNF14	ring finger protein 14	527.392	1856.91	3.52093	1.81596	6.08577e-19	1.07342e-16	No
ENSG00000174469	CNTNAP2	contactin associated protein-like 2	2416.87	7510.32	3.10746	1.63574	6.11658e-19	1.07342e-16	Yes
ENSG00000168243	GNG4	G protein subunit gamma 4	881.033	227.139	0.25781	-1.95562	6.15502e-19	1.07414e-16	No
ENSG00000003400	CASP10	caspase 10	358.191	1310.29	3.65809	1.87109	8.04754e-19	1.39661e-16	No
ENSG00000136574	GATA4	GATA binding protein 4	435.727	1518.5	3.48499	1.80115	1.00513e-18	1.73471e-16	No
ENSG00000137331	IER3	immediate early response 3	1080.59	3528.63	3.26547	1.70729	1.03452e-18	1.77562e-16	No
ENSG00000095596	CYP26A1	cytochrome P450 family 26 subfamily A member 1	1468.37	4709.26	3.20713	1.68128	1.14995e-18	1.96295e-16	No
ENSG00000018236	CNTN1	contactin 1	369.252	30.9299	0.0837636	-3.57753	1.2182e-18	2.06815e-16	No
ENSG00000152268	NA	NA	464.155	1624.91	3.5008	1.80768	1.32976e-18	2.24536e-16	No
ENSG00000146281	PM20D2	peptidase M20 domain containing 2	487.313	106.197	0.217924	-2.1981	1.53902e-18	2.58473e-16	Yes
ENSG00000183166	CALN1	calneuron 1	274.209	42.2178	0.153962	-2.69935	1.59173e-18	2.65895e-16	Yes
ENSG00000107984	DKK1	dickkopf WNT signaling pathway inhibitor 1	58.3052	329.538	5.65196	2.49875	1.65465e-18	2.74936e-16	Yes
ENSG00000144681	STAC	SH3 and cysteine rich domain	925.971	242.472	0.261858	-1.93315	1.68396e-18	2.78326e-16	No
ENSG00000104725	NA	NA	1034.4	273.823	0.264718	-1.91747	1.91671e-18	3.15128e-16	No
ENSG00000109339	MAPK10	mitogen-activated protein kinase 10	177.872	720.657	4.05155	2.01847	1.98805e-18	3.25144e-16	Yes
ENSG00000102290	PCDH11X	protocadherin 11 X-linked	305.261	50.2106	0.164484	-2.60398	2.13672e-18	3.4764e-16	No
ENSG00000182118	FAM89A	family with sequence similarity 89 member A	122.266	541.487	4.42875	2.1469	2.79085e-18	4.51712e-16	No
ENSG00000122176	FMOD	fibromodulin	36.0136	406.248	11.2804	3.49575	2.89116e-18	4.65536e-16	No
ENSG00000130226	DPP6	dipeptidyl peptidase like 6	280.155	45.0996	0.160981	-2.63504	3.00054e-18	4.80275e-16	Yes
ENSG00000147100	SLC16A2	solute carrier family 16 member 2	1955.15	6100.74	3.12035	1.64171	3.01344e-18	4.80275e-16	No
ENSG00000120149	MSX2	msh homeobox 2	137.283	587.227	4.27749	2.09676	4.0611e-18	6.43963e-16	No
ENSG00000107105	ELAVL2	ELAV like neuron-specific RNA binding protein 2	151.476	12.0825	0.0797652	-3.6481	4.2421e-18	6.69267e-16	No
ENSG00000111186	WNT5B	Wnt family member 5B	94.1545	439.549	4.66838	2.22292	4.53626e-18	7.12079e-16	Yes
ENSG00000143369	ECM1	extracellular matrix protein 1	66.1982	353.148	5.3347	2.41541	4.87307e-18	7.61125e-16	No
ENSG00000110944	IL23A	interleukin 23 subunit alpha	133.801	573.58	4.28681	2.0999	6.1499e-18	9.55774e-16	Yes
ENSG00000089127	OAS1	2'-5'-oligoadenylate synthetase 1	5.34056	113.318	21.2184	4.40724	6.48736e-18	1.00323e-15	No
ENSG00000063015	SEZ6	seizure related 6 homolog	242.67	36.4867	0.150355	-2.73355	6.58338e-18	1.01306e-15	Yes
ENSG00000163638	ADAMTS9	ADAM metallopeptidase with thrombospondin type 1 motif 9	198.958	842.833	4.23624	2.08279	7.14391e-18	1.09393e-15	Yes
ENSG00000135248	FAM71F1	family with sequence similarity 71 member F1	164.15	16.8896	0.102891	-3.28081	1.03e-17	1.56953e-15	Yes
ENSG00000197372	ZNF675	zinc finger protein 675	570.012	1852.88	3.2506	1.70071	1.1115e-17	1.68549e-15	No
ENSG00000172379	ARNT2	aryl hydrocarbon receptor nuclear translocator 2	438.204	94.6576	0.216013	-2.21081	1.2184e-17	1.83867e-15	No
ENSG00000173947	PIFO	primary cilia formation	426.678	1444.59	3.38566	1.75944	1.31741e-17	1.97852e-15	No
ENSG00000121075	TBX4	T-box 4	20.5172	181.93	8.86723	3.14848	1.55729e-17	2.32758e-15	No
ENSG00000163297	ANTXR2	anthrax toxin receptor 2	100.597	453.748	4.51055	2.1733	1.60338e-17	2.38507e-15	No
ENSG00000135919	SERPINE2	serpin family E member 2	4111.75	12446	3.02694	1.59786	1.84652e-17	2.73373e-15	No
ENSG00000101493	ZNF516	zinc finger protein 516	487.034	1616.06	3.31816	1.73039	2.08891e-17	3.07799e-15	Yes
ENSG00000226742	HSBP1L1	heat shock factor binding protein 1-like 1	51.6441	297.916	5.76864	2.52823	2.29439e-17	3.36489e-15	No
ENSG00000219665		uncharacterized LOC101928464	301.388	51.1994	0.169879	-2.55742	2.35465e-17	3.43713e-15	No
ENSG00000198336	MYL4	myosin light chain 4	113.515	493.603	4.34833	2.12046	2.49539e-17	3.62562e-15	No
ENSG00000079739	PGM1	phosphoglucomutase 1	3508.99	10593.6	3.01898	1.59406	3.4396e-17	4.97436e-15	No
ENSG00000164736	SOX17	SRY-box 17	304.066	1066.62	3.50785	1.81059	3.82362e-17	5.50425e-15	No
ENSG00000142632	ARHGEF19	Rho guanine nucleotide exchange factor 19	1099.06	320.808	0.291893	-1.77649	4.54718e-17	6.51581e-15	No
ENSG00000077943	ITGA8	integrin subunit alpha 8	0.773745	75.7455	97.8947	6.61316	5.46631e-17	7.79711e-15	No
ENSG00000101670	LIPG	lipase G, endothelial type	456.022	1499.12	3.2874	1.71695	5.95975e-17	8.4623e-15	No
ENSG00000164741	DLC1	DLC1 Rho GTPase activating protein	338.843	1140.96	3.36722	1.75156	6.68626e-17	9.44878e-15	Yes
ENSG00000081087	OSTM1	osteopetrosis associated transmembrane protein 1	568.945	1812.13	3.18508	1.67133	6.71499e-17	9.44878e-15	Yes
ENSG00000140511	HAPLN3	hyaluronan and proteoglycan link protein 3	691.533	181.2	0.262027	-1.93221	6.76335e-17	9.47415e-15	No
ENSG00000164733	CTSB	cathepsin B	2604.07	7725.7	2.96678	1.5689	6.83426e-17	9.53075e-15	Yes
ENSG00000177508	IRX3	iroquois homeobox 3	57.1445	302.524	5.29401	2.40436	6.95022e-17	9.64938e-15	No
ENSG00000166780	C16orf45	chromosome 16 open reading frame 45	491.387	113.796	0.231582	-2.1104	7.09358e-17	9.80483e-15	Yes
ENSG00000101180	HRH3	histamine receptor H3	225.332	33.6697	0.149423	-2.74253	7.15748e-17	9.84957e-15	Yes
ENSG00000167874	TMEM88	transmembrane protein 88	133.868	545.365	4.07389	2.02641	9.27921e-17	1.27133e-14	Yes
ENSG00000101197	BIRC7	baculoviral IAP repeat containing 7	2.16993	82.8914	38.2001	5.2555	1.07586e-16	1.46759e-14	Yes
ENSG00000034677	RNF19A	ring finger protein 19A, RBR E3 ubiquitin protein ligase	721.538	2264.45	3.13836	1.65001	1.11053e-16	1.50829e-14	Yes
ENSG00000122912	SLC25A16	solute carrier family 25 member 16	509.168	1619.24	3.18017	1.6691	1.1541e-16	1.56069e-14	Yes
ENSG00000134775	FHOD3	formin homology 2 domain containing 3	352.431	73.6259	0.208909	-2.25905	1.30309e-16	1.75456e-14	Yes
ENSG00000184347	SLIT3	slit guidance ligand 3	92.2958	420.383	4.55473	2.18737	1.41952e-16	1.90313e-14	Yes
ENSG00000118508	RAB32	RAB32, member RAS oncogene family	149.752	586.91	3.91923	1.97057	1.44198e-16	1.92498e-14	No
ENSG00000138449	SLC40A1	solute carrier family 40 member 1	76.5853	359.163	4.68971	2.2295	1.49545e-16	1.98787e-14	No
ENSG00000106236	NPTX2	neuronal pentraxin 2	889.397	250.214	0.281329	-1.82967	1.58498e-16	2.09795e-14	No
ENSG00000125170	DOK4	docking protein 4	1130.31	3397.23	3.00556	1.58763	1.65197e-16	2.1774e-14	No
ENSG00000139292	LGR5	leucine-rich repeat containing G protein-coupled receptor 5	95.6522	403.914	4.22274	2.07818	1.91282e-16	2.51062e-14	No
ENSG00000142185	TRPM2	transient receptor potential cation channel subfamily M member 2	591.865	2511.83	4.24392	2.0854	2.09875e-16	2.74313e-14	No
ENSG00000002586	CD99	CD99 molecule	1858.45	5755.86	3.09713	1.63093	2.26943e-16	2.95385e-14	No
ENSG00000266010	GATA6-AS1	GATA6 antisense RNA 1 (head to head)	50.5591	280.439	5.54675	2.47164	2.38585e-16	3.09249e-14	No
ENSG00000139567	ACVRL1	activin A receptor like type 1	26.3959	200.506	7.59611	2.92526	2.50965e-16	3.23953e-14	No
ENSG00000171956	FOXB1	forkhead box B1	176.753	663.348	3.75297	1.90803	4.19633e-16	5.38296e-14	No
ENSG00000154027	AK5	adenylate kinase 5	142.796	14.0402	0.0983234	-3.34632	4.20463e-16	5.38296e-14	No
ENSG00000169297	NR0B1	nuclear receptor subfamily 0 group B member 1	46.5262	263.427	5.66191	2.50129	4.48149e-16	5.70178e-14	No
ENSG00000134138	MEIS2	Meis homeobox 2	26.5644	189.774	7.1439	2.83671	4.50503e-16	5.70178e-14	Yes
ENSG00000164879	CA3	carbonic anhydrase 3	75.7273	358.568	4.73498	2.24336	4.50842e-16	5.70178e-14	No
ENSG00000249988			101.749	423.454	4.16174	2.05719	4.63176e-16	5.83415e-14	No
ENSG00000167895	TMC8	transmembrane channel like 8	58.2209	300.915	5.1685	2.36975	5.03354e-16	6.31476e-14	Yes
ENSG00000118960	HS1BP3	HCLS1 binding protein 3	640.881	1985.45	3.09799	1.63133	5.71305e-16	7.13857e-14	No
ENSG00000087303	NID2	nidogen 2	341.434	1110.99	3.25389	1.70217	5.76866e-16	7.17934e-14	Yes
ENSG00000144057	ST6GAL2	ST6 beta-galactoside alpha-2,6-sialyltransferase 2	154.037	8.85204	0.0574669	-4.12113	6.37254e-16	7.89942e-14	No
ENSG00000168994	PXDC1	PX domain containing 1	100.896	422.574	4.18824	2.06634	6.51182e-16	8.04017e-14	No
ENSG00000272016	NA	NA	1036.13	304.347	0.293736	-1.76741	6.97972e-16	8.58395e-14	No
ENSG00000166340	TPP1	tripeptidyl peptidase 1	1783.73	5131.34	2.87674	1.52443	7.79773e-16	9.55238e-14	Yes
ENSG00000143140	NA	NA	121.715	486.574	3.99764	1.99915	8.0517e-16	9.82496e-14	No
ENSG00000260808			130.386	514.796	3.94823	1.98121	8.69079e-16	1.05635e-13	No
ENSG00000161638	ITGA5	integrin subunit alpha 5	1959.82	5676.1	2.89624	1.53418	9.61768e-16	1.16448e-13	No
ENSG00000116254	CHD5	chromodomain helicase DNA binding protein 5	242.354	44.7958	0.184836	-2.43568	1.09872e-15	1.32516e-13	No
ENSG00000180347	CCDC129	coiled-coil domain containing 129	45.4541	247.92	5.45428	2.44739	1.11275e-15	1.33693e-13	Yes
ENSG00000132510	KDM6B	lysine demethylase 6B	780.501	2378.66	3.0476	1.60767	1.19082e-15	1.42524e-13	Yes
ENSG00000163492	CCDC141	coiled-coil domain containing 141	514.024	1588.86	3.09102	1.62808	1.29674e-15	1.54609e-13	No
ENSG00000068903	SIRT2	sirtuin 2	360.895	1181.05	3.27256	1.71042	1.48391e-15	1.76252e-13	Yes
ENSG00000089876	DHX32	DEAH-box helicase 32 (putative)	386.867	1229.97	3.17932	1.66872	1.54894e-15	1.83279e-13	Yes
ENSG00000126353	CCR7	C-C motif chemokine receptor 7	8.36419	110.197	13.1749	3.71972	1.83062e-15	2.15792e-13	No
ENSG00000167612	ANKRD33	ankyrin repeat domain 33	39.6467	235.727	5.9457	2.57185	1.86368e-15	2.18863e-13	No
ENSG00000143119	CD53	CD53 molecule	12.5484	133.657	10.6513	3.41296	1.9142e-15	2.23955e-13	No
ENSG00000109929	SC5D	sterol-C5-desaturase	1872.57	5201.04	2.77749	1.47378	2.20611e-15	2.57144e-13	No
ENSG00000178947	SMIM10L2A		1776.55	6880.84	3.87315	1.95351	2.42683e-15	2.81819e-13	No
ENSG00000158270	COLEC12	collectin subfamily member 12	721.139	2142.84	2.97146	1.57117	2.64807e-15	3.06372e-13	No
ENSG00000116954	RRAGC	Ras related GTP binding C	785.484	2264.98	2.88355	1.52784	2.78015e-15	3.20466e-13	Yes
ENSG00000156587	UBE2L6	ubiquitin conjugating enzyme E2 L6	1308.93	418.789	0.319946	-1.6441	3.36834e-15	3.86838e-13	No
ENSG00000138795	LEF1	lymphoid enhancer binding factor 1	50.4878	261.081	5.17117	2.37049	3.67855e-15	4.20918e-13	Yes
ENSG00000102032	RENBP	renin binding protein	1008.25	6415.35	6.36285	2.66967	4.28241e-15	4.88226e-13	Yes
ENSG00000122490	PQLC1	PQ loop repeat containing 1	459.642	1407.77	3.06275	1.61483	4.60644e-15	5.22955e-13	Yes
ENSG00000186577	C6orf1	chromosome 6 open reading frame 1	168.423	599.994	3.56242	1.83286	4.62051e-15	5.22955e-13	No
ENSG00000171724	VAT1L	vesicle amine transport 1-like	2524.56	867.628	0.343675	-1.54088	4.80428e-15	5.41791e-13	No
ENSG00000149970	CNKSR2	connector enhancer of kinase suppressor of Ras 2	557.591	94.9291	0.170249	-2.55429	4.89522e-15	5.50061e-13	No
ENSG00000130287	NCAN	neurocan	293.646	58.8883	0.200542	-2.31803	5.6421e-15	6.31712e-13	Yes
ENSG00000155906	RMND1	required for meiotic nuclear division 1 homolog	800.951	2309.02	2.88286	1.5275	6.20118e-15	6.91831e-13	Yes
ENSG00000049089	COL9A2	collagen type IX alpha 2	692.342	2117.89	3.05903	1.61307	6.55829e-15	7.29068e-13	No
ENSG00000164683	HEY1	hes related family bHLH transcription factor with YRPW motif 1	47.9353	245.419	5.1198	2.35609	6.74649e-15	7.4733e-13	Yes
ENSG00000077009	NMRK2	nicotinamide riboside kinase 2	3526.78	15256.8	4.32599	2.11303	7.25114e-15	8.00392e-13	No
ENSG00000102871	TRADD	TNFRSF1A associated via death domain	54.7348	275.315	5.02999	2.33055	9.18354e-15	1.01013e-12	No
ENSG00000117308	GALE	UDP-galactose-4-epimerase	909.491	2934.41	3.22643	1.68994	1.08695e-14	1.19137e-12	Yes
ENSG00000118640	VAMP8	vesicle associated membrane protein 8	1181.02	3323.43	2.81402	1.49263	1.12955e-14	1.23373e-12	No
ENSG00000136159	NUDT15	nudix hydrolase 15	2837.12	7626.85	2.68824	1.42666	1.18169e-14	1.28619e-12	No
ENSG00000169750	RAC3	ras-related C3 botulinum toxin substrate 3 (rho family, small GTP binding protein Rac3)	4864.47	1812.16	0.372531	-1.42457	1.28304e-14	1.39165e-12	No
ENSG00000131196	NFATC1	nuclear factor of activated T-cells 1	301.82	963.356	3.19182	1.67438	1.53959e-14	1.66414e-12	Yes
ENSG00000175197	DDIT3	DNA damage inducible transcript 3	158.094	606.786	3.83813	1.9404	1.56998e-14	1.69114e-12	Yes
ENSG00000141096	DPEP3	dipeptidase 3	557.49	1633.72	2.9305	1.55115	1.72792e-14	1.85487e-12	No
ENSG00000015592	STMN4	stathmin 4	71.5603	1.30514	0.0182384	-5.77688	1.81114e-14	1.93755e-12	Yes
ENSG00000174640	SLCO2A1	solute carrier organic anion transporter family member 2A1	377.547	1158.38	3.06817	1.61738	1.85517e-14	1.96579e-12	No
ENSG00000131969	ABHD12B	abhydrolase domain containing 12B	6305.62	16936.1	2.68588	1.4254	1.85637e-14	1.96579e-12	No
ENSG00000006283	CACNA1G	calcium voltage-gated channel subunit alpha1 G	243.675	48.8083	0.200301	-2.31976	1.85642e-14	1.96579e-12	Yes
ENSG00000260916	CCPG1	cell cycle progression 1	54.2052	257.935	4.75849	2.2505	2.01682e-14	2.12843e-12	No
ENSG00000137573	SULF1	sulfatase 1	241.943	932.075	3.85245	1.94578	2.03144e-14	2.13128e-12	Yes
ENSG00000174403	C20orf166-AS1		105.471	7.48215	0.0709403	-3.81725	2.03317e-14	2.13128e-12	No
ENSG00000170006	TMEM154	transmembrane protein 154	84.0915	348.896	4.14901	2.05277	2.4599e-14	2.56998e-12	Yes
ENSG00000104497	SNX16	sorting nexin 16	292.582	902.794	3.08561	1.62555	2.63216e-14	2.74078e-12	Yes
ENSG00000254587			104.671	578.564	5.52743	2.46661	2.81269e-14	2.91904e-12	No
ENSG00000099250	NRP1	neuropilin 1	126.01	451.591	3.58378	1.84148	2.86396e-14	2.9624e-12	Yes
ENSG00000184232	OAF	out at first homolog	37.7038	213.261	5.65623	2.49984	2.93706e-14	3.02798e-12	No
ENSG00000213023	SYT3	synaptotagmin 3	599.339	168.007	0.280321	-1.83485	2.97342e-14	3.05539e-12	No
ENSG00000180694	TMEM64	transmembrane protein 64	1678.06	4501.9	2.6828	1.42374	3.04661e-14	3.12033e-12	No
ENSG00000142182	DNMT3L	DNA (cytosine-5-)-methyltransferase 3-like	1462.27	8737.15	5.97504	2.57895	3.1354e-14	3.20078e-12	No
ENSG00000167210	LOXHD1	lipoxygenase homology domains 1	32.2162	186.725	5.796	2.53506	3.19178e-14	3.24771e-12	No
ENSG00000136160	EDNRB	endothelin receptor type B	3107.05	8373.38	2.69496	1.43026	3.23582e-14	3.28184e-12	No
ENSG00000139679	LPAR6	lysophosphatidic acid receptor 6	145.744	616.485	4.2299	2.08062	3.33924e-14	3.37577e-12	No
ENSG00000166710	B2M	beta-2-microglobulin	1485.22	4025.42	2.71032	1.43846	3.48839e-14	3.51517e-12	Yes
ENSG00000204121	ECEL1P1		531.689	1558.87	2.93193	1.55185	3.69885e-14	3.70778e-12	No
ENSG00000254510			171.194	26.601	0.155385	-2.68608	3.70326e-14	3.70778e-12	No
ENSG00000166741	NNMT	nicotinamide N-methyltransferase	55.9083	265.584	4.75035	2.24803	4.4924e-14	4.4835e-12	No
ENSG00000125845	BMP2	bone morphogenetic protein 2	494.158	1511.04	3.0578	1.6125	4.89527e-14	4.87001e-12	No
ENSG00000118257	NRP2	neuropilin 2	1410.58	3820.53	2.70848	1.43748	5.49995e-14	5.4542e-12	Yes
ENSG00000135333	EPHA7	EPH receptor A7	471.926	1357.22	2.8759	1.52402	6.71199e-14	6.6351e-12	No
ENSG00000119917	IFIT3	interferon induced protein with tetratricopeptide repeats 3	17.1066	142.465	8.32803	3.05798	7.06541e-14	6.96244e-12	No
ENSG00000140105	WARS	tryptophanyl-tRNA synthetase	7915.55	20837.1	2.63243	1.39639	7.14714e-14	7.02083e-12	No
ENSG00000090104	RGS1	regulator of G-protein signaling 1	0.929355	61.4014	66.0689	6.0459	7.77691e-14	7.61552e-12	No
ENSG00000112494	UNC93A	unc-93 homolog A (C. elegans)	74.8779	320.059	4.2744	2.09572	7.98042e-14	7.79039e-12	No
ENSG00000100285	NEFH	neurofilament, heavy polypeptide	1014.72	287.081	0.282918	-1.82154	8.0857e-14	7.86857e-12	No
ENSG00000196743	GM2A	GM2 ganglioside activator	1810.06	4761.55	2.63061	1.3954	9.58354e-14	9.29723e-12	No
ENSG00000136750	GAD2	glutamate decarboxylase 2	21.1482	142.355	6.73131	2.75089	1.0218e-13	9.88206e-12	No
ENSG00000145675	PIK3R1	phosphoinositide-3-kinase regulatory subunit 1	480.34	1383.99	2.88127	1.52671	1.03037e-13	9.9342e-12	Yes
ENSG00000131668	BARX1	BARX homeobox 1	85.8617	351.235	4.09071	2.03235	1.05994e-13	1.01879e-11	No
ENSG00000170689	HOXB9	homeobox B9	36.6901	208.422	5.68059	2.50604	1.14572e-13	1.09786e-11	No
ENSG00000168389	MFSD2A	major facilitator superfamily domain containing 2A	650.19	203.129	0.312415	-1.67847	1.31138e-13	1.25275e-11	Yes
ENSG00000147613	PSKH2	protein serine kinase H2	12.5441	118.028	9.40903	3.23405	1.41803e-13	1.3505e-11	No
ENSG00000106302	HYAL4	hyaluronoglucosaminidase 4	304.852	920.474	3.01941	1.59427	1.55125e-13	1.47288e-11	No
ENSG00000165617	DACT1	dishevelled binding antagonist of beta catenin 1	2565.93	7807.87	3.0429	1.60545	1.72157e-13	1.62965e-11	No
ENSG00000139211	AMIGO2	adhesion molecule with Ig-like domain 2	216.816	679.585	3.13438	1.64818	1.81751e-13	1.71526e-11	No
ENSG00000197461	PDGFA	platelet derived growth factor subunit A	619.718	1714.42	2.76645	1.46803	1.85484e-13	1.74523e-11	Yes
ENSG00000102879	CORO1A	coronin 1A	350.391	92.9191	0.265187	-1.91492	1.87179e-13	1.75588e-11	Yes
ENSG00000215481	BCRP3		44.2135	222.158	5.02466	2.32903	1.94787e-13	1.82179e-11	No
ENSG00000248593	DSTNP2	destrin (actin depolymerizing factor) pseudogene 2	146.914	490.883	3.3413	1.74041	1.95389e-13	1.82196e-11	No
ENSG00000081277	PKP1	plakophilin 1	181.652	32.5065	0.178949	-2.48238	2.04303e-13	1.89941e-11	No
ENSG00000138166	DUSP5	dual specificity phosphatase 5	1636.92	4250.27	2.5965	1.37657	2.16099e-13	2.00311e-11	No
ENSG00000125462	C1orf61	chromosome 1 open reading frame 61	82.2999	337.065	4.09557	2.03407	2.23882e-13	2.06912e-11	No
ENSG00000101825	MXRA5	matrix remodeling associated 5	292.3	877.068	3.00058	1.58524	2.66076e-13	2.45182e-11	No
ENSG00000171649	ZIK1	zinc finger protein interacting with K protein 1	1428.11	505.105	0.353688	-1.49945	2.68952e-13	2.47104e-11	No
ENSG00000130203	APOE	apolipoprotein E	27282.2	69590	2.55075	1.35092	2.7245e-13	2.49583e-11	Yes
ENSG00000165061	ZMAT4	zinc finger matrin-type 4	306.266	75.616	0.246897	-2.01802	2.7996e-13	2.55713e-11	Yes
ENSG00000007402	CACNA2D2	calcium voltage-gated channel auxiliary subunit alpha2delta 2	929.014	2542.11	2.73635	1.45225	2.8917e-13	2.63356e-11	No
ENSG00000204347	BTBD17	BTB domain containing 17	82.704	4.39365	0.053125	-4.23447	3.02113e-13	2.74343e-11	No
ENSG00000053501	USE1	unconventional SNARE in the ER 1	246.236	760.795	3.0897	1.62747	3.35259e-13	3.0356e-11	No
ENSG00000243566	UPK3B	uroplakin 3B	115.214	12.7351	0.110534	-3.17744	3.38471e-13	3.05583e-11	No
ENSG00000004399	PLXND1	plexin D1	2735.27	7193.24	2.62981	1.39496	3.50396e-13	3.15437e-11	No
ENSG00000182580	EPHB3	EPH receptor B3	146.043	489.804	3.35384	1.74581	3.55308e-13	3.1894e-11	No
ENSG00000138434	SSFA2	sperm specific antigen 2	182.754	586.27	3.20797	1.68166	3.89463e-13	3.48597e-11	No
ENSG00000188290	HES4	hes family bHLH transcription factor 4	100.344	376.932	3.75638	1.90934	3.96688e-13	3.5405e-11	No
ENSG00000196821	C6orf106	chromosome 6 open reading frame 106	5920.41	15408.3	2.60257	1.37994	4.00834e-13	3.56731e-11	No
ENSG00000164746	C7orf57	chromosome 7 open reading frame 57	136.968	481.946	3.51869	1.81504	4.12257e-13	3.65777e-11	No
ENSG00000132718	SYT11	synaptotagmin 11	390.945	71.5013	0.182893	-2.45093	4.13341e-13	3.65777e-11	No
ENSG00000203909	DPPA5	developmental pluripotency associated 5	119.794	424.241	3.54142	1.82433	4.17472e-13	3.68389e-11	No
ENSG00000167244	IGF2	insulin like growth factor 2	444.591	3179.06	7.15054	2.83805	4.61051e-13	4.05069e-11	No
ENSG00000198046	ZNF667	zinc finger protein 667	636.984	198.982	0.312381	-1.67862	4.61632e-13	4.05069e-11	No
ENSG00000184731	FAM110C	family with sequence similarity 110 member C	481.601	74.3308	0.154341	-2.69581	4.89227e-13	4.28081e-11	No
ENSG00000198719	DLL1	delta like canonical Notch ligand 1	56.6021	250.976	4.43404	2.14862	5.12602e-13	4.47281e-11	No
ENSG00000100626	GALNT16	polypeptide N-acetylgalactosaminyltransferase 16	142.107	18.3243	0.128947	-2.95515	5.21279e-13	4.53585e-11	No
ENSG00000164096	C4orf3	chromosome 4 open reading frame 3	2266.25	5782.56	2.5516	1.3514	5.26442e-13	4.56805e-11	No
ENSG00000146038	DCDC2	doublecortin domain containing 2	33.1412	182.996	5.52171	2.46511	5.369e-13	4.64589e-11	Yes
ENSG00000125629	INSIG2	insulin induced gene 2	550.055	1502.74	2.73197	1.44994	5.73623e-13	4.94995e-11	No
ENSG00000039523	FAM65A	family with sequence similarity 65 member A	681.887	2313.93	3.39342	1.76274	5.86729e-13	5.04911e-11	No
ENSG00000105612	DNASE2	deoxyribonuclease II, lysosomal	679.7	1816.67	2.67276	1.41833	6.5072e-13	5.58439e-11	Yes
ENSG00000160712	IL6R	interleukin 6 receptor	328.188	945.413	2.88071	1.52642	6.75328e-13	5.7797e-11	No
ENSG00000074660	SCARF1	scavenger receptor class F member 1	125.126	438.443	3.50402	1.80901	6.83435e-13	5.8331e-11	No
ENSG00000204262	COL5A2	collagen type V alpha 2 chain	1924.08	8784.98	4.56581	2.19087	6.95264e-13	5.91789e-11	No
ENSG00000153363	LINC00467		138.941	530.224	3.81619	1.93213	7.73561e-13	6.565e-11	No
ENSG00000188313	PLSCR1	phospholipid scramblase 1	1577.57	4066.02	2.5774	1.36591	7.75494e-13	6.565e-11	No
ENSG00000189190	ZNF600	zinc finger protein 600	2286.18	5703.82	2.49491	1.31899	7.94886e-13	6.71098e-11	No
ENSG00000108379	WNT3	Wnt family member 3	641.13	1729.55	2.69766	1.43171	8.4491e-13	7.1141e-11	No
ENSG00000135074	ADAM19	ADAM metallopeptidase domain 19	2202.91	5607.42	2.54546	1.34792	8.78398e-13	7.36196e-11	Yes
ENSG00000128294	TPST2	tyrosylprotein sulfotransferase 2	3118.54	7862.83	2.52131	1.33418	8.79061e-13	7.36196e-11	Yes
ENSG00000143507	DUSP10	dual specificity phosphatase 10	270.795	785.409	2.90039	1.53624	9.01569e-13	7.53027e-11	Yes
ENSG00000118503	TNFAIP3	TNF alpha induced protein 3	185.925	581.515	3.12769	1.6451	9.55521e-13	7.95962e-11	Yes
ENSG00000101439	CST3	cystatin C	614.503	1656.49	2.69566	1.43064	9.8205e-13	8.14132e-11	No
ENSG00000119950	MXI1	MAX interactor 1, dimerization protein	445.181	1231.46	2.76621	1.46791	9.82546e-13	8.14132e-11	Yes
ENSG00000057252	SOAT1	sterol O-acyltransferase 1	159.769	516.869	3.2351	1.69381	1.02223e-12	8.44772e-11	Yes
ENSG00000080511	RDH8	retinol dehydrogenase 8 (all-trans)	3.25059	72.1016	22.1811	4.47126	1.08105e-12	8.91028e-11	No
ENSG00000137801	THBS1	thrombospondin 1	1520.76	562.377	0.3698	-1.43518	1.13916e-12	9.36447e-11	No
ENSG00000182752	PAPPA	pappalysin 1	80.5254	318.263	3.95233	1.9827	1.14238e-12	9.36629e-11	Yes
ENSG00000197935	ZNF311	zinc finger protein 311	76.4297	3.53434	0.046243	-4.43462	1.22134e-12	9.98747e-11	No
ENSG00000138641	HERC3	HECT and RLD domain containing E3 ubiquitin protein ligase 3	313.789	1000.21	3.18752	1.67243	1.28882e-12	1.05118e-10	No
ENSG00000248746	ACTN3	actinin alpha 3 (gene/pseudogene)	629.634	209.274	0.332373	-1.58912	1.35227e-12	1.10006e-10	No
ENSG00000120708	TGFBI	transforming growth factor beta induced	335.955	1021.89	3.04176	1.6049	1.3639e-12	1.10664e-10	No
ENSG00000164076	CAMKV	CaM kinase like vesicle associated	2307.1	872.978	0.378388	-1.40206	1.43066e-12	1.1578e-10	Yes
ENSG00000189045	ANKDD1B	ankyrin repeat and death domain containing 1B	38.8687	208.207	5.35669	2.42134	1.45427e-12	1.17387e-10	No
ENSG00000155657	TTN	titin	1333.47	3374.92	2.53093	1.33966	1.59242e-12	1.28206e-10	No
ENSG00000167123	CERCAM	cerebral endothelial cell adhesion molecule	141.379	480.88	3.40136	1.76611	1.61415e-12	1.29622e-10	Yes
ENSG00000109436	TBC1D9	TBC1 domain family member 9	79.5247	310.27	3.90155	1.96405	1.72097e-12	1.37846e-10	Yes
ENSG00000180537	RNF182	ring finger protein 182	279.591	33.8639	0.121119	-3.0455	1.75608e-12	1.39975e-10	No
ENSG00000111752	PHC1	polyhomeotic homolog 1	4741.12	1869.8	0.39438	-1.34234	1.75652e-12	1.39975e-10	Yes
ENSG00000197457	STMN3	stathmin 3	1602.62	597.282	0.372691	-1.42395	1.77554e-12	1.41131e-10	Yes
ENSG00000165349	SLC7A3	solute carrier family 7 member 3	11170	4602.19	0.412012	-1.27924	1.81029e-12	1.43527e-10	No
ENSG00000135409	AMHR2	anti-Mullerian hormone receptor type 2	6.19426	83.9774	13.5573	3.761	1.83871e-12	1.45412e-10	Yes
ENSG00000079385	CEACAM1	carcinoembryonic antigen related cell adhesion molecule 1	42.5861	202.646	4.75849	2.2505	2.02481e-12	1.59725e-10	No
ENSG00000116962	NID1	nidogen 1	1681.22	4224.68	2.51287	1.32934	2.09085e-12	1.64519e-10	No
ENSG00000078018	MAP2	microtubule associated protein 2	130.551	18.4663	0.141449	-2.82165	2.11447e-12	1.65959e-10	No
ENSG00000019991	HGF	hepatocyte growth factor	9.14224	92.6352	10.1327	3.34094	2.13382e-12	1.67058e-10	No
ENSG00000109819	PPARGC1A	PPARG coactivator 1 alpha	122.969	416.203	3.38462	1.759	2.21401e-12	1.72903e-10	No
ENSG00000137507	LRRC32	leucine rich repeat containing 32	90.6013	328.395	3.62462	1.85783	2.26435e-12	1.76393e-10	No
ENSG00000100033	PRODH	proline dehydrogenase 1	3771.01	11846.5	3.14146	1.65143	2.31441e-12	1.79845e-10	No
ENSG00000183837	PNMA3	paraneoplastic Ma antigen 3	529.936	167.031	0.315191	-1.6657	2.44528e-12	1.89542e-10	No
ENSG00000164695	CHMP4C	charged multivesicular body protein 4C	117.931	402.674	3.41449	1.77167	2.60632e-12	2.01525e-10	No
ENSG00000179715	PCED1B	PC-esterase domain containing 1B	189.016	623.728	3.29987	1.72241	2.65422e-12	2.04722e-10	No
ENSG00000170775	GPR37	G protein-coupled receptor 37	333.17	970.286	2.91229	1.54215	2.78035e-12	2.13922e-10	Yes
ENSG00000115738	ID2	inhibitor of DNA binding 2, HLH protein	585.252	1529.21	2.61291	1.38566	2.80017e-12	2.14918e-10	No
ENSG00000245532	NEAT1	nuclear paraspeckle assembly transcript 1 (non-protein coding)	1020.92	2588.48	2.53543	1.34223	2.87969e-12	2.2048e-10	No
ENSG00000198113	TOR4A	torsin family 4 member A	191.013	590.497	3.0914	1.62826	2.89291e-12	2.2095e-10	No
ENSG00000180318	ALX1	ALX homeobox 1	91.2908	334.617	3.6654	1.87397	3.00733e-12	2.2913e-10	No
ENSG00000239713	APOBEC3G	apolipoprotein B mRNA editing enzyme catalytic subunit 3G	132.338	437.344	3.30475	1.72454	3.03818e-12	2.30916e-10	No
ENSG00000085552	IGSF9	immunoglobulin superfamily member 9	1132.74	417.488	0.368566	-1.44	3.24099e-12	2.45733e-10	No
ENSG00000114631	PODXL2	podocalyxin like 2	999.414	360.456	0.360667	-1.47126	3.63074e-12	2.74618e-10	Yes
ENSG00000162849	KIF26B	kinesin family member 26B	98.4101	350.906	3.56575	1.83421	3.70811e-12	2.79792e-10	Yes
ENSG00000120937	NPPB	natriuretic peptide B	710.153	1883.62	2.65242	1.40731	3.72892e-12	2.80684e-10	No
ENSG00000179761	PIPOX	pipecolic acid and sarcosine oxidase	2762.92	1103.62	0.399439	-1.32395	3.80946e-12	2.86058e-10	Yes
ENSG00000255794	RMST	rhabdomyosarcoma 2 associated transcript (non-protein coding)	591.956	189.27	0.319737	-1.64504	3.87669e-12	2.90408e-10	No
ENSG00000203907	OOEP	oocyte expressed protein	14.0916	114.287	8.11028	3.01975	4.03489e-12	3.01536e-10	Yes
ENSG00000003436	TFPI	tissue factor pathway inhibitor	347.149	963.259	2.77477	1.47237	4.28974e-12	3.19816e-10	Yes
ENSG00000009694	TENM1	teneurin transmembrane protein 1	308.734	82.9562	0.268698	-1.89594	4.55922e-12	3.39098e-10	No
ENSG00000002746	HECW1	HECT, C2 and WW domain containing E3 ubiquitin protein ligase 1	579.591	193.612	0.334049	-1.58187	4.80414e-12	3.56465e-10	Yes
ENSG00000058668	ATP2B4	ATPase plasma membrane Ca2+ transporting 4	1047.42	2638.14	2.5187	1.33268	4.92608e-12	3.64646e-10	Yes
ENSG00000137486	ARRB1	arrestin beta 1	3836.94	9478.07	2.47021	1.30464	4.95877e-12	3.66199e-10	No
ENSG00000186376	ZNF75D	zinc finger protein 75D	1097.01	2729.12	2.48778	1.31486	5.0572e-12	3.72587e-10	No
ENSG00000111885	MAN1A1	mannosidase alpha class 1A member 1	392.469	1063.12	2.7088	1.43765	5.40651e-12	3.97385e-10	Yes
ENSG00000095015	MAP3K1	mitogen-activated protein kinase kinase kinase 1	640.736	1665.87	2.59993	1.37847	5.56323e-12	4.07944e-10	Yes
ENSG00000090013	BLVRB	biliverdin reductase B	1184.87	3009.79	2.54018	1.34493	5.89532e-12	4.31284e-10	Yes
ENSG00000138764	CCNG2	cyclin G2	354.979	977.389	2.75337	1.4612	6.0193e-12	4.3864e-10	Yes
ENSG00000173404	INSM1	INSM transcriptional repressor 1	177.699	34.387	0.193512	-2.3695	6.02396e-12	4.3864e-10	No
ENSG00000171617	ENC1	ectodermal-neural cortex 1	754.645	3517.5	4.66113	2.22068	6.0436e-12	4.39046e-10	Yes
ENSG00000175175	PPM1E	protein phosphatase, Mg2+/Mn2+ dependent 1E	302.073	76.418	0.252979	-1.98291	6.05904e-12	4.39147e-10	Yes
ENSG00000091986	CCDC80	coiled-coil domain containing 80	504.234	1330.56	2.63878	1.39987	6.11936e-12	4.42492e-10	No
ENSG00000101938	CHRDL1	chordin-like 1	739.088	252.423	0.341533	-1.5499	6.13638e-12	4.42698e-10	No
ENSG00000204252	HLA-DOA	major histocompatibility complex, class II, DO alpha	637.27	214.185	0.336098	-1.57305	6.28595e-12	4.52444e-10	Yes
ENSG00000138829	FBN2	fibrillin 2	1280.11	3411.89	2.66532	1.41431	6.60656e-12	4.74427e-10	Yes
ENSG00000136169	SETDB2	SET domain bifurcated 2	309.815	865.979	2.79515	1.48293	6.71327e-12	4.80985e-10	No
ENSG00000115641	FHL2	four and a half LIM domains 2	1300.79	496.225	0.381479	-1.39033	7.95942e-12	5.68962e-10	No
ENSG00000160284	SPATC1L	spermatogenesis and centriole associated 1-like	701.726	127.358	0.181493	-2.46201	8.26599e-12	5.89527e-10	No
ENSG00000149294	NCAM1	neural cell adhesion molecule 1	89.9746	324.014	3.60117	1.84847	8.41788e-12	5.98993e-10	Yes
ENSG00000108557	RAI1	retinoic acid induced 1	116.913	417.341	3.56968	1.83579	8.90667e-12	6.32333e-10	No
ENSG00000150594	ADRA2A	adrenoceptor alpha 2A	57.2959	239.862	4.18638	2.0657	8.95263e-12	6.34155e-10	Yes
ENSG00000118523	CTGF	connective tissue growth factor	2606.98	1045.5	0.401038	-1.31819	9.13852e-12	6.45858e-10	No
ENSG00000172638	EFEMP2	EGF containing fibulin like extracellular matrix protein 2	425.323	1167.32	2.74454	1.45657	9.35416e-12	6.58726e-10	No
ENSG00000118777	ABCG2	ATP binding cassette subfamily G member 2 (Junior blood group)	443.512	2451.49	5.52745	2.46661	9.36277e-12	6.58726e-10	No
ENSG00000102003	SYP	synaptophysin	275.727	64.7166	0.234713	-2.09103	9.81678e-12	6.89116e-10	Yes
ENSG00000171365	CLCN5	chloride voltage-gated channel 5	1236.16	3020.73	2.44363	1.28903	1.09436e-11	7.66495e-10	Yes
ENSG00000108511	HOXB6	homeobox B6	22.8427	139.964	6.1273	2.61525	1.10573e-11	7.72722e-10	Yes
ENSG00000142156	COL6A1	collagen type VI alpha 1	12600.7	30032.1	2.38337	1.253	1.11757e-11	7.79256e-10	No
ENSG00000171246	NPTX1	neuronal pentraxin 1	65.6687	2.64266	0.0402424	-4.63514	1.13116e-11	7.86977e-10	Yes
ENSG00000267260			126.526	19.1188	0.151106	-2.72637	1.1428e-11	7.93303e-10	No
ENSG00000120068	HOXB8	homeobox B8	23.6921	143.324	6.04944	2.5968	1.16774e-11	8.08823e-10	Yes
ENSG00000139800	ZIC5	Zic family member 5	836.895	293.091	0.350213	-1.5137	1.19347e-11	8.24816e-10	No
ENSG00000121904	CSMD2	CUB and Sushi multiple domains 2	566.161	186.117	0.328735	-1.605	1.20852e-11	8.33369e-10	Yes
ENSG00000115596	WNT6	Wnt family member 6	7.51049	86.8716	11.5667	3.53191	1.2121e-11	8.34001e-10	Yes
ENSG00000077274	CAPN6	calpain 6	344.129	100.705	0.292637	-1.77281	1.24111e-11	8.52084e-10	No
ENSG00000162909	CAPN2	calpain 2	776.186	2315.33	2.98296	1.57675	1.28541e-11	8.80563e-10	Yes
ENSG00000170703	TTLL6	tubulin tyrosine ligase like 6	268.246	72.6371	0.270785	-1.88478	1.31416e-11	8.98286e-10	Yes
ENSG00000186340	THBS2	thrombospondin 2	1438.48	3477.2	2.41727	1.27338	1.32968e-11	9.0691e-10	No
ENSG00000165757	KIAA1462	KIAA1462	192.333	568.69	2.9568	1.56403	1.44316e-11	9.82167e-10	No
ENSG00000075785	RAB7A	RAB7A, member RAS oncogene family	6945.13	16452.4	2.36891	1.24422	1.46129e-11	9.91422e-10	Yes
ENSG00000148408	CACNA1B	calcium voltage-gated channel subunit alpha1 B	1216.85	469.669	0.385971	-1.37343	1.46311e-11	9.91422e-10	No
ENSG00000135480	KRT7	keratin 7	267.553	68.4701	0.255913	-1.96628	1.47195e-11	9.94186e-10	No
ENSG00000141524	TMC6	transmembrane channel like 6	1815.21	4821.93	2.6564	1.40947	1.47355e-11	9.94186e-10	Yes
ENSG00000160808	MYL3	myosin light chain 3	6.88805	86.8393	12.6072	3.65618	1.49859e-11	1.0057e-09	No
ENSG00000102359	SRPX2	sushi repeat containing protein, X-linked 2	24.0876	316.614	13.1443	3.71636	1.4998e-11	1.0057e-09	Yes
ENSG00000157399	ARSE	arylsulfatase E (chondrodysplasia punctata 1)	2589.15	6247.56	2.41297	1.27081	1.50028e-11	1.0057e-09	No
ENSG00000175938	ORAI3	ORAI calcium release-activated calcium modulator 3	68.9906	264.428	3.83281	1.9384	1.52464e-11	1.01984e-09	Yes
ENSG00000182963	GJC1	gap junction protein gamma 1	4976.81	2037.06	0.40931	-1.28873	1.55502e-11	1.03666e-09	No
ENSG00000173898	SPTBN2	spectrin beta, non-erythrocytic 2	2637.06	1088.6	0.412806	-1.27646	1.55641e-11	1.03666e-09	No
ENSG00000130649	CYP2E1	cytochrome P450 family 2 subfamily E member 1	136.589	442.035	3.23623	1.69431	1.56747e-11	1.0418e-09	No
ENSG00000138131	LOXL4	lysyl oxidase like 4	104.239	344.186	3.30189	1.72329	1.60624e-11	1.0653e-09	No
ENSG00000185745	IFIT1	interferon induced protein with tetratricopeptide repeats 1	59.7014	240.069	4.02116	2.00761	1.62252e-11	1.07382e-09	No
ENSG00000085117	CD82	CD82 molecule	124.907	480.427	3.84626	1.94346	1.6559e-11	1.0936e-09	No
ENSG00000250596			7.89736	85.9351	10.8815	3.4438	1.74159e-11	1.14776e-09	No
ENSG00000105707	HPN	hepsin	442.043	1187.61	2.68663	1.4258	1.76508e-11	1.16079e-09	No
ENSG00000204065	TCEAL5	transcription elongation factor A like 5	160.063	29.3084	0.183105	-2.44925	1.82206e-11	1.19575e-09	No
ENSG00000100031	GGT1	gamma-glutamyltransferase 1	495.416	1758.46	3.54946	1.8276	1.84109e-11	1.2057e-09	No
ENSG00000203867	RBM20	RNA binding motif protein 20	89.9789	313.605	3.48532	1.80129	1.84657e-11	1.20676e-09	Yes
ENSG00000166825	ANPEP	alanyl aminopeptidase, membrane	113.595	381.492	3.35835	1.74775	1.88088e-11	1.22662e-09	Yes
ENSG00000227848	SUCLA2-AS1		73.3089	330.863	4.51327	2.17417	2.04985e-11	1.33403e-09	No
ENSG00000183696	UPP1	uridine phosphorylase 1	3243.63	7840.37	2.41716	1.27331	2.07084e-11	1.34489e-09	No
ENSG00000150510	FAM124A	family with sequence similarity 124 member A	2979.99	1214.44	0.407533	-1.29501	2.15288e-11	1.39526e-09	No
ENSG00000080200	CRYBG3	crystallin beta-gamma domain containing 3	217.843	771.59	3.54196	1.82455	2.47148e-11	1.59843e-09	No
ENSG00000161896	IP6K3	inositol hexakisphosphate kinase 3	6.97231	78.3558	11.2381	3.49033	2.47715e-11	1.59878e-09	Yes
ENSG00000003402	CFLAR	CASP8 and FADD like apoptosis regulator	544.574	1379.79	2.5337	1.34125	2.8496e-11	1.83538e-09	Yes
ENSG00000136158	SPRY2	sprouty RTK signaling antagonist 2	1435.03	3432.8	2.39215	1.25831	2.85883e-11	1.83753e-09	No
ENSG00000106031	HOXA13	homeobox A13	12.6155	106.185	8.41701	3.07331	2.90675e-11	1.8645e-09	No
ENSG00000189410	SH2D5	SH2 domain containing 5	929.679	349.484	0.375919	-1.41151	3.2165e-11	2.05895e-09	No
ENSG00000198715	GLMP	glycosylated lysosomal membrane protein	922.067	2269.21	2.46101	1.29925	3.35039e-11	2.14028e-09	No
ENSG00000141744	PNMT	phenylethanolamine N-methyltransferase	93.9233	9.71135	0.103397	-3.27374	3.40149e-11	2.16848e-09	No
ENSG00000164107	HAND2	heart and neural crest derivatives expressed 2	4.2599	92.0349	21.6049	4.43329	3.53344e-11	2.24802e-09	No
ENSG00000159387	IRX6	iroquois homeobox 6	2.32123	60.5421	26.0819	4.70498	3.58717e-11	2.27756e-09	No
ENSG00000170373	CST1	cystatin SN	3895.19	10942.4	2.8092	1.49016	3.59471e-11	2.27772e-09	No
ENSG00000146267	FAXC	failed axon connections homolog	474.129	1205.88	2.54335	1.34673	3.75733e-11	2.37594e-09	No
ENSG00000131724	IL13RA1	interleukin 13 receptor subunit alpha 1	540.863	1334.63	2.46759	1.3031	3.81832e-11	2.40963e-09	No
ENSG00000259790	ANP32BP1		291.223	788.283	2.7068	1.43659	3.82833e-11	2.41108e-09	No
ENSG00000007384	RHBDF1	rhomboid 5 homolog 1	3127.69	7449.18	2.38169	1.25198	3.93152e-11	2.47108e-09	No
ENSG00000156113	KCNMA1	potassium calcium-activated channel subfamily M alpha 1	176.623	38.0633	0.215506	-2.2142	4.4295e-11	2.77849e-09	Yes
ENSG00000076641	PAG1	phosphoprotein membrane anchor with glycosphingolipid microdomains 1	38.1663	184.379	4.83093	2.2723	4.74962e-11	2.97332e-09	No
ENSG00000107968	MAP3K8	mitogen-activated protein kinase kinase kinase 8	63.2589	245.768	3.88511	1.95796	4.7835e-11	2.98822e-09	No
ENSG00000101977	MCF2	MCF.2 cell line derived transforming sequence	97.8935	338.667	3.45955	1.79058	4.79256e-11	2.98822e-09	No
ENSG00000138356	AOX1	aldehyde oxidase 1	319.218	91.7759	0.287502	-1.79836	4.90767e-11	3.0539e-09	Yes
ENSG00000164393	ADGRF2	adhesion G protein-coupled receptor F2	7.6661	81.5091	10.6324	3.4104	4.96765e-11	3.08508e-09	No
ENSG00000061337	LZTS1	leucine zipper, putative tumor suppressor 1	529.612	1338.37	2.52707	1.33747	5.00032e-11	3.09921e-09	No
ENSG00000139263	LRIG3	leucine-rich repeats and immunoglobulin like domains 3	627.624	1573.46	2.50701	1.32597	5.02677e-11	3.10943e-09	Yes
ENSG00000140287	HDC	histidine decarboxylase	4.95369	74.0718	14.9529	3.90235	5.09021e-11	3.14245e-09	No
ENSG00000084628	NKAIN1	Na+/K+ transporting ATPase interacting 1	1504.35	596.823	0.396733	-1.33376	5.22219e-11	3.21757e-09	Yes
ENSG00000162066	AMDHD2	amidohydrolase domain containing 2	393.599	1134.11	2.88137	1.52676	5.41432e-11	3.32542e-09	No
ENSG00000078399	HOXA9	homeobox A9	4.87804	71.4615	14.6496	3.87279	5.41852e-11	3.32542e-09	Yes
ENSG00000022267	FHL1	four and a half LIM domains 1	4047.34	1719.54	0.424856	-1.23495	5.44724e-11	3.33649e-09	Yes
ENSG00000069011	PITX1	paired like homeodomain 1	116.686	375.42	3.21735	1.68587	5.55522e-11	3.39597e-09	No
ENSG00000223547	ZNF844	zinc finger protein 844	472.123	151.195	0.320244	-1.64276	5.70511e-11	3.48078e-09	No
ENSG00000066230	SLC9A3	solute carrier family 9 member A3	14.5542	108.937	7.48494	2.90399	7.16055e-11	4.36026e-09	No
ENSG00000203908	KHDC3L	KH domain containing 3 like, subcortical maternal complex member	4947.2	11308.8	2.2859	1.19276	7.53031e-11	4.57649e-09	No
ENSG00000104093	DMXL2	Dmx like 2	682.373	2241.55	3.28493	1.71586	7.79877e-11	4.73045e-09	Yes
ENSG00000141449	GREB1L	growth regulation by estrogen in breast cancer-like	40.0336	181.736	4.53959	2.18256	7.81774e-11	4.73277e-09	No
ENSG00000140279	DUOX2	dual oxidase 2	11.148	95.375	8.55538	3.09683	7.94182e-11	4.79858e-09	No
ENSG00000160050	CCDC28B	coiled-coil domain containing 28B	233.7	782.574	3.34862	1.74357	8.04811e-11	4.85342e-09	No
ENSG00000067840	PDZD4	PDZ domain containing 4	22336.5	9819.37	0.439611	-1.1857	8.2032e-11	4.93741e-09	No
ENSG00000250251	PKD1P6		1014.74	405.005	0.399121	-1.3251	8.69901e-11	5.22576e-09	No
ENSG00000228437			220.966	659.019	2.98244	1.57649	9.30289e-11	5.5778e-09	No
ENSG00000240990	HOXA11-AS	HOXA11 antisense RNA	2.32123	57.5508	24.7932	4.63187	9.35954e-11	5.60102e-09	No
ENSG00000188994	ZNF292	zinc finger protein 292	1223.02	2819.96	2.30573	1.20522	9.64359e-11	5.75997e-09	Yes
ENSG00000005893	LAMP2	lysosomal associated membrane protein 2	2200.98	5085.47	2.31055	1.20824	9.9991e-11	5.96091e-09	Yes
ENSG00000158825	CDA	cytidine deaminase	423.708	1086.05	2.5632	1.35795	1.03361e-10	6.15008e-09	No
ENSG00000154556	SORBS2	sorbin and SH3 domain containing 2	1023.68	398.163	0.388951	-1.36234	1.03565e-10	6.15053e-09	Yes
ENSG00000107831	FGF8	fibroblast growth factor 8	764.494	1872.69	2.44958	1.29253	1.04931e-10	6.2198e-09	No
ENSG00000112183	RBM24	RNA binding motif protein 24	39.4868	180.496	4.57104	2.19252	1.07405e-10	6.35442e-09	No
ENSG00000105810	CDK6	cyclin-dependent kinase 6	1364.59	3141.7	2.3023	1.20308	1.14963e-10	6.78871e-09	Yes
ENSG00000167772	ANGPTL4	angiopoietin like 4	178.065	527.673	2.96338	1.56724	1.18093e-10	6.96037e-09	Yes
ENSG00000175161	CADM2	cell adhesion molecule 2	76.2698	6.17701	0.0809889	-3.62613	1.19692e-10	7.0413e-09	No
ENSG00000139219	COL2A1	collagen type II alpha 1 chain	183.137	524.293	2.86285	1.51745	1.23704e-10	7.26368e-09	No
ENSG00000087085	ACHE	acetylcholinesterase (Cartwright blood group)	814.678	1973.69	2.42266	1.27659	1.24197e-10	7.27894e-09	No
ENSG00000121966	CXCR4	C-X-C motif chemokine receptor 4	623.459	1520.79	2.43928	1.28646	1.25838e-10	7.36126e-09	No
ENSG00000141314	RHBDL3	rhomboid like 3	303.46	89.0236	0.293361	-1.76925	1.30343e-10	7.61057e-09	Yes
ENSG00000144802	NFKBIZ	NFKB inhibitor zeta	370.037	117.059	0.316345	-1.66043	1.32873e-10	7.74381e-09	No
ENSG00000124126	PREX1	phosphatidylinositol-3,4,5-trisphosphate dependent Rac exchange factor 1	541.135	1343.44	2.48263	1.31187	1.33362e-10	7.75784e-09	Yes
ENSG00000106038	EVX1	even-skipped homeobox 1	53.1202	207.659	3.90924	1.96689	1.45716e-10	8.46074e-09	No
ENSG00000196116	TDRD7	tudor domain containing 7	230.614	632.08	2.74085	1.45463	1.46126e-10	8.46879e-09	No
ENSG00000102547	CAB39L	calcium binding protein 39 like	116.535	366.438	3.14446	1.65281	1.62748e-10	9.41467e-09	No
ENSG00000105205	CLC	Charcot-Leyden crystal galectin	46.1522	0.44584	0.00966021	-6.69373	1.6518e-10	9.53768e-09	No
ENSG00000129682	FGF13	fibroblast growth factor 13	1038.82	2453.19	2.36152	1.23971	1.79014e-10	1.03174e-08	No
ENSG00000142173	COL6A2	collagen type VI alpha 2	7719.9	17651.6	2.2865	1.19314	1.8801e-10	1.08159e-08	No
ENSG00000183691	NOG	noggin	60.5464	229.421	3.78917	1.92188	1.92521e-10	1.10551e-08	No
ENSG00000140455	USP3	ubiquitin specific peptidase 3	70.177	241.484	3.44106	1.78285	1.93918e-10	1.11149e-08	No
ENSG00000187957	DNER	delta/notch like EGF repeat containing	75.5004	6.17701	0.0818142	-3.6115	1.99044e-10	1.13878e-08	Yes
ENSG00000010671	BTK	Bruton tyrosine kinase	47.2458	189.664	4.01441	2.00519	2.11542e-10	1.20807e-08	Yes
ENSG00000113369	ARRDC3	arrestin domain containing 3	271.292	690.221	2.5442	1.34721	2.15671e-10	1.2294e-08	Yes
ENSG00000093144	ECHDC1	ethylmalonyl-CoA decarboxylase 1	1298.26	2977.1	2.29314	1.19732	2.16649e-10	1.23273e-08	Yes
ENSG00000155760	FZD7	frizzled class receptor 7	17273.6	7163.07	0.414684	-1.26991	2.20751e-10	1.25378e-08	No
ENSG00000125798	FOXA2	forkhead box A2	196.984	542.949	2.7563	1.46273	2.2279e-10	1.26307e-08	No
ENSG00000116544	DLGAP3	DLG associated protein 3	721.899	275.283	0.381331	-1.39088	2.24405e-10	1.26992e-08	Yes
ENSG00000154734	ADAMTS1	ADAM metallopeptidase with thrombospondin type 1 motif 1	1120.87	2617.43	2.33518	1.22353	2.3975e-10	1.35431e-08	No
ENSG00000233280	NA	NA	141.249	410.492	2.90616	1.53911	2.49009e-10	1.40407e-08	No
ENSG00000165449	SLC16A9	solute carrier family 16 member 9	295.438	86.9688	0.294373	-1.76428	2.58096e-10	1.45265e-08	No
ENSG00000156966	B3GNT7	UDP-GlcNAc:betaGal beta-1,3-N-acetylglucosaminyltransferase 7	3081.12	9053.29	2.93831	1.55499	2.58554e-10	1.45265e-08	No
ENSG00000079337	RAPGEF3	Rap guanine nucleotide exchange factor 3	170.677	487.037	2.85356	1.51276	2.74173e-10	1.53763e-08	Yes
ENSG00000127863	TNFRSF19	tumor necrosis factor receptor superfamily member 19	54.9703	216.252	3.93399	1.97599	2.78093e-10	1.55682e-08	Yes
ENSG00000180672	NA	NA	67.4517	236.283	3.50299	1.80859	2.8419e-10	1.58811e-08	No
ENSG00000114796	KLHL24	kelch like family member 24	821.518	1929.36	2.34854	1.23176	2.99409e-10	1.67017e-08	Yes
ENSG00000130830	MPP1	membrane palmitoylated protein 1	1078.4	2606.04	2.41658	1.27297	3.04279e-10	1.69431e-08	No
ENSG00000124313	IQSEC2	IQ motif and Sec7 domain 2	6356.92	2813.05	0.442518	-1.17619	3.14769e-10	1.7496e-08	No
ENSG00000116774	OLFML3	olfactomedin like 3	5161.81	11616.4	2.25046	1.17022	3.3351e-10	1.85048e-08	No
ENSG00000104324	CPQ	carboxypeptidase Q	53.2002	206.237	3.87663	1.9548	3.35607e-10	1.85881e-08	No
ENSG00000166900	STX3	syntaxin 3	3309.92	7405.52	2.23737	1.1618	3.43533e-10	1.89934e-08	Yes
ENSG00000090530	P3H2	prolyl 3-hydroxylase 2	1702.46	3902.45	2.29225	1.19676	3.56114e-10	1.96542e-08	No
ENSG00000160716	CHRNB2	cholinergic receptor nicotinic beta 2 subunit	135.664	26.1875	0.193032	-2.37309	3.70028e-10	2.03861e-08	Yes
ENSG00000135862	LAMC1	laminin subunit gamma 1	8005.69	17738.8	2.21577	1.14781	3.71602e-10	2.04368e-08	Yes
ENSG00000204248	COL11A2	collagen type XI alpha 2	179.1	40.6288	0.22685	-2.14019	3.89317e-10	2.13734e-08	No
ENSG00000134569	LRP4	LDL receptor related protein 4	1622.17	3683.36	2.27063	1.18309	3.97651e-10	2.17927e-08	No
ENSG00000142694	EVA1B	eva-1 homolog B (C. elegans)	104.827	337.008	3.2149	1.68477	4.0327e-10	2.20619e-08	No
ENSG00000157227	MMP14	matrix metallopeptidase 14	3266.23	7316.6	2.24007	1.16355	4.14865e-10	2.26566e-08	No
ENSG00000184489	PTP4A3	protein tyrosine phosphatase type IVA, member 3	511.891	1242.16	2.4266	1.27894	4.15847e-10	2.26706e-08	No
ENSG00000124588	NQO2	NAD(P)H quinone dehydrogenase 2	3410.49	9376.9	2.74943	1.45913	4.35735e-10	2.37134e-08	No
ENSG00000132932	ATP8A2	ATPase phospholipid transporting 8A2	187.464	46.4371	0.247712	-2.01326	4.45028e-10	2.4177e-08	Yes
ENSG00000091136	LAMB1	laminin subunit beta 1	3686.14	8256.59	2.2399	1.16344	4.79759e-10	2.60186e-08	No
ENSG00000121753	ADGRB2	adhesion G protein-coupled receptor B2	781.106	301.632	0.386161	-1.37273	4.88448e-10	2.64439e-08	No
ENSG00000198435	NRARP	NOTCH-regulated ankyrin repeat protein	1375.92	497.971	0.361918	-1.46626	4.95781e-10	2.67945e-08	No
ENSG00000099958	DERL3	derlin 3	331.817	109.634	0.330407	-1.59769	5.00786e-10	2.70072e-08	Yes
ENSG00000075388	FGF4	fibroblast growth factor 4	214.869	589.1	2.74167	1.45505	5.01447e-10	2.70072e-08	Yes
ENSG00000198771	RCSD1	RCSD domain containing 1	22.2246	120.148	5.40608	2.43458	5.04434e-10	2.71214e-08	No
ENSG00000182670	TTC3	tetratricopeptide repeat domain 3	917.863	2121.77	2.31164	1.20892	5.23988e-10	2.81243e-08	No
ENSG00000135116	HRK	harakiri, BCL2 interacting protein	105.925	327.568	3.09246	1.62875	5.25055e-10	2.81332e-08	No
ENSG00000166348	USP54	ubiquitin specific peptidase 54	1242.42	2838.99	2.28504	1.19222	5.34234e-10	2.8576e-08	Yes
ENSG00000171316	CHD7	chromodomain helicase DNA binding protein 7	1024.73	2354.31	2.29749	1.20006	5.41951e-10	2.89393e-08	Yes
ENSG00000185896	LAMP1	lysosomal associated membrane protein 1	7130.11	15668.1	2.19745	1.13583	5.58895e-10	2.97931e-08	Yes
ENSG00000185633	NDUFA4L2	NADH dehydrogenase (ubiquinone) 1 alpha subcomplex, 4-like 2	181.756	665.647	3.66231	1.87275	5.72175e-10	3.04491e-08	No
ENSG00000187735	TCEA1	transcription elongation factor A1	1804.46	3962.44	2.19592	1.13482	5.77639e-10	3.06876e-08	No
ENSG00000151229	SLC2A13	solute carrier family 2 member 13	402.35	981.12	2.43847	1.28598	5.85561e-10	3.10556e-08	No
ENSG00000157570	TSPAN18	tetraspanin 18	465.276	1126.93	2.42207	1.27624	6.0672e-10	3.21233e-08	No
ENSG00000249803			39.1085	0	0	#NAME?	6.43531e-10	3.40146e-08	No
ENSG00000089847	ANKRD24	ankyrin repeat domain 24	1032.65	428.951	0.415389	-1.26746	6.57636e-10	3.47014e-08	Yes
ENSG00000163754	GYG1	glycogenin 1	706.368	1624.95	2.30043	1.2019	6.87737e-10	3.62285e-08	No
ENSG00000237923		uncharacterized LOC105375014	341.728	112.646	0.329635	-1.60106	6.9779e-10	3.66962e-08	No
ENSG00000136014	USP44	ubiquitin specific peptidase 44	5170.06	2282.46	0.441477	-1.17959	7.22875e-10	3.79515e-08	No
ENSG00000165238	WNK2	WNK lysine deficient protein kinase 2	2718.69	1214.63	0.446769	-1.1624	7.78839e-10	4.08211e-08	Yes
ENSG00000125414	MYH2	myosin, heavy chain 2, skeletal muscle, adult	160.214	35.0719	0.218906	-2.19161	8.00289e-10	4.18455e-08	No
ENSG00000156869	FRRS1	ferric chelate reductase 1	66.531	282.518	4.24642	2.08625	8.01063e-10	4.18455e-08	Yes
ENSG00000076248	UNG	uracil DNA glycosylase	7132.29	3245.6	0.455057	-1.13588	8.38516e-10	4.37288e-08	Yes
ENSG00000168490	PHYHIP	phytanoyl-CoA 2-hydroxylase interacting protein	221.993	62.0864	0.279678	-1.83816	8.42366e-10	4.38564e-08	No
ENSG00000141750	STAC2	SH3 and cysteine rich domain 2	380.478	87.1755	0.229121	-2.12582	8.49544e-10	4.41565e-08	No
ENSG00000205628	LINC01446	long intergenic non-protein coding RNA 1446	57.8556	0	0	#NAME?	9.31969e-10	4.83602e-08	No
ENSG00000196542	SPTSSB	serine palmitoyltransferase small subunit B	110.429	17.8461	0.161607	-2.62944	9.71708e-10	5.03057e-08	No
ENSG00000152377	SPOCK1	sparc/osteonectin, cwcv and kazal-like domains proteoglycan (testican) 1	316.556	100.899	0.318741	-1.64954	9.72681e-10	5.03057e-08	Yes
ENSG00000099284	H2AFY2	H2A histone family member Y2	702.21	1656.3	2.3587	1.23799	9.91954e-10	5.12176e-08	Yes
ENSG00000197081	IGF2R	insulin like growth factor 2 receptor	5810.51	12686.7	2.18341	1.12658	1.10051e-09	5.67289e-08	Yes
ENSG00000138639	ARHGAP24	Rho GTPase activating protein 24	57.1402	212.925	3.72636	1.89777	1.12211e-09	5.77472e-08	Yes
ENSG00000155629	PIK3AP1	phosphoinositide-3-kinase adaptor protein 1	604.798	1415.95	2.3412	1.22725	1.1246e-09	5.778e-08	Yes
ENSG00000068976	PYGM	phosphorylase, glycogen, muscle	348.175	114.701	0.329433	-1.60194	1.15699e-09	5.93464e-08	No
ENSG00000143858	SYT2	synaptotagmin 2	431.085	151.588	0.351644	-1.50781	1.1822e-09	6.05401e-08	No
ENSG00000188848	BEND4	BEN domain containing 4	2564.23	1128.46	0.440076	-1.18418	1.18521e-09	6.05949e-08	Yes
ENSG00000133169	BEX1	brain expressed X-linked 1	1663.34	717.564	0.4314	-1.2129	1.21598e-09	6.20667e-08	No
ENSG00000109956	B3GAT1	beta-1,3-glucuronyltransferase 1	822.804	337.621	0.41033	-1.28514	1.29193e-09	6.58357e-08	No
ENSG00000021355	SERPINB1	serpin family B member 1	450.143	1075.05	2.38823	1.25594	1.35215e-09	6.87922e-08	No
ENSG00000103335	PIEZO1	piezo type mechanosensitive ion channel component 1	1562.09	672.031	0.430213	-1.21688	1.37795e-09	6.99595e-08	No
ENSG00000187800	PEAR1	platelet endothelial aggregation receptor 1	28.8813	136.831	4.73768	2.24418	1.37957e-09	6.99595e-08	Yes
ENSG00000113648	H2AFY	H2A histone family member Y	866.522	1964.78	2.26743	1.18106	1.4192e-09	7.18525e-08	Yes
ENSG00000100612	DHRS7	dehydrogenase/reductase 7	760.653	2052.14	2.69787	1.43182	1.4731e-09	7.44607e-08	No
ENSG00000203727	SAMD5	sterile alpha motif domain containing 5	17.0353	102.476	6.01551	2.58869	1.51063e-09	7.62342e-08	No
ENSG00000113140	SPARC	secreted protein acidic and cysteine rich	12150.2	26159.7	2.15303	1.10637	1.52125e-09	7.66463e-08	Yes
ENSG00000137809	ITGA11	integrin subunit alpha 11	174.844	484.569	2.77143	1.47063	1.53322e-09	7.71252e-08	No
ENSG00000115884	SDC1	syndecan 1	1739.62	756.94	0.435117	-1.20052	1.59008e-09	7.98566e-08	No
ENSG00000013588	GPRC5A	G protein-coupled receptor class C group 5 member A	103.208	347.056	3.36267	1.74961	1.62569e-09	8.15143e-08	No
ENSG00000119138	KLF9	Kruppel like factor 9	73.9529	242.428	3.27813	1.71288	1.6974e-09	8.49733e-08	Yes
ENSG00000176928	GCNT4	glucosaminyl (N-acetyl) transferase 4, core 2	335.294	113.744	0.339237	-1.55964	1.70322e-09	8.51283e-08	Yes
ENSG00000177511	ST8SIA3	ST8 alpha-N-acetyl-neuraminide alpha-2,8-sialyltransferase 3	305.278	97.507	0.319404	-1.64655	1.7477e-09	8.72119e-08	No
ENSG00000147526	TACC1	transforming acidic coiled-coil containing protein 1	514.709	1198.2	2.32792	1.21904	1.76257e-09	8.78136e-08	No
ENSG00000171992	SYNPO	synaptopodin	175.298	473.458	2.70087	1.43342	1.79652e-09	8.93626e-08	No
ENSG00000164181	ELOVL7	ELOVL fatty acid elongase 7	82.9352	268.052	3.23207	1.69246	1.80211e-09	8.94981e-08	Yes
ENSG00000154721	JAM2	junctional adhesion molecule 2	129.479	23.4676	0.181247	-2.46397	1.9144e-09	9.49241e-08	Yes
ENSG00000105270	CLIP3	CAP-Gly domain containing linker protein 3	932.085	389.027	0.417373	-1.26059	1.9718e-09	9.7615e-08	Yes
ENSG00000234787	LINC00458	long intergenic non-protein coding RNA 458	11149.8	23786.9	2.1334	1.09315	1.9922e-09	9.84689e-08	No
ENSG00000099984	GSTT2	glutathione S-transferase theta 2 (gene/pseudogene)	34.5374	225.032	6.51561	2.7039	1.99824e-09	9.86116e-08	No
ENSG00000165821	SALL2	spalt like transcription factor 2	10276.4	4066.45	0.395707	-1.3375	2.11709e-09	1.04312e-07	No
ENSG00000152578	GRIA4	glutamate ionotropic receptor AMPA type subunit 4	79.756	9.67897	0.121357	-3.04267	2.27145e-09	1.11741e-07	Yes
ENSG00000152022	NA	NA	293.313	731.475	2.49383	1.31837	2.28505e-09	1.12233e-07	No
ENSG00000186648	CARMIL3	capping protein regulator and myosin 1 linker 3	315.555	108.09	0.34254	-1.54566	2.29897e-09	1.1274e-07	No
ENSG00000164136	IL15	interleukin 15	37.2541	201.552	5.4102	2.43568	2.39747e-09	1.17386e-07	Yes
ENSG00000164465	DCBLD1	discoidin, CUB and LCCL domain containing 1	445.879	1046.02	2.34597	1.23018	2.49921e-09	1.22176e-07	Yes
ENSG00000174485	DENND4A	DENN domain containing 4A	230.787	585.578	2.53731	1.3433	2.51659e-09	1.22833e-07	Yes
ENSG00000168542	COL3A1	collagen type III alpha 1 chain	2458.65	11793.1	4.79657	2.262	2.56609e-09	1.25054e-07	No
ENSG00000100095	SEZ6L	seizure related 6 homolog like	24.3102	125.239	5.15169	2.36505	2.59918e-09	1.26469e-07	Yes
ENSG00000107518	ATRNL1	attractin like 1	247.734	627.796	2.53416	1.34151	2.615e-09	1.27041e-07	Yes
ENSG00000123901	GPR83	G protein-coupled receptor 83	31.5138	141.192	4.48032	2.1636	2.96296e-09	1.43722e-07	Yes
ENSG00000111110	PPM1H	protein phosphatase, Mg2+/Mn2+ dependent 1H	1277.82	2733.87	2.13947	1.09726	3.10213e-09	1.50239e-07	Yes
ENSG00000158828	PINK1	PTEN induced putative kinase 1	1004.38	2267.78	2.2579	1.17498	3.40935e-09	1.64863e-07	No
ENSG00000076003	MCM6	minichromosome maintenance complex component 6	11396.1	4442.65	0.38984	-1.35904	3.45996e-09	1.67051e-07	No
ENSG00000166448	TMEM130	transmembrane protein 130	137.439	32.6809	0.237785	-2.07227	3.49372e-09	1.68421e-07	No
ENSG00000147883	CDKN2B	cyclin-dependent kinase inhibitor 2B	90.0459	281.764	3.12911	1.64575	3.58125e-09	1.72375e-07	No
ENSG00000178568	ERBB4	erb-b2 receptor tyrosine kinase 4	144.487	399.378	2.76412	1.46682	3.7221e-09	1.78774e-07	No
ENSG00000183778	B3GALT5	beta-1,3-galactosyltransferase 5	1672.2	743.41	0.444571	-1.16951	3.72566e-09	1.78774e-07	No
ENSG00000137198	GMPR	guanosine monophosphate reductase	82.0772	303.388	3.69638	1.88611	3.7387e-09	1.79125e-07	Yes
ENSG00000140937	CDH11	cadherin 11	549.113	1256.26	2.2878	1.19396	3.75547e-09	1.79653e-07	Yes
ENSG00000092929	UNC13D	unc-13 homolog D	333.254	826.867	2.48119	1.31103	3.97653e-09	1.89937e-07	Yes
ENSG00000101928	MOSPD1	motile sperm domain containing 1	1300.89	2814.1	2.16322	1.11318	4.21664e-09	2.01098e-07	No
ENSG00000213614	HEXA	hexosaminidase subunit alpha	459.752	1065.95	2.31854	1.21322	4.25156e-09	2.02455e-07	No
ENSG00000140859	KIFC3	kinesin family member C3	360.622	882.963	2.44844	1.29187	4.2832e-09	2.03651e-07	Yes
ENSG00000136938	ANP32B	acidic nuclear phosphoprotein 32 family member B	2169.19	4641.19	2.1396	1.09734	4.38617e-09	2.0823e-07	Yes
ENSG00000238033		uncharacterized LOC401312	13.789	84.6623	6.13984	2.6182	4.5464e-09	2.15509e-07	No
ENSG00000178394	HTR1A	5-hydroxytryptamine receptor 1A	49.4071	1.78336	0.0360952	-4.79205	4.56229e-09	2.15935e-07	No
ENSG00000129038	LOXL1	lysyl oxidase like 1	198.595	587.438	2.95798	1.56461	4.62899e-09	2.1876e-07	No
ENSG00000099998	GGT5	gamma-glutamyltransferase 5	9.44916	74.2013	7.85269	2.97319	4.94831e-09	2.33497e-07	No
ENSG00000125945	ZNF436	zinc finger protein 436	29.037	132.96	4.579	2.19503	5.04451e-09	2.37678e-07	No
ENSG00000134686	PHC2	polyhomeotic homolog 2	242.616	593.618	2.44674	1.29086	5.20465e-09	2.44854e-07	Yes
ENSG00000164663	USP49	ubiquitin specific peptidase 49	968.103	407.979	0.421421	-1.24667	5.33719e-09	2.50712e-07	Yes
ENSG00000131791	PRKAB2	protein kinase AMP-activated non-catalytic subunit beta 2	2199.12	4621.17	2.10137	1.07133	5.42415e-09	2.54414e-07	Yes
ENSG00000233101	HOXB-AS3	HOXB cluster antisense RNA 3	2.08997	47.3288	22.6457	4.50116	5.4709e-09	2.56222e-07	No
ENSG00000134352	IL6ST	interleukin 6 signal transducer	556.96	1257.59	2.25795	1.17501	5.48195e-09	2.56355e-07	No
ENSG00000183150	GPR19	G protein-coupled receptor 19	409.541	944.99	2.30744	1.20629	5.5739e-09	2.60265e-07	Yes
ENSG00000140416	TPM1	tropomyosin 1 (alpha)	21339.9	10424.9	0.488516	-1.03352	5.59837e-09	2.60931e-07	No
ENSG00000005108	THSD7A	thrombospondin type 1 domain containing 7A	17.7377	103.465	5.83305	2.54425	5.60486e-09	2.60931e-07	No
ENSG00000250899			1468.41	649.263	0.442153	-1.17738	5.71256e-09	2.65549e-07	No
ENSG00000120279	MYCT1	myc target 1	308.334	772.532	2.5055	1.3251	5.92458e-09	2.74996e-07	No
ENSG00000175040	CHST2	carbohydrate sulfotransferase 2	2924.86	8816.01	3.01416	1.59176	6.13455e-09	2.84319e-07	No
ENSG00000103241	FOXF1	forkhead box F1	23.9234	118.364	4.94765	2.30674	6.25512e-09	2.89478e-07	No
ENSG00000030582	GRN	granulin	6203.01	13225.2	2.13207	1.09225	6.74579e-09	3.11723e-07	Yes
ENSG00000137267	TUBB2A	tubulin beta 2A class IIa	4431.07	9383.89	2.11775	1.08253	6.96647e-09	3.21446e-07	No
ENSG00000197774	EME2	essential meiotic structure-specific endonuclease subunit 2	391.324	132.96	0.33977	-1.55737	7.97424e-09	3.67403e-07	No
ENSG00000106266	SNX8	sorting nexin 8	1554.92	3354.25	2.15719	1.10915	8.26377e-09	3.80182e-07	No
ENSG00000154035	NA	NA	895.259	2264.47	2.5294	1.3388	8.32331e-09	3.82358e-07	No
ENSG00000135763	URB2	URB2 ribosome biogenesis 2 homolog (S. cerevisiae)	1791.28	811.84	0.453217	-1.14172	8.73936e-09	4.00881e-07	No
ENSG00000243232	PCDHAC2	protocadherin alpha subfamily C, 2	167.935	442.605	2.63558	1.39812	9.00514e-09	4.12467e-07	No
ENSG00000070193	FGF10	fibroblast growth factor 10	7.27923	66.6868	9.16124	3.19554	9.12093e-09	4.17159e-07	Yes
ENSG00000253293	HOXA10	homeobox A10	7.35918	63.1076	8.57535	3.1002	9.17182e-09	4.18873e-07	Yes
ENSG00000168824		neuron specific gene family member 1	1241.76	559.966	0.450945	-1.14898	9.2797e-09	4.23072e-07	No
ENSG00000152256	PDK1	pyruvate dehydrogenase kinase 1	1327.98	2851.16	2.14699	1.10232	9.29085e-09	4.23072e-07	Yes
ENSG00000148357	HMCN2	hemicentin 2	83.8732	11.6691	0.139127	-2.84552	9.97669e-09	4.53642e-07	Yes
ENSG00000206384	COL6A6	collagen type VI alpha 6	20.5172	107.522	5.2406	2.38973	1.0008e-08	4.54403e-07	Yes
ENSG00000004478	FKBP4	FK506 binding protein 4	15163.4	7392.79	0.487543	-1.0364	1.02085e-08	4.62835e-07	Yes
ENSG00000168301	KCTD6	potassium channel tetramerization domain containing 6	765.134	1655.55	2.16374	1.11353	1.02998e-08	4.66299e-07	Yes
ENSG00000114698	PLSCR4	phospholipid scramblase 4	33.6837	142.955	4.24405	2.08544	1.04296e-08	4.71491e-07	No
ENSG00000144649	FAM198A	family with sequence similarity 198 member A	122.111	24.3269	0.19922	-2.32756	1.04855e-08	4.73331e-07	No
ENSG00000112335	SNX3	sorting nexin 3	2165.37	4468.6	2.06367	1.04521	1.06277e-08	4.79061e-07	Yes
ENSG00000204366	ZBTB12	zinc finger and BTB domain containing 12	615.503	252.488	0.410213	-1.28555	1.07068e-08	4.81929e-07	Yes
ENSG00000228252	COL6A4P2		46.3749	173.654	3.74456	1.9048	1.07539e-08	4.83355e-07	No
ENSG00000253649	PRSS51		17.1866	98.7026	5.74299	2.5218	1.09648e-08	4.92123e-07	No
ENSG00000111412	C12orf49	chromosome 12 open reading frame 49	1550.21	3243.03	2.092	1.06488	1.10026e-08	4.93111e-07	Yes
ENSG00000197444	OGDHL	oxoglutarate dehydrogenase-like	681.686	1515.49	2.22315	1.1526	1.156e-08	5.17349e-07	Yes
ENSG00000078295	ADCY2	adenylate cyclase 2 (brain)	2652.03	1259.92	0.475078	-1.07376	1.19448e-08	5.33807e-07	No
ENSG00000217128	FNIP1	folliculin interacting protein 1	552.981	1238.71	2.24006	1.16353	1.20005e-08	5.34969e-07	No
ENSG00000111339	ART4	ADP-ribosyltransferase 4 (Dombrock blood group)	9.21789	70.6346	7.66277	2.93787	1.2005e-08	5.34969e-07	No
ENSG00000163017	ACTG2	actin, gamma 2, smooth muscle, enteric	667.152	278.882	0.418019	-1.25836	1.20987e-08	5.38377e-07	No
ENSG00000164458	T	T brachyury transcription factor	414.581	1062.24	2.5622	1.35738	1.24211e-08	5.51937e-07	No
ENSG00000112378	PERP	PERP, TP53 apoptosis effector	2715.43	5631.61	2.07393	1.05237	1.27018e-08	5.63605e-07	No
ENSG00000184524	CEND1	cell cycle exit and neuronal differentiation 1	256.761	80.844	0.31486	-1.66722	1.30619e-08	5.78761e-07	Yes
ENSG00000002587	HS3ST1	heparan sulfate-glucosamine 3-sulfotransferase 1	27.2496	125.847	4.61829	2.20736	1.35986e-08	6.00925e-07	Yes
ENSG00000181804	SLC9A9	solute carrier family 9 member A9	9.21789	70.8089	7.68168	2.94142	1.36006e-08	6.00925e-07	No
ENSG00000145536	ADAMTS16	ADAM metallopeptidase with thrombospondin type 1 motif 16	1497.2	3611.62	2.41225	1.27038	1.37326e-08	6.05096e-07	No
ENSG00000166770	ZNF667-AS1		252.266	84.7072	0.335785	-1.57439	1.37337e-08	6.05096e-07	No
ENSG00000173511	VEGFB	vascular endothelial growth factor B	1047.27	2265.37	2.16311	1.11311	1.38342e-08	6.08666e-07	No
ENSG00000016082	ISL1	ISL LIM homeobox 1	13.0823	87.3822	6.67942	2.73972	1.38661e-08	6.09211e-07	No
ENSG00000090661	CERS4	ceramide synthase 4	4089.69	9113.36	2.22837	1.15599	1.40746e-08	6.17505e-07	No
ENSG00000196653	ZNF502	zinc finger protein 502	292.552	100.008	0.341846	-1.54858	1.43069e-08	6.26816e-07	No
ENSG00000035403	VCL	vinculin	30996.1	15329.2	0.494551	-1.01581	1.45498e-08	6.36562e-07	No
ENSG00000169744	LDB2	LIM domain binding 2	743.281	1617.34	2.17595	1.12165	1.45807e-08	6.37023e-07	Yes
ENSG00000169856	ONECUT1	one cut homeobox 1	76.6524	301.064	3.92766	1.97367	1.46784e-08	6.40396e-07	No
ENSG00000174871	CNIH2	cornichon family AMPA receptor auxiliary protein 2	310.958	111.405	0.358265	-1.4809	1.47426e-08	6.423e-07	No
ENSG00000145692	BHMT	betaine--homocysteine S-methyltransferase	73.1791	8.61294	0.117697	-3.08686	1.55483e-08	6.76459e-07	No
ENSG00000142871	CYR61	cysteine rich angiogenic inducer 61	8811.28	4003.75	0.454389	-1.138	1.59171e-08	6.91543e-07	No
ENSG00000139508	SLC46A3	solute carrier family 46 member 3	34.3019	141.954	4.13838	2.04907	1.60145e-08	6.94687e-07	Yes
ENSG00000112992	NNT	nicotinamide nucleotide transhydrogenase	529.551	1163.32	2.1968	1.13541	1.6034e-08	6.94687e-07	Yes
ENSG00000140577	CRTC3	CREB regulated transcription coactivator 3	157.426	414.574	2.63345	1.39695	1.64125e-08	7.10101e-07	Yes
ENSG00000119801	YPEL5	yippee like 5	832.603	1785.32	2.14427	1.10048	1.66593e-08	7.19783e-07	No
ENSG00000166501	PRKCB	protein kinase C beta	357.158	130.111	0.364295	-1.45682	1.72413e-08	7.43899e-07	Yes
ENSG00000100321	SYNGR1	synaptogyrin 1	1383.44	560.142	0.404892	-1.30439	1.77138e-08	7.63233e-07	Yes
ENSG00000168675	LDLRAD4	low density lipoprotein receptor class A domain containing 4	97.2667	279.96	2.87828	1.5252	1.78219e-08	7.66831e-07	No
ENSG00000213762	ZNF134	zinc finger protein 134	1939.35	905.225	0.466768	-1.09922	1.78657e-08	7.6766e-07	No
ENSG00000168283	BMI1	BMI1 proto-oncogene, polycomb ring finger	74.5839	224.452	3.00939	1.58947	1.81205e-08	7.77538e-07	No
ENSG00000184564	SLITRK6	SLIT and NTRK like family member 6	8.83102	67.7852	7.6758	2.94032	1.82828e-08	7.83426e-07	No
ENSG00000146938	NLGN4X	neuroligin 4, X-linked	5259.94	2521.07	0.479296	-1.06101	1.84229e-08	7.8835e-07	No
ENSG00000105426	PTPRS	protein tyrosine phosphatase, receptor type S	6514.59	3207.34	0.492332	-1.0223	1.85302e-08	7.91855e-07	No
ENSG00000164093	PITX2	paired like homeodomain 2	223.002	860.464	3.85855	1.94806	1.8771e-08	8.01051e-07	No
ENSG00000117151	CTBS	chitobiase	58.7677	201.333	3.42591	1.77649	1.88518e-08	8.034e-07	Yes
ENSG00000162426	SLC45A1	solute carrier family 45 member 1	67.4517	7.27542	0.107861	-3.21275	1.95467e-08	8.31881e-07	No
ENSG00000160161	CILP2	cartilage intermediate layer protein 2	528.922	219.451	0.414902	-1.26916	1.95923e-08	8.32688e-07	Yes
ENSG00000185269	NOTUM	NOTUM, palmitoleoyl-protein carboxylesterase	95.3194	281.201	2.95009	1.56076	2.03363e-08	8.63132e-07	Yes
ENSG00000167889	MGAT5B	mannosyl (alpha-1,6-)-glycoprotein beta-1,6-N-acetyl-glucosaminyltransferase, isozyme B	477.367	194.297	0.407018	-1.29684	2.06251e-08	8.74201e-07	Yes
ENSG00000124159	MATN4	matrilin 4	112.91	21.4452	0.189931	-2.39645	2.11717e-08	8.96152e-07	No
ENSG00000176978	DPP7	dipeptidyl peptidase 7	513.936	2297.19	4.46981	2.16021	2.12208e-08	8.97016e-07	Yes
ENSG00000104435	STMN2	stathmin 2	104.764	20.282	0.193596	-2.36888	2.16546e-08	9.14116e-07	Yes
ENSG00000100234	TIMP3	TIMP metallopeptidase inhibitor 3	554.987	1200.58	2.16325	1.1132	2.20338e-08	9.28871e-07	Yes
ENSG00000165271	NOL6	nucleolar protein 6	3862.75	1875.04	0.485415	-1.04271	2.21365e-08	9.3194e-07	No
ENSG00000148175	STOM	stomatin	2248.59	4634.77	2.06119	1.04348	2.2379e-08	9.40882e-07	No
ENSG00000132563	REEP2	receptor accessory protein 2	1379.88	627.654	0.454861	-1.1365	2.28179e-08	9.58046e-07	No
ENSG00000108352	RAPGEFL1	Rap guanine nucleotide exchange factor like 1	546.908	226.345	0.413863	-1.27278	2.30267e-08	9.65514e-07	No
ENSG00000100290	BIK	BCL2 interacting killer	197.94	57.9318	0.292674	-1.77263	2.31423e-08	9.68968e-07	Yes
ENSG00000184922	FMNL1	formin like 1	452.598	182.182	0.402524	-1.31285	2.31711e-08	9.68968e-07	No
ENSG00000168906	MAT2A	methionine adenosyltransferase 2A	7275.94	3531.76	0.485402	-1.04275	2.39906e-08	1.0019e-06	No
ENSG00000124875	CXCL6	C-X-C motif chemokine ligand 6	52.6577	3.32761	0.0631933	-3.98409	2.41761e-08	1.0083e-06	No
ENSG00000171954	CYP4F22	cytochrome P450 family 4 subfamily F member 22	274.685	91.2528	0.332209	-1.58984	2.42781e-08	1.0112e-06	No
ENSG00000107815	C10orf2	chromosome 10 open reading frame 2	1693.43	790.164	0.466605	-1.09973	2.47026e-08	1.02751e-06	Yes
ENSG00000144824	PHLDB2	pleckstrin homology like domain family B member 2	888.55	1884.96	2.12139	1.08501	2.52594e-08	1.04927e-06	Yes
ENSG00000162745	OLFML2B	olfactomedin like 2B	157.817	42.0435	0.266406	-1.9083	2.5519e-08	1.05865e-06	No
ENSG00000088305	DNMT3B	DNA (cytosine-5-)-methyltransferase 3 beta	72921.9	33079.1	0.453624	-1.14043	2.68549e-08	1.11259e-06	Yes
ENSG00000005020	SKAP2	src kinase associated phosphoprotein 2	107.414	297.535	2.76998	1.46988	2.70501e-08	1.1192e-06	Yes
ENSG00000163050	ADCK3	aarF domain containing kinase 3	2246.07	1078.52	0.48018	-1.05835	2.72669e-08	1.12667e-06	Yes
ENSG00000261780		uncharacterized LOC100505817	3409.39	6882.82	2.01878	1.01349	2.73305e-08	1.12781e-06	No
ENSG00000095383	TBC1D2	TBC1 domain family member 2	980.371	2126.85	2.16943	1.11732	2.74854e-08	1.1327e-06	No
ENSG00000088836	SLC4A11	solute carrier family 4 member 11	1478.17	692.99	0.468815	-1.09291	2.84235e-08	1.16907e-06	Yes
ENSG00000140939	NOL3	nucleolar protein 3	134.713	365.47	2.71294	1.43986	2.84428e-08	1.16907e-06	Yes
ENSG00000269842	MIR519A2	microRNA 519a-2	681.702	292.192	0.428622	-1.22222	2.86804e-08	1.17729e-06	No
ENSG00000064225	ST3GAL6	ST3 beta-galactoside alpha-2,3-sialyltransferase 6	129.567	337.608	2.60566	1.38165	2.88355e-08	1.1821e-06	Yes
ENSG00000145147	SLIT2	slit guidance ligand 2	107.477	321.441	2.9908	1.58053	2.97815e-08	1.21929e-06	No
ENSG00000159784	FAM131B	family with sequence similarity 131 member B	1328.95	612.834	0.46114	-1.11672	3.06557e-08	1.25343e-06	Yes
ENSG00000008056	SYN1	synapsin I	394.503	157.713	0.399776	-1.32273	3.07134e-08	1.25415e-06	No
ENSG00000170899	GSTA4	glutathione S-transferase alpha 4	573.449	1248.38	2.17697	1.12232	3.28317e-08	1.3389e-06	No
ENSG00000090776	EFNB1	ephrin B1	532.905	1155.5	2.16831	1.11657	3.35112e-08	1.36342e-06	No
ENSG00000187634	SAMD11	sterile alpha motif domain containing 11	11.6105	80.9661	6.97354	2.80189	3.35204e-08	1.36342e-06	No
ENSG00000170820	FSHR	follicle stimulating hormone receptor	6.34557	62.9781	9.92473	3.31103	3.50162e-08	1.42241e-06	Yes
ENSG00000182742	HOXB4	homeobox B4	2.08997	43.9688	21.038	4.39493	3.51552e-08	1.4262e-06	Yes
ENSG00000105516	DBP	D-box binding PAR bZIP transcription factor	217.809	535.581	2.45895	1.29805	3.58797e-08	1.45371e-06	Yes
ENSG00000075043	KCNQ2	potassium voltage-gated channel subfamily Q member 2	1320.54	623.389	0.472071	-1.08292	3.59702e-08	1.45549e-06	No
ENSG00000197329	PELI1	pellino E3 ubiquitin protein ligase 1	2431.37	4932.96	2.02888	1.02068	3.66274e-08	1.48016e-06	Yes
ENSG00000100298	APOBEC3H	apolipoprotein B mRNA editing enzyme catalytic subunit 3H	17.9604	97.7461	5.44233	2.44422	3.7371e-08	1.50826e-06	No
ENSG00000204442	FAM155A	family with sequence similarity 155 member A	46.6861	1.78336	0.038199	-4.71032	3.74616e-08	1.50997e-06	Yes
ENSG00000139579	NABP2	nucleic acid binding protein 2	1322.33	612.839	0.463452	-1.10951	3.76261e-08	1.51464e-06	No
ENSG00000100985	MMP9	matrix metallopeptidase 9	254.579	687.698	2.70132	1.43366	3.92086e-08	1.57632e-06	No
ENSG00000152061	RABGAP1L	RAB GTPase activating protein 1-like	3359.17	1605.96	0.478084	-1.06467	3.94989e-08	1.58595e-06	No
ENSG00000143107	FNDC7	fibronectin type III domain containing 7	30.8957	0	0	#NAME?	3.95719e-08	1.58684e-06	No
ENSG00000166923	GREM1	gremlin 1, DAN family BMP antagonist	153.385	816.147	5.32091	2.41167	3.99836e-08	1.60129e-06	Yes
ENSG00000114115	RBP1	retinol binding protein 1	1458.36	4277.76	2.93327	1.55251	4.05608e-08	1.62233e-06	Yes
ENSG00000019582	CD74	CD74 molecule	612.199	265.933	0.434389	-1.20294	4.064e-08	1.62342e-06	Yes
ENSG00000160179	ABCG1	ATP binding cassette subfamily G member 1	126.606	31.6148	0.24971	-2.00168	4.07931e-08	1.62745e-06	Yes
ENSG00000183087	GAS6	growth arrest specific 6	529.983	1148.93	2.16786	1.11627	4.16955e-08	1.66015e-06	Yes
ENSG00000110148	CCKBR	cholecystokinin B receptor	430.432	955.966	2.22095	1.15117	4.17191e-08	1.66015e-06	No
ENSG00000168234	TTC39C	tetratricopeptide repeat domain 39C	1989.36	950.35	0.477715	-1.06578	4.19761e-08	1.66825e-06	No
ENSG00000162511	LAPTM5	lysosomal protein transmembrane 5	6.42553	60.5745	9.42717	3.23682	4.22992e-08	1.67896e-06	Yes
ENSG00000253636			199.483	59.1274	0.296403	-1.75437	4.33631e-08	1.71901e-06	No
ENSG00000099365	STX1B	syntaxin 1B	418.798	162.159	0.387201	-1.36885	4.34469e-08	1.72015e-06	Yes
ENSG00000067113	PLPP1	phospholipid phosphatase 1	1219.24	2543.64	2.08625	1.06091	4.37128e-08	1.72848e-06	No
ENSG00000103489	XYLT1	xylosyltransferase 1	1005.75	453.958	0.451364	-1.14764	4.39202e-08	1.73449e-06	Yes
ENSG00000198010	DLGAP2	DLG associated protein 2	32.6787	130.796	4.00247	2.00089	4.44907e-08	1.7548e-06	No
ENSG00000171451	DSEL	dermatan sulfate epimerase-like	519.719	1297.32	2.49619	1.31973	4.47881e-08	1.7643e-06	No
ENSG00000131100	ATP6V1E1	ATPase H+ transporting V1 subunit E1	3502.04	7351.23	2.09913	1.06979	4.57195e-08	1.79872e-06	Yes
ENSG00000176171	BNIP3	BCL2/adenovirus E1B 19kDa interacting protein 3	3965.77	8114.86	2.04622	1.03296	4.6322e-08	1.81816e-06	No
ENSG00000158560	DYNC1I1	dynein cytoplasmic 1 intermediate chain 1	78.0572	234.97	3.01023	1.58988	4.63299e-08	1.81816e-06	Yes
ENSG00000090975	PITPNM2	phosphatidylinositol transfer protein membrane associated 2	1030.15	2158.96	2.09577	1.06748	4.72352e-08	1.85136e-06	No
ENSG00000184344	GDF3	growth differentiation factor 3	2294.59	4618.29	2.01269	1.00912	5.1118e-08	2.00103e-06	No
ENSG00000019102	VSIG2	V-set and immunoglobulin domain containing 2	11.7747	74.5176	6.32862	2.66189	5.15192e-08	2.01322e-06	No
ENSG00000134013	LOXL2	lysyl oxidase like 2	2035.92	4206.86	2.06632	1.04706	5.15583e-08	2.01322e-06	No
ENSG00000151746	BICD1	BICD cargo adaptor 1	1529.57	3125.41	2.04333	1.03092	5.16669e-08	2.01495e-06	No
ENSG00000152932	RAB3C	RAB3C, member RAS oncogene family	144.882	38.7159	0.267223	-1.90388	5.19133e-08	2.02203e-06	Yes
ENSG00000174672	BRSK2	BR serine/threonine kinase 2	1388.83	662.292	0.47687	-1.06833	5.2587e-08	2.04572e-06	No
ENSG00000240065	PSMB9	proteasome subunit beta 9	43.1286	1.99009	0.0461432	-4.43774	5.38803e-08	2.09342e-06	Yes
ENSG00000089692	LAG3	lymphocyte activating 3	111.968	25.7093	0.229613	-2.12272	5.43305e-08	2.10829e-06	Yes
ENSG00000147041	SYTL5	synaptotagmin like 5	220.307	519.494	2.35805	1.23759	5.47813e-08	2.12315e-06	No
ENSG00000077616	NAALAD2	N-acetylated alpha-linked acidic dipeptidase 2	116.409	334.306	2.87181	1.52196	5.60799e-08	2.16883e-06	Yes
ENSG00000102195	GPR50	G protein-coupled receptor 50	89.0452	256.403	2.87947	1.5258	5.60989e-08	2.16883e-06	No
ENSG00000076554	TPD52	tumor protein D52	1823.16	3662.07	2.00863	1.00621	5.6969e-08	2.19975e-06	Yes
ENSG00000261455	LINC01003		23.8434	111.884	4.69243	2.23034	5.80746e-08	2.23967e-06	No
ENSG00000184809	B3GALT5-AS1	B3GALT5 antisense RNA 1	444.932	182.279	0.409678	-1.28744	5.84928e-08	2.25032e-06	No
ENSG00000139318	DUSP6	dual specificity phosphatase 6	784.646	1619.31	2.06375	1.04526	5.84948e-08	2.25032e-06	Yes
ENSG00000197465	GYPE	glycophorin E (MNS blood group)	6.11861	56.3876	9.21575	3.2041	5.95404e-08	2.28548e-06	No
ENSG00000188883	KLRG2	killer cell lectin like receptor G2	994.426	413.438	0.415756	-1.26619	5.95551e-08	2.28548e-06	No
ENSG00000152284	TCF7L1	transcription factor 7 like 1	4885.78	2460.86	0.503679	-0.989423	6.01257e-08	2.30455e-06	Yes
ENSG00000226887	ERVMER34-1	endogenous retrovirus group MER34 member 1	1179.03	522.525	0.443182	-1.17403	6.14777e-08	2.35348e-06	No
ENSG00000141506	PIK3R5	phosphoinositide-3-kinase regulatory subunit 5	318.233	719.594	2.26122	1.1771	6.31199e-08	2.41339e-06	No
ENSG00000106367	AP1S1	adaptor related protein complex 1 sigma 1 subunit	1534.14	3152.2	2.05471	1.03893	6.32524e-08	2.4155e-06	No
ENSG00000160785	SLC25A44	solute carrier family 25 member 44	1711.06	3459.64	2.02193	1.01573	6.34922e-08	2.4217e-06	Yes
ENSG00000116852	KIF21B	kinesin family member 21B	2026.43	985.377	0.486263	-1.04019	6.38909e-08	2.43393e-06	No
ENSG00000146776	ATXN7L1	ataxin 7 like 1	1084.1	2231.88	2.05873	1.04176	6.51871e-08	2.48028e-06	Yes
ENSG00000113328	CCNG1	cyclin G1	7694.45	14979.1	1.94674	0.961058	6.52769e-08	2.48068e-06	No
ENSG00000204519	ZNF551	zinc finger protein 551	1155.7	531.041	0.459497	-1.12187	6.53724e-08	2.48129e-06	No
ENSG00000148848	ADAM12	ADAM metallopeptidase domain 12	34.773	148.248	4.26331	2.09197	6.55301e-08	2.48426e-06	Yes
ENSG00000129422	MTUS1	microtubule associated tumor suppressor 1	318.801	714.812	2.24219	1.16491	6.69857e-08	2.53636e-06	Yes
ENSG00000117525	F3	coagulation factor III, tissue factor	1015.55	2109.9	2.07758	1.0549	6.76237e-08	2.55742e-06	Yes
ENSG00000198937	CCDC167	coiled-coil domain containing 167	521.286	1134.61	2.17656	1.12205	6.93718e-08	2.62036e-06	No
ENSG00000138685	FGF2	fibroblast growth factor 2	6202.97	3081.14	0.49672	-1.0095	6.95035e-08	2.62216e-06	Yes
ENSG00000166426	CRABP1	cellular retinoic acid binding protein 1	7641.21	3861.4	0.505339	-0.984675	7.05492e-08	2.6584e-06	No
ENSG00000130768	SMPDL3B	sphingomyelin phosphodiesterase acid like 3B	1414.07	660.466	0.467069	-1.09829	7.07866e-08	2.66413e-06	No
ENSG00000166888	STAT6	signal transducer and activator of transcription 6	1565.95	3178.52	2.02978	1.02132	7.2532e-08	2.72654e-06	Yes
ENSG00000113552	GNPDA1	glucosamine-6-phosphate deaminase 1	3138.95	6254.09	1.99242	0.994518	7.34679e-08	2.7584e-06	No
ENSG00000177519	RPRM	reprimo, TP53 dependent G2 arrest mediator candidate	1271.7	3151.36	2.47806	1.30921	7.36082e-08	2.76035e-06	No
ENSG00000163898	LIPH	lipase H	14.4828	81.6511	5.63779	2.49513	7.54413e-08	2.8257e-06	No
ENSG00000167992	VWCE	von Willebrand factor C and EGF domains	850.697	390.616	0.459172	-1.12289	7.60795e-08	2.84619e-06	No
ENSG00000228716	DHFR	dihydrofolate reductase	1016.68	457.524	0.450019	-1.15194	7.66005e-08	2.86226e-06	No
ENSG00000005073	HOXA11	homeobox A11	11.6904	75.7779	6.48204	2.69645	7.70147e-08	2.8743e-06	Yes
ENSG00000171729	TMEM51	transmembrane protein 51	394.503	1012.48	2.56647	1.35978	7.75396e-08	2.89043e-06	Yes
ENSG00000119729	RHOQ	ras homolog family member Q	682.052	1414.01	2.07318	1.05184	8.13874e-08	3.03025e-06	Yes
ENSG00000176871	WSB2	WD repeat and SOCS box containing 2	1408.02	2872.07	2.03979	1.02842	8.19396e-08	3.04718e-06	Yes
ENSG00000169442	CD52	CD52 molecule	12.6198	77.1802	6.11581	2.61254	8.27474e-08	3.07356e-06	No
ENSG00000164125	FAM198B	family with sequence similarity 198 member B	56.9975	194.543	3.41319	1.77112	8.30237e-08	3.08016e-06	No
ENSG00000188811	NHLRC3	NHL repeat containing 3	254.693	585.03	2.297	1.19975	8.3128e-08	3.08037e-06	Yes
ENSG00000165591	FAAH2	fatty acid amide hydrolase 2	1007.87	2087.07	2.07077	1.05017	8.41159e-08	3.11328e-06	No
ENSG00000077150	NFKB2	nuclear factor kappa B subunit 2	1518.32	4105	2.70364	1.43491	8.6042e-08	3.1808e-06	No
ENSG00000126583	PRKCG	protein kinase C gamma	527.4	229.827	0.435773	-1.19835	8.67749e-08	3.20411e-06	No
ENSG00000055118	KCNH2	potassium voltage-gated channel subfamily H member 2	469.629	1017.57	2.16675	1.11553	8.70195e-08	3.20935e-06	Yes
ENSG00000135547	HEY2	hes related family bHLH transcription factor with YRPW motif 2	602.682	1257.93	2.08723	1.06159	8.76444e-08	3.22858e-06	No
ENSG00000196189	SEMA4A	semaphorin 4A	574.171	1227.67	2.13816	1.09637	8.78403e-08	3.23198e-06	No
ENSG00000186310	NAP1L3	nucleosome assembly protein 1 like 3	2089.03	995.609	0.47659	-1.06918	8.80125e-08	3.23451e-06	No
ENSG00000185222	TCEAL9	transcription elongation factor A like 9	3466.7	6875.06	1.98317	0.987812	8.83818e-08	3.24427e-06	No
ENSG00000006128	TAC1	tachykinin precursor 1	50.7947	4.39365	0.0864981	-3.53119	8.92328e-08	3.27166e-06	No
ENSG00000129003	VPS13C	vacuolar protein sorting 13 homolog C	745.844	2073.93	2.78066	1.47543	8.93394e-08	3.27173e-06	No
ENSG00000197701	NA	NA	158.89	46.6439	0.293562	-1.76826	9.06828e-08	3.31704e-06	No
ENSG00000164463	CREBRF	CREB3 regulatory factor	166.417	404.392	2.42999	1.28095	9.32073e-08	3.40539e-06	No
ENSG00000113532	ST8SIA4	ST8 alpha-N-acetyl-neuraminide alpha-2,8-sialyltransferase 4	57.3045	181.31	3.16398	1.66174	9.37747e-08	3.42212e-06	No
ENSG00000157240	FZD1	frizzled class receptor 1	50.7147	168.672	3.3259	1.73374	9.45182e-08	3.44523e-06	No
ENSG00000108828	VAT1	vesicle amine transport 1	15291.4	30245.7	1.97795	0.984007	9.90385e-08	3.60579e-06	Yes
ENSG00000114480	GBE1	glucan (1,4-alpha-), branching enzyme 1	602.01	1522.69	2.52935	1.33876	9.93257e-08	3.61203e-06	No
ENSG00000251533	LINC00605	long intergenic non-protein coding RNA 605	32.052	0	0	#NAME?	1.0215e-07	3.71042e-06	No
ENSG00000010626	LRRC23	leucine rich repeat containing 23	73.8016	215.186	2.91574	1.54386	1.02736e-07	3.72433e-06	No
ENSG00000150687	PRSS23	protease, serine 23	602.244	1514.28	2.51439	1.33021	1.02771e-07	3.72433e-06	No
ENSG00000198355	PIM3	Pim-3 proto-oncogene, serine/threonine kinase	1818.95	3690.62	2.02898	1.02076	1.03516e-07	3.74698e-06	Yes
ENSG00000116106	EPHA4	EPH receptor A4	265.08	600.691	2.26608	1.1802	1.04208e-07	3.76767e-06	Yes
ENSG00000137872	SEMA6D	semaphorin 6D	83.7803	239.688	2.86091	1.51647	1.09704e-07	3.96178e-06	Yes
ENSG00000182272	B4GALNT4	beta-1,4-N-acetyl-galactosaminyltransferase 4	2007.86	1004.38	0.500222	-0.999361	1.11063e-07	4.00622e-06	No
ENSG00000144579	CTDSP1	CTD small phosphatase 1	548.026	1178.76	2.15091	1.10495	1.11555e-07	4.01931e-06	Yes
ENSG00000197956	S100A6	S100 calcium binding protein A6	457.952	993.31	2.16903	1.11705	1.12473e-07	4.04774e-06	No
ENSG00000163904	SENP2	SUMO1/sentrin/SMT3 specific peptidase 2	2974.32	5857.38	1.96932	0.977697	1.14585e-07	4.11901e-06	No
ENSG00000100311	PDGFB	platelet derived growth factor subunit B	452.799	162.236	0.358296	-1.48078	1.15081e-07	4.13208e-06	Yes
ENSG00000269564			307.539	70.4154	0.228964	-2.12681	1.16106e-07	4.1641e-06	No
ENSG00000122884	P4HA1	prolyl 4-hydroxylase subunit alpha 1	2690.1	6088.4	2.26326	1.1784	1.20925e-07	4.33194e-06	No
ENSG00000211772	TRBC2		205.681	67.1326	0.326391	-1.61533	1.21275e-07	4.33951e-06	No
ENSG00000232301		uncharacterized LOC101927721	3371.56	1676.39	0.497213	-1.00806	1.21537e-07	4.34391e-06	No
ENSG00000157404	KIT	KIT proto-oncogene receptor tyrosine kinase	807.335	327.967	0.406234	-1.29962	1.22465e-07	4.37207e-06	Yes
ENSG00000230409	TCEA1P2		3910.87	8811.32	2.25303	1.17187	1.22753e-07	4.37734e-06	No
ENSG00000147872	PLIN2	perilipin 2	1451.98	2908.71	2.00328	1.00236	1.24317e-07	4.42808e-06	Yes
ENSG00000138617	PARP16	poly(ADP-ribose) polymerase family member 16	226.871	530.794	2.33963	1.22628	1.25572e-07	4.46767e-06	No
ENSG00000260788			0	30.0706	Inf	Inf	1.27699e-07	4.53818e-06	No
ENSG00000150540	HNMT	histamine N-methyltransferase	158.15	421.384	2.66445	1.41384	1.30462e-07	4.6311e-06	No
ENSG00000167525	PROCA1	protein interacting with cyclin A1	598.548	227.057	0.379347	-1.39841	1.3067e-07	4.63321e-06	Yes
ENSG00000187479	C11orf96	chromosome 11 open reading frame 96	95.9333	308.546	3.21626	1.68538	1.37537e-07	4.87119e-06	No
ENSG00000151835	SACS	sacsin molecular chaperone	3189.3	1559.3	0.488917	-1.03234	1.40657e-07	4.97605e-06	Yes
ENSG00000176049	JAKMIP2	janus kinase and microtubule interacting protein 2	553.031	237.207	0.428921	-1.22121	1.40898e-07	4.97893e-06	No
ENSG00000100341	PNPLA5	patatin like phospholipase domain containing 5	317.001	119.799	0.377914	-1.40387	1.42187e-07	5.01879e-06	No
ENSG00000155099	TMEM55A	transmembrane protein 55A	292.33	1037.69	3.54972	1.82771	1.48108e-07	5.22064e-06	No
ENSG00000197943	PLCG2	phospholipase C gamma 2	241.762	583.807	2.4148	1.2719	1.48358e-07	5.22064e-06	Yes
ENSG00000188483	IER5L	immediate early response 5-like	65.7443	194.479	2.9581	1.56467	1.48407e-07	5.22064e-06	Yes
ENSG00000073464	CLCN4	chloride voltage-gated channel 4	288.995	641.96	2.22136	1.15144	1.5125e-07	5.31467e-06	No
ENSG00000124935	SCGB1D2	secretoglobin, family 1D member 2	2.94367	44.1432	14.996	3.9065	1.52667e-07	5.35844e-06	No
ENSG00000236404	VLDLR-AS1	VLDLR antisense RNA 1	81.0052	13.039	0.160965	-2.63519	1.56223e-07	5.4771e-06	No
ENSG00000183098	GPC6	glypican 6	487.287	1032.93	2.11976	1.0839	1.57294e-07	5.50845e-06	Yes
ENSG00000147145	LPAR4	lysophosphatidic acid receptor 4	356.695	136.514	0.38272	-1.38564	1.62976e-07	5.70104e-06	No
ENSG00000066032	CTNNA2	catenin alpha 2	178.36	28.1776	0.157981	-2.66217	1.6556e-07	5.78498e-06	No
ENSG00000164236	ANKRD33B	ankyrin repeat domain 33B	315.062	93.9477	0.298188	-1.74571	1.68153e-07	5.86899e-06	No
ENSG00000137868	STRA6	stimulated by retinoic acid 6	297.493	668.16	2.24597	1.16734	1.68508e-07	5.87484e-06	Yes
ENSG00000196151	WDSUB1	WD repeat, sterile alpha motif and U-box domain containing 1	305.825	674.646	2.20599	1.14143	1.68732e-07	5.87607e-06	Yes
ENSG00000225485	NA	NA	3279.02	1659.73	0.506167	-0.982315	1.71414e-07	5.96285e-06	No
ENSG00000139364	TMEM132B	transmembrane protein 132B	1115.62	513.912	0.460652	-1.11825	1.74409e-07	6.06029e-06	Yes
ENSG00000135842	FAM129A	family with sequence similarity 129 member A	503.747	213.229	0.423285	-1.2403	1.7624e-07	6.11474e-06	No
ENSG00000047579	DTNBP1	dystrobrevin binding protein 1	292.868	658.997	2.25015	1.17002	1.76368e-07	6.11474e-06	Yes
ENSG00000132824	SERINC3	serine incorporator 3	2271.58	4450.02	1.959	0.970115	1.77289e-07	6.13988e-06	No
ENSG00000170727	NA	NA	607.984	270.638	0.445139	-1.16767	1.87345e-07	6.48092e-06	No
ENSG00000261115	TMEM178B	transmembrane protein 178B	703.667	315.149	0.447867	-1.15886	1.94691e-07	6.72759e-06	No
ENSG00000164061	BSN	bassoon presynaptic cytomatrix protein	271.324	100.693	0.371116	-1.43006	1.96613e-07	6.78651e-06	Yes
ENSG00000203883	SOX18	SRY-box 18	71.0677	214.805	3.02255	1.59577	2.01519e-07	6.94819e-06	No
ENSG00000012211	PRICKLE3	prickle planar cell polarity protein 3	887.699	1808.3	2.03707	1.0265	2.02691e-07	6.9809e-06	Yes
ENSG00000173917	HOXB2	homeobox B2	132.249	331.342	2.50543	1.32506	2.05344e-07	7.06448e-06	Yes
ENSG00000115318	LOXL3	lysyl oxidase like 3	718.087	327.974	0.456733	-1.13058	2.06889e-07	7.10979e-06	No
ENSG00000158106	RHPN1	rhophilin, Rho GTPase binding protein 1	774.023	366.431	0.473411	-1.07884	2.07476e-07	7.12213e-06	No
ENSG00000137501	SYTL2	synaptotagmin like 2	243.692	86.3809	0.354468	-1.49627	2.08806e-07	7.15991e-06	Yes
ENSG00000137834	SMAD6	SMAD family member 6	545.411	1136.95	2.08457	1.05975	2.09882e-07	7.18892e-06	Yes
ENSG00000184672	RALYL	RALY RNA binding protein-like	20.2059	96.4734	4.77451	2.25535	2.14816e-07	7.34988e-06	No
ENSG00000172554	SNTG2	syntrophin gamma 2	310.845	123.707	0.39797	-1.32927	2.16751e-07	7.40794e-06	Yes
ENSG00000104267	CA2	carbonic anhydrase 2	595.144	1225.27	2.05878	1.04179	2.1714e-07	7.41315e-06	No
ENSG00000100554	ATP6V1D	ATPase H+ transporting V1 subunit D	1421.71	3104.98	2.18398	1.12696	2.18785e-07	7.46115e-06	Yes
ENSG00000164542	KIAA0895	KIAA0895	35.3112	126.835	3.59193	1.84476	2.19367e-07	7.47283e-06	Yes
ENSG00000187688	TRPV2	transient receptor potential cation channel subfamily V member 2	86.7996	243.887	2.80977	1.49045	2.23116e-07	7.58612e-06	Yes
ENSG00000156299	TIAM1	T-cell lymphoma invasion and metastasis 1	1143.26	2283.74	1.99757	0.99825	2.23178e-07	7.58612e-06	Yes
ENSG00000111981	ULBP1	UL16 binding protein 1	51.5641	172.231	3.34014	1.73991	2.28859e-07	7.77076e-06	No
ENSG00000064601	CTSA	cathepsin A	1306.58	3161.26	2.41949	1.2747	2.30063e-07	7.80314e-06	Yes
ENSG00000129951	PLPPR3	phospholipid phosphatase related 3	3012.73	1539.72	0.51107	-0.968408	2.31324e-07	7.83742e-06	No
ENSG00000156453	PCDH1	protocadherin 1	3875.1	1650	0.425795	-1.23177	2.31736e-07	7.84287e-06	Yes
ENSG00000206052	DOK6	docking protein 6	13.7048	76.702	5.59674	2.48459	2.35324e-07	7.95568e-06	No
ENSG00000181085	MAPK15	mitogen-activated protein kinase 15	173.688	53.3638	0.30724	-1.70256	2.38762e-07	8.06319e-06	Yes
ENSG00000132122	SPATA6	spermatogenesis associated 6	402.305	845.109	2.10067	1.07085	2.43335e-07	8.20876e-06	No
ENSG00000163683	SMIM14	small integral membrane protein 14	530.93	1173.68	2.21062	1.14445	2.45675e-07	8.27874e-06	No
ENSG00000132768	DPH2	DPH2 homolog	2772.77	1410.41	0.508663	-0.975219	2.59651e-07	8.74026e-06	Yes
ENSG00000134330	IAH1	isoamyl acetate-hydrolyzing esterase 1 homolog	368.448	786.667	2.13508	1.09429	2.62299e-07	8.8199e-06	Yes
ENSG00000198369	SPRED2	sprouty related EVH1 domain containing 2	817.636	1622.51	1.98439	0.988695	2.67887e-07	8.99813e-06	Yes
ENSG00000188257	PLA2G2A	phospholipase A2 group IIA	40.0422	133.6	3.33648	1.73833	2.69213e-07	9.03296e-06	No
ENSG00000125089	SH3TC1	SH3 domain and tetratricopeptide repeats 1	5.9587	55.735	9.35356	3.22552	2.71094e-07	9.08632e-06	Yes
ENSG00000256293			143.549	361.128	2.51572	1.33097	2.73375e-07	9.15294e-06	No
ENSG00000126759	CFP	complement factor properdin	49.6384	157.384	3.17061	1.66476	2.76136e-07	9.23548e-06	No
ENSG00000113594	LIFR	leukemia inhibitory factor receptor alpha	960.017	1889.67	1.96837	0.976999	2.89967e-07	9.68769e-06	Yes
ENSG00000196584	XRCC2	X-ray repair cross complementing 2	1394.51	679.849	0.487519	-1.03647	2.92603e-07	9.76532e-06	No
ENSG00000166823	MESP1	mesoderm posterior bHLH transcription factor 1	19.2809	120.723	6.26128	2.64646	2.96216e-07	9.87533e-06	No
ENSG00000165556	CDX2	caudal type homeobox 2	34.4575	129.122	3.74728	1.90584	3.00743e-07	1.00054e-05	No
ENSG00000197467	COL13A1	collagen type XIII alpha 1 chain	205.357	568.093	2.76636	1.46799	3.00775e-07	1.00054e-05	Yes
ENSG00000160818	GPATCH4	G-patch domain containing 4	2993.84	1534.87	0.512677	-0.963877	3.01077e-07	1.00054e-05	No
ENSG00000164045	CDC25A	cell division cycle 25A	4102.81	2113.87	0.515225	-0.956725	3.092e-07	1.02644e-05	Yes
ENSG00000237647	NA	NA	7.82171	56.9306	7.27853	2.86365	3.10851e-07	1.03082e-05	No
ENSG00000013288	MAN2B2	mannosidase alpha class 2B member 2	477.371	1015.53	2.12734	1.08905	3.11186e-07	1.03084e-05	No
ENSG00000150556	LYPD6B	LY6/PLAUR domain containing 6B	51.9596	166.565	3.20566	1.68062	3.11764e-07	1.03166e-05	No
ENSG00000128394	APOBEC3F	apolipoprotein B mRNA editing enzyme catalytic subunit 3F	161.762	379.659	2.34703	1.23083	3.14944e-07	1.04108e-05	No
ENSG00000136770	DNAJC1	DnaJ heat shock protein family (Hsp40) member C1	452.01	946.698	2.09442	1.06655	3.17595e-07	1.04874e-05	No
ENSG00000120093	HOXB3	homeobox B3	54.7391	171.728	3.13722	1.64948	3.20517e-07	1.05727e-05	Yes
ENSG00000136156	ITM2B	integral membrane protein 2B	6070	12665.4	2.08656	1.06113	3.2276e-07	1.06354e-05	No
ENSG00000162104	ADCY9	adenylate cyclase 9	755.646	353.006	0.467158	-1.09802	3.23969e-07	1.0656e-05	Yes
ENSG00000168743	NPNT	nephronectin	121.034	300.838	2.48555	1.31357	3.24066e-07	1.0656e-05	No
ENSG00000052344	PRSS8	protease, serine 8	1708.47	3344.47	1.95758	0.969072	3.26028e-07	1.07092e-05	Yes
ENSG00000154760	SLFN13	schlafen family member 13	493.637	214.87	0.43528	-1.19998	3.31582e-07	1.08802e-05	No
ENSG00000136111	TBC1D4	TBC1 domain family member 4	1963.79	983.399	0.500767	-0.997788	3.39432e-07	1.11261e-05	Yes
ENSG00000115935	WIPF1	WAS/WASL interacting protein family member 1	180.189	416.385	2.31082	1.20841	3.40735e-07	1.11571e-05	Yes
ENSG00000130208	APOC1	apolipoprotein C1	1128.07	2267.81	2.01034	1.00744	3.43811e-07	1.1246e-05	Yes
ENSG00000259974	LINC00261	long intergenic non-protein coding RNA 261	198.002	447.541	2.26028	1.1765	3.51863e-07	1.14974e-05	No
ENSG00000148180	GSN	gelsolin	994.978	1998.98	2.00907	1.00653	3.60486e-07	1.17668e-05	No
ENSG00000169570	DTWD2	DTW domain containing 2	1089.18	2136.85	1.9619	0.972251	3.64919e-07	1.18869e-05	No
ENSG00000198028	ZNF560	zinc finger protein 560	27.1825	0	0	#NAME?	3.64926e-07	1.18869e-05	No
ENSG00000166689	PLEKHA7	pleckstrin homology domain containing A7	633.507	1291.38	2.03846	1.02748	3.66327e-07	1.19201e-05	Yes
ENSG00000133937	GSC	goosecoid homeobox	116.829	305.832	2.61778	1.38834	3.71691e-07	1.20821e-05	No
ENSG00000128510	CPA4	carboxypeptidase A4	12.8511	75.8875	5.90516	2.56198	3.74957e-07	1.21756e-05	No
ENSG00000113580	NR3C1	nuclear receptor subfamily 3 group C member 1	116.792	286.984	2.45723	1.29703	3.83098e-07	1.2427e-05	No
ENSG00000171282	NA	NA	143.326	349.549	2.43884	1.28619	3.93965e-07	1.27663e-05	No
ENSG00000104381	GDAP1	ganglioside induced differentiation associated protein 1	668.453	308.584	0.461639	-1.11516	4.00927e-07	1.29784e-05	No
ENSG00000164362	TERT	telomerase reverse transcriptase	869.3	397.697	0.457491	-1.12818	4.0223e-07	1.30071e-05	No
ENSG00000141526	SLC16A3	solute carrier family 16 member 3	2117.07	4637.01	2.19029	1.13112	4.06418e-07	1.31289e-05	Yes
ENSG00000101361	NOP56	NOP56 ribonucleoprotein	14122.4	7468.43	0.528838	-0.919103	4.14173e-07	1.33656e-05	No
ENSG00000118785	SPP1	secreted phosphoprotein 1	17354	33227.2	1.91467	0.937094	4.24068e-07	1.36708e-05	Yes
ENSG00000105419	MEIS3	Meis homeobox 3	1418.89	2839.26	2.00104	1.00075	4.26841e-07	1.37461e-05	No
ENSG00000156958	GALK2	galactokinase 2	371.022	890.555	2.40027	1.2632	4.29568e-07	1.38196e-05	Yes
ENSG00000135766	EGLN1	egl-9 family hypoxia inducible factor 1	831.583	1679.54	2.01969	1.01413	4.41958e-07	1.42036e-05	No
ENSG00000179348	GATA2	GATA binding protein 2	91.2151	271.071	2.97178	1.57132	4.42969e-07	1.42215e-05	No
ENSG00000231689	LINC01090		233.528	554.302	2.3736	1.24708	4.45491e-07	1.42877e-05	No
ENSG00000050438	SLC4A8	solute carrier family 4 member 8	537.969	1150.58	2.13875	1.09677	4.52673e-07	1.44968e-05	No
ENSG00000197930	ERO1A	endoplasmic reticulum oxidoreductase alpha	1094.21	2159.15	1.97325	0.980573	4.52937e-07	1.44968e-05	No
ENSG00000170369	CST2	cystatin SA	14.2558	70.7317	4.96159	2.3108	4.57316e-07	1.4622e-05	No
ENSG00000183186	C2CD4C	C2 calcium-dependent domain containing 4C	462.24	1394.72	3.01731	1.59326	4.64007e-07	1.48207e-05	Yes
ENSG00000167617	CDC42EP5	CDC42 effector protein 5	129.764	324.111	2.4977	1.3206	4.71352e-07	1.50399e-05	No
ENSG00000130066	SAT1	spermidine/spermine N1-acetyltransferase 1	2413.42	4645.53	1.92487	0.944764	4.72333e-07	1.50559e-05	Yes
ENSG00000140367	UBE2Q2	ubiquitin conjugating enzyme E2 Q2	949.855	1946.78	2.04955	1.03531	4.73844e-07	1.50886e-05	No
ENSG00000247746	USP51	ubiquitin specific peptidase 51	394.68	827.011	2.0954	1.06722	4.75417e-07	1.51233e-05	No
ENSG00000153904	DDAH1	dimethylarginine dimethylaminohydrolase 1	2652.67	1358.6	0.512163	-0.965324	4.81691e-07	1.53073e-05	Yes
ENSG00000112541	PDE10A	phosphodiesterase 10A	44.0622	143.453	3.2557	1.70297	4.83359e-07	1.53447e-05	Yes
ENSG00000167434	CA4	carbonic anhydrase 4	258.642	571.396	2.20922	1.14353	5.05455e-07	1.60299e-05	No
ENSG00000120457	KCNJ5	potassium voltage-gated channel subfamily J member 5	5.57613	49.1446	8.81338	3.1397	5.08796e-07	1.61194e-05	No
ENSG00000236384	LINC00479	long intergenic non-protein coding RNA 479	70.6937	201.385	2.8487	1.51031	5.22506e-07	1.6537e-05	No
ENSG00000173221	GLRX	glutaredoxin	342.106	720.814	2.10699	1.07518	5.27518e-07	1.66688e-05	No
ENSG00000187210	GCNT1	glucosaminyl (N-acetyl) transferase 1, core 2	397.157	827.44	2.08341	1.05895	5.27738e-07	1.66688e-05	No
ENSG00000106631	MYL7	myosin light chain 7	201.783	488.833	2.42257	1.27654	5.40392e-07	1.70513e-05	No
ENSG00000180818	HOXC10	homeobox C10	0	24.2298	Inf	Inf	5.4722e-07	1.72493e-05	Yes
ENSG00000137575	SDCBP	syndecan binding protein	2528.28	5779	2.28574	1.19266	5.48464e-07	1.72654e-05	No
ENSG00000070886	EPHA8	EPH receptor A8	265.895	106.023	0.398739	-1.32648	5.48838e-07	1.72654e-05	No
ENSG00000243811	APOBEC3D	apolipoprotein B mRNA editing enzyme catalytic subunit 3D	207.603	470.264	2.26521	1.17965	5.50734e-07	1.73077e-05	No
ENSG00000135677	GNS	glucosamine (N-acetyl)-6-sulfatase	1515.66	2893.07	1.90878	0.932653	5.57062e-07	1.74889e-05	Yes
ENSG00000099994	SUSD2	sushi domain containing 2	740.731	1480.94	1.99929	0.999489	5.5889e-07	1.75287e-05	No
ENSG00000130055	GDPD2	glycerophosphodiester phosphodiesterase domain containing 2	673.32	139.879	0.207746	-2.26711	5.71752e-07	1.79141e-05	No
ENSG00000101844	ATG4A	autophagy related 4A cysteine peptidase	252.212	559.423	2.21807	1.1493	5.77103e-07	1.80637e-05	No
ENSG00000116016	EPAS1	endothelial PAS domain protein 1	137.207	342.376	2.49531	1.31922	5.98884e-07	1.87266e-05	No
ENSG00000145882	PCYOX1L	prenylcysteine oxidase 1 like	387.455	168.445	0.434749	-1.20175	6.02462e-07	1.88197e-05	Yes
ENSG00000104763	ASAH1	N-acylsphingosine amidohydrolase (acid ceramidase) 1	1244.56	3776.3	3.03426	1.60134	6.07908e-07	1.89709e-05	Yes
ENSG00000103546	SLC6A2	solute carrier family 6 member 2	8.98233	59.5409	6.62867	2.72872	6.10852e-07	1.90437e-05	No
ENSG00000148840	PPRC1	peroxisome proliferator-activated receptor gamma, coactivator-related 1	4780.68	2544.28	0.532201	-0.909957	6.1818e-07	1.9253e-05	Yes
ENSG00000143502	SUSD4	sushi domain containing 4	54.1295	5.55681	0.102658	-3.28409	6.34207e-07	1.97324e-05	Yes
ENSG00000203783	PRR9	proline rich 9	0.773745	30.7879	39.7908	5.31436	6.35001e-07	1.97375e-05	No
ENSG00000149782	PLCB3	phospholipase C beta 3	9193.51	4993.78	0.543185	-0.880484	6.50514e-07	2.01996e-05	Yes
ENSG00000130475	FCHO1	FCH domain only 1	1221.48	615.016	0.503501	-0.989935	6.5465e-07	2.03077e-05	Yes
ENSG00000152952	PLOD2	procollagen-lysine,2-oxoglutarate 5-dioxygenase 2	2310.82	6232.69	2.69717	1.43145	6.55296e-07	2.03077e-05	No
ENSG00000172201	ID4	inhibitor of DNA binding 4, HLH protein	212.09	468.444	2.20871	1.1432	6.74616e-07	2.08857e-05	Yes
ENSG00000130822	PNCK	pregnancy up-regulated nonubiquitous CaM kinase	400.958	176.832	0.441023	-1.18108	6.75403e-07	2.08894e-05	No
ENSG00000174721	FGFBP3	fibroblast growth factor binding protein 3	1424.09	578.364	0.406128	-1.29999	6.78669e-07	2.09696e-05	No
ENSG00000204592	HLA-E	major histocompatibility complex, class I, E	1417.95	2770.14	1.95362	0.966151	6.96918e-07	2.15122e-05	No
ENSG00000108239	TBC1D12	TBC1 domain family member 12	172.309	391.941	2.27464	1.18564	6.99779e-07	2.15792e-05	No
ENSG00000160117	ANKLE1	ankyrin repeat and LEM domain containing 1	1128.44	425.302	0.376893	-1.40777	7.12706e-07	2.19561e-05	No
ENSG00000078902	TOLLIP	toll interacting protein	868.299	1716.21	1.97652	0.982959	7.32093e-07	2.25311e-05	No
ENSG00000100078	PLA2G3	phospholipase A2 group III	868.85	426.567	0.490956	-1.02633	7.34076e-07	2.25699e-05	Yes
ENSG00000234261			612.633	282.461	0.461061	-1.11697	7.40162e-07	2.27347e-05	No
ENSG00000172752	COL6A5	collagen type VI alpha 5	1.85871	34.1803	18.3892	4.20079	7.42927e-07	2.27972e-05	No
ENSG00000178163	ZNF518B	zinc finger protein 518B	288.751	614.495	2.12812	1.08958	7.6529e-07	2.34604e-05	Yes
ENSG00000171388	APLN	apelin	91.6734	247.531	2.70014	1.43304	7.71197e-07	2.36183e-05	No
ENSG00000183077	AFMID	arylformamidase	1129.87	564.237	0.499383	-1.00178	7.79737e-07	2.38564e-05	No
ENSG00000116574	RHOU	ras homolog family member U	363.14	757.515	2.08601	1.06075	7.80761e-07	2.38644e-05	Yes
ENSG00000165169	DYNLT3	dynein light chain Tctex-type 3	241.863	516.527	2.13562	1.09465	7.82773e-07	2.39025e-05	No
ENSG00000250241		uncharacterized LOC101927359	14.8697	76.4753	5.14304	2.36262	7.94584e-07	2.42301e-05	No
ENSG00000136237	RAPGEF5	Rap guanine nucleotide exchange factor 5	289.861	111.393	0.384297	-1.37971	7.95053e-07	2.42301e-05	Yes
ENSG00000111728	ST8SIA1	ST8 alpha-N-acetyl-neuraminide alpha-2,8-sialyltransferase 1	34.6174	119.43	3.45001	1.7866	8.02589e-07	2.44143e-05	No
ENSG00000173421	CCDC36	coiled-coil domain containing 36	53.9069	1.30514	0.0242111	-5.36819	8.02661e-07	2.44143e-05	No
ENSG00000148516	ZEB1	zinc finger E-box binding homeobox 1	7.6618	59.7924	7.80397	2.96421	8.08404e-07	2.45651e-05	No
ENSG00000176641	RNF152	ring finger protein 152	128.078	305.567	2.38579	1.25447	8.10794e-07	2.46138e-05	No
ENSG00000111961	SASH1	SAM and SH3 domain containing 1	575.349	1138.41	1.97864	0.984508	8.36917e-07	2.53822e-05	Yes
ENSG00000133980	VRTN	vertebrae development associated	7850.13	3231.85	0.411693	-1.28036	8.41396e-07	2.54932e-05	No
ENSG00000197324	LRP10	LDL receptor related protein 10	798.946	1778.15	2.22563	1.15421	8.58598e-07	2.59892e-05	No
ENSG00000154642	C21orf91	chromosome 21 open reading frame 91	464.954	930.631	2.00155	1.00112	8.65087e-07	2.6147e-05	No
ENSG00000090487	SPG21	spastic paraplegia 21 (autosomal recessive, Mast syndrome)	2089.14	3984.27	1.90713	0.931403	8.65485e-07	2.6147e-05	Yes
ENSG00000130294	KIF1A	kinesin family member 1A	8466.24	4596.29	0.542896	-0.881252	8.72941e-07	2.63468e-05	No
ENSG00000165102	HGSNAT	heparan-alpha-glucosaminide N-acetyltransferase	200.239	450.383	2.24923	1.16943	8.7814e-07	2.64781e-05	Yes
ENSG00000168477	TNXB	tenascin XB	173.515	59.8896	0.345155	-1.53468	8.90354e-07	2.68205e-05	Yes
ENSG00000011677	GABRA3	gamma-aminobutyric acid type A receptor alpha3 subunit	165.479	54.1908	0.327478	-1.61053	8.97545e-07	2.70111e-05	No
ENSG00000007171	NOS2	nitric oxide synthase 2	128.852	39.097	0.303426	-1.72058	9.31106e-07	2.79941e-05	No
ENSG00000135363	LMO2	LIM domain only 2	43.1286	142.4	3.30175	1.72323	9.40446e-07	2.82233e-05	No
ENSG00000171848	RRM2	ribonucleotide reductase regulatory subunit M2	5968.6	2633.36	0.441202	-1.18049	9.40535e-07	2.82233e-05	No
ENSG00000237517	DGCR5		171.122	58.552	0.342165	-1.54724	9.42e-07	2.82401e-05	No
ENSG00000169242	EFNA1	ephrin A1	82.5397	221.416	2.68254	1.4236	9.55257e-07	2.86101e-05	No
ENSG00000126010	GRPR	gastrin releasing peptide receptor	746.959	352.657	0.472124	-1.08276	9.57326e-07	2.86446e-05	No
ENSG00000145936	KCNMB1	potassium calcium-activated channel subfamily M regulatory beta subunit 1	31.6651	117.201	3.70127	1.88802	9.6445e-07	2.88301e-05	No
ENSG00000067177	PHKA1	phosphorylase kinase regulatory subunit alpha 1	2011.17	3941.94	1.96002	0.970868	9.71398e-07	2.90101e-05	No
ENSG00000154277	UCHL1	ubiquitin C-terminal hydrolase L1	16770.9	9125.67	0.544136	-0.877962	9.87282e-07	2.94563e-05	No
ENSG00000233834		uncharacterized LOC100506098	48.8603	4.87186	0.09971	-3.32612	9.88543e-07	2.94658e-05	No
ENSG00000056736	IL17RB	interleukin 17 receptor B	218.755	79.1703	0.361913	-1.46629	9.92463e-07	2.95544e-05	No
ENSG00000140564	FURIN	furin, paired basic amino acid cleaving enzyme	2530.98	4803.58	1.89792	0.924417	9.9479e-07	2.95955e-05	Yes
ENSG00000203805	PLPP4	phospholipid phosphatase 4	13.5491	97.3128	7.18221	2.84443	1.01892e-06	3.02844e-05	No
ENSG00000172238	ATOH1	atonal bHLH transcription factor 1	79.3562	218.133	2.74878	1.45879	1.04272e-06	3.09624e-05	No
ENSG00000170266	GLB1	galactosidase beta 1	2239.84	4236.37	1.89137	0.919433	1.04512e-06	3.10043e-05	Yes
ENSG00000072201	LNX1	ligand of numb-protein X 1	117.708	289.956	2.46334	1.30062	1.05416e-06	3.12427e-05	No
ENSG00000103152	MPG	N-methylpurine DNA glycosylase	948.055	1862.6	1.96466	0.974278	1.05931e-06	3.13655e-05	No
ENSG00000108231	LGI1	leucine-rich, glioma inactivated 1	9.06228	56.6591	6.25219	2.64436	1.08018e-06	3.19532e-05	No
ENSG00000162813	BPNT1	3'(2'), 5'-bisphosphate nucleotidase 1	595.606	1176.43	1.97518	0.981983	1.08391e-06	3.20332e-05	No
ENSG00000163013	FBXO41	F-box protein 41	550.15	250.201	0.454787	-1.13674	1.0968e-06	3.23836e-05	No
ENSG00000134595	SOX3	SRY-box 3	763.857	111.024	0.145347	-2.78243	1.10429e-06	3.25739e-05	No
ENSG00000197757	HOXC6	homeobox C6	13.3935	72.4503	5.40935	2.43546	1.10679e-06	3.26142e-05	Yes
ENSG00000232801	SDCBPP3		89.9918	279.031	3.10063	1.63256	1.10774e-06	3.26142e-05	No
ENSG00000074211	PPP2R2C	protein phosphatase 2 regulatory subunit Bgamma	799.503	1538.37	1.92416	0.944226	1.11924e-06	3.29218e-05	Yes
ENSG00000240498	CDKN2B-AS1	CDKN2B antisense RNA 1	1.08496	28.4815	26.2511	4.7143	1.1273e-06	3.31276e-05	No
ENSG00000071575	TRIB2	tribbles pseudokinase 2	3950.88	7297.81	1.84714	0.88529	1.13072e-06	3.31968e-05	No
ENSG00000196517	SLC6A9	solute carrier family 6 member 9	552.245	262.114	0.474634	-1.07511	1.16741e-06	3.4242e-05	Yes
ENSG00000175928	LRRN1	leucine rich repeat neuronal 1	9271.61	4897.29	0.528203	-0.920837	1.17566e-06	3.44515e-05	No
ENSG00000174607	UGT8	UDP glycosyltransferase 8	289.328	112.872	0.390119	-1.35801	1.18071e-06	3.45669e-05	No
ENSG00000155367	PPM1J	protein phosphatase, Mg2+/Mn2+ dependent 1J	282.224	103.542	0.366879	-1.44662	1.19677e-06	3.50043e-05	No
ENSG00000092964	DPYSL2	dihydropyrimidinase like 2	4287.45	2292.91	0.534796	-0.902939	1.21313e-06	3.54497e-05	No
ENSG00000144908	ALDH1L1	aldehyde dehydrogenase 1 family member L1	27.0226	106.85	3.95408	1.98334	1.2211e-06	3.56492e-05	Yes
ENSG00000168938	PPIC	peptidylprolyl isomerase C	268.562	572.494	2.1317	1.09201	1.22773e-06	3.58094e-05	No
ENSG00000185189	NRBP2	nuclear receptor binding protein 2	1003.44	1947.98	1.94131	0.95703	1.23316e-06	3.59341e-05	No
ENSG00000164512	ANKRD55	ankyrin repeat domain 55	9.68042	59.2694	6.1226	2.61415	1.25608e-06	3.6568e-05	No
ENSG00000135917	SLC19A3	solute carrier family 19 member 3	311.198	656.382	2.10921	1.0767	1.25925e-06	3.66207e-05	No
ENSG00000172123	SLFN12	schlafen family member 12	255.517	103.031	0.403228	-1.31033	1.26023e-06	3.66207e-05	No
ENSG00000172725	CORO1B	coronin 1B	2844.35	5400.5	1.89867	0.924993	1.28155e-06	3.71936e-05	Yes
ENSG00000179023	KLHDC7A	kelch domain containing 7A	3520.14	1124.67	0.319494	-1.64614	1.28233e-06	3.71936e-05	No
ENSG00000203857	HSD3B1	hydroxy-delta-5-steroid dehydrogenase, 3 beta- and steroid delta-isomerase 1	2.63245	37.2364	14.1451	3.82223	1.28715e-06	3.72988e-05	No
ENSG00000160325	CACFD1	calcium channel flower domain containing 1	455.907	921.754	2.0218	1.01564	1.3079e-06	3.7865e-05	No
ENSG00000229593	SUCLA2P3		37.3255	122.203	3.27397	1.71104	1.32993e-06	3.84669e-05	No
ENSG00000185669	SNAI3	snail family transcriptional repressor 3	257.918	100.409	0.389305	-1.36103	1.33294e-06	3.85184e-05	No
ENSG00000203668	CHML	choroideremia-like (Rab escort protein 2)	2388.11	1232.48	0.516093	-0.954298	1.33656e-06	3.85874e-05	Yes
ENSG00000204335	SP5	Sp5 transcription factor	921.521	2410.24	2.6155	1.38708	1.33888e-06	3.86185e-05	No
ENSG00000141968	VAV1	vav guanine nucleotide exchange factor 1	130.95	38.3348	0.292743	-1.77229	1.34761e-06	3.88347e-05	No
ENSG00000107295	SH3GL2	SH3 domain containing GRB2 like 2, endophilin A1	93.0068	21.3804	0.22988	-2.12105	1.35259e-06	3.8942e-05	Yes
ENSG00000119139	TJP2	tight junction protein 2	4311.3	8046.46	1.86636	0.900229	1.35506e-06	3.89772e-05	No
ENSG00000134853	PDGFRA	platelet derived growth factor receptor alpha	144.794	342.383	2.36463	1.24161	1.38453e-06	3.97883e-05	No
ENSG00000155307	SAMSN1	SAM domain, SH3 domain and nuclear localization signals 1	4.57112	43.2839	9.46899	3.24321	1.40163e-06	4.02428e-05	No
ENSG00000131746	TNS4	tensin 4	99.3524	249.27	2.50894	1.32708	1.41729e-06	4.06549e-05	Yes
ENSG00000143353	LYPLAL1	lysophospholipase like 1	166.973	445.006	2.66514	1.41421	1.42224e-06	4.07595e-05	No
ENSG00000134323	MYCN	v-myc avian myelocytomatosis viral oncogene neuroblastoma derived homolog	4882.64	2044.11	0.418648	-1.25619	1.42514e-06	4.08052e-05	No
ENSG00000154319	FAM167A	family with sequence similarity 167 member A	76.8837	209.074	2.71936	1.44327	1.42773e-06	4.08419e-05	No
ENSG00000183010	PYCR1	pyrroline-5-carboxylate reductase 1	3990.08	2159.66	0.541257	-0.885614	1.44602e-06	4.13275e-05	Yes
ENSG00000117305	HMGCL	3-hydroxymethyl-3-methylglutaryl-CoA lyase	520.151	1038.93	1.99737	0.998099	1.45495e-06	4.15445e-05	Yes
ENSG00000147416	ATP6V1B2	ATPase H+ transporting V1 subunit B2	3311.12	6122.39	1.84904	0.886778	1.49463e-06	4.26386e-05	Yes
ENSG00000107521	HPS1	HPS1, biogenesis of lysosomal organelles complex 3 subunit 1	1057.37	2050.26	1.93902	0.955328	1.53676e-06	4.38006e-05	Yes
ENSG00000167178	ISLR2	immunoglobulin superfamily containing leucine-rich repeat 2	5.03365	44.7509	8.89036	3.15224	1.53873e-06	4.38167e-05	Yes
ENSG00000120306	CYSTM1	cysteine rich transmembrane module containing 1	661.122	1306.04	1.97548	0.982207	1.56239e-06	4.445e-05	No
ENSG00000198959	TGM2	transglutaminase 2	184.2	416.681	2.26211	1.17767	1.56929e-06	4.46055e-05	No
ENSG00000103184	SEC14L5	SEC14 like lipid binding 5	180.954	66.4153	0.367028	-1.44604	1.61153e-06	4.57645e-05	No
ENSG00000162639	HENMT1	HEN1 methyltransferase homolog 1	225.198	87.4918	0.388511	-1.36397	1.61348e-06	4.57783e-05	No
ENSG00000110328	GALNT18	polypeptide N-acetylgalactosaminyltransferase 18	414.508	190.665	0.45998	-1.12036	1.64029e-06	4.64968e-05	No
ENSG00000184156	KCNQ3	potassium voltage-gated channel subfamily Q member 3	197.233	74.0718	0.375555	-1.4129	1.64204e-06	4.6504e-05	Yes
ENSG00000105894	PTN	pleiotrophin	535.905	224.031	0.418043	-1.25828	1.65371e-06	4.67922e-05	No
ENSG00000160932	LY6E	lymphocyte antigen 6 complex, locus E	3746.58	6994.07	1.86679	0.900557	1.66492e-06	4.70669e-05	No
ENSG00000066056	TIE1	tyrosine kinase with immunoglobulin like and EGF like domains 1	75.656	16.0303	0.211884	-2.23865	1.67486e-06	4.73049e-05	Yes
ENSG00000196793	ZNF239	zinc finger protein 239	486.273	227.857	0.468578	-1.09364	1.7034e-06	4.80677e-05	No
ENSG00000165868	HSPA12A	heat shock protein family A (Hsp70) member 12A	188.011	420.577	2.23698	1.16155	1.75515e-06	4.94831e-05	No
ENSG00000072210	ALDH3A2	aldehyde dehydrogenase 3 family member A2	5113.21	9418.15	1.84193	0.881215	1.77089e-06	4.98818e-05	Yes
ENSG00000119242	CCDC92	coiled-coil domain containing 92	50.4121	150.425	2.98391	1.5772	1.84774e-06	5.19998e-05	No
ENSG00000144668	ITGA9	integrin subunit alpha 9	420.749	830.81	1.9746	0.981558	1.87902e-06	5.28324e-05	Yes
ENSG00000111145	ELK3	ELK3, ETS transcription factor	547.405	1059.72	1.93589	0.952995	1.88882e-06	5.30602e-05	Yes
ENSG00000140795	MYLK3	myosin light chain kinase 3	18.974	82.3036	4.33771	2.11693	1.91243e-06	5.36751e-05	No
ENSG00000117984	CTSD	cathepsin D	3714.1	8213.57	2.21146	1.145	1.93208e-06	5.41781e-05	No
ENSG00000113732	ATP6V0E1	ATPase H+ transporting V0 subunit e1	2408.43	4368.21	1.81371	0.858947	1.95927e-06	5.48912e-05	Yes
ENSG00000154065	ANKRD29	ankyrin repeat domain 29	159.516	53.7449	0.336924	-1.5695	1.97715e-06	5.53424e-05	No
ENSG00000109323	MANBA	mannosidase beta	1135.08	2147	1.89149	0.91952	1.98948e-06	5.56379e-05	Yes
ENSG00000106069	CHN2	chimerin 2	55.7527	165.163	2.96242	1.56678	2.0404e-06	5.70108e-05	Yes
ENSG00000104450	SPAG1	sperm associated antigen 1	115.383	278.623	2.41477	1.27189	2.05567e-06	5.73861e-05	No
ENSG00000139289	PHLDA1	pleckstrin homology like domain family A member 1	2486.59	5069.85	2.03887	1.02777	2.05958e-06	5.7444e-05	No
ENSG00000168209	DDIT4	DNA damage inducible transcript 4	2271.86	4414.8	1.94325	0.958472	2.07687e-06	5.78743e-05	No
ENSG00000117643	MAN1C1	mannosidase alpha class 1C member 1	1251.29	2375.41	1.89836	0.924757	2.08067e-06	5.79287e-05	Yes
ENSG00000173482	PTPRM	protein tyrosine phosphatase, receptor type M	691.475	1355.75	1.96066	0.97134	2.09671e-06	5.83233e-05	No
ENSG00000169083	AR	androgen receptor	817.026	400.703	0.490441	-1.02785	2.1136e-06	5.87408e-05	No
ENSG00000215102	TERF1P4		2098.52	1079.39	0.514357	-0.959157	2.12327e-06	5.89481e-05	No
ENSG00000134363	FST	follistatin	1156.46	2179.77	1.88486	0.914458	2.12658e-06	5.89481e-05	No
ENSG00000165124	SVEP1	sushi, von Willebrand factor type A, EGF and pentraxin domain containing 1	170.824	385.092	2.25432	1.17269	2.12672e-06	5.89481e-05	No
ENSG00000188599	NPIPP1		515.987	211.737	0.410353	-1.28506	2.12934e-06	5.89683e-05	No
ENSG00000156574	NODAL	nodal growth differentiation factor	1648.57	3896.28	2.36343	1.24088	2.14084e-06	5.91965e-05	No
ENSG00000235688			299.268	127.533	0.42615	-1.23057	2.14137e-06	5.91965e-05	No
ENSG00000135111	TBX3	T-box 3	346.518	703.937	2.03146	1.02252	2.15485e-06	5.95165e-05	Yes
ENSG00000136143	SUCLA2	succinate-CoA ligase ADP-forming beta subunit	3028.69	8871.21	2.92906	1.55044	2.18822e-06	6.03848e-05	Yes
ENSG00000215417	MIR17HG	microRNA 17	307.56	129.413	0.420773	-1.24888	2.19773e-06	6.05862e-05	No
ENSG00000101210	EEF1A2	eukaryotic translation elongation factor 1 alpha 2	1252.83	646.386	0.515941	-0.954721	2.1994e-06	6.05862e-05	No
ENSG00000108592	FTSJ3	FtsJ homolog 3	6505.65	3592.22	0.55217	-0.856816	2.2351e-06	6.15153e-05	No
ENSG00000170113	NIPA1	non imprinted in Prader-Willi/Angelman syndrome 1	1011.01	1916.4	1.89553	0.922602	2.23941e-06	6.15338e-05	No
ENSG00000077080	ACTL6B	actin like 6B	77.3591	16.5085	0.213402	-2.22836	2.23971e-06	6.15338e-05	Yes
ENSG00000204128	C2orf72	chromosome 2 open reading frame 72	115.984	279.522	2.41001	1.26904	2.25523e-06	6.19059e-05	No
ENSG00000158050	DUSP2	dual specificity phosphatase 2	167.005	37.4107	0.224009	-2.15837	2.26183e-06	6.19815e-05	No
ENSG00000168032	ENTPD3	ectonucleoside triphosphate diphosphohydrolase 3	24.0833	94.0051	3.90334	1.96471	2.26195e-06	6.19815e-05	Yes
ENSG00000144655	CSRNP1	cysteine and serine rich nuclear protein 1	355.416	725.823	2.04218	1.03011	2.27479e-06	6.22787e-05	Yes
ENSG00000100297	MCM5	minichromosome maintenance complex component 5	12643.2	7098.93	0.561484	-0.832684	2.28085e-06	6.23897e-05	Yes
ENSG00000119899	SLC17A5	solute carrier family 17 member 5	813.129	1526.26	1.87702	0.908447	2.34272e-06	6.40263e-05	No
ENSG00000123473	STIL	SCL/TAL1 interrupting locus	1411.19	2618.8	1.85574	0.891995	2.3617e-06	6.44886e-05	No
ENSG00000077279	DCX	doublecortin	90.677	22.8599	0.252103	-1.98792	2.37113e-06	6.46517e-05	No
ENSG00000073849	ST6GAL1	ST6 beta-galactoside alpha-2,6-sialyltransferase 1	3788.99	6924.07	1.82742	0.869805	2.37182e-06	6.46517e-05	No
ENSG00000196361	ELAVL3	ELAV like neuron-specific RNA binding protein 3	261.008	94.1346	0.360657	-1.4713	2.37422e-06	6.46607e-05	Yes
ENSG00000164823	OSGIN2	oxidative stress induced growth inhibitor family member 2	455.771	881.847	1.93485	0.952221	2.39288e-06	6.50591e-05	No
ENSG00000125848	FLRT3	fibronectin leucine rich transmembrane protein 3	137.056	317.63	2.31752	1.21258	2.39301e-06	6.50591e-05	No
ENSG00000114268	PFKFB4	6-phosphofructo-2-kinase/fructose-2,6-biphosphatase 4	1526.48	3098.58	2.02989	1.0214	2.43101e-06	6.60346e-05	Yes
ENSG00000213654	GPSM3	G-protein signaling modulator 3	105.778	254.129	2.40248	1.26452	2.44402e-06	6.63305e-05	No
ENSG00000154856	APCDD1	adenomatosis polyposis coli down-regulated 1	42.4305	133.361	3.14305	1.65216	2.50724e-06	6.79872e-05	No
ENSG00000196323	ZBTB44	zinc finger and BTB domain containing 44	3116.09	1674.94	0.537515	-0.895624	2.51011e-06	6.8006e-05	Yes
ENSG00000121454	LHX4	LIM homeobox 4	118.793	33.7344	0.283976	-1.81616	2.54332e-06	6.88461e-05	No
ENSG00000177335	C8orf31		28.1833	105.609	3.74724	1.90583	2.55205e-06	6.90224e-05	No
ENSG00000101204	CHRNA4	cholinergic receptor nicotinic alpha 4 subunit	67.5145	13.2133	0.195711	-2.3532	2.56947e-06	6.9395e-05	No
ENSG00000163629	PTPN13	protein tyrosine phosphatase, non-receptor type 13	3545.14	1457.45	0.411114	-1.28239	2.57027e-06	6.9395e-05	No
ENSG00000052749	RRP12	ribosomal RNA processing 12 homolog	3349.76	1791.2	0.534723	-0.903136	2.5941e-06	6.99779e-05	No
ENSG00000153094	BCL2L11	BCL2 like 11	857.648	432.635	0.504443	-0.987237	2.59933e-06	7.00586e-05	No
ENSG00000003096	KLHL13	kelch like family member 13	478.512	217.513	0.454561	-1.13745	2.60742e-06	7.02159e-05	No
ENSG00000166046	TCP11L2	t-complex 11 like 2	111.354	275.91	2.47778	1.30905	2.6179e-06	7.04375e-05	No
ENSG00000116299	KIAA1324	KIAA1324	68.1412	14.0402	0.206046	-2.27896	2.64272e-06	7.10443e-05	Yes
ENSG00000020181	ADGRA2	adhesion G protein-coupled receptor A2	504.705	1001.64	1.9846	0.988851	2.66972e-06	7.17083e-05	No
ENSG00000132613	MTSS1L	metastasis suppressor 1-like	771.963	392.173	0.50802	-0.977044	2.7203e-06	7.3004e-05	No
ENSG00000185133	INPP5J	inositol polyphosphate-5-phosphatase J	216.35	86.4258	0.399473	-1.32383	2.86478e-06	7.68154e-05	Yes
ENSG00000122642	FKBP9	FK506 binding protein 9	303.225	620.567	2.04656	1.0332	2.87525e-06	7.70301e-05	No
ENSG00000105402	NAPA	NSF attachment protein alpha	2047.13	3805.4	1.85889	0.894443	2.88765e-06	7.72959e-05	Yes
ENSG00000061455	PRDM6	PR domain 6	6.04296	45.132	7.46853	2.90082	2.9012e-06	7.75921e-05	No
ENSG00000143429		lymphocyte-specific protein 1 pseudogene	116.228	278.274	2.39421	1.25955	2.92882e-06	7.82639e-05	No
ENSG00000273209			259.452	59.8123	0.230533	-2.11695	2.93813e-06	7.84454e-05	No
ENSG00000095739	BAMBI	BMP and activin membrane bound inhibitor	1532.27	2970.9	1.93889	0.95523	2.94617e-06	7.85931e-05	No
ENSG00000204217	BMPR2	bone morphogenetic protein receptor type 2	1155.93	2135.9	1.84778	0.885793	2.95197e-06	7.86807e-05	No
ENSG00000164794	KCNV1	potassium voltage-gated channel modifier subfamily V member 1	21.989	87.9899	4.00155	2.00056	2.96221e-06	7.88861e-05	No
ENSG00000115194	SLC30A3	solute carrier family 30 member 3	379.979	174.842	0.460135	-1.11987	2.96909e-06	7.90022e-05	No
ENSG00000253154			0	21.7615	Inf	Inf	3.00992e-06	8.00203e-05	No
ENSG00000119655	NPC2	NPC intracellular cholesterol transporter 2	3025.32	8144.64	2.69215	1.42876	3.03074e-06	8.05054e-05	Yes
ENSG00000182841	RRP7BP	ribosomal RNA processing 7 homolog B, pseudogene	298.133	127.881	0.428941	-1.22115	3.04874e-06	8.09147e-05	No
ENSG00000143772	ITPKB	inositol-trisphosphate 3-kinase B	268.776	557.744	2.07512	1.0532	3.05657e-06	8.10536e-05	Yes
ENSG00000130119	GNL3L	G protein nucleolar 3 like	1861.76	951.187	0.510908	-0.968866	3.07279e-06	8.14145e-05	Yes
ENSG00000082556	OPRK1	opioid receptor kappa 1	21.762	85.9027	3.94737	1.98089	3.07785e-06	8.14796e-05	No
ENSG00000150990	DHX37	DEAH-box helicase 37	4370.48	2427.06	0.55533	-0.848583	3.09428e-06	8.18452e-05	No
ENSG00000158122	AAED1	AhpC/TSA antioxidant enzyme domain containing 1	206.379	444.961	2.15603	1.10838	3.09697e-06	8.18469e-05	No
ENSG00000054983	GALC	galactosylceramidase	208.331	441.285	2.11819	1.08283	3.14137e-06	8.29502e-05	Yes
ENSG00000153721	CNKSR3	CNKSR family member 3	148.288	333.518	2.24912	1.16936	3.14469e-06	8.29677e-05	No
ENSG00000251562	MALAT1	metastasis associated lung adenocarcinoma transcript 1 (non-protein coding)	4173.61	7778.11	1.86364	0.898121	3.17683e-06	8.37406e-05	No
ENSG00000160796	NBEAL2	neurobeachin like 2	3689.54	2056.13	0.557288	-0.843505	3.17935e-06	8.37406e-05	Yes
ENSG00000071909	MYO3B	myosin IIIB	30.8243	107.916	3.501	1.80777	3.18401e-06	8.37929e-05	Yes
ENSG00000149798	CDC42EP2	CDC42 effector protein 2	333.485	142.627	0.427685	-1.22538	3.19291e-06	8.39563e-05	No
ENSG00000138622	HCN4	hyperpolarization activated cyclic nucleotide gated potassium channel 4	590.117	280.401	0.475162	-1.07351	3.21516e-06	8.44703e-05	No
ENSG00000101745	ANKRD12	ankyrin repeat domain 12	618.756	1173.19	1.89605	0.922998	3.22209e-06	8.45813e-05	No
ENSG00000160226	C21orf2	chromosome 21 open reading frame 2	211.454	458.725	2.16938	1.11728	3.24046e-06	8.49921e-05	No
ENSG00000178234	GALNT11	polypeptide N-acetylgalactosaminyltransferase 11	1023.82	1925.15	1.88036	0.911008	3.27412e-06	8.58029e-05	No
ENSG00000031081	ARHGAP31	Rho GTPase activating protein 31	241.501	505.615	2.09364	1.06601	3.3653e-06	8.81183e-05	No
ENSG00000025039	RRAGD	Ras related GTP binding D	699.424	1317.97	1.88437	0.91408	3.38395e-06	8.85326e-05	Yes
ENSG00000167754	KLK5	kallikrein related peptidase 5	75.8786	16.7477	0.220716	-2.17973	3.40728e-06	8.90684e-05	No
ENSG00000118156	ZNF541	zinc finger protein 541	45.3742	4.87186	0.107371	-3.21933	3.42723e-06	8.95149e-05	Yes
ENSG00000060749	QSER1	glutamine and serine rich 1	3552.88	1823.52	0.51325	-0.962266	3.4698e-06	9.05512e-05	Yes
ENSG00000071553	ATP6AP1	ATPase H+ transporting accessory protein 1	4123.16	7514.51	1.82251	0.865929	3.48051e-06	9.07547e-05	Yes
ENSG00000250742		uncharacterized LOC400043	10.3785	64.3604	6.20132	2.63257	3.52949e-06	9.19552e-05	No
ENSG00000103485	QPRT	quinolinate phosphoribosyltransferase	4483.15	8129.43	1.81333	0.85864	3.55505e-06	9.25439e-05	No
ENSG00000172350	ABCG4	ATP binding cassette subfamily G member 4	167.111	59.8572	0.358188	-1.48121	3.64615e-06	9.47587e-05	Yes
ENSG00000167880	EVPL	envoplakin	280.676	113.473	0.404283	-1.30656	3.6462e-06	9.47587e-05	No
ENSG00000082397	EPB41L3	erythrocyte membrane protein band 4.1 like 3	360.492	718.886	1.99418	0.995795	3.71604e-06	9.64935e-05	No
ENSG00000179899	PHC1P1		9331.51	3741.44	0.400947	-1.31852	3.72685e-06	9.66939e-05	No
ENSG00000077585	GPR137B	G protein-coupled receptor 137B	293.305	606.345	2.06729	1.04774	3.77911e-06	9.79683e-05	Yes
ENSG00000005238	FAM214B	family with sequence similarity 214 member B	400.71	797.955	1.99135	0.993748	3.79147e-06	9.82073e-05	No
ENSG00000198860	TSEN15	tRNA splicing endonuclease subunit 15	884.53	1630.04	1.84284	0.881929	3.8459e-06	9.95345e-05	No
ENSG00000122335	SERAC1	serine active site containing 1	466.523	1205.21	2.58339	1.36927	3.85693e-06	9.97374e-05	Yes
ENSG00000167703	SLC43A2	solute carrier family 43 member 2	592.118	1159.65	1.95847	0.96973	3.9401e-06	0.000101778	No
ENSG00000128918	ALDH1A2	aldehyde dehydrogenase 1 family member A2	5.03365	53.1372	10.5564	3.40005	3.94521e-06	0.000101778	No
ENSG00000108641	B9D1	B9 domain containing 1	507.443	993.845	1.95854	0.969776	3.94562e-06	0.000101778	Yes
ENSG00000121957	GPSM2	G-protein signaling modulator 2	288.096	582.315	2.02126	1.01525	3.97581e-06	0.000102472	Yes
ENSG00000069399	BCL3	B-cell CLL/lymphoma 3	136.678	311.259	2.27732	1.18734	3.98249e-06	0.00010256	Yes
ENSG00000138798	EGF	epidermal growth factor	108.499	255.97	2.35919	1.23829	4.00425e-06	0.000103004	No
ENSG00000135643	KCNMB4	potassium calcium-activated channel subfamily M regulatory beta subunit 4	744.061	1399.25	1.88056	0.911159	4.00633e-06	0.000103004	No
ENSG00000155849	ELMO1	engulfment and cell motility 1	266.85	554.551	2.07813	1.05529	4.01997e-06	0.00010327	Yes
ENSG00000160801	PTH1R	parathyroid hormone 1 receptor	174.248	480.536	2.75778	1.46351	4.02668e-06	0.000103303	No
ENSG00000118762	PKD2	polycystin 2, transient receptor potential cation channel	1452.53	768.659	0.529185	-0.918155	4.02788e-06	0.000103303	Yes
ENSG00000172164	SNTB1	syntrophin beta 1	259.083	109.241	0.421645	-1.2459	4.04153e-06	0.000103568	Yes
ENSG00000166147	FBN1	fibrillin 1	432.444	1023.73	2.36732	1.24326	4.06554e-06	0.000104098	Yes
ENSG00000250361	GYPB	glycophorin B (MNS blood group)	1.16062	29.276	25.2245	4.65676	4.08131e-06	0.000104343	No
ENSG00000182287	AP1S2	adaptor related protein complex 1 sigma 2 subunit	4550.17	2104.59	0.462529	-1.11238	4.0818e-06	0.000104343	No
ENSG00000257702	LBX2-AS1		36.4675	137.677	3.77535	1.91661	4.10585e-06	0.000104872	No
ENSG00000104142	VPS18	VPS18, CORVET/HOPS core subunit	1415.86	2572.92	1.81722	0.861735	4.11153e-06	0.000104931	No
ENSG00000008083	JARID2	jumonji and AT-rich interaction domain containing 2	24574	13827.3	0.562678	-0.829618	4.13837e-06	0.00010553	Yes
ENSG00000129566	TEP1	telomerase associated protein 1	589.736	1117.88	1.89555	0.922619	4.14356e-06	0.000105576	No
ENSG00000167363	FN3K	fructosamine 3 kinase	414.389	841.515	2.03074	1.022	4.15422e-06	0.000105762	No
ENSG00000171345	KRT19	keratin 19	4948.16	9028.75	1.82467	0.867633	4.18121e-06	0.000106362	Yes
ENSG00000163879	DNALI1	dynein axonemal light intermediate chain 1	262.048	112.549	0.429496	-1.21928	4.18761e-06	0.000106438	No
ENSG00000109654	TRIM2	tripartite motif containing 2	1365.58	714.411	0.523157	-0.934685	4.21054e-06	0.000106859	Yes
ENSG00000148154	UGCG	UDP-glucose ceramide glucosyltransferase	1305.85	2389.11	1.82955	0.871492	4.211e-06	0.000106859	No
ENSG00000124216	SNAI1	snail family transcriptional repressor 1	295.995	624.6	2.11017	1.07736	4.22574e-06	0.000107146	Yes
ENSG00000052795	FNIP2	folliculin interacting protein 2	379.436	745.567	1.96493	0.974481	4.26214e-06	0.000107981	Yes
ENSG00000081923	ATP8B1	ATPase phospholipid transporting 8B1	69.4574	195.853	2.81976	1.49557	4.32495e-06	0.000109468	No
ENSG00000133606	MKRN1	makorin ring finger protein 1	4983.61	8878.09	1.78146	0.833059	4.32784e-06	0.000109468	Yes
ENSG00000111199	TRPV4	transient receptor potential cation channel subfamily V member 4	195.685	420.926	2.15103	1.10503	4.37591e-06	0.000110594	No
ENSG00000187867	PALM3	paralemmin 3	1512.23	585.269	0.387023	-1.36951	4.39725e-06	0.000111044	No
ENSG00000139117	CPNE8	copine 8	152.641	401.864	2.63274	1.39656	4.40358e-06	0.000111114	Yes
ENSG00000003509	NDUFAF7	NADH:ubiquinone oxidoreductase complex assembly factor 7	1990.15	3887.6	1.95342	0.966005	4.4483e-06	0.000112152	No
ENSG00000106066	CPVL	carboxypeptidase, vitellogenic like	2026.56	7478.31	3.69014	1.88368	4.50565e-06	0.000113506	Yes
ENSG00000169908	TM4SF1	transmembrane 4 L six family member 1	21.762	84.3585	3.87641	1.95472	4.5962e-06	0.000115694	No
ENSG00000256779			151.206	21.5871	0.142766	-2.80827	4.64058e-06	0.000116705	No
ENSG00000198075	SULT1C4	sulfotransferase family 1C member 4	38.4105	120.878	3.147	1.65398	4.64384e-06	0.000116705	No
ENSG00000215866	LINC01356	long intergenic non-protein coding RNA 1356	5450.9	12534.1	2.29945	1.20129	4.66162e-06	0.000117058	No
ENSG00000113722	CDX1	caudal type homeobox 1	11.6904	63.3915	5.42251	2.43896	4.68288e-06	0.000117497	Yes
ENSG00000134443	GRP	gastrin releasing peptide	7.04366	51.0699	7.25048	2.85808	4.76464e-06	0.000119453	Yes
ENSG00000120875	DUSP4	dual specificity phosphatase 4	1653.76	3006.14	1.81776	0.862158	4.84116e-06	0.000121274	No
ENSG00000231918		uncharacterized LOC730100	87.4264	213.597	2.44317	1.28875	4.85886e-06	0.00012162	No
ENSG00000133433	GSTT2B	glutathione S-transferase theta 2B (gene/pseudogene)	13.4735	66.6868	4.94948	2.30728	4.88745e-06	0.000122237	No
ENSG00000148158	SNX30	sorting nexin family member 30	1302.1	2385.21	1.83182	0.87328	4.90338e-06	0.000122538	Yes
ENSG00000131467	PSME3	proteasome activator subunit 3	9037.5	5075.16	0.561566	-0.832472	4.92335e-06	0.000122879	Yes
ENSG00000119408	NEK6	NIMA related kinase 6	1212.6	2234.8	1.84298	0.882041	4.92687e-06	0.000122879	Yes
ENSG00000123836	PFKFB2	6-phosphofructo-2-kinase/fructose-2,6-biphosphatase 2	675.269	1266.03	1.87486	0.906782	4.92887e-06	0.000122879	No
ENSG00000142279	WTIP	Wilms tumor 1 interacting protein	584.714	1126.31	1.92627	0.945808	4.95428e-06	0.000123415	No
ENSG00000197859	ADAMTSL2	ADAMTS like 2	65.5044	179.985	2.74768	1.45821	4.97259e-06	0.000123772	No
ENSG00000188636	LDOC1L	leucine zipper, down-regulated in cancer 1-like	1225.11	644.391	0.525988	-0.926899	4.98906e-06	0.000124083	No
ENSG00000198795	ZNF521	zinc finger protein 521	74.3312	194.078	2.61099	1.38459	5.03136e-06	0.000125035	Yes
ENSG00000154040	CABYR	calcium binding tyrosine phosphorylation regulated	759.398	398.569	0.524849	-0.930027	5.0574e-06	0.000125583	No
ENSG00000158859	ADAMTS4	ADAM metallopeptidase with thrombospondin type 1 motif 4	282.619	124.173	0.439364	-1.18651	5.09873e-06	0.000126508	No
ENSG00000157150	TIMP4	TIMP metallopeptidase inhibitor 4	383.785	815.766	2.12558	1.08786	5.11504e-06	0.000126812	No
ENSG00000087258	GNAO1	G protein subunit alpha o1	887.024	433.364	0.48856	-1.03339	5.14656e-06	0.000127493	No
ENSG00000004779	NDUFAB1	NADH:ubiquinone oxidoreductase subunit AB1	4605.69	11118.4	2.41406	1.27146	5.23956e-06	0.000129694	No
ENSG00000143590	EFNA3	ephrin A3	210.436	582.848	2.76971	1.46973	5.30501e-06	0.00013121	No
ENSG00000075651	PLD1	phospholipase D1	176.964	389.052	2.19848	1.1365	5.34516e-06	0.000132098	No
ENSG00000154743	TSEN2	tRNA splicing endonuclease subunit 2	458.756	218.113	0.475445	-1.07265	5.39533e-06	0.000133233	No
ENSG00000087008	ACOX3	acyl-CoA oxidase 3, pristanoyl	366.358	711.995	1.94344	0.958611	5.40809e-06	0.000133442	Yes
ENSG00000196177	ACADSB	acyl-CoA dehydrogenase, short/branched chain	325.782	654.875	2.01016	1.00731	5.46928e-06	0.000134846	No
ENSG00000147614	ATP6V0D2	ATPase H+ transporting V0 subunit d2	2.24558	31.7767	14.1508	3.82281	5.47759e-06	0.000134944	No
ENSG00000198951	NAGA	alpha-N-acetylgalactosaminidase	1097.77	2022.63	1.84249	0.88166	5.49822e-06	0.000135242	Yes
ENSG00000005513	SOX8	SRY-box 8	607.744	304.482	0.501003	-0.99711	5.49835e-06	0.000135242	Yes
ENSG00000104368	PLAT	plasminogen activator, tissue type	290.08	584.487	2.01492	1.01072	5.50527e-06	0.000135306	No
ENSG00000177238	TRIM72	tripartite motif containing 72	11.926	62.4351	5.23521	2.38825	5.59119e-06	0.00013731	No
ENSG00000006606	CCL26	C-C motif chemokine ligand 26	161.686	358.154	2.21512	1.14738	5.60679e-06	0.000137584	No
ENSG00000153208	MERTK	MER proto-oncogene, tyrosine kinase	431.729	1058.1	2.45085	1.29328	5.65778e-06	0.000138727	No
ENSG00000169710	FASN	fatty acid synthase	42439.1	24451	0.576143	-0.795502	5.69047e-06	0.000139419	Yes
ENSG00000140678	ITGAX	integrin subunit alpha X	4.87804	42.6637	8.74608	3.12864	5.71888e-06	0.000139929	No
ENSG00000149948	HMGA2	high mobility group AT-hook 2	3539.69	6251.67	1.76616	0.820619	5.72026e-06	0.000139929	Yes
ENSG00000135740	SLC9A5	solute carrier family 9 member A5	317.539	144.836	0.45612	-1.13252	5.76655e-06	0.000140875	Yes
ENSG00000083444	PLOD1	procollagen-lysine,2-oxoglutarate 5-dioxygenase 1	2689.02	4910.27	1.82604	0.86872	5.76795e-06	0.000140875	Yes
ENSG00000206417	H1FX-AS1		68.0698	13.2457	0.19459	-2.36149	5.78056e-06	0.000141073	No
ENSG00000149564	ESAM	endothelial cell adhesion molecule	20.7527	83.8155	4.03877	2.01392	5.81321e-06	0.000141759	No
ENSG00000163521	GLB1L	galactosidase beta 1 like	87.5863	334.428	3.81826	1.93292	5.8198e-06	0.000141809	Yes
ENSG00000132142	NA	NA	11073.3	6256.89	0.565042	-0.823569	5.85989e-06	0.000142674	No
ENSG00000115944	COX7A2L	cytochrome c oxidase subunit 7A2 like	2655.36	4769.08	1.79602	0.844807	5.89057e-06	0.00014331	No
ENSG00000152689	RASGRP3	RAS guanyl releasing protein 3	18.7427	76.6048	4.08718	2.03111	6.00896e-06	0.000146076	Yes
ENSG00000166575	TMEM135	transmembrane protein 135	733.546	1341.15	1.82831	0.870508	6.06523e-06	0.00014733	Yes
ENSG00000236714		uncharacterized LOC101926975	211.631	85.1854	0.402518	-1.31288	6.0782e-06	0.00014753	No
ENSG00000185483	ROR1	receptor tyrosine kinase-like orphan receptor 1	2597.18	1427.75	0.549731	-0.863202	6.20164e-06	0.000150409	Yes
ENSG00000187730	GABRD	gamma-aminobutyric acid type A receptor delta subunit	81.1436	19.0092	0.234267	-2.09378	6.21783e-06	0.000150642	Yes
ENSG00000135090	TAOK3	TAO kinase 3	529.034	982.986	1.85808	0.89381	6.22089e-06	0.000150642	Yes
ENSG00000164418	GRIK2	glutamate ionotropic receptor kainate type subunit 2	17.1196	77.5737	4.53129	2.17992	6.22756e-06	0.000150687	Yes
ENSG00000178177	LCORL	ligand dependent nuclear receptor corepressor like	258.415	526.186	2.03621	1.02589	6.24071e-06	0.000150888	No
ENSG00000128567	PODXL	podocalyxin like	71617.7	40586.9	0.566716	-0.819302	6.32061e-06	0.000152702	Yes
ENSG00000152076	CCDC74B	coiled-coil domain containing 74B	227.755	93.7012	0.411413	-1.28134	6.3992e-06	0.000154481	No
ENSG00000111641	NOP2	NOP2 nucleolar protein	4299.98	2427.6	0.564561	-0.824798	6.43943e-06	0.000155332	Yes
ENSG00000166828	SCNN1G	sodium channel epithelial 1 gamma subunit	115.218	36.3123	0.315161	-1.66584	6.48473e-06	0.000156304	Yes
ENSG00000130340	SNX9	sorting nexin 9	1734.5	3144.59	1.81296	0.858349	6.61854e-06	0.000159406	No
ENSG00000261812	TUBB8P7		76.3455	17.2259	0.225631	-2.14797	6.643e-06	0.000159872	No
ENSG00000140848	CPNE2	copine 2	380.009	741.061	1.95012	0.96356	6.73358e-06	0.000161927	Yes
ENSG00000130037	KCNA5	potassium voltage-gated channel subfamily A member 5	10.3742	57.1373	5.50763	2.46143	6.77716e-06	0.00016285	No
ENSG00000107897	ACBD5	acyl-CoA binding domain containing 5	622.212	1163.96	1.87068	0.903563	6.93016e-06	0.000166361	Yes
ENSG00000134108	ARL8B	ADP ribosylation factor like GTPase 8B	954.285	1731.5	1.81445	0.859529	6.93392e-06	0.000166361	Yes
ENSG00000121653	MAPK8IP1	mitogen-activated protein kinase 8 interacting protein 1	1044.1	559.985	0.536334	-0.898796	6.97189e-06	0.000167144	Yes
ENSG00000117069	ST6GALNAC5	ST6 N-acetylgalactosaminide alpha-2,6-sialyltransferase 5	63.9613	168.988	2.64204	1.40165	7.051e-06	0.00016891	No
ENSG00000085741	WNT11	Wnt family member 11	22.4558	84.8691	3.77938	1.91815	7.07454e-06	0.000169344	Yes
ENSG00000103460	TOX3	TOX high mobility group box family member 3	445.47	214.327	0.481126	-1.05551	7.08117e-06	0.000169373	No
ENSG00000159842	ABR	active BCR-related	1764.48	3210.86	1.81972	0.863714	7.09622e-06	0.000169603	No
ENSG00000204711	C9orf135	chromosome 9 open reading frame 135	960.417	3331.77	3.46908	1.79456	7.15778e-06	0.000170944	No
ENSG00000080561	MID2	midline 2	120.096	317.428	2.64311	1.40224	7.18163e-06	0.000171383	No
ENSG00000120156	TEK	TEK receptor tyrosine kinase	828.04	433.041	0.52297	-0.935199	7.30665e-06	0.000174233	Yes
ENSG00000108262	GIT1	GIT ArfGAP 1	2818.43	1581.58	0.561158	-0.83352	7.35071e-06	0.00017515	No
ENSG00000130958	SLC35D2	solute carrier family 35 member D2	456.813	974.719	2.13374	1.09338	7.37395e-06	0.00017557	Yes
ENSG00000127955	GNAI1	G protein subunit alpha i1	491.073	916.125	1.86556	0.899606	7.42009e-06	0.000176534	Yes
ENSG00000166387	PPFIBP2	PPFIA binding protein 2	419.824	876.166	2.08698	1.06142	7.43386e-06	0.000176727	Yes
ENSG00000135144	DTX1	deltex 1	196.055	79.0084	0.402991	-1.31118	7.45325e-06	0.000177053	Yes
ENSG00000133048	CHI3L1	chitinase 3 like 1	18.2002	75.8551	4.16781	2.05929	7.54416e-06	0.000179076	No
ENSG00000118194	TNNT2	troponin T2, cardiac type	286.442	126.337	0.441056	-1.18097	7.62118e-06	0.000180767	No
ENSG00000145391	SETD7	SET domain containing lysine methyltransferase 7	270.87	538.742	1.98893	0.991992	7.63769e-06	0.000181021	No
ENSG00000056972	TRAF3IP2	TRAF3 interacting protein 2	495.424	948.915	1.91536	0.937615	7.78075e-06	0.000184272	Yes
ENSG00000091482	SMPX	small muscle protein, X-linked	9.06228	51.1346	5.64258	2.49635	7.87884e-06	0.000186454	Yes
ENSG00000272163			46.8503	6.17701	0.131846	-2.92308	7.95319e-06	0.000188071	No
ENSG00000243364	EFNA4	ephrin A4	450.331	877.182	1.94786	0.96189	8.04183e-06	0.000190023	No
ENSG00000154080	CHST9	carbohydrate sulfotransferase 9	700.353	1293.73	1.84726	0.885386	8.29952e-06	0.000195898	No
ENSG00000186185	KIF18B	kinesin family member 18B	2628.75	1467.55	0.558269	-0.840967	8.30665e-06	0.000195898	No
ENSG00000127946	HIP1	huntingtin interacting protein 1	5828.19	3276.39	0.562163	-0.830939	8.30925e-06	0.000195898	Yes
ENSG00000143499	SMYD2	SET and MYND domain containing 2	654.562	1529.47	2.33663	1.22443	8.63499e-06	0.000203424	No
ENSG00000112149	CD83	CD83 molecule	219.008	89.7534	0.409818	-1.28694	8.6497e-06	0.000203617	No
ENSG00000090932	DLL3	delta like canonical Notch ligand 3	2203.81	3969.61	1.80125	0.848995	8.76365e-06	0.000206144	No
ENSG00000101144	BMP7	bone morphogenetic protein 7	733.169	1365.64	1.86266	0.897364	8.854e-06	0.000208112	Yes
ENSG00000173535	TNFRSF10C	tumor necrosis factor receptor superfamily member 10c	343.864	687.052	1.99804	0.998583	8.90989e-06	0.000209268	No
ENSG00000178726	THBD	thrombomodulin	34.3019	135.72	3.95663	1.98427	8.91747e-06	0.000209289	No
ENSG00000248383	PCDHAC1	protocadherin alpha subfamily C, 1	127.745	373.818	2.92628	1.54907	8.95629e-06	0.000209976	No
ENSG00000151014	NOCT	nocturnin	1291.99	2326.23	1.8005	0.848396	8.96016e-06	0.000209976	No
ENSG00000205189	ZBTB10	zinc finger and BTB domain containing 10	530.143	986.67	1.86114	0.896185	9.07018e-06	0.000212394	No
ENSG00000166402	TUB	tubby bipartite transcription factor	1643.82	900.406	0.547753	-0.868401	9.16698e-06	0.000214501	No
ENSG00000267041	ZNF850	zinc finger protein 850	731.791	367.99	0.502862	-0.991766	9.18785e-06	0.000214828	No
ENSG00000183032	SLC25A21	solute carrier family 25 member 21	91.2324	21.3804	0.234351	-2.09326	9.49161e-06	0.000221764	Yes
ENSG00000148803	FUOM	fucose mutarotase	483.031	934.098	1.93382	0.951457	9.64472e-06	0.000225173	No
ENSG00000165819	METTL3	methyltransferase like 3	3581.77	2026.58	0.565805	-0.821624	9.65382e-06	0.000225217	No
ENSG00000078070	MCCC1	methylcrotonoyl-CoA carboxylase 1	508.091	1099.83	2.16463	1.11412	9.84568e-06	0.000229522	Yes
ENSG00000094804	CDC6	cell division cycle 6	5066.72	2670.06	0.52698	-0.924181	9.86746e-06	0.000229858	No
ENSG00000175061	LRRC75A-AS1	LRRC75A antisense RNA 1	5817.76	11967.3	2.05702	1.04056	9.96148e-06	0.000231875	No
ENSG00000124608	AARS2	alanyl-tRNA synthetase 2, mitochondrial	1347.81	2444.82	1.81392	0.859111	9.97894e-06	0.000232109	No
ENSG00000152969	JAKMIP1	janus kinase and microtubule interacting protein 1	90.5257	219.321	2.42275	1.27665	1.01117e-05	0.000234899	Yes
ENSG00000168026	TTC21A	tetratricopeptide repeat domain 21A	73.7973	186.673	2.52953	1.33887	1.01139e-05	0.000234899	Yes
ENSG00000168291	PDHB	pyruvate dehydrogenase (lipoamide) beta	5802.9	10726.9	1.84854	0.886385	1.01685e-05	0.000235992	No
ENSG00000153294	ADGRF4	adhesion G protein-coupled receptor F4	4.33555	74.0145	17.0715	4.09352	1.02258e-05	0.000237145	No
ENSG00000128285	MCHR1	melanin concentrating hormone receptor 1	94.63	223.496	2.36178	1.23988	1.03623e-05	0.000240133	No
ENSG00000149927	DOC2A	double C2 domain alpha	605.996	313.772	0.517779	-0.949591	1.05366e-05	0.000243989	No
ENSG00000105835	NAMPT	nicotinamide phosphoribosyltransferase	1656.39	2896.8	1.74886	0.806417	1.06137e-05	0.000245594	No
ENSG00000100401	RANGAP1	Ran GTPase activating protein 1	12172.5	7085.39	0.582083	-0.780702	1.06823e-05	0.000246998	No
ENSG00000153976	HS3ST3A1	heparan sulfate-glucosamine 3-sulfotransferase 3A1	173.751	368.862	2.12294	1.08606	1.07876e-05	0.000249248	No
ENSG00000100284	TOM1	target of myb1 membrane trafficking protein	784.84	1440.12	1.83492	0.875717	1.08794e-05	0.000251183	No
ENSG00000160606	TLCD1	TLC domain containing 1	626.308	315.77	0.504176	-0.987999	1.0919e-05	0.000251912	No
ENSG00000143171	RXRG	retinoid X receptor gamma	8.05297	50.9728	6.32968	2.66213	1.09358e-05	0.000252114	No
ENSG00000159348	CYB5R1	cytochrome b5 reductase 1	399.562	780.953	1.95452	0.966815	1.09752e-05	0.000252833	No
ENSG00000111911	HINT3	histidine triad nucleotide binding protein 3	268.335	520.896	1.94122	0.95696	1.09944e-05	0.00025309	No
ENSG00000166166	TRMT61A	tRNA methyltransferase 61A	1153.28	614.734	0.533032	-0.907706	1.10075e-05	0.000253206	Yes
ENSG00000160208	RRP1B	ribosomal RNA processing 1B	6221.41	3525.57	0.566683	-0.819386	1.11687e-05	0.000256724	Yes
ENSG00000148834	GSTO1	glutathione S-transferase omega 1	2771.88	7647.11	2.75882	1.46405	1.12258e-05	0.000257846	Yes
ENSG00000135047	CTSL	cathepsin L	1563.75	2793.52	1.78642	0.837072	1.1234e-05	0.000257846	No
ENSG00000163947	ARHGEF3	Rho guanine nucleotide exchange factor 3	249.361	490.98	1.96895	0.977428	1.12502e-05	0.000258028	Yes
ENSG00000174327	SLC16A13	solute carrier family 16 member 13	77.1949	193.251	2.50341	1.3239	1.13231e-05	0.000259509	Yes
ENSG00000104888	SLC17A7	solute carrier family 17 member 7	142.241	311.485	2.18984	1.13083	1.13399e-05	0.000259703	Yes
ENSG00000078549	ADCYAP1R1	ADCYAP receptor type I	782.971	415.376	0.530513	-0.91454	1.13859e-05	0.000260566	No
ENSG00000198963	RORB	RAR related orphan receptor B	37.8723	4.15454	0.109699	-3.18838	1.13994e-05	0.000260684	No
ENSG00000129009	ISLR	immunoglobulin superfamily containing leucine-rich repeat	22.0646	85.011	3.85282	1.94591	1.14872e-05	0.000262499	No
ENSG00000100292	HMOX1	heme oxygenase 1	1137.08	2039.27	1.79343	0.842722	1.15465e-05	0.000263662	Yes
ENSG00000143995	MEIS1	Meis homeobox 1	11.6904	61.3367	5.24674	2.39142	1.15705e-05	0.000264017	No
ENSG00000163520	FBLN2	fibulin 2	1560.97	2799.54	1.79347	0.842752	1.16197e-05	0.000264946	No
ENSG00000072315	TRPC5	transient receptor potential cation channel subfamily C member 5	53.2801	9.43986	0.177174	-2.49676	1.16961e-05	0.000266493	No
ENSG00000082781	ITGB5	integrin subunit beta 5	13108.8	23104.9	1.76255	0.817668	1.17116e-05	0.000266652	No
ENSG00000100403	ZC3H7B	zinc finger CCCH-type containing 7B	7336.21	4249.59	0.579262	-0.787712	1.19512e-05	0.00027191	No
ENSG00000164082	GRM2	glutamate metabotropic receptor 2	275.277	119.767	0.435077	-1.20066	1.1987e-05	0.000272525	No
ENSG00000162706	CADM3	cell adhesion molecule 3	71.9386	18.4015	0.255795	-1.96694	1.20428e-05	0.000273589	No
ENSG00000118894	EEF2KMT	eukaryotic elongation factor 2 lysine methyltransferase	467.699	228.975	0.489578	-1.03039	1.20564e-05	0.000273589	No
ENSG00000178719	GRINA	glutamate ionotropic receptor NMDA type subunit associated protein 1	2768.04	4903.94	1.77163	0.825079	1.20601e-05	0.000273589	No
ENSG00000111321	LTBR	lymphotoxin beta receptor	123.81	285.051	2.30234	1.2031	1.23568e-05	0.000279968	No
ENSG00000170153	RNF150	ring finger protein 150	163.688	62.9781	0.384745	-1.37802	1.23592e-05	0.000279968	No
ENSG00000150593	PDCD4	programmed cell death 4 (neoplastic transformation inhibitor)	522.012	1169.31	2.24	1.1635	1.24508e-05	0.000281839	Yes
ENSG00000176697	BDNF	brain derived neurotrophic factor	329.003	151.892	0.461674	-1.11505	1.24991e-05	0.000282727	Yes
ENSG00000204054	LINC00963		51.3242	150.968	2.94146	1.55653	1.27752e-05	0.000288763	No
ENSG00000175970	UNC119B	unc-119 lipid binding chaperone B	1957.93	1084.69	0.554001	-0.852039	1.28066e-05	0.000289264	Yes
ENSG00000119147	C2orf40	chromosome 2 open reading frame 40	55.1345	10.745	0.194887	-2.35929	1.28318e-05	0.000289624	No
ENSG00000267909	CCDC177	coiled-coil domain containing 177	20.1303	0	0	#NAME?	1.28683e-05	0.000290237	No
ENSG00000136110	LECT1	leukocyte cell derived chemotaxin 1	4214.97	2137.01	0.507004	-0.979931	1.2892e-05	0.000290563	No
ENSG00000034063	NA	NA	1448.21	796.236	0.549808	-0.863	1.29024e-05	0.000290588	No
ENSG00000144476	ACKR3	atypical chemokine receptor 3	166.08	354.964	2.1373	1.09579	1.29688e-05	0.00029182	No
ENSG00000164048	ZNF589	zinc finger protein 589	6129.16	3479.77	0.567739	-0.8167	1.29758e-05	0.00029182	No
ENSG00000169900	PYDC1	pyrin domain containing 1	19.7434	80.4555	4.07506	2.02682	1.30072e-05	0.000291983	No
ENSG00000026297	RNASET2	ribonuclease T2	498.493	933.617	1.87288	0.905257	1.30109e-05	0.000291983	No
ENSG00000255248	MIR100HG	mir-100-let-7a-2 cluster host gene	26.2532	88.8492	3.38432	1.75887	1.30111e-05	0.000291983	No
ENSG00000173894	CBX2	chromobox 2	6088.2	2764.12	0.454013	-1.13919	1.30837e-05	0.000293402	No
ENSG00000198910	L1CAM	L1 cell adhesion molecule	3354.81	1951.09	0.58158	-0.781951	1.3134e-05	0.000294318	No
ENSG00000163630	SYNPR	synaptoporin	20.8284	103.903	4.98854	2.31862	1.32265e-05	0.00029618	No
ENSG00000176532	PRR15	proline rich 15	296.307	588.268	1.98533	0.989381	1.32464e-05	0.000296412	No
ENSG00000266402	SNHG25		201.707	81.6062	0.404578	-1.30551	1.34513e-05	0.000300782	No
ENSG00000182175	RGMA	repulsive guidance molecule family member a	1229.05	636.941	0.51824	-0.948307	1.34783e-05	0.00030117	Yes
ENSG00000196440	ARMCX4	armadillo repeat containing, X-linked 4	1933.34	1076.77	0.556946	-0.84439	1.352e-05	0.000301886	Yes
ENSG00000145642	FAM159B	family with sequence similarity 159 member B	126.308	277.35	2.19582	1.13476	1.36286e-05	0.000304092	No
ENSG00000051620	HEBP2	heme binding protein 2	2066.07	3661.86	1.77238	0.825686	1.36652e-05	0.000304692	No
ENSG00000159720	ATP6V0D1	ATPase H+ transporting V0 subunit d1	1750.31	3101.37	1.7719	0.825295	1.36826e-05	0.000304862	Yes
ENSG00000255509	NA	NA	39.6467	116.439	2.93691	1.5543	1.37336e-05	0.00030578	No
ENSG00000187589	TERF1P2		767.031	392.046	0.511121	-0.968264	1.38554e-05	0.000308272	No
ENSG00000168779	SHOX2	short stature homeobox 2	15.021	68.7865	4.57936	2.19515	1.38989e-05	0.000308978	Yes
ENSG00000253320	AZIN1-AS1		75.9586	18.1176	0.238519	-2.06783	1.39118e-05	0.000308978	No
ENSG00000172197	MBOAT1	membrane bound O-acyltransferase domain containing 1	465.03	859.518	1.84831	0.886205	1.39168e-05	0.000308978	No
ENSG00000076513	ANKRD13A	ankyrin repeat domain 13A	727.469	1318.9	1.813	0.858378	1.39807e-05	0.000310177	Yes
ENSG00000124788	ATXN1	ataxin 1	132.035	281.958	2.13547	1.09455	1.40244e-05	0.000310925	Yes
ENSG00000154957	ZNF18	zinc finger protein 18	259.878	517.431	1.99106	0.993533	1.41025e-05	0.000312436	No
ENSG00000152726	NA	NA	212.969	430.159	2.01982	1.01422	1.41181e-05	0.00031256	No
ENSG00000224877	C17orf89	chromosome 17 open reading frame 89	1486.99	819.943	0.55141	-0.858802	1.42064e-05	0.000314292	No
ENSG00000133466	C1QTNF6	C1q and tumor necrosis factor related protein 6	94.5414	232.465	2.45887	1.29799	1.42853e-05	0.000315813	No
ENSG00000141569	TRIM65	tripartite motif containing 65	2543.01	1448.83	0.569732	-0.811645	1.44465e-05	0.000319152	No
ENSG00000172578	KLHL6	kelch like family member 6	12.0017	59.4437	4.95296	2.30829	1.45054e-05	0.000320225	No
ENSG00000197989	SNHG12	small nucleolar RNA host gene 12	1489.84	828.018	0.555778	-0.84742	1.45242e-05	0.000320414	No
ENSG00000147601	TERF1	telomeric repeat binding factor 1	12024.6	6839.36	0.568782	-0.814053	1.46935e-05	0.000323921	No
ENSG00000078699	CBFA2T2	CBFA2/RUNX1 translocation partner 2	1339.8	2527.45	1.88645	0.915671	1.47631e-05	0.000325226	Yes
ENSG00000239672	NME1	NME/NM23 nucleoside diphosphate kinase 1	2591.41	1445.49	0.5578	-0.842181	1.48362e-05	0.000326605	No
ENSG00000146374	RSPO3	R-spondin 3	47.1658	130.731	2.77173	1.47079	1.49838e-05	0.000329623	No
ENSG00000106538	RARRES2	retinoic acid receptor responder 2	1845.07	1052.9	0.570655	-0.80931	1.50235e-05	0.000330264	No
ENSG00000198189	HSD17B11	hydroxysteroid 17-beta dehydrogenase 11	530.77	991.106	1.8673	0.900953	1.50688e-05	0.000331026	Yes
ENSG00000120075	HOXB5	homeobox B5	9.21789	49.7648	5.39871	2.43262	1.50879e-05	0.000331212	Yes
ENSG00000119421	NDUFA8	NADH:ubiquinone oxidoreductase subunit A8	1939.67	3428.21	1.76742	0.821646	1.52439e-05	0.000334322	No
ENSG00000146216	TTBK1	tau tubulin kinase 1	93.2166	14.5508	0.156097	-2.67948	1.52602e-05	0.000334322	Yes
ENSG00000135362	PRR5L	proline rich 5 like	147.035	322.308	2.19205	1.13228	1.52617e-05	0.000334322	Yes
ENSG00000101236	RNF24	ring finger protein 24	942.613	1724.23	1.82921	0.871218	1.53829e-05	0.000336741	No
ENSG00000169862	CTNND2	catenin delta 2	191.665	77.4641	0.404163	-1.30699	1.5424e-05	0.000337406	Yes
ENSG00000144339	TMEFF2	transmembrane protein with EGF like and two follistatin like domains 2	130.786	415.775	3.17904	1.66859	1.55984e-05	0.000340923	Yes
ENSG00000163958	ZDHHC19	zinc finger DHHC-type containing 19	147.528	55.5731	0.376697	-1.40852	1.56067e-05	0.000340923	Yes
ENSG00000241157			28.0233	96.7772	3.45345	1.78804	1.57507e-05	0.00034383	No
ENSG00000198763	MT-ND2	MTND2	82524.5	47153.1	0.571384	-0.807468	1.60736e-05	0.000350568	No
ENSG00000102554	KLF5	Kruppel like factor 5	320.167	622.383	1.94393	0.958977	1.60818e-05	0.000350568	No
ENSG00000148444	COMMD3	COMM domain containing 3	20.7527	78.0071	3.75889	1.91031	1.60967e-05	0.000350648	Yes
ENSG00000153317	ASAP1	ArfGAP with SH3 domain, ankyrin repeat and PH domain 1	1148.49	2040.4	1.7766	0.829122	1.61447e-05	0.000351447	Yes
ENSG00000165259	HDX	highly divergent homeobox	254.706	109.512	0.429956	-1.21774	1.62214e-05	0.000352873	No
ENSG00000108528	SLC25A11	solute carrier family 25 member 11	2023.72	3576.01	1.76705	0.821342	1.62446e-05	0.000353131	Yes
ENSG00000185052	SLC24A3	solute carrier family 24 member 3	55.677	11.6043	0.208422	-2.26242	1.62688e-05	0.000353412	Yes
ENSG00000237087			147.102	323.329	2.19799	1.13619	1.63955e-05	0.000355916	No
ENSG00000173805	HAP1	huntingtin-associated protein 1	237.775	60.1162	0.252829	-1.98377	1.6509e-05	0.00035813	Yes
ENSG00000161905	ALOX15	arachidonate 15-lipoxygenase	59.1589	13.1486	0.222258	-2.16969	1.68062e-05	0.000364325	No
ENSG00000172819	RARG	retinoic acid receptor gamma	1662.91	944.173	0.567785	-0.816584	1.68502e-05	0.00036498	Yes
ENSG00000109944	C11orf63	chromosome 11 open reading frame 63	26.3245	92.6675	3.5202	1.81566	1.68598e-05	0.00036498	No
ENSG00000167323	STIM1	stromal interaction molecule 1	653.843	1194.79	1.82733	0.869739	1.69535e-05	0.000366755	No
ENSG00000060558	GNA15	G protein subunit alpha 15	19.5878	0	0	#NAME?	1.69835e-05	0.000367149	Yes
ENSG00000224184	MIR3681HG	MIR3681 host gene	0	18.4986	Inf	Inf	1.7e-05	0.000367253	No
ENSG00000163762	TM4SF18	transmembrane 4 L six family member 18	82.2414	21.7939	0.264999	-1.91594	1.70154e-05	0.000367331	No
ENSG00000099290	FAM21A	family with sequence similarity 21 member A	212.978	424.014	1.99088	0.993409	1.70618e-05	0.000367835	No
ENSG00000183779	ZNF703	zinc finger protein 703	174.676	366.012	2.09538	1.06721	1.70658e-05	0.000367835	No
ENSG00000157423	HYDIN	HYDIN, axonemal central pair apparatus protein	222.779	92.8618	0.416833	-1.26246	1.70839e-05	0.000367835	Yes
ENSG00000162636	FAM102B	family with sequence similarity 102 member B	707.04	1256.8	1.77755	0.829887	1.70859e-05	0.000367835	Yes
ENSG00000119865	CNRIP1	cannabinoid receptor interacting protein 1	43.6797	5.73117	0.131209	-2.93006	1.71116e-05	0.000368136	Yes
ENSG00000264364	DYNLL2	dynein light chain LC8-type 2	4498.45	2562.34	0.569604	-0.811968	1.71431e-05	0.000368558	Yes
ENSG00000013297	CLDN11	claudin 11	163.995	348.211	2.12331	1.08632	1.71879e-05	0.000369269	Yes
ENSG00000129474	AJUBA	ajuba LIM protein	2122.18	1112.05	0.524011	-0.932332	1.72668e-05	0.000370708	No
ENSG00000120738	EGR1	early growth response 1	1243.68	677.834	0.545022	-0.875614	1.73223e-05	0.000371644	Yes
ENSG00000128829	EIF2AK4	eukaryotic translation initiation factor 2 alpha kinase 4	6127.59	3263.03	0.532514	-0.909109	1.74364e-05	0.000373836	Yes
ENSG00000130309	COLGALT1	collagen beta(1-O)galactosyltransferase 1	2368.88	4175.67	1.76272	0.817804	1.74828e-05	0.000374491	No
ENSG00000065534	MYLK	myosin light chain kinase	690.252	369.378	0.535135	-0.902026	1.74909e-05	0.000374491	Yes
ENSG00000136997	MYC	v-myc avian myelocytomatosis viral oncogene homolog	4889.61	2287.21	0.467769	-1.09613	1.75501e-05	0.000375501	No
ENSG00000050555	LAMC3	laminin subunit gamma 3	1796.71	3195.84	1.77872	0.830841	1.76269e-05	0.000376885	No
ENSG00000129595	EPB41L4A	erythrocyte membrane protein band 4.1 like 4A	61.6443	158.669	2.57395	1.36398	1.77705e-05	0.000379696	No
ENSG00000111490	TBC1D30	TBC1 domain family member 30	169.739	67.5461	0.39794	-1.32938	1.81758e-05	0.00038752	No
ENSG00000147465	STAR	steroidogenic acute regulatory protein	83.3977	23.099	0.276974	-1.85218	1.81781e-05	0.00038752	No
ENSG00000260086			18.036	77.1603	4.27813	2.09698	1.81828e-05	0.00038752	No
ENSG00000159251	ACTC1	actin, alpha, cardiac muscle 1	4779.29	8435.52	1.76502	0.819682	1.81863e-05	0.00038752	No
ENSG00000113657	DPYSL3	dihydropyrimidinase like 3	31412.5	18366.5	0.584686	-0.774267	1.82681e-05	0.000388997	Yes
ENSG00000160408	ST6GALNAC6	ST6 N-acetylgalactosaminide alpha-2,6-sialyltransferase 6	1298.87	682.066	0.525121	-0.929278	1.84348e-05	0.000392279	Yes
ENSG00000144642	RBMS3	RNA binding motif single stranded interacting protein 3	16.4172	77.5414	4.72319	2.23976	1.84513e-05	0.000392364	Yes
ENSG00000225630	MTND2P28		4170.89	2345.59	0.56237	-0.830408	1.88294e-05	0.000400132	No
ENSG00000188859	FAM78B	family with sequence similarity 78 member B	168.254	67.3717	0.400416	-1.32043	1.91359e-05	0.000406367	No
ENSG00000271711			95.328	216.001	2.26587	1.18006	1.91711e-05	0.000406839	No
ENSG00000162174	ASRGL1	asparaginase like 1	747.299	1372.57	1.83671	0.877126	1.9414e-05	0.000411714	No
ENSG00000224936	SUCLA2P1		127.771	273.138	2.13771	1.09607	1.95223e-05	0.00041373	No
ENSG00000198467	TPM2	tropomyosin 2 (beta)	7200.45	4268.86	0.59286	-0.754236	1.96644e-05	0.000416459	No
ENSG00000125630	POLR1B	polymerase (RNA) I subunit B	2749.87	1557.12	0.566252	-0.820483	1.97292e-05	0.000417549	Yes
ENSG00000172548	NIPAL4	NIPA like domain containing 4	10.5298	54.6366	5.18875	2.37539	1.9877e-05	0.000420391	No
ENSG00000206262	FOXL2NB	FOXL2 neighbor	71.2405	18.2272	0.255854	-1.96661	2.00651e-05	0.000424083	No
ENSG00000009950	MLXIPL	MLX interacting protein like	323.519	154.722	0.478245	-1.06418	2.01614e-05	0.000425829	No
ENSG00000132872	SYT4	synaptotagmin 4	110.269	36.7258	0.333056	-1.58616	2.03601e-05	0.000429736	No
ENSG00000143545	RAB13	RAB13, member RAS oncogene family	3429.17	1993.76	0.581412	-0.782367	2.04485e-05	0.000431311	Yes
ENSG00000069696	DRD4	dopamine receptor D4	136.194	46.7734	0.343432	-1.5419	2.0676e-05	0.000435685	No
ENSG00000242779	ZNF702P	zinc finger protein 702, pseudogene	112.817	252.042	2.23407	1.15967	2.06838e-05	0.000435685	No
ENSG00000072163	LIMS2	LIM zinc finger domain containing 2	281.454	129.174	0.458953	-1.12358	2.08188e-05	0.000438086	No
ENSG00000091436		sterile alpha motif and leucine zipper containing kinase AZK	408.116	755.51	1.85121	0.88847	2.08258e-05	0.000438086	No
ENSG00000181035	SLC25A42	solute carrier family 25 member 42	243.217	473.141	1.94535	0.960029	2.09744e-05	0.000440914	Yes
ENSG00000257017	HP	haptoglobin	34.7601	109.512	3.15052	1.65559	2.1043e-05	0.000442058	No
ENSG00000154146	NRGN	neurogranin	32.5231	102.172	3.14153	1.65147	2.11253e-05	0.000443489	Yes
ENSG00000047346	FAM214A	family with sequence similarity 214 member A	199.5	390.21	1.95594	0.967862	2.15412e-05	0.000451916	No
ENSG00000146352	CLVS2	clavesin 2	27.8806	92.9839	3.33507	1.73772	2.17944e-05	0.000456921	No
ENSG00000173559	NABP1	nucleic acid binding protein 1	212.502	421.708	1.98448	0.988764	2.19757e-05	0.000460413	No
ENSG00000139112	GABARAPL1	GABA type A receptor associated protein like 1	3494.6	6027.21	1.72472	0.786364	2.21808e-05	0.0004644	Yes
ENSG00000113368	LMNB1	lamin B1	11745.5	20173.3	1.71753	0.780339	2.23862e-05	0.000468386	Yes
ENSG00000173214	MFSD4B	major facilitator superfamily domain containing 4B	182.061	371.323	2.03956	1.02825	2.24929e-05	0.000470304	No
ENSG00000135404	CD63	CD63 molecule	8719.82	22237	2.55017	1.35059	2.25349e-05	0.000470866	Yes
ENSG00000107551	RASSF4	Ras association domain family member 4	299.129	576.036	1.92571	0.94539	2.26389e-05	0.000472522	No
ENSG00000255970		uncharacterized LOC101927901	8.20428	49.3837	6.01926	2.58959	2.26444e-05	0.000472522	No
ENSG00000102349	KLF8	Kruppel like factor 8	776.543	1368.86	1.76276	0.817839	2.27562e-05	0.000474539	No
ENSG00000159228	CBR1	carbonyl reductase 1	1005.15	544.939	0.542145	-0.88325	2.28125e-05	0.000475395	No
ENSG00000226328	NUP50-AS1		96.0089	222.559	2.31811	1.21295	2.29882e-05	0.000478737	No
ENSG00000110628	SLC22A18	solute carrier family 22 member 18	119.02	262.593	2.20629	1.14162	2.30625e-05	0.000479965	Yes
ENSG00000047617	ANO2	anoctamin 2	85.1765	25.4702	0.299028	-1.74165	2.31452e-05	0.000481366	No
ENSG00000170955	PRKCDBP	protein kinase C delta binding protein	394.516	784.33	1.98808	0.991379	2.35244e-05	0.000488926	No
ENSG00000168016	TRANK1	tetratricopeptide repeat and ankyrin repeat containing 1	530.134	271.955	0.512993	-0.962989	2.35757e-05	0.000489666	No
ENSG00000100097	LGALS1	galectin 1	1098.95	1977.93	1.79984	0.847867	2.35961e-05	0.000489763	No
ENSG00000008513	ST3GAL1	ST3 beta-galactoside alpha-2,3-sialyltransferase 1	348.204	744.69	2.13866	1.09671	2.37199e-05	0.000491327	No
ENSG00000105255	FSD1	fibronectin type III and SPRY domain containing 1	1859.2	1068.33	0.574618	-0.799324	2.37225e-05	0.000491327	No
ENSG00000138080	EMILIN1	elastin microfibril interfacer 1	366.791	692.158	1.88707	0.916145	2.37235e-05	0.000491327	Yes
ENSG00000166250	CLMP	CXADR-like membrane protein	442.859	820.478	1.85268	0.889617	2.37343e-05	0.000491327	No
ENSG00000198093	ZNF649	zinc finger protein 649	1045.81	569.408	0.544468	-0.877081	2.37977e-05	0.000492314	No
ENSG00000143862	ARL8A	ADP ribosylation factor like GTPase 8A	1720.38	3004.47	1.7464	0.804384	2.38411e-05	0.000492885	No
ENSG00000153558	FBXL2	F-box and leucine-rich repeat protein 2	95.1853	211.239	2.21924	1.15006	2.39071e-05	0.000493921	Yes
ENSG00000261189			69.613	171.011	2.45659	1.29666	2.39285e-05	0.000494037	No
ENSG00000134594	RAB33A	RAB33A, member RAS oncogene family	130.858	47.1545	0.36035	-1.47253	2.39524e-05	0.000494203	No
ENSG00000182389	CACNB4	calcium voltage-gated channel auxiliary subunit beta 4	58.5493	11.0489	0.18871	-2.40575	2.42357e-05	0.000499645	No
ENSG00000169738	DCXR	dicarbonyl/L-xylulose reductase	1881.96	1088.05	0.578146	-0.790494	2.42481e-05	0.000499645	No
ENSG00000196431	CRYBA4	crystallin beta A4	25.1639	86.62	3.44223	1.78334	2.43272e-05	0.000500944	Yes
ENSG00000074047	GLI2	GLI family zinc finger 2	2202.64	1259.43	0.57178	-0.806467	2.43452e-05	0.000500985	Yes
ENSG00000185361	TNFAIP8L1	TNF alpha induced protein 8 like 1	222.829	447.554	2.00851	1.00612	2.44502e-05	0.000502815	No
ENSG00000113083	LOX	lysyl oxidase	141.156	301.774	2.13787	1.09618	2.44774e-05	0.000503043	Yes
ENSG00000104331	IMPAD1	inositol monophosphatase domain containing 1	1573.19	2705.71	1.71989	0.782312	2.48674e-05	0.000510721	No
ENSG00000213232	PPP1R2P10		19.5164	0	0	#NAME?	2.49056e-05	0.00051117	No
ENSG00000196843	ARID5A	AT-rich interaction domain 5A	307.943	593.675	1.92787	0.94701	2.50913e-05	0.000514643	No
ENSG00000137962	ARHGAP29	Rho GTPase activating protein 29	380.307	801.629	2.10784	1.07577	2.53632e-05	0.00051988	No
ENSG00000124212	PTGIS	prostaglandin I2 (prostacyclin) synthase	733.724	398.803	0.543533	-0.879561	2.53897e-05	0.000520081	Yes
ENSG00000124839	RAB17	RAB17, member RAS oncogene family	6766.16	11584.3	1.71209	0.775756	2.5642e-05	0.000524905	Yes
ENSG00000136244	IL6	interleukin 6	130.471	284.865	2.18336	1.12655	2.58398e-05	0.000528607	No
ENSG00000244649			9.20929	54.0936	5.87381	2.5543	2.58997e-05	0.000529486	No
ENSG00000158220	ESYT3	extended synaptotagmin protein 3	684.47	368.486	0.538352	-0.893378	2.59893e-05	0.000530971	No
ENSG00000139737	SLAIN1	SLAIN motif family member 1	612.157	320.731	0.523936	-0.932539	2.60867e-05	0.000532612	No
ENSG00000177628	GBA	glucosylceramidase beta	278.007	532.351	1.91488	0.937257	2.61256e-05	0.000533059	Yes
ENSG00000197746	PSAP	prosaposin	21477	36775.4	1.71232	0.77595	2.62582e-05	0.000535413	Yes
ENSG00000108679	LGALS3BP	galectin 3 binding protein	761.462	410.046	0.538498	-0.892986	2.63212e-05	0.000536347	No
ENSG00000124357	NAGK	N-acetylglucosamine kinase	1285.82	2248.11	1.74839	0.806026	2.63388e-05	0.000536357	Yes
ENSG00000113209	PCDHB5	protocadherin beta 5	270.605	100.356	0.37086	-1.43105	2.63778e-05	0.000536801	No
ENSG00000133874	RNF122	ring finger protein 122	529.078	972.166	1.83747	0.877723	2.64884e-05	0.0005387	Yes
ENSG00000011422	PLAUR	plasminogen activator, urokinase receptor	343.654	166.488	0.484463	-1.04554	2.68572e-05	0.000545846	No
ENSG00000188227	ZNF793	zinc finger protein 793	345.454	163.322	0.472775	-1.08078	2.71082e-05	0.00055059	No
ENSG00000183654	2017-03-11	membrane associated ring-CH-type finger 11	55.7441	148.086	2.65654	1.40955	2.71468e-05	0.000551014	No
ENSG00000102362	SYTL4	synaptotagmin like 4	7.35488	46.8182	6.3656	2.6703	2.73439e-05	0.000554655	No
ENSG00000177311	ZBTB38	zinc finger and BTB domain containing 38	266.366	511.14	1.91894	0.940307	2.7513e-05	0.000557724	No
ENSG00000163291	PAQR3	progestin and adipoQ receptor family member 3	712.817	1272.67	1.78541	0.836254	2.77059e-05	0.000561269	Yes
ENSG00000135821	GLUL	glutamate-ammonia ligase	11500.2	6822.09	0.593216	-0.753372	2.77674e-05	0.000562151	No
ENSG00000197405	C5AR1	complement component 5a receptor 1	23.3052	81.6062	3.50163	1.80803	2.7826e-05	0.000562973	No
ENSG00000258441	LINC00641	long intergenic non-protein coding RNA 641	362.498	165.364	0.45618	-1.13232	2.78578e-05	0.000563251	No
ENSG00000198691	ABCA4	ATP binding cassette subfamily A member 4	4.10429	35.8341	8.73089	3.12613	2.78821e-05	0.000563377	Yes
ENSG00000115525	ST3GAL5	ST3 beta-galactoside alpha-2,3-sialyltransferase 5	124.356	271.89	2.18638	1.12854	2.79565e-05	0.000564516	Yes
ENSG00000204472	AIF1	allograft inflammatory factor 1	41.4298	6.55809	0.158294	-2.65932	2.82187e-05	0.000569442	No
ENSG00000138760	SCARB2	scavenger receptor class B member 2	1623.57	2780.68	1.7127	0.77627	2.85191e-05	0.000575132	No
ENSG00000176485	PLA2G16	phospholipase A2 group XVI	4824.37	8341.49	1.72903	0.789963	2.87081e-05	0.000578569	No
ENSG00000161547	SRSF2	serine/arginine-rich splicing factor 2	7115.94	4107.46	0.577221	-0.792805	2.89515e-05	0.000583098	Yes
ENSG00000147027	TMEM47	transmembrane protein 47	1662.76	931.607	0.560278	-0.835785	2.90018e-05	0.000583737	No
ENSG00000247570	SDCBPP2		89.592	205.779	2.29685	1.19965	2.92296e-05	0.000587943	No
ENSG00000101782	RIOK3	RIO kinase 3	892.25	1588.32	1.78013	0.831982	2.93213e-05	0.000589407	No
ENSG00000111671	SPSB2	splA/ryanodine receptor domain and SOCS box containing 2	425.634	785.77	1.84612	0.884494	2.93771e-05	0.00059015	No
ENSG00000168734	PKIG	protein kinase (cAMP-dependent, catalytic) inhibitor gamma	903.232	1599.03	1.77034	0.824024	2.96162e-05	0.000594569	No
ENSG00000135926	TMBIM1	transmembrane BAX inhibitor motif containing 1	1129.6	2009.01	1.77852	0.830677	2.97612e-05	0.000596788	No
ENSG00000147223	RIPPLY1	ripply transcriptional repressor 1	1.85871	27.0792	14.5688	3.86481	2.97649e-05	0.000596788	No
ENSG00000106049	HIBADH	3-hydroxyisobutyrate dehydrogenase	1122.5	1945.84	1.73349	0.793677	2.99879e-05	0.000600516	No
ENSG00000153233	PTPRR	protein tyrosine phosphatase, receptor type R	4.80238	37.346	7.77655	2.95913	2.99893e-05	0.000600516	Yes
ENSG00000131264	CDX4	caudal type homeobox 4	94.6256	215.186	2.27408	1.18528	3.0519e-05	0.000610732	No
ENSG00000144120	TMEM177	transmembrane protein 177	1147.84	635.811	0.553919	-0.852253	3.09514e-05	0.000618988	No
ENSG00000068831	RASGRP2	RAS guanyl releasing protein 2	651.072	353.522	0.542984	-0.881018	3.10259e-05	0.000620081	Yes
ENSG00000141959	PFKL	phosphofructokinase, liver type	6503.83	13649.1	2.09862	1.06944	3.12644e-05	0.000624449	No
ENSG00000240184	PCDHGC3	protocadherin gamma subfamily C, 3	248.069	488.086	1.96754	0.976394	3.13592e-05	0.000625942	No
ENSG00000173218	VANGL1	VANGL planar cell polarity protein 1	840.226	1481.2	1.76286	0.817921	3.15504e-05	0.000629356	Yes
ENSG00000072609	CHFR	checkpoint with forkhead and ring finger domains, E3 ubiquitin protein ligase	2232.69	3845.34	1.72229	0.784327	3.18007e-05	0.000633943	No
ENSG00000167306	MYO5B	myosin VB	396.413	820.541	2.06991	1.04957	3.23449e-05	0.000644382	No
ENSG00000135083	CCNJL	cyclin J like	1134.38	632.605	0.557664	-0.842532	3.25653e-05	0.000648358	No
ENSG00000005100	DHX33	DEAH-box helicase 33	3690.13	2148.82	0.582316	-0.780126	3.26603e-05	0.000649771	Yes
ENSG00000110436	SLC1A2	solute carrier family 1 member 2	94.9326	28.6882	0.302196	-1.72645	3.26778e-05	0.000649771	Yes
ENSG00000235098	ANKRD65	ankyrin repeat domain 65	98.1702	230.196	2.34486	1.2295	3.29153e-05	0.000654076	No
ENSG00000111962	UST	uronyl 2-sulfotransferase	1449.04	2496.65	1.72296	0.784893	3.29409e-05	0.000654168	Yes
ENSG00000101412	E2F1	E2F transcription factor 1	1885.23	1083.43	0.574696	-0.79913	3.30983e-05	0.000656878	Yes
ENSG00000101384	JAG1	jagged 1	1297.2	2275.49	1.75415	0.810773	3.33434e-05	0.000661321	No
ENSG00000152049	KCNE4	potassium voltage-gated channel subfamily E regulatory subunit 4	22.6871	78.5501	3.46233	1.79174	3.3377e-05	0.000661567	No
ENSG00000177984	LCN15	lipocalin 15	683.212	2088.01	3.05617	1.61172	3.34275e-05	0.000661856	No
ENSG00000169783	LINGO1	leucine rich repeat and Ig domain containing 1	2022.76	988.662	0.488769	-1.03277	3.34339e-05	0.000661856	Yes
ENSG00000165072	MAMDC2	MAM domain containing 2	436.674	222.507	0.509549	-0.972707	3.38486e-05	0.000669641	Yes
ENSG00000239467			137.767	321.169	2.33125	1.2211	3.40463e-05	0.000673125	No
ENSG00000214114	MYCBP	MYC binding protein	513.192	262.167	0.510855	-0.969015	3.42285e-05	0.0006763	No
ENSG00000054598	FOXC1	forkhead box C1	9.60046	105.824	11.0228	3.46241	3.44983e-05	0.0006812	No
ENSG00000069667	RORA	RAR related orphan receptor A	280.172	533.193	1.90309	0.928342	3.5135e-05	0.000693334	Yes
ENSG00000006062	MAP3K14	mitogen-activated protein kinase kinase kinase 14	627.362	339.611	0.541331	-0.885417	3.51669e-05	0.000693524	No
ENSG00000236144	TMEM147-AS1	TMEM147 antisense RNA 1	421.164	209.682	0.497863	-1.00618	3.52188e-05	0.000694111	No
ENSG00000155363	MOV10	Mov10 RISC complex RNA helicase	1058.95	590.489	0.557619	-0.842649	3.5241e-05	0.000694111	No
ENSG00000142698	C1orf94	chromosome 1 open reading frame 94	293.028	136.385	0.465433	-1.10335	3.52882e-05	0.00069446	No
ENSG00000040531	CTNS	cystinosin, lysosomal cystine transporter	574.264	1034.82	1.80199	0.849592	3.53032e-05	0.00069446	Yes
ENSG00000147862	NFIB	nuclear factor I B	177.317	76.7144	0.432641	-1.20876	3.54546e-05	0.000696999	Yes
ENSG00000174326	SLC16A11	solute carrier family 16 member 11	12.7754	57.344	4.48863	2.16628	3.57673e-05	0.000702485	Yes
ENSG00000242419	PCDHGC4	protocadherin gamma subfamily C, 4	32.2119	100.563	3.12193	1.64244	3.57787e-05	0.000702485	No
ENSG00000144118	RALB	RALB Ras like proto-oncogene B	841.479	1479.65	1.75839	0.814258	3.6095e-05	0.000707851	Yes
ENSG00000115414	FN1	fibronectin 1	38258	69601.8	1.81928	0.863364	3.60973e-05	0.000707851	Yes
ENSG00000250889	LINC01336	long intergenic non-protein coding RNA 1336	60.0839	13.4524	0.223894	-2.15911	3.61806e-05	0.000709041	No
ENSG00000204387	C6orf48	chromosome 6 open reading frame 48	2131.47	3712.7	1.74185	0.800619	3.64836e-05	0.000714529	No
ENSG00000105696	TMEM59L	transmembrane protein 59 like	246.404	114.571	0.464971	-1.10479	3.67582e-05	0.000719457	Yes
ENSG00000175662	TOM1L2	target of myb1 like 2 membrane trafficking protein	146.261	308.571	2.10973	1.07706	3.69237e-05	0.00072187	Yes
ENSG00000137203	TFAP2A	transcription factor AP-2 alpha	23.5322	101.532	4.31461	2.10923	3.69277e-05	0.00072187	No
ENSG00000095777	MYO3A	myosin IIIA	199.193	513.282	2.57681	1.36558	3.72598e-05	0.000727907	No
ENSG00000138119	MYOF	myoferlin	512.814	1543.28	3.00943	1.58949	3.75972e-05	0.000734038	Yes
ENSG00000049860	HEXB	hexosaminidase subunit beta	1790.28	5384.82	3.00781	1.58871	3.76518e-05	0.000734646	Yes
ENSG00000167601	AXL	AXL receptor tyrosine kinase	2280.46	1342.61	0.588747	-0.76428	3.88083e-05	0.000756738	No
ENSG00000168702	LRP1B	LDL receptor related protein 1B	1.31623	25.6769	19.508	4.28599	3.90007e-05	0.000760014	Yes
ENSG00000134871	COL4A2	collagen type IV alpha 2	9947.55	16941.1	1.70304	0.768114	3.964e-05	0.000771992	Yes
ENSG00000114646	CSPG5	chondroitin sulfate proteoglycan 5	494.722	260.635	0.526831	-0.924588	3.97043e-05	0.000772413	Yes
ENSG00000107485	GATA3	GATA binding protein 3	137.279	295.991	2.15613	1.10844	3.97111e-05	0.000772413	Yes
ENSG00000250320			75.4204	20.6955	0.274401	-1.86564	3.98702e-05	0.000775025	No
ENSG00000147010	SH3KBP1	SH3 domain containing kinase binding protein 1	1195.25	2081.98	1.74188	0.800644	4.01838e-05	0.000780636	No
ENSG00000163428	LRRC58	leucine rich repeat containing 58	763.271	1321.56	1.73144	0.791975	4.03136e-05	0.000782671	No
ENSG00000056291	NPFFR2	neuropeptide FF receptor 2	15.8704	67.1002	4.22802	2.07998	4.06865e-05	0.00078942	No
ENSG00000180008	SOCS4	suppressor of cytokine signaling 4	1100.89	1907.52	1.73272	0.793036	4.07831e-05	0.000790802	No
ENSG00000165682	CLEC1B	C-type lectin domain family 1 member B	1.93436	35.1168	18.1542	4.18223	4.09357e-05	0.000793268	No
ENSG00000089558	KCNH4	potassium voltage-gated channel subfamily H member 4	76.2784	20.282	0.265894	-1.91108	4.17999e-05	0.000809513	Yes
ENSG00000183248	PRR36	proline rich 36	608.497	220.175	0.361835	-1.4666	4.1936e-05	0.000811647	No
ENSG00000184675	AMER1	APC membrane recruitment protein 1	1895.64	1071.17	0.565068	-0.823505	4.19924e-05	0.000812234	No
ENSG00000225968	ELFN1	extracellular leucine-rich repeat and fibronectin type III domain containing 1	223.607	441.661	1.97516	0.981972	4.24436e-05	0.000820454	No
ENSG00000142192	APP	amyloid beta precursor protein	28270.3	50428.5	1.7838	0.834951	4.2587e-05	0.000822716	Yes
ENSG00000155465	SLC7A7	solute carrier family 7 member 7	287.434	555.139	1.93136	0.949615	4.26167e-05	0.000822782	No
ENSG00000129521	EGLN3	egl-9 family hypoxia inducible factor 3	2501.17	1469.61	0.587569	-0.767169	4.27456e-05	0.000824761	No
ENSG00000135446	CDK4	cyclin-dependent kinase 4	3655.77	6227.68	1.70352	0.768522	4.34234e-05	0.000837321	Yes
ENSG00000235437	LINC01278	long intergenic non-protein coding RNA 1278	690.042	1193.7	1.7299	0.790689	4.35065e-05	0.000838405	No
ENSG00000129675	ARHGEF6	Rac/Cdc42 guanine nucleotide exchange factor 6	440.257	798.787	1.81436	0.859464	4.36193e-05	0.000840061	No
ENSG00000112562	SMOC2	SPARC related modular calcium binding 2	135.059	51.6577	0.382482	-1.38653	4.39117e-05	0.000844706	No
ENSG00000148200	NR6A1	nuclear receptor subfamily 6 group A member 1	2057.56	3471.71	1.6873	0.754715	4.39146e-05	0.000844706	Yes
ENSG00000060709	RIMBP2	RIMS binding protein 2	10.9167	53.7126	4.92022	2.29872	4.40882e-05	0.000847525	Yes
ENSG00000131634	TMEM204	transmembrane protein 204	13.5491	94.7423	6.99249	2.80581	4.44332e-05	0.000853631	No
ENSG00000189143	CLDN4	claudin 4	97.0982	217.035	2.23521	1.16041	4.44958e-05	0.000854308	No
ENSG00000102109	PCSK1N	proprotein convertase subtilisin/kexin type 1 inhibitor	556.621	228.91	0.41125	-1.28191	4.45531e-05	0.000854883	No
ENSG00000186462	NAP1L2	nucleosome assembly protein 1 like 2	801.4	429.967	0.53652	-0.898297	4.47848e-05	0.000858556	No
ENSG00000189308	LIN54	lin-54 DREAM MuvB core complex component	349.718	632.844	1.80958	0.855657	4.4804e-05	0.000858556	Yes
ENSG00000154864	PIEZO2	piezo type mechanosensitive ion channel component 2	190.446	454.032	2.38404	1.25341	4.4827e-05	0.000858556	No
ENSG00000168060	NAALADL1	N-acetylated alpha-linked acidic dipeptidase-like 1	87.8846	26.0455	0.296361	-1.75457	4.48797e-05	0.00085904	Yes
ENSG00000119535	CSF3R	colony stimulating factor 3 receptor	1.08496	22.033	20.3076	4.34395	4.55397e-05	0.000870606	No
ENSG00000128573	FOXP2	forkhead box P2	1.08496	22.033	20.3076	4.34395	4.55397e-05	0.000870606	Yes
ENSG00000147364	FBXO25	F-box protein 25	356.522	667.687	1.87278	0.90518	4.59189e-05	0.000877318	Yes
ENSG00000100906	NFKBIA	NFKB inhibitor alpha	776.083	1397.58	1.80081	0.848645	4.6048e-05	0.000879247	Yes
ENSG00000003056	M6PR	mannose-6-phosphate receptor, cation dependent	2318.75	3936.11	1.69752	0.763426	4.6603e-05	0.0008893	Yes
ENSG00000105650	PDE4C	phosphodiesterase 4C	390.907	779.05	1.99293	0.994892	4.67003e-05	0.000890613	Yes
ENSG00000272491			27.8677	94.167	3.37907	1.75663	4.67708e-05	0.000891413	No
ENSG00000160216	AGPAT3	1-acylglycerol-3-phosphate O-acyltransferase 3	268.683	515.494	1.91859	0.940049	4.71859e-05	0.000898355	Yes
ENSG00000249242	TMEM150C	transmembrane protein 150C	76.8209	178.894	2.32872	1.21953	4.71926e-05	0.000898355	No
ENSG00000089248	ERP29	endoplasmic reticulum protein 29	6624.26	11110.3	1.67721	0.746065	4.74111e-05	0.000901965	No
ENSG00000008196	TFAP2B	transcription factor AP-2 beta	1.85871	26.1875	14.0891	3.81651	4.80653e-05	0.000913854	Yes
ENSG00000160469	BRSK1	BR serine/threonine kinase 1	1201.06	700.871	0.583544	-0.777087	4.82436e-05	0.000916688	Yes
ENSG00000204385	SLC44A4	solute carrier family 44 member 4	88.3643	27.0468	0.306083	-1.70801	4.88872e-05	0.000928351	Yes
ENSG00000169213	RAB3B	RAB3B, member RAS oncogene family	3231.02	5374.44	1.66339	0.734126	4.95525e-05	0.000940413	Yes
ENSG00000089327	FXYD5	FXYD domain containing ion transport regulator 5	2971.27	6628.33	2.23081	1.15757	4.99184e-05	0.000946782	No
ENSG00000085871	MGST2	microsomal glutathione S-transferase 2	210.501	506.963	2.40836	1.26805	4.99703e-05	0.000947191	Yes
ENSG00000204287	HLA-DRA	major histocompatibility complex, class II, DR alpha	28.4231	2.61029	0.0918367	-3.44479	5.04084e-05	0.000954917	No
ENSG00000171476	HOPX	HOP homeobox	9.83603	47.8394	4.86369	2.28205	5.05319e-05	0.000956676	Yes
ENSG00000072682	P4HA2	prolyl 4-hydroxylase subunit alpha 2	715.407	1606.53	2.24562	1.16711	5.15071e-05	0.000974548	Yes
ENSG00000105246	EBI3	Epstein-Barr virus induced 3	38.015	109.545	2.88162	1.52688	5.16163e-05	0.000976022	Yes
ENSG00000135063	FAM189A2	family with sequence similarity 189 member A2	601.913	1064.26	1.76812	0.822218	5.16521e-05	0.000976109	Yes
ENSG00000271361	HTATSF1P2		84.6254	197.547	2.33437	1.22303	5.20017e-05	0.000982121	No
ENSG00000164975	SNAPC3	small nuclear RNA activating complex polypeptide 3	1185.22	2034.04	1.71616	0.779188	5.24509e-05	0.000990006	No
ENSG00000167705	RILP	Rab interacting lysosomal protein	255.504	503.197	1.96943	0.977779	5.2698e-05	0.00099407	No
ENSG00000182866	LCK	LCK proto-oncogene, Src family tyrosine kinase	1246.14	612.017	0.491131	-1.02582	5.33875e-05	0.00100647	No
ENSG00000102098	SCML2	sex comb on midleg-like 2 (Drosophila)	2045.34	1091.99	0.533893	-0.905377	5.36255e-05	0.00101035	No
ENSG00000128298	BAIAP2L2	BAI1 associated protein 2 like 2	180.723	79.4219	0.439468	-1.18617	5.41169e-05	0.00101899	No
ENSG00000175868	CALCB	calcitonin related polypeptide beta	155.345	65.4265	0.421169	-1.24753	5.46834e-05	0.00102904	No
ENSG00000162687	KCNT2	potassium sodium-activated channel subfamily T member 2	219.088	97.9205	0.446946	-1.16183	5.54778e-05	0.00104336	Yes
ENSG00000111058	ACSS3	acyl-CoA synthetase short-chain family member 3	557.65	1183.9	2.12301	1.08611	5.55578e-05	0.00104423	No
ENSG00000117399	CDC20	cell division cycle 20	6735.58	4074.71	0.604953	-0.725105	5.56942e-05	0.00104617	No
ENSG00000123572	NRK	Nik related kinase	2215	1321.23	0.596492	-0.745424	5.59622e-05	0.00105057	No
ENSG00000213699	SLC35F6	solute carrier family 35 member F6	643.265	1280.68	1.9909	0.993424	5.62846e-05	0.00105599	No
ENSG00000225099	ATP6V1E1P1		274.112	511.107	1.86459	0.898859	5.65071e-05	0.00105953	No
ENSG00000221890	NPTXR	neuronal pentraxin receptor	544.499	294.815	0.541443	-0.885118	5.677e-05	0.00106382	No
ENSG00000154222	CC2D1B	coiled-coil and C2 domain containing 1B	973.419	1684.59	1.73059	0.791261	5.69927e-05	0.00106735	No
ENSG00000127824	TUBA4A	tubulin alpha 4a	1284.84	739.422	0.575499	-0.797116	5.7249e-05	0.00107129	Yes
ENSG00000186479	RGS7BP	regulator of G-protein signaling 7 binding protein	23.932	1.30514	0.0545356	-4.19666	5.72718e-05	0.00107129	No
ENSG00000081026	MAGI3	membrane associated guanylate kinase, WW and PDZ domain containing 3	303.886	559.649	1.84164	0.880992	5.77181e-05	0.00107899	Yes
ENSG00000089250	NOS1	nitric oxide synthase 1	97.2753	19.4227	0.199667	-2.32433	5.78653e-05	0.00108083	Yes
ENSG00000234975	FTH1P2		814.271	1423.51	1.74821	0.805875	5.78855e-05	0.00108083	No
ENSG00000234493	RHOXF1P1	Rhox homeobox family member 1 pseudogene 1	29.735	112.038	3.76788	1.91375	5.79221e-05	0.00108087	No
ENSG00000183049	CAMK1D	calcium/calmodulin dependent protein kinase ID	281.022	136.191	0.484626	-1.04506	5.80522e-05	0.00108265	Yes
ENSG00000159618	ADGRG5	adhesion G protein-coupled receptor G5	241.122	114.222	0.473711	-1.07792	5.83314e-05	0.00108721	No
ENSG00000092607	TBX15	T-box 15	7.20357	40.3573	5.60239	2.48604	5.83929e-05	0.0010877	No
ENSG00000001036	FUCA2	fucosidase, alpha-L- 2, plasma	967.599	1660.74	1.71635	0.779345	5.85543e-05	0.00109006	Yes
ENSG00000048052	HDAC9	histone deacetylase 9	270.585	125.989	0.465615	-1.10279	5.8889e-05	0.00109564	Yes
ENSG00000163659	TIPARP	TCDD inducible poly(ADP-ribose) polymerase	219.697	417.987	1.90256	0.927939	5.91434e-05	0.00109971	Yes
ENSG00000255302	EID1	EP300 interacting inhibitor of differentiation 1	639.757	331.257	0.517785	-0.949574	5.95109e-05	0.00110589	No
ENSG00000175792	RUVBL1	RuvB like AAA ATPase 1	7894.25	4630.58	0.586576	-0.769611	5.96723e-05	0.00110823	No
ENSG00000268351	NA	NA	155.946	406.377	2.60589	1.38177	6.02771e-05	0.0011188	No
ENSG00000187902	SHISA7	shisa family member 7	113.044	40.3573	0.357004	-1.48599	6.0336e-05	0.00111923	Yes
ENSG00000151136	BTBD11	BTB domain containing 11	245.084	113.46	0.462944	-1.11109	6.03874e-05	0.00111951	Yes
ENSG00000175894	TSPEAR	thrombospondin type laminin G domain and EAR repeats	143.549	303.234	2.11241	1.07889	6.04887e-05	0.00112073	No
ENSG00000108018	SORCS1	sortilin related VPS10 domain containing receptor 1	42.7503	7.6565	0.179098	-2.48118	6.067e-05	0.00112342	No
ENSG00000159921	GNE	glucosamine (UDP-N-acetyl)-2-epimerase/N-acetylmannosamine kinase	403.906	204.952	0.507425	-0.978735	6.08389e-05	0.00112588	Yes
ENSG00000160352	ZNF714	zinc finger protein 714	925.205	515.371	0.557035	-0.844161	6.10737e-05	0.00112956	No
ENSG00000158321	AUTS2	autism susceptibility candidate 2	2436.21	1432.49	0.588001	-0.76611	6.1136e-05	0.00112969	Yes
ENSG00000170837	GPR27	G protein-coupled receptor 27	404.187	733.273	1.81419	0.859325	6.11534e-05	0.00112969	No
ENSG00000166922	SCG5	secretogranin V	162.557	56.1933	0.345684	-1.53248	6.15017e-05	0.00113514	No
ENSG00000262745	NA	NA	1.08496	21.3804	19.7061	4.30057	6.15208e-05	0.00113514	No
ENSG00000196990	FAM163B	family with sequence similarity 163 member B	2.24558	26.4914	11.7971	3.56036	6.292e-05	0.00116027	No
ENSG00000143155	TIPRL	TOR signaling pathway regulator	793.66	1467.19	1.84864	0.886463	6.37377e-05	0.00117465	No
ENSG00000254365			335.521	608.124	1.81248	0.857962	6.39513e-05	0.0011779	No
ENSG00000169071	ROR2	receptor tyrosine kinase like orphan receptor 2	643.043	1139.15	1.7715	0.824971	6.42712e-05	0.00118309	Yes
ENSG00000054654	SYNE2	spectrin repeat containing nuclear envelope protein 2	3828.49	6407.41	1.67361	0.742966	6.43862e-05	0.00118451	Yes
ENSG00000105825	TFPI2	tissue factor pathway inhibitor 2	610.502	222.449	0.364371	-1.45652	6.49059e-05	0.00119337	No
ENSG00000174136	RGMB	repulsive guidance molecule family member b	869.939	1489.15	1.71178	0.775499	6.53181e-05	0.00119978	Yes
ENSG00000130751	NPAS1	neuronal PAS domain protein 1	785.748	438.552	0.558134	-0.841317	6.53694e-05	0.00119978	No
ENSG00000107745	MICU1	mitochondrial calcium uptake 1	1417.89	2409.46	1.69933	0.764964	6.53697e-05	0.00119978	Yes
ENSG00000162643	WDR63	WD repeat domain 63	6.34987	60.1411	9.47124	3.24355	6.57132e-05	0.00120479	No
ENSG00000121691	CAT	catalase	935.244	538.099	0.575357	-0.797471	6.57198e-05	0.00120479	Yes
ENSG00000166803	KIAA0101	KIAA0101	484.715	251.86	0.519605	-0.944514	6.58509e-05	0.00120648	No
ENSG00000124107	SLPI	secretory leukocyte peptidase inhibitor	2.78806	28.8302	10.3406	3.37024	6.59222e-05	0.00120658	No
ENSG00000175170	FAM182B	family with sequence similarity 182 member B	7.6661	42.5541	5.55094	2.47273	6.59336e-05	0.00120658	No
ENSG00000108639	SYNGR2	synaptogyrin 2	1824.1	1070.27	0.58674	-0.769206	6.59981e-05	0.00120705	No
ENSG00000179041	RRS1	ribosome biogenesis regulator homolog	2071.43	1126.63	0.543891	-0.878612	6.61021e-05	0.00120825	No
ENSG00000214018	RRM2P3		261.888	120.897	0.461638	-1.11517	6.66653e-05	0.00121783	No
ENSG00000106633	GCK	glucokinase	133.868	46.0237	0.343798	-1.54037	6.68368e-05	0.00122025	No
ENSG00000163412	EIF4E3	eukaryotic translation initiation factor 4E family member 3	1186.36	1991.76	1.67888	0.747499	6.70187e-05	0.00122286	Yes
ENSG00000043355	ZIC2	Zic family member 2	2034.97	1202.56	0.590949	-0.758895	6.72158e-05	0.00122574	No
ENSG00000116991	SIPA1L2	signal induced proliferation associated 1 like 2	2003.5	3393.97	1.69402	0.760449	6.73983e-05	0.00122835	Yes
ENSG00000205846	CLEC6A	C-type lectin domain family 6 member A	2.32123	29.0369	12.5093	3.64492	6.83084e-05	0.00124421	Yes
ENSG00000154898	CCDC144CP		99.8192	217.874	2.18269	1.1261	6.84279e-05	0.00124566	No
ENSG00000122035	RASL11A	RAS like family 11 member A	109.714	41.3262	0.376673	-1.40862	6.86559e-05	0.00124908	Yes
ENSG00000118898	PPL	periplakin	3720.64	2173.66	0.584217	-0.775423	6.88114e-05	0.00125118	No
ENSG00000256552			21.0553	77.0507	3.65944	1.87162	6.88784e-05	0.00125167	No
ENSG00000164105	SAP30	Sin3A associated protein 30	637.981	1115.58	1.74862	0.806215	6.89938e-05	0.00125304	Yes
ENSG00000256663			908.497	514.273	0.56607	-0.820947	6.92439e-05	0.00125685	No
ENSG00000248131	LINC01194		54.2808	13.3553	0.246041	-2.02303	6.94044e-05	0.00125839	No
ENSG00000177674	AGTRAP	angiotensin II receptor associated protein	1371.25	2337.84	1.7049	0.769691	6.9409e-05	0.00125839	Yes
ENSG00000148798	INA	internexin neuronal intermediate filament protein alpha	1557.02	904.309	0.580796	-0.783897	6.96391e-05	0.00126126	No
ENSG00000213903	LTB4R	leukotriene B4 receptor	305.176	145.192	0.475764	-1.07168	6.96484e-05	0.00126126	No
ENSG00000233718	MYCNOS	MYCN opposite strand	133.953	51.4061	0.383764	-1.38171	6.98774e-05	0.00126467	No
ENSG00000124374	PAIP2B	poly(A) binding protein interacting protein 2B	1770.95	1033.03	0.583318	-0.777645	7.01702e-05	0.00126924	No
ENSG00000163462	TRIM46	tripartite motif containing 46	517.08	282.842	0.546998	-0.870392	7.06624e-05	0.0012774	Yes
ENSG00000189423	USP32P3		159.263	357.992	2.2478	1.16851	7.08668e-05	0.00128036	No
ENSG00000104714	ERICH1	glutamate rich 1	1321.3	2241.04	1.69608	0.762207	7.107e-05	0.00128329	No
ENSG00000166801	FAM111A	family with sequence similarity 111 member A	558.246	293.311	0.525414	-0.928473	7.18224e-05	0.00129612	No
ENSG00000166405	RIC3	RIC3 acetylcholine receptor chaperone	297.809	144.823	0.486297	-1.04009	7.26951e-05	0.00131111	No
ENSG00000105711	SCN1B	sodium voltage-gated channel beta subunit 1	187.544	370.845	1.97737	0.983586	7.32468e-05	0.0013203	Yes
ENSG00000172020	GAP43	growth associated protein 43	1345.93	794.271	0.590129	-0.760897	7.33427e-05	0.00132074	No
ENSG00000166508	MCM7	minichromosome maintenance complex component 7	14747.4	9013.89	0.61122	-0.710236	7.33557e-05	0.00132074	Yes
ENSG00000185262	UBALD2	UBA like domain containing 2	767.349	1323.25	1.72444	0.786132	7.37285e-05	0.00132669	No
ENSG00000152137	HSPB8	heat shock protein family B (small) member 8	422.749	1026.73	2.42871	1.28019	7.39088e-05	0.00132917	Yes
ENSG00000123240	OPTN	optineurin	788.62	2082.06	2.64013	1.40061	7.43276e-05	0.00133593	Yes
ENSG00000179832	MROH1	maestro heat like repeat family member 1	248.886	473.585	1.90282	0.928139	7.45048e-05	0.00133835	No
ENSG00000188677	PARVB	parvin beta	519.285	925.873	1.78298	0.834289	7.49905e-05	0.00134629	Yes
ENSG00000196724	ZNF418	zinc finger protein 418	361.396	179.928	0.497869	-1.00616	7.51332e-05	0.00134808	No
ENSG00000204767	FAM196B	family with sequence similarity 196 member B	1.47184	23.1314	15.716	3.97416	7.51991e-05	0.00134849	Yes
ENSG00000131470	PSMC3IP	PSMC3 interacting protein	449.996	242.258	0.538357	-0.893366	7.54604e-05	0.0013524	No
ENSG00000125872	LRRN4	leucine rich repeat neuronal 4	65.9756	159.91	2.42377	1.27725	7.66206e-05	0.0013724	No
ENSG00000060566	CREB3L3	cAMP responsive element binding protein 3 like 3	30.4288	3.0885	0.101499	-3.30046	7.72276e-05	0.00138248	Yes
ENSG00000198155	ZNF876P	zinc finger protein 876, pseudogene	345.588	173.033	0.500692	-0.998004	7.74107e-05	0.00138497	No
ENSG00000180287	PLD5	phospholipase D family member 5	85.0965	26.6657	0.313359	-1.67411	7.76317e-05	0.00138813	Yes
ENSG00000175426	PCSK1	proprotein convertase subtilisin/kexin type 1	100.976	222.791	2.20638	1.14168	7.84944e-05	0.00140275	No
ENSG00000136274	NACAD	NAC alpha domain containing	597.614	332.193	0.555866	-0.847192	7.864e-05	0.00140455	Yes
ENSG00000124333	VAMP7	vesicle associated membrane protein 7	1385.39	2313.14	1.66966	0.739557	7.87662e-05	0.001406	No
ENSG00000105281	SLC1A5	solute carrier family 1 member 5	9697.18	5903.29	0.608763	-0.716047	7.9109e-05	0.00141131	No
ENSG00000122223	CD244	CD244 molecule	0	16.0627	Inf	Inf	7.91566e-05	0.00141135	No
ENSG00000170275	CRTAP	cartilage associated protein	5978.11	9900.74	1.65617	0.727849	7.95152e-05	0.00141641	Yes
ENSG00000197847	SLC22A20		64.5751	15.3005	0.236942	-2.0774	7.95306e-05	0.00141641	No
ENSG00000161992	PRR35	proline rich 35	82.9309	26.8077	0.323254	-1.62926	8.00514e-05	0.00142487	No
ENSG00000205047	NA	NA	143.94	58.6168	0.407231	-1.29608	8.12341e-05	0.0014451	No
ENSG00000152454	ZNF256	zinc finger protein 256	473.439	251.738	0.531721	-0.911258	8.12945e-05	0.00144535	No
ENSG00000122971	ACADS	acyl-CoA dehydrogenase, C-2 to C-3 short chain	296.538	566.556	1.91057	0.934002	8.182e-05	0.00145386	Yes
ENSG00000198824	CHAMP1	chromosome alignment maintaining phosphoprotein 1	1444.81	825.689	0.571488	-0.807206	8.2674e-05	0.0014682	No
ENSG00000185880	TRIM69	tripartite motif containing 69	207.834	396.942	1.9099	0.933497	8.34665e-05	0.00148144	No
ENSG00000084674	APOB	apolipoprotein B	66.9092	155.949	2.33076	1.2208	8.40274e-05	0.00149054	No
ENSG00000067992	PDK3	pyruvate dehydrogenase kinase 3	1499.37	2509.11	1.67345	0.742825	8.43635e-05	0.00149566	No
ENSG00000013619	MAMLD1	mastermind like domain containing 1	17.2666	103.355	5.98586	2.58156	8.46619e-05	0.0015001	No
ENSG00000155158	TTC39B	tetratricopeptide repeat domain 39B	441.485	1014.86	2.29875	1.20085	8.59258e-05	0.00152163	No
ENSG00000013563	DNASE1L1	deoxyribonuclease I-like 1	193.935	410.679	2.11761	1.08244	8.59958e-05	0.001522	Yes
ENSG00000129282	NA	NA	856.706	492.265	0.574602	-0.799364	8.61003e-05	0.00152299	No
ENSG00000129347	KRI1	KRI1 homolog	2365.59	1415.26	0.598271	-0.741129	8.64427e-05	0.00152818	Yes
ENSG00000066923	STAG3	stromal antigen 3	278.523	138.039	0.495609	-1.01273	8.721e-05	0.00154064	Yes
ENSG00000100304	TTLL12	tubulin tyrosine ligase like 12	7245.1	4446.62	0.613742	-0.704295	8.72458e-05	0.00154064	No
ENSG00000025708	TYMP	thymidine phosphorylase	28.1962	82.5751	2.92859	1.55021	8.76841e-05	0.00154691	Yes
ENSG00000134247	PTGFRN	prostaglandin F2 receptor inhibitor	1355.91	2264.38	1.67001	0.739858	8.76999e-05	0.00154691	No
ENSG00000168487	BMP1	bone morphogenetic protein 1	379.739	685.321	1.80472	0.851773	8.81754e-05	0.00155441	No
ENSG00000162951	LRRTM1	leucine rich repeat transmembrane neuronal 1	20.2902	81.0184	3.99298	1.99747	8.83953e-05	0.00155741	No
ENSG00000112077	RHAG	Rh-associated glycoprotein	0	20.3468	Inf	Inf	8.8656e-05	0.0015606	Yes
ENSG00000196172	ZNF681	zinc finger protein 681	437.674	877.354	2.00458	1.0033	8.87141e-05	0.0015606	No
ENSG00000105605	CACNG7	calcium voltage-gated channel auxiliary subunit gamma 7	1008.35	505.919	0.501728	-0.995022	8.87262e-05	0.0015606	Yes
ENSG00000183780	SLC35F3	solute carrier family 35 member F3	73.0063	175.243	2.40038	1.26326	8.89516e-05	0.00156369	No
ENSG00000155792	DEPTOR	DEP domain containing MTOR-interacting protein	356.451	646.391	1.81341	0.858705	8.90412e-05	0.00156438	Yes
ENSG00000115520	COQ10B	coenzyme Q10B	599.656	1010.03	1.68434	0.752187	8.92039e-05	0.00156636	Yes
ENSG00000144331	ZNF385B	zinc finger protein 385B	83.1622	27.8737	0.335173	-1.57702	8.95657e-05	0.00157183	Yes
ENSG00000050767	COL23A1	collagen type XXIII alpha 1 chain	257.935	483.826	1.87577	0.907482	8.96325e-05	0.00157212	No
ENSG00000226564	FTH1P20		584.413	1052.52	1.80099	0.848792	8.98741e-05	0.00157547	No
ENSG00000135241	PNPLA8	patatin like phospholipase domain containing 8	525.825	924.245	1.7577	0.813693	9.00576e-05	0.0015778	Yes
ENSG00000261586			129.613	283.153	2.18461	1.12738	9.02766e-05	0.00158075	No
ENSG00000173262	SLC2A14	solute carrier family 2 member 14	294.478	142.724	0.484667	-1.04494	9.03658e-05	0.00158143	No
ENSG00000132205	EMILIN2	elastin microfibril interfacer 2	689.826	1187.19	1.721	0.783247	9.09055e-05	0.00158939	No
ENSG00000120549	KIAA1217	KIAA1217	1252.79	2110.09	1.68432	0.752166	9.09227e-05	0.00158939	Yes
ENSG00000140545	MFGE8	milk fat globule-EGF factor 8 protein	11898.7	7312.45	0.614561	-0.702373	9.1457e-05	0.00159784	No
ENSG00000180340	FZD2	frizzled class receptor 2	191.303	515.172	2.69297	1.4292	9.28957e-05	0.00162207	No
ENSG00000075391	RASAL2	RAS protein activator like 2	1849.17	3060.88	1.65527	0.727063	9.32714e-05	0.00162681	No
ENSG00000256594		C-type lectin domain family 2 member D pseudogene	32.683	91.6986	2.8057	1.48836	9.32718e-05	0.00162681	No
ENSG00000163501	IHH	indian hedgehog	85.6476	255.997	2.98896	1.57964	9.39578e-05	0.00163786	Yes
ENSG00000164626	KCNK5	potassium two pore domain channel subfamily K member 5	1758.34	943.064	0.536337	-0.898788	9.47947e-05	0.00165153	No
ENSG00000103550	KNOP1	lysine-rich nucleolar protein 1	1979.76	1176.8	0.594416	-0.750456	9.53943e-05	0.00166014	No
ENSG00000179104	TMTC2	transmembrane and tetratricopeptide repeat containing 2	123.827	252.597	2.03992	1.02851	9.54202e-05	0.00166014	Yes
ENSG00000112175	BMP5	bone morphogenetic protein 5	7.97732	42.8704	5.37404	2.42601	9.54483e-05	0.00166014	No
ENSG00000120094	HOXB1	homeobox B1	45.6054	118.016	2.58776	1.3717	9.5671e-05	0.00166266	Yes
ENSG00000037965	HOXC8	homeobox C8	7.35488	41.6624	5.66459	2.50197	9.56993e-05	0.00166266	Yes
ENSG00000096696	DSP	desmoplakin	7544.65	12355.4	1.63763	0.711612	9.5794e-05	0.00166337	Yes
ENSG00000154930	ACSS1	acyl-CoA synthetase short-chain family member 1	117.7	43.8592	0.372637	-1.42416	9.58703e-05	0.00166378	Yes
ENSG00000255562	UNC93B6		10.6811	53.202	4.98093	2.31642	9.60025e-05	0.00166515	No
ENSG00000248905	FMN1	formin 1	145.95	293.42	2.01042	1.0075	9.60981e-05	0.00166588	Yes
ENSG00000101577	LPIN2	lipin 2	534.92	933.687	1.74547	0.803617	9.64379e-05	0.00167084	No
ENSG00000151276	MAGI1	membrane associated guanylate kinase, WW and PDZ domain containing 1	3994.09	2417.83	0.605352	-0.724153	9.67251e-05	0.00167489	Yes
ENSG00000225241	NA	NA	70.4667	164.433	2.33348	1.22248	9.73318e-05	0.00168446	No
ENSG00000247556	OIP5-AS1		5300.87	8511.39	1.60566	0.683164	9.77807e-05	0.00169129	No
ENSG00000225889			314.6	569.55	1.81039	0.856304	9.99802e-05	0.00172838	No
ENSG00000131778	CHD1L	chromodomain helicase DNA binding protein 1 like	3405.62	8404.08	2.46771	1.30317	0.000101324	0.00175039	No
ENSG00000146426	TIAM2	T-cell lymphoma invasion and metastasis 2	732.548	426.52	0.582242	-0.78031	0.000101395	0.00175039	Yes
ENSG00000170382	LRRN2	leucine rich repeat neuronal 2	98.797	212.118	2.14701	1.10233	0.000101422	0.00175039	No
ENSG00000267045	NA	NA	1.85871	24.6433	13.2583	3.72882	0.000101645	0.00175328	No
ENSG00000179222	MAGED1	MAGE family member D1	6563.18	10871.5	1.65644	0.728083	0.000102814	0.00177247	No
ENSG00000081320	STK17B	serine/threonine kinase 17b	242.531	444.149	1.83131	0.872872	0.000103139	0.00177651	Yes
ENSG00000260231	JHDM1D-AS1	JHDM1D antisense RNA 1 (head to head)	107.708	257.89	2.39434	1.25963	0.000103162	0.00177651	No
ENSG00000135245	HILPDA	hypoxia inducible lipid droplet associated	971.782	2232.47	2.29729	1.19993	0.000103733	0.00178515	No
ENSG00000167693	NXN	nucleoredoxin	5168.24	8548.25	1.654	0.725956	0.000103798	0.00178515	Yes
ENSG00000118564	FBXL5	F-box and leucine-rich repeat protein 5	1117.83	1876.32	1.67854	0.747205	0.000103835	0.00178515	No
ENSG00000007237	GAS7	growth arrest specific 7	1211.04	2068.9	1.70837	0.772619	0.000104268	0.00179159	Yes
ENSG00000188505	NCCRP1	non-specific cytotoxic cell receptor protein 1 homolog (zebrafish)	94.0032	32.5713	0.346491	-1.52911	0.000105173	0.00180615	No
ENSG00000146592	CREB5	cAMP responsive element binding protein 5	346.909	180.257	0.519608	-0.944505	0.000105571	0.001812	Yes
ENSG00000127561	SYNGR3	synaptogyrin 3	1115.53	627.372	0.562398	-0.830338	0.000107386	0.00184175	No
ENSG00000254533			36.7117	4.63275	0.126193	-2.9863	0.000107423	0.00184175	No
ENSG00000100721	TCL1A	T-cell leukemia/lymphoma 1A	197.456	91.33	0.462535	-1.11237	0.000108087	0.00185213	No
ENSG00000105472	CLEC11A	C-type lectin domain family 11 member A	214.826	536.817	2.49884	1.32126	0.0001083	0.00185475	No
ENSG00000112218	GPR63	G protein-coupled receptor 63	383.964	156.48	0.407538	-1.29499	0.000108925	0.00186351	No
ENSG00000064763	FAR2	fatty acyl-CoA reductase 2	376.46	665.891	1.76882	0.82279	0.000108973	0.00186351	Yes
ENSG00000182070	OR52A1	olfactory receptor family 52 subfamily A member 1	14.7897	57.7575	3.90525	1.96541	0.00010899	0.00186351	No
ENSG00000230756	RHOQP3		32.6744	94.4384	2.89029	1.53121	0.00010909	0.0018642	No
ENSG00000271736			6.8124	40.3249	5.91934	2.56544	0.00010966	0.00187292	No
ENSG00000168658	VWA3B	von Willebrand factor A domain containing 3B	3.79307	30.9174	8.15102	3.02698	0.000110211	0.00188129	Yes
ENSG00000102401	ARMCX3	armadillo repeat containing, X-linked 3	1043.22	1731.95	1.6602	0.731357	0.00011049	0.00188503	Yes
ENSG00000109118	PHF12	PHD finger protein 12	2740.37	1665.66	0.607822	-0.718278	0.000110695	0.00188749	No
ENSG00000054392	HHAT	hedgehog acyltransferase	28.73	88.7646	3.08961	1.62742	0.000113272	0.00193039	Yes
ENSG00000126106	TMEM53	transmembrane protein 53	231.353	435.646	1.88303	0.913058	0.000113515	0.00193346	No
ENSG00000099995	SF3A1	splicing factor 3a subunit 1	6210.3	3846.07	0.619306	-0.691276	0.000114285	0.00194553	No
ENSG00000163346	PBXIP1	PBX homeobox interacting protein 1	1084.1	1847.59	1.70427	0.769154	0.00011441	0.00194659	Yes
ENSG00000261373	VPS9D1-AS1	VPS9D1 antisense RNA 1	212.686	74.6147	0.350821	-1.51119	0.000114622	0.00194913	No
ENSG00000103064	SLC7A6	solute carrier family 7 member 6	637.918	357.315	0.560127	-0.836175	0.000114852	0.00195198	No
ENSG00000106853	PTGR1	prostaglandin reductase 1	1331.24	2927.04	2.19874	1.13668	0.000114981	0.00195311	No
ENSG00000229644	NAMPTP1		1286.27	2210.65	1.71865	0.781273	0.000115774	0.00196552	No
ENSG00000065328	MCM10	minichromosome maintenance 10 replication initiation factor	2316.99	1304.31	0.562936	-0.828958	0.000117078	0.00198607	Yes
ENSG00000118407	FILIP1	filamin A interacting protein 1	259.457	487.555	1.87914	0.910072	0.000117112	0.00198607	No
ENSG00000117600	PLPPR4	phospholipid phosphatase related 4	44.1379	8.78729	0.199087	-2.32853	0.000117425	0.0019903	No
ENSG00000110218	PANX1	pannexin 1	1209.77	705.165	0.582893	-0.778697	0.000117537	0.00199112	Yes
ENSG00000066629	EML1	echinoderm microtubule associated protein like 1	1727.17	1036.15	0.599911	-0.73718	0.000117663	0.00199177	Yes
ENSG00000101000	PROCR	protein C receptor	1310.94	2176.88	1.66055	0.731658	0.000117703	0.00199177	No
ENSG00000198053	SIRPA	signal regulatory protein alpha	207.59	392.917	1.89276	0.920489	0.000118439	0.00200306	No
ENSG00000168395	ING5	inhibitor of growth family member 5	1292.73	757.418	0.585905	-0.771261	0.000118498	0.00200306	Yes
ENSG00000156298	TSPAN7	tetraspanin 7	388.892	820.623	2.11015	1.07735	0.00011869	0.00200522	No
ENSG00000253368	TRNP1	TMF1-regulated nuclear protein 1	1732.03	983.77	0.567988	-0.816068	0.000120994	0.00204253	Yes
ENSG00000110104	CCDC86	coiled-coil domain containing 86	2128.88	1043.88	0.490342	-1.02814	0.00012103	0.00204253	Yes
ENSG00000183647	ZNF530	zinc finger protein 530	285.282	144.913	0.507965	-0.9772	0.000121356	0.00204694	No
ENSG00000169403	PTAFR	platelet activating factor receptor	108.709	42.4246	0.390259	-1.35749	0.000121522	0.00204863	No
ENSG00000171798	KNDC1	kinase non-catalytic C-lobe domain (KIND) containing 1	830.705	1438.64	1.73184	0.792302	0.000123003	0.00207248	Yes
ENSG00000152804	HHEX	hematopoietically expressed homeobox	95.2395	203.266	2.13426	1.09374	0.00012391	0.00208663	No
ENSG00000131153	GINS2	GINS complex subunit 2	2718.04	1635.32	0.601656	-0.73299	0.00012429	0.00209191	Yes
ENSG00000173166	RAPH1	Ras association (RalGDS/AF-6) and pleckstrin homology domains 1	336.939	177.594	0.527081	-0.923904	0.000125921	0.00211821	No
ENSG00000105695	MAG	myelin associated glycoprotein	28.1119	2.84939	0.101359	-3.30245	0.000126821	0.0021322	No
ENSG00000116285	ERRFI1	ERBB receptor feedback inhibitor 1	3254.35	1946.15	0.598014	-0.74175	0.000127044	0.0021348	Yes
ENSG00000154380	ENAH	enabled homolog (Drosophila)	11374.2	6983.86	0.614008	-0.703671	0.000127279	0.0021376	Yes
ENSG00000124570	SERPINB6	serpin family B member 6	1324.63	2228.9	1.68266	0.750745	0.000127382	0.00213818	No
ENSG00000078304	PPP2R5C	protein phosphatase 2 regulatory subunit B'gamma	2379.12	3906.49	1.64199	0.715445	0.000127636	0.0021413	Yes
ENSG00000057657	PRDM1	PR domain 1	94.8612	200.939	2.11825	1.08287	0.000128328	0.00215174	Yes
ENSG00000139998	RAB15	RAB15, member RAS oncogene family	6198.44	10073.2	1.62511	0.700541	0.000128396	0.00215174	Yes
ENSG00000133027	PEMT	phosphatidylethanolamine N-methyltransferase	674.991	1178.79	1.74638	0.80437	0.000129415	0.00216765	Yes
ENSG00000183760	ACP7	acid phosphatase 7, tartrate resistant (putative)	27.9563	2.84939	0.101923	-3.29445	0.000130319	0.00218161	No
ENSG00000160953	MUM1	melanoma associated antigen (mutated) 1	1900.71	1138.57	0.59902	-0.739323	0.000131174	0.00219475	No
ENSG00000169884	WNT10B	Wnt family member 10B	108.553	227.257	2.09351	1.06592	0.000132144	0.00220981	No
ENSG00000167900	TK1	thymidine kinase 1	3517.05	2146.72	0.610375	-0.712232	0.000133864	0.00223737	No
ENSG00000138376	BARD1	BRCA1 associated RING domain 1	674.651	1135.04	1.68241	0.750529	0.000134088	0.00223992	Yes
ENSG00000128045	RASL11B	RAS like family 11 member B	3025.29	1827.23	0.603984	-0.727417	0.000134796	0.00225021	No
ENSG00000165240	ATP7A	ATPase copper transporting alpha	290.235	529.417	1.82409	0.86718	0.000134885	0.00225021	Yes
ENSG00000120162	MOB3B	MOB kinase activator 3B	587.203	989.753	1.68554	0.753209	0.00013492	0.00225021	Yes
ENSG00000113889	KNG1	kininogen 1	10.5255	51.6901	4.91093	2.296	0.000136056	0.00226795	No
ENSG00000188783	PRELP	proline/arginine-rich end leucine-rich repeat protein	15.1766	58.5844	3.86018	1.94867	0.000137076	0.00228372	No
ENSG00000068079	IFI35	interferon induced protein 35	53.747	129.872	2.41635	1.27283	0.000137429	0.00228839	No
ENSG00000196090	PTPRT	protein tyrosine phosphatase, receptor type T	66.5137	19.7714	0.297253	-1.75024	0.00013812	0.00229828	Yes
ENSG00000100351	GRAP2	GRB2-related adaptor protein 2	2.71241	53.2866	19.6455	4.29613	0.000138171	0.00229828	No
ENSG00000133878	DUSP26	dual specificity phosphatase 26 (putative)	70.9379	158.592	2.23565	1.16069	0.000139663	0.00232186	No
ENSG00000163421	PROK2	prokineticin 2	59.6257	143.879	2.41304	1.27085	0.000140037	0.00232684	Yes
ENSG00000155463	OXA1L	OXA1L, mitochondrial inner membrane protein	2888.63	5038.24	1.74416	0.802535	0.000140296	0.00232991	No
ENSG00000121900	TMEM54	transmembrane protein 54	213.095	415.11	1.94801	0.961998	0.000140806	0.00233714	Yes
ENSG00000224520	KRT8P45		866.196	1497.14	1.72841	0.789443	0.000142106	0.00235747	No
ENSG00000169683	LRRC45	leucine rich repeat containing 45	1203.92	732.15	0.608137	-0.717533	0.000142678	0.00236571	Yes
ENSG00000244119	PDCL3P4		367.484	735.696	2.00198	1.00143	0.000143082	0.00237114	No
ENSG00000075673	ATP12A	ATPase H+/K+ transporting non-gastric alpha2 subunit	104.142	310.263	2.97923	1.57494	0.000143311	0.00237285	No
ENSG00000054356	PTPRN	protein tyrosine phosphatase, receptor type N	1207.16	2037.33	1.6877	0.755058	0.000143337	0.00237285	Yes
ENSG00000186283	TOR3A	torsin family 3 member A	1266.75	2085.01	1.64595	0.718921	0.000143662	0.00237696	No
ENSG00000158109	TPRG1L	tumor protein p63 regulated 1-like	941.614	1555.37	1.65181	0.724048	0.00014434	0.00238692	No
ENSG00000180535	BHLHA15	basic helix-loop-helix family member a15	56.8376	14.7252	0.259075	-1.94856	0.00014466	0.00239095	No
ENSG00000196611	MMP1	matrix metallopeptidase 1	1.16062	21.6195	18.6276	4.21937	0.000145239	0.00239919	No
ENSG00000177666	PNPLA2	patatin like phospholipase domain containing 2	1381.25	834.738	0.604336	-0.726576	0.000145324	0.00239919	Yes
ENSG00000067704	IARS2	isoleucyl-tRNA synthetase 2, mitochondrial	4476.37	8787.91	1.96318	0.973191	0.000145389	0.00239919	Yes
ENSG00000100888	CHD8	chromodomain helicase DNA binding protein 8	6763.66	4200.94	0.621106	-0.68709	0.000146113	0.00240986	Yes
ENSG00000133106	EPSTI1	epithelial stromal interaction 1 (breast)	79.6846	305.739	3.83687	1.93993	0.00014839	0.00244613	No
ENSG00000137726	FXYD6	FXYD domain containing ion transport regulator 6	253.809	111.425	0.439012	-1.18767	0.000150089	0.00247283	Yes
ENSG00000158716	DUSP23	dual specificity phosphatase 23	467.496	173.957	0.372104	-1.42622	0.00015026	0.00247434	No
ENSG00000181744	C3orf58	chromosome 3 open reading frame 58	529.7	907.036	1.71236	0.775984	0.000151424	0.00249219	No
ENSG00000163738	MTHFD2L	methylenetetrahydrofolate dehydrogenase (NADP+ dependent) 2-like	134.05	52.7113	0.393222	-1.34658	0.000151703	0.00249546	Yes
ENSG00000177707	NECTIN3	nectin cell adhesion molecule 3	799.202	457.716	0.572717	-0.804107	0.000152387	0.0025054	No
ENSG00000112118	MCM3	minichromosome maintenance complex component 3	16513.3	10349.6	0.626745	-0.67405	0.000152933	0.00251306	No
ENSG00000171604	CXXC5	CXXC finger protein 5	2327.5	3790.54	1.62859	0.703621	0.000153796	0.00252591	Yes
ENSG00000196557	CACNA1H	calcium voltage-gated channel subunit alpha1 H	1722.42	1043.86	0.606045	-0.722503	0.000153919	0.0025266	No
ENSG00000021300	PLEKHB1	pleckstrin homology domain containing B1	223.3	97.2555	0.435536	-1.19913	0.000154171	0.0025294	No
ENSG00000125207	PIWIL1	piwi like RNA-mediated gene silencing 1	28.0362	2.43593	0.0868851	-3.52475	0.000154404	0.00253188	No
ENSG00000006459	KDM7A	lysine demethylase 7A	1014.87	1670.85	1.64637	0.719289	0.000154484	0.00253188	No
ENSG00000088992	TESC	tescalcin	223.944	107.871	0.481686	-1.05383	0.000155857	0.00255305	No
ENSG00000117154	IGSF21	immunoglobin superfamily member 21	415.465	163.063	0.392483	-1.3493	0.000155952	0.00255327	Yes
ENSG00000013573	DDX11	DEAD/H-box helicase 11	2651.49	1622.77	0.612024	-0.708339	0.000156374	0.00255884	Yes
ENSG00000137504	CREBZF	CREB/ATF bZIP transcription factor	2289.37	1364.9	0.596189	-0.746157	0.000156588	0.00256099	No
ENSG00000255318			30.7357	90.7746	2.95339	1.56237	0.000157944	0.00258181	No
ENSG00000215009	ACSM4	acyl-CoA synthetase medium-chain family member 4	2.32123	32.92	14.1821	3.826	0.000158955	0.00259698	No
ENSG00000050165	DKK3	dickkopf WNT signaling pathway inhibitor 3	807.342	1349.26	1.67123	0.740914	0.000159457	0.00260383	No
ENSG00000251196			181.404	47.9042	0.264075	-1.92098	0.000159906	0.00260979	No
ENSG00000188517	COL25A1	collagen type XXV alpha 1	88.4443	28.7978	0.325604	-1.61881	0.000160558	0.00261907	Yes
ENSG00000164112	TMEM155	transmembrane protein 155	52.1109	128.424	2.46444	1.30126	0.000161407	0.00263154	No
ENSG00000226816			91.6063	31.0918	0.339406	-1.55892	0.000161693	0.00263484	No
ENSG00000143612	C1orf43	chromosome 1 open reading frame 43	3036.29	4947.5	1.62945	0.704389	0.000161994	0.00263836	Yes
ENSG00000176293	ZNF135	zinc finger protein 135	197.073	89.1207	0.452222	-1.1449	0.000162502	0.00264525	No
ENSG00000241343	RPL36A	ribosomal protein L36a	588.487	321.882	0.546965	-0.870479	0.000162667	0.00264656	No
ENSG00000107798	LIPA	lipase A, lysosomal acid type	800.06	1324.11	1.65501	0.726841	0.000162756	0.00264662	No
ENSG00000233593		uncharacterized LOC105378853	18.1916	66.7191	3.66758	1.87483	0.000163102	0.00265088	No
ENSG00000104738	MCM4	minichromosome maintenance complex component 4	14687.7	9127.43	0.621435	-0.686325	0.000163373	0.00265305	No
ENSG00000072121	ZFYVE26	zinc finger FYVE-type containing 26	1435.8	2337.13	1.62775	0.702878	0.000163406	0.00265305	Yes
ENSG00000132016	C19orf57	chromosome 19 open reading frame 57	161.606	68.0118	0.420849	-1.24863	0.000164541	0.00267009	No
ENSG00000185808	PIGP	phosphatidylinositol glycan anchor biosynthesis class P	149.458	330.37	2.21046	1.14435	0.00016587	0.00269026	No
ENSG00000078053	AMPH	amphiphysin	84.1887	13.8983	0.165085	-2.59872	0.000166295	0.00269576	Yes
ENSG00000197358	BNIP3P1		3528.57	7238.04	2.05127	1.03652	0.000166636	0.00269988	No
ENSG00000110675	ELMOD1	ELMO domain containing 1	39.1128	5.28533	0.13513	-2.88758	0.000167884	0.00271869	No
ENSG00000152936	LMNTD1	lamin tail domain containing 1	10.841	49.4285	4.55939	2.18884	0.00016817	0.00272192	No
ENSG00000168748	CA7	carbonic anhydrase 7	42.1279	8.34145	0.198003	-2.3364	0.000169055	0.00273481	No
ENSG00000133454	MYO18B	myosin XVIIIB	19.7434	68.2634	3.45753	1.78974	0.000169395	0.0027389	Yes
ENSG00000162105	SHANK2	SH3 and multiple ankyrin repeat domains 2	709.662	404.444	0.569911	-0.811191	0.000169679	0.00274207	No
ENSG00000196730	DAPK1	death associated protein kinase 1	5630.69	3489.63	0.619753	-0.690234	0.000170074	0.00274703	Yes
ENSG00000112559	MDFI	MyoD family inhibitor	906.811	1520.98	1.67728	0.746126	0.000170247	0.0027484	Yes
ENSG00000197961	ZNF121	zinc finger protein 121	3154.85	1891.78	0.59964	-0.73783	0.000171102	0.00276078	No
ENSG00000185338	SOCS1	suppressor of cytokine signaling 1	2455.17	1210.57	0.493069	-1.02014	0.000173348	0.00279559	No
ENSG00000004975	DVL2	dishevelled segment polarity protein 2	2174.84	3581.12	1.64661	0.719502	0.000174029	0.00280512	Yes
ENSG00000171843	MLLT3	myeloid/lymphoid or mixed-lineage leukemia; translocated to, 3	224.26	417.359	1.86105	0.896117	0.0001747	0.00281448	Yes
ENSG00000176490	DIRAS1	DIRAS family GTPase 1	625.141	256.423	0.410184	-1.28566	0.000176179	0.00283685	No
ENSG00000138756	BMP2K	BMP2 inducible kinase	436.405	910.914	2.08731	1.06165	0.000176528	0.002841	Yes
ENSG00000105767	CADM4	cell adhesion molecule 4	596.849	346.214	0.580069	-0.785704	0.000176718	0.00284259	Yes
ENSG00000261116			39.1713	107.936	2.75548	1.4623	0.000176888	0.00284386	No
ENSG00000172243	CLEC7A	C-type lectin domain family 7 member A	4.10429	30.4068	7.40854	2.88919	0.000177528	0.00285268	No
ENSG00000128340	RAC2	ras-related C3 botulinum toxin substrate 2 (rho family, small GTP binding protein Rac2)	71.7744	187.48	2.61207	1.38519	0.000178541	0.00286613	Yes
ENSG00000144320	KIAA1715	KIAA1715	329.335	574.357	1.74399	0.80239	0.000178548	0.00286613	Yes
ENSG00000116649	SRM	spermidine synthase	6388.05	4019.92	0.629287	-0.66821	0.00017887	0.00286982	No
ENSG00000180884	ZNF792	zinc finger protein 792	241.358	446.002	1.84789	0.885877	0.000179649	0.00288085	No
ENSG00000101940	WDR13	WD repeat domain 13	776.559	1338.35	1.72344	0.785292	0.000181002	0.00290105	Yes
ENSG00000204388	HSPA1B	heat shock protein family A (Hsp70) member 1B	1115.91	564.349	0.505732	-0.983555	0.000181122	0.00290148	No
ENSG00000185823	NPAP1	nuclear pore associated protein 1	12.704	48.7311	3.83587	1.93955	0.000183031	0.00293056	No
ENSG00000102316	MAGED2	MAGE family member D2	12894.6	20808.1	1.6137	0.690376	0.000184462	0.00295196	No
ENSG00000143622	RIT1	Ras like without CAAX 1	613.015	1016.13	1.65759	0.729086	0.000185043	0.00295974	Yes
ENSG00000164588	HCN1	hyperpolarization activated cyclic nucleotide gated potassium channel 1	44.1379	8.81967	0.199821	-2.32322	0.000185367	0.00296329	Yes
ENSG00000116661	FBXO2	F-box protein 2	1803	1093.14	0.60629	-0.721921	0.000185455	0.00296329	No
ENSG00000170419	VSTM2A	V-set and transmembrane domain containing 2A	17.889	61.0851	3.41467	1.77175	0.000185619	0.00296351	No
ENSG00000149926	FAM57B	family with sequence similarity 57 member B	547.723	267.549	0.488475	-1.03364	0.000185658	0.00296351	No
ENSG00000185630	PBX1	PBX homeobox 1	4658.08	2855.47	0.613014	-0.706009	0.000187061	0.00298438	Yes
ENSG00000267317			13.6248	56.5296	4.14902	2.05277	0.000187609	0.0029916	No
ENSG00000254202			0	14.1374	Inf	Inf	0.000187755	0.00299239	No
ENSG00000240583	AQP1	aquaporin 1 (Colton blood group)	116.535	313.787	2.69265	1.42903	0.000188152	0.00299719	No
ENSG00000088298	EDEM2	ER degradation enhancing alpha-mannosidase like protein 2	1141.41	1911.61	1.67478	0.743973	0.000188577	0.00300217	No
ENSG00000008516	MMP25	matrix metallopeptidase 25	607.926	346.221	0.569512	-0.812201	0.000188657	0.00300217	No
ENSG00000223573	TINCR		74.4111	165.28	2.22117	1.15132	0.000189156	0.00300858	No
ENSG00000088882	CPXM1	carboxypeptidase X (M14 family), member 1	1000.63	1905.07	1.90388	0.92894	0.000191225	0.00303994	No
ENSG00000083454	P2RX5	purinergic receptor P2X 5	61.3958	14.3117	0.233106	-2.10094	0.000191623	0.00304473	No
ENSG00000122515	ZMIZ2	zinc finger MIZ-type containing 2	2963.44	1854.31	0.625728	-0.676393	0.000192376	0.00305513	No
ENSG00000188501	LCTL	lactase like	271.568	141.14	0.51972	-0.944192	0.000193196	0.0030666	No
ENSG00000015153	YAF2	YY1 associated factor 2	22.0732	69.3618	3.14235	1.65184	0.000193364	0.0030677	No
ENSG00000053438	NNAT	neuronatin	1209.7	458.306	0.378859	-1.40027	0.00019635	0.0031135	No
ENSG00000168916	ZNF608	zinc finger protein 608	1580.95	2523.97	1.5965	0.67491	0.000196559	0.00311409	Yes
ENSG00000253652			5.03365	33.2238	6.60035	2.72254	0.000196587	0.00311409	No
ENSG00000213988	ZNF90	zinc finger protein 90	1621.22	2616.97	1.6142	0.69082	0.000196807	0.00311599	No
ENSG00000235979			11.6148	50.766	4.37081	2.1279	0.000197539	0.003126	No
ENSG00000109320	NFKB1	nuclear factor kappa B subunit 1	334.101	659.042	1.97258	0.980086	0.000198898	0.00314591	Yes
ENSG00000131473	ACLY	ATP citrate lyase	23256.9	14768.2	0.635	-0.655172	0.000200838	0.00317492	Yes
ENSG00000245248	USP2-AS1		75.509	23.5449	0.311815	-1.68124	0.000200936	0.00317492	No
ENSG00000071205	ARHGAP10	Rho GTPase activating protein 10	316.934	569.948	1.79832	0.846649	0.000201178	0.00317715	Yes
ENSG00000123560	PLP1	proteolipid protein 1	1734.88	2828.39	1.63031	0.705144	0.000201699	0.00318377	No
ENSG00000120675	DNAJC15	DnaJ heat shock protein family (Hsp40) member C15	1803.67	4088.53	2.26678	1.18065	0.00020191	0.00318548	No
ENSG00000089154	GCN1	GCN1, eIF2 alpha kinase activator homolog	11487.9	7299.16	0.635379	-0.65431	0.000202196	0.00318839	Yes
ENSG00000139209	SLC38A4	solute carrier family 38 member 4	151.498	19.0865	0.125985	-2.98867	0.000202469	0.00319108	Yes
ENSG00000053747	LAMA3	laminin subunit alpha 3	171.771	65.8076	0.383113	-1.38416	0.000202703	0.00319175	No
ENSG00000073008	PVR	poliovirus receptor	1160.25	1898.23	1.63605	0.710218	0.000202716	0.00319175	No
ENSG00000073111	MCM2	minichromosome maintenance complex component 2	7174.2	4517.52	0.62969	-0.667286	0.000203902	0.00320882	Yes
ENSG00000183688	FAM101B	family with sequence similarity 101 member B	3607.38	1480.58	0.410431	-1.28479	0.000208535	0.00328008	No
ENSG00000270346	NA	NA	152.161	289.614	1.90334	0.928531	0.000208883	0.00328389	No
ENSG00000126773	PCNX4	pecanex homolog 4 (Drosophila)	900	1463.66	1.62629	0.701584	0.000210167	0.00330241	No
ENSG00000184674	NA	NA	1280.47	2125.01	1.65956	0.730798	0.000210948	0.00331301	No
ENSG00000138031	ADCY3	adenylate cyclase 3	891.682	522.356	0.585809	-0.771497	0.000211659	0.00332251	Yes
ENSG00000158863	FAM160B2	family with sequence similarity 160 member B2	528.086	920.982	1.744	0.802401	0.000212168	0.00332883	No
ENSG00000179059	ZFP42	ZFP42 zinc finger protein	5945.47	3663.29	0.616148	-0.698652	0.000212569	0.00333344	Yes
ENSG00000133687	TMTC1	transmembrane and tetratricopeptide repeat containing 1	529.365	910.172	1.71937	0.781876	0.000212978	0.00333818	Yes
ENSG00000256546		uncharacterized LOC100506691	151.939	65.8275	0.43325	-1.20673	0.000214687	0.00336329	No
ENSG00000178075	GRAMD1C	GRAM domain containing 1C	30.5974	84.229	2.75282	1.46091	0.000216302	0.00338688	No
ENSG00000171766	GATM	glycine amidinotransferase	455.252	792.654	1.74113	0.800026	0.000216741	0.00339206	No
ENSG00000126803	HSPA2	heat shock protein family A (Hsp70) member 2	10831.3	3347.92	0.309097	-1.69387	0.000216923	0.00339234	Yes
ENSG00000232842			639.31	1056.6	1.65272	0.724844	0.000216976	0.00339234	No
ENSG00000047249	ATP6V1H	ATPase H+ transporting V1 subunit H	1040.62	2313.85	2.22352	1.15285	0.000218155	0.00340906	Yes
[truncated: 29,239 more rows]

## Sheet: S4B
gene.symbol	id	gene.names	Elf.TeSR.7d	Elf.KO.FLCN.TeSR.7d	foldChange	log2FoldChange	pval	padj	median_pre	median_post	log2FC	fdr	direction	color
LCP1	ENSG00000136167	lymphocyte cytosolic protein 1	308.28	21776.6	70.6392	6.1424	1e-100	1.04087e-155	13.107	0	3.81834	1.41554e-13	Higher in Pre-EPI	red
FMO5	ENSG00000131781	flavin containing monooxygenase 5	77.2164	1114.32	14.4311	3.85111	2.94388e-57	1.02179e-53	33.3971	0	5.10421	5.03474e-13	Higher in Pre-EPI	red
HPGD	ENSG00000164120	hydroxyprostaglandin dehydrogenase 15-(NAD)	1001.09	8297.57	8.28856	3.05112	7.39626e-40	1.0502e-36	12.6866	0	3.77469	4.294e-12	Higher in Pre-EPI	red
MIXL1	ENSG00000185155	Mix paired-like homeobox	646.576	3427.67	5.30127	2.40634	5.77923e-34	4.40321e-31	10.0265	0	3.46291	0.000121033	Higher in Pre-EPI	red
TMEM144	ENSG00000164124	transmembrane protein 144	33.6837	305.747	9.07699	3.18221	2.07807e-24	6.4272e-22	32.746	0	5.07664	7.82678e-14	Higher in Pre-EPI	red
SP8	ENSG00000164651	Sp8 transcription factor	131.547	809.81	6.15605	2.62201	2.63539e-28	1.34958e-25	45.5264	1.72434	4.09407	3.83539e-10	Higher in Pre-EPI	red
BRDT	ENSG00000137948	bromodomain testis associated	187.237	1006.19	5.37391	2.42597	2.74201e-27	1.22364e-24	170.072	0	7.41846	1.07344e-20	Higher in Pre-EPI	red
NDRG1	ENSG00000104419	N-myc downstream regulated 1	347.101	1755.33	5.0571	2.33831	3.15724e-28	1.59074e-25	107.124	0	6.75655	1.59457e-16	Higher in Pre-EPI	red
NLRP7	ENSG00000167634	NLR family pyrin domain containing 7	811.894	3722.44	4.58489	2.19689	4.39896e-28	2.18119e-25	2886.38	2.88882	9.53621	3.07456e-16	Higher in Pre-EPI	red
CD53	ENSG00000143119	CD53 molecule	12.5484	133.657	10.6513	3.41296	1.9142e-15	2.23955e-13	197.809	0	7.63524	1.72732e-20	Higher in Pre-EPI	red
S100A11	ENSG00000163191	S100 calcium binding protein A11	2746.65	10591.2	3.85604	1.94712	2.2001e-24	6.73791e-22	57.5017	10.0706	2.40175	3.52246e-12	Higher in Pre-EPI	red
MEIS2	ENSG00000134138	Meis homeobox 2	26.5644	189.774	7.1439	2.83671	4.50503e-16	5.70178e-14	15.777	0	4.06842	1.69412e-14	Higher in Pre-EPI	red
GDF15	ENSG00000130513	growth differentiation factor 15	777.588	3168.91	4.07531	2.02691	1.21619e-20	2.49943e-18	43.9146	0	5.48911	1.43357e-23	Higher in Pre-EPI	red
WNT5B	ENSG00000111186	Wnt family member 5B	94.1545	439.549	4.66838	2.22292	4.53626e-18	7.12079e-16	24.8906	12.3215	0.958672	0.0193323	Higher in Pre-EPI	red
FABP3	ENSG00000121769	fatty acid binding protein 3	547.485	2178.85	3.97974	1.99267	4.94442e-20	9.65336e-18	145.321	32.8857	2.11039	1.44703e-14	Higher in Pre-EPI	red
IL23A	ENSG00000110944	interleukin 23 subunit alpha	133.801	573.58	4.28681	2.0999	6.1499e-18	9.55774e-16	16.5911	0	4.13678	2.08012e-07	Higher in Pre-EPI	red
DNMT3L	ENSG00000142182	DNA (cytosine-5-)-methyltransferase 3-like	1462.27	8737.15	5.97504	2.57895	3.1354e-14	3.20078e-12	517.21	1.72434	7.57148	3.39179e-16	Higher in Pre-EPI	red
OOEP	ENSG00000203907	oocyte expressed protein	14.0916	114.287	8.11028	3.01975	4.03489e-12	3.01536e-10	1675.68	14.6542	6.74291	3.07456e-16	Higher in Pre-EPI	red
RNF14	ENSG00000013561	ring finger protein 14	527.392	1856.91	3.52093	1.81596	6.08577e-19	1.07342e-16	11.3896	1.55058	2.28024	0.000714037	Higher in Pre-EPI	red
CCPG1	ENSG00000260916	cell cycle progression 1	54.2052	257.935	4.75849	2.2505	2.01682e-14	2.12843e-12	52.522	2.85745	3.79441	7.23865e-15	Higher in Pre-EPI	red
ZNF675	ENSG00000197372	zinc finger protein 675	570.012	1852.88	3.2506	1.70071	1.1115e-17	1.68549e-15	92.3031	28.8831	1.6426	6.67289e-11	Higher in Pre-EPI	red
ANKDD1B	ENSG00000189045	ankyrin repeat and death domain containing 1B	38.8687	208.207	5.35669	2.42134	1.45427e-12	1.17387e-10	23.0049	0	4.58526	1.37419e-18	Higher in Pre-EPI	red
DLC1	ENSG00000164741	DLC1 Rho GTPase activating protein	338.843	1140.96	3.36722	1.75156	6.68626e-17	9.44878e-15	18.0834	0	4.25425	5.07968e-08	Higher in Pre-EPI	red
OSTM1	ENSG00000081087	osteopetrosis associated transmembrane protein 1	568.945	1812.13	3.18508	1.67133	6.71499e-17	9.44878e-15	58.0812	1.60716	4.50215	4.86836e-14	Higher in Pre-EPI	red
NID2	ENSG00000087303	nidogen 2	341.434	1110.99	3.25389	1.70217	5.76866e-16	7.17934e-14	18.8225	1.1722	3.18991	1.08112e-09	Higher in Pre-EPI	red
CTSB	ENSG00000164733	cathepsin B	2604.07	7725.7	2.96678	1.5689	6.83426e-17	9.53075e-15	120.692	60.0546	0.995062	1.34334e-07	Higher in Pre-EPI	red
DPPA5	ENSG00000203909	developmental pluripotency associated 5	119.794	424.241	3.54142	1.82433	4.17472e-13	3.68389e-11	2295.72	771.577	1.57183	6.04832e-11	Higher in Pre-EPI	red
RRAGC	ENSG00000116954	Ras related GTP binding C	785.484	2264.98	2.88355	1.52784	2.78015e-15	3.20466e-13	68.966	31.5761	1.10284	2.76453e-06	Higher in Pre-EPI	red
RMND1	ENSG00000155906	required for meiotic nuclear division 1 homolog	800.951	2309.02	2.88286	1.5275	6.20118e-15	6.91831e-13	27.8753	6.81016	1.88641	4.49731e-06	Higher in Pre-EPI	red
SH3TC1	ENSG00000125089	SH3 domain and tetratricopeptide repeats 1	5.9587	55.735	9.35356	3.22552	2.71094e-07	9.08632e-06	129.382	39.2576	1.69541	7.1687e-10	Higher in Pre-EPI	red
SAMD11	ENSG00000187634	sterile alpha motif domain containing 11	11.6105	80.9661	6.97354	2.80189	3.35204e-08	1.36342e-06	55.9727	36.7044	0.595538	0.00173588	Higher in Pre-EPI	red
SSFA2	ENSG00000138434	sperm specific antigen 2	182.754	586.27	3.20797	1.68166	3.89463e-13	3.48597e-11	25.0212	1.02574	3.68317	1.63876e-06	Higher in Pre-EPI	red
SOAT1	ENSG00000057252	sterol O-acyltransferase 1	159.769	516.869	3.2351	1.69381	1.02223e-12	8.44772e-11	54.6696	27.8825	0.946694	0.00437828	Higher in Pre-EPI	red
USE1	ENSG00000053501	unconventional SNARE in the ER 1	246.236	760.795	3.0897	1.62747	3.35259e-13	3.0356e-11	17.732	5.64088	1.49606	0.0124586	Higher in Pre-EPI	red
PCED1B	ENSG00000179715	PC-esterase domain containing 1B	189.016	623.728	3.29987	1.72241	2.65422e-12	2.04722e-10	105.875	36.4618	1.51243	1.38193e-06	Higher in Pre-EPI	red
NUDT15	ENSG00000136159	nudix hydrolase 15	2837.12	7626.85	2.68824	1.42666	1.18169e-14	1.28619e-12	45.8931	26.0885	0.791695	0.000887658	Higher in Pre-EPI	red
B2M	ENSG00000166710	beta-2-microglobulin	1485.22	4025.42	2.71032	1.43846	3.48839e-14	3.51517e-12	296.307	145.909	1.01703	0.000596602	Higher in Pre-EPI	red
EVX1	ENSG00000106038	even-skipped homeobox 1	53.1202	207.659	3.90924	1.96689	1.45716e-10	8.46074e-09	20.3655	0	4.41721	5.88253e-13	Higher in Pre-EPI	red
FRRS1	ENSG00000156869	ferric chelate reductase 1	66.531	282.518	4.24642	2.08625	8.01063e-10	4.18455e-08	23.9229	0	4.6394	2.33345e-08	Higher in Pre-EPI	red
ANPEP	ENSG00000166825	alanyl aminopeptidase, membrane	113.595	381.492	3.35835	1.74775	1.88088e-11	1.22662e-09	297.509	0	8.22163	1.72732e-20	Higher in Pre-EPI	red
WARS	ENSG00000140105	tryptophanyl-tRNA synthetase	7915.55	20837.1	2.63243	1.39639	7.14714e-14	7.02083e-12	133.663	70.7735	0.907836	1.47518e-06	Higher in Pre-EPI	red
GM2A	ENSG00000196743	GM2 ganglioside activator	1810.06	4761.55	2.63061	1.3954	9.58354e-14	9.29723e-12	76.2756	14.3698	2.32992	1.42727e-12	Higher in Pre-EPI	red
APOBEC3H	ENSG00000100298	apolipoprotein B mRNA editing enzyme catalytic subunit 3H	17.9604	97.7461	5.44233	2.44422	3.7371e-08	1.50826e-06	33.4039	0	5.1045	9.22689e-19	Higher in Pre-EPI	red
DUSP5	ENSG00000138166	dual specificity phosphatase 5	1636.92	4250.27	2.5965	1.37657	2.16099e-13	2.00311e-11	77.5401	0.885425	5.38047	2.79034e-14	Higher in Pre-EPI	red
DMXL2	ENSG00000104093	Dmx like 2	682.373	2241.55	3.28493	1.71586	7.79877e-11	4.73045e-09	26.6157	5.20843	2.15319	1.45409e-05	Higher in Pre-EPI	red
CST3	ENSG00000101439	cystatin C	614.503	1656.49	2.69566	1.43064	9.8205e-13	8.14132e-11	16.0277	0	4.08981	5.35459e-16	Higher in Pre-EPI	red
KIAA1462	ENSG00000165757	KIAA1462	192.333	568.69	2.9568	1.56403	1.44316e-11	9.82167e-10	17.8425	0	4.23592	1.37732e-05	Higher in Pre-EPI	red
TPST2	ENSG00000128294	tyrosylprotein sulfotransferase 2	3118.54	7862.83	2.52131	1.33418	8.79061e-13	7.36196e-11	44.5182	9.04282	2.18028	4.84595e-08	Higher in Pre-EPI	red
ZNF600	ENSG00000189190	zinc finger protein 600	2286.18	5703.82	2.49491	1.31899	7.94886e-13	6.71098e-11	34.5767	5.79508	2.38837	4.67394e-09	Higher in Pre-EPI	red
NEAT1	ENSG00000245532	nuclear paraspeckle assembly transcript 1 (non-protein coding)	1020.92	2588.48	2.53543	1.34223	2.87969e-12	2.2048e-10	19.8255	0	4.38028	1.53142e-12	Higher in Pre-EPI	red
GPRC5A	ENSG00000013588	G protein-coupled receptor class C group 5 member A	103.208	347.056	3.36267	1.74961	1.62569e-09	8.15143e-08	33.7725	0	5.11987	4.04781e-20	Higher in Pre-EPI	red
TMC6	ENSG00000141524	transmembrane channel like 6	1815.21	4821.93	2.6564	1.40947	1.47355e-11	9.94186e-10	13.6522	1.58673	2.50192	0.000710614	Higher in Pre-EPI	red
KLF9	ENSG00000119138	Kruppel like factor 9	73.9529	242.428	3.27813	1.71288	1.6974e-09	8.49733e-08	33.1871	0.447824	4.56149	6.37541e-11	Higher in Pre-EPI	red
ARRB1	ENSG00000137486	arrestin beta 1	3836.94	9478.07	2.47021	1.30464	4.95877e-12	3.66199e-10	106.688	1.70557	5.31478	6.51036e-14	Higher in Pre-EPI	red
CFLAR	ENSG00000003402	CASP8 and FADD like apoptosis regulator	544.574	1379.79	2.5337	1.34125	2.8496e-11	1.83538e-09	13.1502	0	3.82275	1.21582e-15	Higher in Pre-EPI	red
COL6A1	ENSG00000142156	collagen type VI alpha 1	12600.7	30032.1	2.38337	1.253	1.11757e-11	7.79256e-10	30.3587	0.792745	4.12862	1.9451e-07	Higher in Pre-EPI	red
LRIG3	ENSG00000139263	leucine-rich repeats and immunoglobulin like domains 3	627.624	1573.46	2.50701	1.32597	5.02677e-11	3.10943e-09	22.0264	7.46287	1.44407	0.00633884	Higher in Pre-EPI	red
UPP1	ENSG00000183696	uridine phosphorylase 1	3243.63	7840.37	2.41716	1.27331	2.07084e-11	1.34489e-09	36.06	7.16519	2.18231	1.11283e-08	Higher in Pre-EPI	red
FGF4	ENSG00000075388	fibroblast growth factor 4	214.869	589.1	2.74167	1.45505	5.01447e-10	2.70072e-08	69.6602	15.6723	2.08344	1.82633e-07	Higher in Pre-EPI	red
SPRY2	ENSG00000136158	sprouty RTK signaling antagonist 2	1435.03	3432.8	2.39215	1.25831	2.85883e-11	1.83753e-09	85.3359	48.2814	0.808917	0.000720809	Higher in Pre-EPI	red
CHST2	ENSG00000175040	carbohydrate sulfotransferase 2	2924.86	8816.01	3.01416	1.59176	6.13455e-09	2.84319e-07	23.9598	13.4347	0.790065	0.016684	Higher in Pre-EPI	red
RHBDF1	ENSG00000007384	rhomboid 5 homolog 1	3127.69	7449.18	2.38169	1.25198	3.93152e-11	2.47108e-09	13.9571	1.67844	2.48137	0.0475985	Higher in Pre-EPI	red
CDX1	ENSG00000113722	caudal type homeobox 1	11.6904	63.3915	5.42251	2.43896	4.68288e-06	0.000117497	36.1486	0	5.21523	2.85301e-15	Higher in Pre-EPI	red
PREX1	ENSG00000124126	phosphatidylinositol-3,4,5-trisphosphate dependent Rac exchange factor 1	541.135	1343.44	2.48263	1.31187	1.33362e-10	7.75784e-09	35.7927	0	5.20135	1.23348e-10	Higher in Pre-EPI	red
FGF13	ENSG00000129682	fibroblast growth factor 13	1038.82	2453.19	2.36152	1.23971	1.79014e-10	1.03174e-08	29.3263	13.9552	1.01992	0.00210056	Higher in Pre-EPI	red
KHDC3L	ENSG00000203908	KH domain containing 3 like, subcortical maternal complex member	4947.2	11308.8	2.2859	1.19276	7.53031e-11	4.57649e-09	4951.65	563.48	3.13321	1.35223e-12	Higher in Pre-EPI	red
TSPAN18	ENSG00000157570	tetraspanin 18	465.276	1126.93	2.42207	1.27624	6.0672e-10	3.21233e-08	25.8507	6.38498	1.86229	1.97441e-05	Higher in Pre-EPI	red
ECHDC1	ENSG00000093144	ethylmalonyl-CoA decarboxylase 1	1298.26	2977.1	2.29314	1.19732	2.16649e-10	1.23273e-08	169.758	71.4895	1.23611	1.08112e-09	Higher in Pre-EPI	red
ULBP1	ENSG00000111981	UL16 binding protein 1	51.5641	172.231	3.34014	1.73991	2.28859e-07	7.77076e-06	27.9776	0	4.85687	6.74969e-11	Higher in Pre-EPI	red
ULBP1	ENSG00000111981	UL16 binding protein 1	51.5641	172.231	3.34014	1.73991	2.28859e-07	7.77076e-06	10.2873	0	3.49663	2.92773e-18	Higher in Pre-EPI	red
LRP4	ENSG00000134569	LDL receptor related protein 4	1622.17	3683.36	2.27063	1.18309	3.97651e-10	2.17927e-08	47.8077	2.25196	3.90773	2.32794e-07	Higher in Pre-EPI	red
STX3	ENSG00000166900	syntaxin 3	3309.92	7405.52	2.23737	1.1618	3.43533e-10	1.89934e-08	40.9749	14.1404	1.47112	2.08012e-07	Higher in Pre-EPI	red
LAMB1	ENSG00000091136	laminin subunit beta 1	3686.14	8256.59	2.2399	1.16344	4.79759e-10	2.60186e-08	72.6196	11.045	2.61165	1.40387e-07	Higher in Pre-EPI	red
LAMC1	ENSG00000135862	laminin subunit gamma 1	8005.69	17738.8	2.21577	1.14781	3.71602e-10	2.04368e-08	93.5817	20.7287	2.12196	1.1217e-11	Higher in Pre-EPI	red
MMP9	ENSG00000100985	matrix metallopeptidase 9	254.579	687.698	2.70132	1.43366	3.92086e-08	1.57632e-06	10.4883	0	3.52209	1.80067e-06	Higher in Pre-EPI	red
DCBLD1	ENSG00000164465	discoidin, CUB and LCCL domain containing 1	445.879	1046.02	2.34597	1.23018	2.49921e-09	1.22176e-07	16.5831	7.31268	1.0808	0.0288684	Higher in Pre-EPI	red
LAMP1	ENSG00000185896	lysosomal associated membrane protein 1	7130.11	15668.1	2.19745	1.13583	5.58895e-10	2.97931e-08	304.675	68.0693	2.14588	3.6043e-14	Higher in Pre-EPI	red
H2AFY	ENSG00000113648	H2A histone family member Y	866.522	1964.78	2.26743	1.18106	1.4192e-09	7.18525e-08	67.7288	19.1694	1.76875	3.62487e-06	Higher in Pre-EPI	red
HEXA	ENSG00000213614	hexosaminidase subunit alpha	459.752	1065.95	2.31854	1.21322	4.25156e-09	2.02455e-07	20.2642	13.1121	0.591494	0.00873798	Higher in Pre-EPI	red
ASAH1	ENSG00000104763	N-acylsphingosine amidohydrolase (acid ceramidase) 1	1244.56	3776.3	3.03426	1.60134	6.07908e-07	1.89709e-05	87.0887	27.7568	1.61505	4.11468e-06	Higher in Pre-EPI	red
PINK1	ENSG00000158828	PTEN induced putative kinase 1	1004.38	2267.78	2.2579	1.17498	3.40935e-09	1.64863e-07	57.2339	8.61166	2.599	2.35349e-11	Higher in Pre-EPI	red
TRPV2	ENSG00000187688	transient receptor potential cation channel subfamily V member 2	86.7996	243.887	2.80977	1.49045	2.23116e-07	7.58612e-06	10.0526	0	3.46632	5.8717e-14	Higher in Pre-EPI	red
SPARC	ENSG00000113140	secreted protein acidic and cysteine rich	12150.2	26159.7	2.15303	1.10637	1.52125e-09	7.66463e-08	1326.09	135.953	3.27651	2.26886e-13	Higher in Pre-EPI	red
IL6ST	ENSG00000134352	interleukin 6 signal transducer	556.96	1257.59	2.25795	1.17501	5.48195e-09	2.56355e-07	91.8937	16.2784	2.42661	3.83301e-11	Higher in Pre-EPI	red
DSEL	ENSG00000171451	dermatan sulfate epimerase-like	519.719	1297.32	2.49619	1.31973	4.47881e-08	1.7643e-06	21.7599	1.64032	3.10771	0.000189209	Higher in Pre-EPI	red
ANP32B	ENSG00000136938	acidic nuclear phosphoprotein 32 family member B	2169.19	4641.19	2.1396	1.09734	4.38617e-09	2.0823e-07	224.545	123.858	0.853127	0.000827811	Higher in Pre-EPI	red
COMMD3	ENSG00000148444	COMM domain containing 3	20.7527	78.0071	3.75889	1.91031	1.60967e-05	0.000350648	34.2501	0	5.13956	1.40901e-09	Higher in Pre-EPI	red
OGDHL	ENSG00000197444	oxoglutarate dehydrogenase-like	681.686	1515.49	2.22315	1.1526	1.156e-08	5.17349e-07	51.4973	21.5227	1.22086	7.36408e-06	Higher in Pre-EPI	red
SNX8	ENSG00000106266	sorting nexin 8	1554.92	3354.25	2.15719	1.10915	8.26377e-09	3.80182e-07	24.1901	4.50211	2.1948	8.13824e-09	Higher in Pre-EPI	red
KCTD6	ENSG00000168301	potassium channel tetramerization domain containing 6	765.134	1655.55	2.16374	1.11353	1.02998e-08	4.66299e-07	41.812	1.41895	4.14556	6.74897e-08	Higher in Pre-EPI	red
NNT	ENSG00000112992	nicotinamide nucleotide transhydrogenase	529.551	1163.32	2.1968	1.13541	1.6034e-08	6.94687e-07	30.361	3.67831	2.74491	2.14064e-07	Higher in Pre-EPI	red
TUBB2A	ENSG00000137267	tubulin beta 2A class IIa	4431.07	9383.89	2.11775	1.08253	6.96647e-09	3.21446e-07	54.3841	28.1864	0.924174	0.00147159	Higher in Pre-EPI	red
SUCLA2	ENSG00000136143	succinate-CoA ligase ADP-forming beta subunit	3028.69	8871.21	2.92906	1.55044	2.18822e-06	6.03848e-05	158.957	27.7568	2.47571	2.48774e-13	Higher in Pre-EPI	red
NHLRC3	ENSG00000188811	NHL repeat containing 3	254.693	585.03	2.297	1.19975	8.3128e-08	3.08037e-06	28.7997	4.93031	2.32912	1.42093e-06	Higher in Pre-EPI	red
MTUS1	ENSG00000129422	microtubule associated tumor suppressor 1	318.801	714.812	2.24219	1.16491	6.69857e-08	2.53636e-06	21.6859	0	4.50372	6.2707e-12	Higher in Pre-EPI	red
SNX3	ENSG00000112335	sorting nexin 3	2165.37	4468.6	2.06367	1.04521	1.06277e-08	4.79061e-07	199.909	101.298	0.973761	4.0376e-11	Higher in Pre-EPI	red
PERP	ENSG00000112378	PERP, TP53 apoptosis effector	2715.43	5631.61	2.07393	1.05237	1.27018e-08	5.63605e-07	31.8593	5.1167	2.42548	1.79466e-09	Higher in Pre-EPI	red
CCDC167	ENSG00000198937	coiled-coil domain containing 167	521.286	1134.61	2.17656	1.12205	6.93718e-08	2.62036e-06	84.3154	21.7262	1.90845	2.46235e-10	Higher in Pre-EPI	red
APOBEC3F	ENSG00000128394	apolipoprotein B mRNA editing enzyme catalytic subunit 3F	161.762	379.659	2.34703	1.23083	3.14944e-07	1.04108e-05	24.8072	0	4.6897	4.35261e-10	Higher in Pre-EPI	red
STOM	ENSG00000148175	stomatin	2248.59	4634.77	2.06119	1.04348	2.2379e-08	9.40882e-07	707.686	27.2406	4.6493	3.80664e-16	Higher in Pre-EPI	red
NPC2	ENSG00000119655	NPC intracellular cholesterol transporter 2	3025.32	8144.64	2.69215	1.42876	3.03074e-06	8.05054e-05	505.358	335.83	0.588137	0.000492917	Higher in Pre-EPI	red
ATP6V1E1	ENSG00000131100	ATPase H+ transporting V1 subunit E1	3502.04	7351.23	2.09913	1.06979	4.57195e-08	1.79872e-06	141.031	68.9587	1.02164	2.02617e-07	Higher in Pre-EPI	red
S100A6	ENSG00000197956	S100 calcium binding protein A6	457.952	993.31	2.16903	1.11705	1.12473e-07	4.04774e-06	49.5938	0	5.66089	5.18302e-14	Higher in Pre-EPI	red
CTDSP1	ENSG00000144579	CTD small phosphatase 1	548.026	1178.76	2.15091	1.10495	1.11555e-07	4.01931e-06	22.4445	3.62356	2.34218	2.2206e-08	Higher in Pre-EPI	red
LOXL2	ENSG00000134013	lysyl oxidase like 2	2035.92	4206.86	2.06632	1.04706	5.15583e-08	2.01322e-06	186.456	41.1398	2.15329	8.22414e-11	Higher in Pre-EPI	red
ATP6V1D	ENSG00000100554	ATPase H+ transporting V1 subunit D	1421.71	3104.98	2.18398	1.12696	2.18785e-07	7.46115e-06	72.5657	33.0959	1.10944	4.84279e-08	Higher in Pre-EPI	red
SDCBP	ENSG00000137575	syndecan binding protein	2528.28	5779	2.28574	1.19266	5.48464e-07	1.72654e-05	407.01	94.5825	2.09379	2.52298e-15	Higher in Pre-EPI	red
GDF3	ENSG00000184344	growth differentiation factor 3	2294.59	4618.29	2.01269	1.00912	5.1118e-08	2.00103e-06	153.298	65.007	1.22502	0.00191265	Higher in Pre-EPI	red
TBC1D12	ENSG00000108239	TBC1 domain family member 12	172.309	391.941	2.27464	1.18564	6.99779e-07	2.15792e-05	31.4679	1.45925	3.72272	1.34065e-07	Higher in Pre-EPI	red
TPD52	ENSG00000076554	tumor protein D52	1823.16	3662.07	2.00863	1.00621	5.6969e-08	2.19975e-06	192.104	47.7746	1.98518	2.40341e-14	Higher in Pre-EPI	red
GSTO1	ENSG00000148834	glutathione S-transferase omega 1	2771.88	7647.11	2.75882	1.46405	1.12258e-05	0.000257846	58.2829	21.3105	1.40989	6.45642e-06	Higher in Pre-EPI	red
IAH1	ENSG00000134330	isoamyl acetate-hydrolyzing esterase 1 homolog	368.448	786.667	2.13508	1.09429	2.62299e-07	8.8199e-06	66.1799	15.6084	2.01612	1.18944e-10	Higher in Pre-EPI	red
GNPDA1	ENSG00000113552	glucosamine-6-phosphate deaminase 1	3138.95	6254.09	1.99242	0.994518	7.34679e-08	2.7584e-06	253.641	130.07	0.958127	1.24271e-11	Higher in Pre-EPI	red
NODAL	ENSG00000156574	nodal growth differentiation factor	1648.57	3896.28	2.36343	1.24088	2.14084e-06	5.91965e-05	111.755	1.41895	5.54267	1.58199e-12	Higher in Pre-EPI	red
MYOF	ENSG00000138119	myoferlin	512.814	1543.28	3.00943	1.58949	3.75972e-05	0.000734038	32.4151	0	5.06243	3.80664e-16	Higher in Pre-EPI	red
PLIN2	ENSG00000147872	perilipin 2	1451.98	2908.71	2.00328	1.00236	1.24317e-07	4.42808e-06	215.692	55.39	1.94213	6.69555e-12	Higher in Pre-EPI	red
VAT1	ENSG00000108828	vesicle amine transport 1	15291.4	30245.7	1.97795	0.984007	9.90385e-08	3.60579e-06	88.3868	33.3842	1.37832	1.71966e-11	Higher in Pre-EPI	red
ITM2B	ENSG00000136156	integral membrane protein 2B	6070	12665.4	2.08656	1.06113	3.2276e-07	1.06354e-05	366.676	208.096	0.81427	8.79535e-10	Higher in Pre-EPI	red
GLRX	ENSG00000173221	glutaredoxin	342.106	720.814	2.10699	1.07518	5.27518e-07	1.66688e-05	43.5434	0.67852	4.72995	1.96164e-09	Higher in Pre-EPI	red
TIAM1	ENSG00000156299	T-cell lymphoma invasion and metastasis 1	1143.26	2283.74	1.99757	0.99825	2.23178e-07	7.58612e-06	41.1771	14.7512	1.421	0.00332039	Higher in Pre-EPI	red
SERINC3	ENSG00000132824	serine incorporator 3	2271.58	4450.02	1.959	0.970115	1.77289e-07	6.13988e-06	347.45	117.7	1.55363	8.27024e-13	Higher in Pre-EPI	red
SPRED2	ENSG00000198369	sprouty related EVH1 domain containing 2	817.636	1622.51	1.98439	0.988695	2.67887e-07	8.99813e-06	87.5452	23.5933	1.84815	1.03937e-09	Higher in Pre-EPI	red
PPIC	ENSG00000168938	peptidylprolyl isomerase C	268.562	572.494	2.1317	1.09201	1.22773e-06	3.58094e-05	31.5612	1.36357	3.78411	8.30943e-08	Higher in Pre-EPI	red
TYMP	ENSG00000025708	thymidine phosphorylase	28.1962	82.5751	2.92859	1.55021	8.76841e-05	0.00154691	35.194	17.1585	0.995106	0.000358528	Higher in Pre-EPI	red
SMYD2	ENSG00000143499	SET and MYND domain containing 2	654.562	1529.47	2.33663	1.22443	8.63499e-06	0.000203424	13.2805	1.61141	2.45115	0.0428163	Higher in Pre-EPI	red
AAED1	ENSG00000158122	AhpC/TSA antioxidant enzyme domain containing 1	206.379	444.961	2.15603	1.10838	3.09697e-06	8.18469e-05	22.4672	4.76018	2.02646	0.000315628	Higher in Pre-EPI	red
SAT1	ENSG00000130066	spermidine/spermine N1-acetyltransferase 1	2413.42	4645.53	1.92487	0.944764	4.72333e-07	1.50559e-05	170.736	18.7148	3.12284	2.02598e-10	Higher in Pre-EPI	red
HLA-E	ENSG00000204592	major histocompatibility complex, class I, E	1417.95	2770.14	1.95362	0.966151	6.96918e-07	2.15122e-05	61.4021	17.6415	1.74308	1.32697e-05	Higher in Pre-EPI	red
PHLDA1	ENSG00000139289	pleckstrin homology like domain family A member 1	2486.59	5069.85	2.03887	1.02777	2.05958e-06	5.7444e-05	26.7105	16.0901	0.697269	0.0161561	Higher in Pre-EPI	red
GNS	ENSG00000135677	glucosamine (N-acetyl)-6-sulfatase	1515.66	2893.07	1.90878	0.932653	5.57062e-07	1.74889e-05	251.365	77.5482	1.68386	1.59674e-14	Higher in Pre-EPI	red
CSRNP1	ENSG00000144655	cysteine and serine rich nuclear protein 1	355.416	725.823	2.04218	1.03011	2.27479e-06	6.22787e-05	10.3223	1.51348	2.1714	0.0088189	Higher in Pre-EPI	red
DDX43	ENSG00000080007	DEAD-box helicase 43	120.989	403.117	3.33185	1.73632	0.000518994	0.00714514	213.231	1.45355	6.44815	3.80664e-16	Higher in Pre-EPI	red
CYSTM1	ENSG00000120306	cysteine rich transmembrane module containing 1	661.122	1306.04	1.97548	0.982207	1.56239e-06	4.445e-05	52.1954	23.8483	1.09815	7.33877e-05	Higher in Pre-EPI	red
MCCC1	ENSG00000078070	methylcrotonoyl-CoA carboxylase 1	508.091	1099.83	2.16463	1.11412	9.84568e-06	0.000229522	26.0396	6.779	1.79742	1.13064e-05	Higher in Pre-EPI	red
ELK3	ENSG00000111145	ELK3, ETS transcription factor	547.405	1059.72	1.93589	0.952995	1.88882e-06	5.30602e-05	15.4024	1.12387	2.94914	0.000693809	Higher in Pre-EPI	red
MGST2	ENSG00000085871	microsomal glutathione S-transferase 2	210.501	506.963	2.40836	1.26805	4.99703e-05	0.000947191	261.577	34.9074	2.87039	2.42578e-15	Higher in Pre-EPI	red
FAM214B	ENSG00000005238	family with sequence similarity 214 member B	400.71	797.955	1.99135	0.993748	3.79147e-06	9.82073e-05	13.4214	0	3.85014	5.98821e-10	Higher in Pre-EPI	red
TMEM150C	ENSG00000249242	transmembrane protein 150C	76.8209	178.894	2.32872	1.21953	4.71926e-05	0.000898355	71.9085	0	6.18802	2.57685e-18	Higher in Pre-EPI	red
CHD1L	ENSG00000131778	chromodomain helicase DNA binding protein 1 like	3405.62	8404.08	2.46771	1.30317	0.000101324	0.00175039	38.1161	14.3528	1.34926	0.00351263	Higher in Pre-EPI	red
LY6E	ENSG00000160932	lymphocyte antigen 6 complex, locus E	3746.58	6994.07	1.86679	0.900557	1.66492e-06	4.70669e-05	25.7882	14.0906	0.827947	1.78951e-05	Higher in Pre-EPI	red
ATP6V1B2	ENSG00000147416	ATPase H+ transporting V1 subunit B2	3311.12	6122.39	1.84904	0.886778	1.49463e-06	4.26386e-05	196.209	73.934	1.39603	8.29709e-10	Higher in Pre-EPI	red
ACOX3	ENSG00000087008	acyl-CoA oxidase 3, pristanoyl	366.358	711.995	1.94344	0.958611	5.40809e-06	0.000133442	21.3392	5.81695	1.71238	1.86003e-05	Higher in Pre-EPI	red
P4HA2	ENSG00000072682	prolyl 4-hydroxylase subunit alpha 2	715.407	1606.53	2.24562	1.16711	5.15071e-05	0.000974548	14.3145	3.45479	1.78146	0.0440421	Higher in Pre-EPI	red
RRAGD	ENSG00000025039	Ras related GTP binding D	699.424	1317.97	1.88437	0.91408	3.38395e-06	8.85326e-05	96.5964	43.0573	1.14745	1.03674e-07	Higher in Pre-EPI	red
GALNT11	ENSG00000178234	polypeptide N-acetylgalactosaminyltransferase 11	1023.82	1925.15	1.88036	0.911008	3.27412e-06	8.58029e-05	97.3434	26.855	1.81989	2.22915e-11	Higher in Pre-EPI	red
ARHGAP29	ENSG00000137962	Rho GTPase activating protein 29	380.307	801.629	2.10784	1.07577	2.53632e-05	0.00051988	37.1317	13.7723	1.36809	3.65946e-05	Higher in Pre-EPI	red
ATP6V0E1	ENSG00000113732	ATPase H+ transporting V0 subunit e1	2408.43	4368.21	1.81371	0.858947	1.95927e-06	5.48912e-05	338.199	134.169	1.32737	2.33779e-13	Higher in Pre-EPI	red
ZNF18	ENSG00000154957	zinc finger protein 18	259.878	517.431	1.99106	0.993533	1.41025e-05	0.000312436	30.702	8.21432	1.78262	0.000279879	Higher in Pre-EPI	red
PFKL	ENSG00000141959	phosphofructokinase, liver type	6503.83	13649.1	2.09862	1.06944	3.12644e-05	0.000624449	47.9228	25.698	0.873774	3.11456e-05	Higher in Pre-EPI	red
CYB5R1	ENSG00000159348	cytochrome b5 reductase 1	399.562	780.953	1.95452	0.966815	1.09752e-05	0.000252833	32.3968	0	5.06164	8.85741e-10	Higher in Pre-EPI	red
TSEN15	ENSG00000198860	tRNA splicing endonuclease subunit 15	884.53	1630.04	1.84284	0.881929	3.8459e-06	9.95345e-05	49.1311	27.394	0.820121	0.0340414	Higher in Pre-EPI	red
HINT3	ENSG00000111911	histidine triad nucleotide binding protein 3	268.335	520.896	1.94122	0.95696	1.09944e-05	0.00025309	19.2299	5.61943	1.61171	0.00276899	Higher in Pre-EPI	red
FAM21A	ENSG00000099290	family with sequence similarity 21 member A	212.978	424.014	1.99088	0.993409	1.70618e-05	0.000367835	134.571	48.2807	1.45995	2.81845e-11	Higher in Pre-EPI	red
NEK6	ENSG00000119408	NIMA related kinase 6	1212.6	2234.8	1.84298	0.882041	4.92687e-06	0.000122879	41.8559	17.5053	1.21156	5.17393e-05	Higher in Pre-EPI	red
KRT19	ENSG00000171345	keratin 19	4948.16	9028.75	1.82467	0.867633	4.18121e-06	0.000106362	175.347	57.444	1.59329	2.34038e-09	Higher in Pre-EPI	red
NAGA	ENSG00000198951	alpha-N-acetylgalactosaminidase	1097.77	2022.63	1.84249	0.88166	5.49822e-06	0.000135242	53.6948	8.95766	2.45753	9.6655e-09	Higher in Pre-EPI	red
SNX30	ENSG00000148158	sorting nexin family member 30	1302.1	2385.21	1.83182	0.87328	4.90338e-06	0.000122538	22.3086	1.61141	3.15796	1.73938e-08	Higher in Pre-EPI	red
KLF5	ENSG00000102554	Kruppel like factor 5	320.167	622.383	1.94393	0.958977	1.60818e-05	0.000350568	102.924	0.497983	6.11636	2.81012e-14	Higher in Pre-EPI	red
DUSP4	ENSG00000120875	dual specificity phosphatase 4	1653.76	3006.14	1.81776	0.862158	4.84116e-06	0.000121274	28.7658	9.7149	1.47403	0.00120791	Higher in Pre-EPI	red
PLOD1	ENSG00000083444	procollagen-lysine,2-oxoglutarate 5-dioxygenase 1	2689.02	4910.27	1.82604	0.86872	5.76795e-06	0.000140875	78.2935	29.3011	1.38783	5.99432e-10	Higher in Pre-EPI	red
ZBTB10	ENSG00000205189	zinc finger and BTB domain containing 10	530.143	986.67	1.86114	0.896185	9.07018e-06	0.000212394	70.1376	0.529908	5.5391	1.04029e-13	Higher in Pre-EPI	red
PTGR1	ENSG00000106853	prostaglandin reductase 1	1331.24	2927.04	2.19874	1.13668	0.000114981	0.00195311	49.0067	10.5782	2.11071	1.33058e-08	Higher in Pre-EPI	red
MKRN1	ENSG00000133606	makorin ring finger protein 1	4983.61	8878.09	1.78146	0.833059	4.32784e-06	0.000109468	1141.91	403.15	1.49976	6.72881e-14	Higher in Pre-EPI	red
SNX9	ENSG00000130340	sorting nexin 9	1734.5	3144.59	1.81296	0.858349	6.61854e-06	0.000159406	63.6076	23.02	1.42747	1.9349e-06	Higher in Pre-EPI	red
PDHB	ENSG00000168291	pyruvate dehydrogenase (lipoamide) beta	5802.9	10726.9	1.84854	0.886385	1.01685e-05	0.000235992	603.451	187.234	1.6831	6.25932e-16	Higher in Pre-EPI	red
CBFA2T2	ENSG00000078699	CBFA2/RUNX1 translocation partner 2	1339.8	2527.45	1.88645	0.915671	1.47631e-05	0.000325226	230.375	27.0652	3.04338	4.15275e-16	Higher in Pre-EPI	red
RNASET2	ENSG00000026297	ribonuclease T2	498.493	933.617	1.87288	0.905257	1.30109e-05	0.000291983	224.885	101.213	1.14401	2.52206e-06	Higher in Pre-EPI	red
COX7A2L	ENSG00000115944	cytochrome c oxidase subunit 7A2 like	2655.36	4769.08	1.79602	0.844807	5.89057e-06	0.00014331	139.588	92.5154	0.588192	2.36914e-05	Higher in Pre-EPI	red
DNAJC15	ENSG00000120675	DnaJ heat shock protein family (Hsp40) member C15	1803.67	4088.53	2.26678	1.18065	0.00020191	0.00318548	238.967	26.2453	3.13876	3.8808e-16	Higher in Pre-EPI	red
MBOAT1	ENSG00000172197	membrane bound O-acyltransferase domain containing 1	465.03	859.518	1.84831	0.886205	1.39168e-05	0.000308978	10.6664	0	3.54429	0.00124591	Higher in Pre-EPI	red
AARS2	ENSG00000124608	alanyl-tRNA synthetase 2, mitochondrial	1347.81	2444.82	1.81392	0.859111	9.97894e-06	0.000232109	30.3456	11.8007	1.29204	0.000800115	Higher in Pre-EPI	red
TSPAN7	ENSG00000156298	tetraspanin 7	388.892	820.623	2.11015	1.07735	0.00011869	0.00200522	40.3676	5.32763	2.70876	2.15025e-06	Higher in Pre-EPI	red
SLC35F6	ENSG00000213699	solute carrier family 35 member F6	643.265	1280.68	1.9909	0.993424	5.62846e-05	0.00105599	15.3798	1.77588	2.5609	4.746e-05	Higher in Pre-EPI	red
ANKRD13A	ENSG00000076513	ankyrin repeat domain 13A	727.469	1318.9	1.813	0.858378	1.39807e-05	0.000310177	76.2292	20.1544	1.86819	7.44051e-10	Higher in Pre-EPI	red
HMOX1	ENSG00000100292	heme oxygenase 1	1137.08	2039.27	1.79343	0.842722	1.15465e-05	0.000263662	171.95	1.59624	6.05778	9.75403e-16	Higher in Pre-EPI	red
CTSL	ENSG00000135047	cathepsin L	1563.75	2793.52	1.78642	0.837072	1.1234e-05	0.000257846	175.184	31.8494	2.42314	1.91606e-15	Higher in Pre-EPI	red
ASRGL1	ENSG00000162174	asparaginase like 1	747.299	1372.57	1.83671	0.877126	1.9414e-05	0.000411714	23.1106	14.309	0.655288	0.0454922	Higher in Pre-EPI	red
NDUFA8	ENSG00000119421	NADH:ubiquinone oxidoreductase subunit A8	1939.67	3428.21	1.76742	0.821646	1.52439e-05	0.000334322	220.076	76.5085	1.51212	1.39656e-12	Higher in Pre-EPI	red
FBXO25	ENSG00000147364	F-box protein 25	356.522	667.687	1.87278	0.90518	4.59189e-05	0.000877318	14.7246	0.577764	3.31707	8.23074e-06	Higher in Pre-EPI	red
LGALS1	ENSG00000100097	galectin 1	1098.95	1977.93	1.79984	0.847867	2.35961e-05	0.000489763	1665.69	97.1074	4.08648	1.13584e-13	Higher in Pre-EPI	red
COLGALT1	ENSG00000130309	collagen beta(1-O)galactosyltransferase 1	2368.88	4175.67	1.76272	0.817804	1.74828e-05	0.000374491	20.3325	9.85213	0.975071	0.00735679	Higher in Pre-EPI	red
ZNF257	ENSG00000197134	zinc finger protein 257	101.656	213.63	2.10149	1.07141	0.000255117	0.0038903	67.5009	14.1082	2.18079	2.62837e-09	Higher in Pre-EPI	red
KLF8	ENSG00000102349	Kruppel like factor 8	776.543	1368.86	1.76276	0.817839	2.27562e-05	0.000474539	17.37	0	4.19928	1.76233e-09	Higher in Pre-EPI	red
MFSD1	ENSG00000118855	major facilitator superfamily domain containing 1	286.969	704.231	2.45403	1.29515	0.0011868	0.0143584	52.7679	12.1442	2.03232	4.34e-11	Higher in Pre-EPI	red
TMBIM1	ENSG00000135926	transmembrane BAX inhibitor motif containing 1	1129.6	2009.01	1.77852	0.830677	2.97612e-05	0.000596788	66.7815	15.9555	1.99914	3.18308e-11	Higher in Pre-EPI	red
PKIG	ENSG00000168734	protein kinase (cAMP-dependent, catalytic) inhibitor gamma	903.232	1599.03	1.77034	0.824024	2.96162e-05	0.000594569	230.01	143.405	0.677831	0.000452207	Higher in Pre-EPI	red
TIPRL	ENSG00000143155	TOR signaling pathway regulator	793.66	1467.19	1.84864	0.886463	6.37377e-05	0.00117465	101.469	48.428	1.05178	4.0376e-11	Higher in Pre-EPI	red
TMEM54	ENSG00000121900	transmembrane protein 54	213.095	415.11	1.94801	0.961998	0.000140806	0.00233714	17.9947	0.723054	3.46256	2.96857e-05	Higher in Pre-EPI	red
NAGK	ENSG00000124357	N-acetylglucosamine kinase	1285.82	2248.11	1.74839	0.806026	2.63388e-05	0.000536357	69.8315	26.4097	1.3697	4.61592e-10	Higher in Pre-EPI	red
CTSK	ENSG00000143387	cathepsin K	61.1775	135.887	2.22119	1.15133	0.000630047	0.00841805	10.2406	0	3.49064	0.00184368	Higher in Pre-EPI	red
NFKBIA	ENSG00000100906	NFKB inhibitor alpha	776.083	1397.58	1.80081	0.848645	4.6048e-05	0.000879247	32.1576	11.0721	1.45767	0.00240576	Higher in Pre-EPI	red
APP	ENSG00000142192	amyloid beta precursor protein	28270.3	50428.5	1.7838	0.834951	4.2587e-05	0.000822716	55.751	34.1904	0.689463	0.00152138	Higher in Pre-EPI	red
LMNB1	ENSG00000113368	lamin B1	11745.5	20173.3	1.71753	0.780339	2.23862e-05	0.000468386	11.9656	4.88352	1.13994	0.00143187	Higher in Pre-EPI	red
VWF	ENSG00000110799	von Willebrand factor	45.761	105.739	2.31068	1.20831	0.00103365	0.0127979	96.3895	0	6.60569	4.98241e-19	Higher in Pre-EPI	red
IMPAD1	ENSG00000104331	inositol monophosphatase domain containing 1	1573.19	2705.71	1.71989	0.782312	2.48674e-05	0.000510721	84.6862	21.404	1.93531	8.54263e-10	Higher in Pre-EPI	red
PSAP	ENSG00000197746	prosaposin	21477	36775.4	1.71232	0.77595	2.62582e-05	0.000535413	150.354	89.0789	0.748666	4.65143e-05	Higher in Pre-EPI	red
SCARB2	ENSG00000138760	scavenger receptor class B member 2	1623.57	2780.68	1.7127	0.77627	2.85191e-05	0.000575132	30.9592	10.2334	1.50844	0.000405804	Higher in Pre-EPI	red
CHFR	ENSG00000072609	checkpoint with forkhead and ring finger domains, E3 ubiquitin protein ligase	2232.69	3845.34	1.72229	0.784327	3.18007e-05	0.000633943	27.9202	13.73	0.973323	0.000260754	Higher in Pre-EPI	red
FBXO8	ENSG00000164117	F-box protein 8	183.528	360.538	1.96448	0.97415	0.000248765	0.00380807	12.1482	1.61141	2.33196	0.00213847	Higher in Pre-EPI	red
LRRC58	ENSG00000163428	leucine rich repeat containing 58	763.271	1321.56	1.73144	0.791975	4.03136e-05	0.000782671	10.6266	3.92468	1.23933	0.0375755	Higher in Pre-EPI	red
PARVB	ENSG00000188677	parvin beta	519.285	925.873	1.78298	0.834289	7.49905e-05	0.00134629	11.3842	2.82771	1.69395	0.000150468	Higher in Pre-EPI	red
SNAPC3	ENSG00000164975	small nuclear RNA activating complex polypeptide 3	1185.22	2034.04	1.71616	0.779188	5.24509e-05	0.000990006	72.4825	35.1021	1.02532	3.24659e-05	Higher in Pre-EPI	red
FUCA2	ENSG00000001036	fucosidase, alpha-L- 2, plasma	967.599	1660.74	1.71635	0.779345	5.85543e-05	0.00109006	62.4263	1.05782	4.94589	3.22971e-13	Higher in Pre-EPI	red
SLCO4C1	ENSG00000173930	solute carrier organic anion transporter family member 4C1	180.909	338.079	1.86878	0.902099	0.000242197	0.00371964	49.1974	0	5.64954	2.00662e-17	Higher in Pre-EPI	red
UBALD2	ENSG00000185262	UBA like domain containing 2	767.349	1323.25	1.72444	0.786132	7.37285e-05	0.00132669	16.4291	1.87314	2.60079	3.68293e-07	Higher in Pre-EPI	red
DSCR8	ENSG00000198054	Down syndrome critical region 8	344.521	651.191	1.89014	0.918491	0.00033258	0.00488441	27.0619	0	4.81054	1.1743e-10	Higher in Pre-EPI	red
SIPA1L2	ENSG00000116991	signal induced proliferation associated 1 like 2	2003.5	3393.97	1.69402	0.760449	6.73983e-05	0.00122835	23.0812	0.864676	3.69091	7.40318e-08	Higher in Pre-EPI	red
KIAA1217	ENSG00000120549	KIAA1217	1252.79	2110.09	1.68432	0.752166	9.09227e-05	0.00158939	10.9576	0	3.57985	8.98434e-08	Higher in Pre-EPI	red
VAMP7	ENSG00000124333	vesicle associated membrane protein 7	1385.39	2313.14	1.66966	0.739557	7.87662e-05	0.001406	28.9606	16.0716	0.811466	0.00708025	Higher in Pre-EPI	red
PTGFRN	ENSG00000134247	prostaglandin F2 receptor inhibitor	1355.91	2264.38	1.67001	0.739858	8.76999e-05	0.00154691	45.1531	25	0.827914	0.0470193	Higher in Pre-EPI	red
MAML3	ENSG00000196782	mastermind like transcriptional coactivator 3	290.525	591.72	2.03672	1.02625	0.00129609	0.0154649	16.9385	0	4.16499	6.72257e-06	Higher in Pre-EPI	red
RIPK4	ENSG00000183421	receptor interacting serine/threonine kinase 4	268.46	478.115	1.78095	0.832649	0.000288942	0.00434778	41.2927	3.65928	3.18223	2.3598e-07	Higher in Pre-EPI	red
MOB3B	ENSG00000120162	MOB kinase activator 3B	587.203	989.753	1.68554	0.753209	0.00013492	0.00225021	48.4641	9.84388	2.1895	1.17215e-08	Higher in Pre-EPI	red
MT1X	ENSG00000187193	metallothionein 1X	918.06	1674.2	1.82363	0.866811	0.000492178	0.00683317	64.7132	17.0557	1.86373	1.49257e-06	Higher in Pre-EPI	red
DSP	ENSG00000096696	desmoplakin	7544.65	12355.4	1.63763	0.711612	9.5794e-05	0.00166337	145.863	38.1474	1.90748	2.9086e-11	Higher in Pre-EPI	red
ADPRM	ENSG00000170222	ADP-ribose/CDP-alcohol diphosphatase, manganese dependent	99.2767	190.653	1.92042	0.94142	0.00104637	0.012935	11.9088	0	3.69028	4.34496e-05	Higher in Pre-EPI	red
PICALM	ENSG00000073921	phosphatidylinositol binding clathrin assembly protein	3522.19	6123.88	1.73866	0.797975	0.000323559	0.00477212	69.2224	27.5173	1.30009	4.88247e-07	Higher in Pre-EPI	red
TOR3A	ENSG00000186283	torsin family 3 member A	1266.75	2085.01	1.64595	0.718921	0.000143662	0.00237696	24.7609	10.4354	1.17167	0.00719238	Higher in Pre-EPI	red
HNF4A	ENSG00000101076	hepatocyte nuclear factor 4 alpha	114.743	220.136	1.91851	0.939986	0.00126485	0.0151695	19.432	0	4.35275	7.4679e-17	Higher in Pre-EPI	red
COBLL1	ENSG00000082438	cordon-bleu WH2 repeat protein like 1	174.265	311.595	1.78806	0.838392	0.0006008	0.00810354	15.7414	3.48377	1.90063	0.0123902	Higher in Pre-EPI	red
PBK	ENSG00000168078	PDZ binding kinase	232.641	409.541	1.7604	0.815899	0.000497301	0.00690124	38.6402	5.74111	2.55591	2.64929e-06	Higher in Pre-EPI	red
TET2	ENSG00000168769	tet methylcytosine dioxygenase 2	61.2402	127.642	2.08429	1.05956	0.00297726	0.0307044	11.7831	0	3.67617	1.91606e-15	Higher in Pre-EPI	red
ATG3	ENSG00000144848	autophagy related 3	2722.2	5575.46	2.04814	1.03432	0.00295426	0.0305479	376.43	82.6325	2.17407	4.74218e-16	Higher in Pre-EPI	red
FAM188A	ENSG00000148481	family with sequence similarity 188 member A	367.318	628.177	1.71017	0.774142	0.000434755	0.0061651	32.3834	12.8689	1.26728	0.00929929	Higher in Pre-EPI	red
MALT1	ENSG00000172175	MALT1 paracaspase	958.824	1718.55	1.79235	0.84185	0.00104759	0.0129449	31.7955	12.7125	1.25801	0.000348295	Higher in Pre-EPI	red
AMER2	ENSG00000165566	APC membrane recruitment protein 2	58.5407	115.341	1.97026	0.978388	0.00329889	0.033339	19.0938	0	4.32868	0.000300409	Higher in Pre-EPI	red
ZNF611	ENSG00000213020	zinc finger protein 611	485.659	799.275	1.64575	0.718746	0.000438694	0.0062093	23.1967	0.357182	4.15612	2.74611e-12	Higher in Pre-EPI	red
KRT8	ENSG00000170421	keratin 8	16638.8	29036	1.74508	0.803292	0.00104936	0.0129616	343.913	23.9333	3.79008	5.19871e-15	Higher in Pre-EPI	red
DPPA2	ENSG00000163530	developmental pluripotency associated 2	1245.74	2019.44	1.62108	0.696954	0.000386989	0.00557857	846.568	61.9986	3.74994	3.80664e-16	Higher in Pre-EPI	red
GBX2	ENSG00000168505	gastrulation brain homeobox 2	123.65	236.891	1.91582	0.937963	0.00303183	0.0311438	107.61	0	6.76302	2.66579e-11	Higher in Pre-EPI	red
CLTB	ENSG00000175416	clathrin light chain B	1180.38	1910.76	1.61876	0.694889	0.000423981	0.00603386	18.4724	8.44011	1.04456	0.00248398	Higher in Pre-EPI	red
TES	ENSG00000135269	testin LIM domain protein	1629.94	2615.5	1.60465	0.682262	0.000369697	0.00534658	51.9528	29.7827	0.782586	0.0190457	Higher in Pre-EPI	red
LAMTOR5	ENSG00000134248	late endosomal/lysosomal adaptor, MAPK and MTOR activator 5	853.668	1420.9	1.66446	0.735053	0.000833509	0.0106986	61.5598	19.6092	1.60195	1.29139e-06	Higher in Pre-EPI	red
GPRC5C	ENSG00000170412	G protein-coupled receptor class C group 5 member C	1066.24	1857.98	1.74256	0.80121	0.00154197	0.0178268	43.8582	13.8083	1.59896	2.92334e-06	Higher in Pre-EPI	red
ABCA1	ENSG00000165029	ATP binding cassette subfamily A member 1	614.643	1011.78	1.64613	0.719077	0.000766678	0.0099458	14.7637	0	3.97853	3.54024e-07	Higher in Pre-EPI	red
C1GALT1	ENSG00000106392	core 1 synthase, glycoprotein-N-acetylgalactosamine 3-beta-galactosyltransferase 1	1939.52	3020.46	1.55732	0.639065	0.000328725	0.00483917	17.343	10.252	0.705048	0.049031	Higher in Pre-EPI	red
SMAD3	ENSG00000166949	SMAD family member 3	1026.44	1636.55	1.59439	0.673004	0.000505348	0.00698498	12.8002	0	3.78661	5.70721e-09	Higher in Pre-EPI	red
TMED10	ENSG00000170348	transmembrane p24 trafficking protein 10	5478.49	8534.36	1.55779	0.639505	0.000356969	0.00518892	277.4	176.583	0.648666	2.47255e-05	Higher in Pre-EPI	red
GALNT6	ENSG00000139629	polypeptide N-acetylgalactosaminyltransferase 6	581.753	937.249	1.61108	0.688026	0.000654667	0.00869493	12.8575	0.690413	3.03521	3.46864e-06	Higher in Pre-EPI	red
GXYLT1	ENSG00000151233	glucoside xylosyltransferase 1	348.878	565.027	1.61956	0.695598	0.000764259	0.00992266	11.903	1.35704	2.45266	0.0157071	Higher in Pre-EPI	red
PATL1	ENSG00000166889	PAT1 homolog 1, processing body mRNA decay factor	1830.25	2887.34	1.57757	0.657702	0.000523701	0.00720042	64.833	33.7377	0.922309	1.34332e-06	Higher in Pre-EPI	red
LONP2	ENSG00000102910	lon peptidase 2, peroxisomal	1186.56	1881.94	1.58606	0.665443	0.000618218	0.00829905	33.3462	16.1141	1.00496	0.000904076	Higher in Pre-EPI	red
ANKMY2	ENSG00000106524	ankyrin repeat and MYND domain containing 2	359.487	591.8	1.64623	0.719167	0.00111575	0.0136681	10.8629	2.01243	1.97746	0.0375621	Higher in Pre-EPI	red
FAM210A	ENSG00000177150	family with sequence similarity 210 member A	776.565	1229.43	1.58316	0.662807	0.000632912	0.00844549	240.546	56.9744	2.05881	2.3493e-15	Higher in Pre-EPI	red
MRS2	ENSG00000124532	MRS2, magnesium transporter	6353.87	10476.3	1.6488	0.721421	0.00116965	0.0142059	88.5366	30.3155	1.5156	1.86388e-07	Higher in Pre-EPI	red
NIPSNAP3A	ENSG00000136783	nipsnap homolog 3A	128.701	229.11	1.78018	0.83202	0.00313949	0.032039	30.9621	3.78795	2.73888	8.31325e-09	Higher in Pre-EPI	red
CORO2A	ENSG00000106789	coronin 2A	3780.85	5915.41	1.56457	0.645768	0.000619721	0.00831047	14.6986	4.83423	1.42802	0.00609124	Higher in Pre-EPI	red
NCEH1	ENSG00000144959	neutral cholesterol ester hydrolase 1	150.294	259.556	1.72699	0.788259	0.00256573	0.0271966	16.7797	0	4.15216	9.86286e-11	Higher in Pre-EPI	red
MLLT10	ENSG00000078403	myeloid/lymphoid or mixed-lineage leukemia; translocated to, 10	2182.19	3421.99	1.56815	0.64906	0.000754531	0.00981267	78.898	36.9498	1.07407	4.60437e-06	Higher in Pre-EPI	red
KLF10	ENSG00000155090	Kruppel like factor 10	923.472	1462.75	1.58396	0.66354	0.000989736	0.0123423	48.4608	7.52118	2.53716	5.89899e-09	Higher in Pre-EPI	red
SHMT1	ENSG00000176974	serine hydroxymethyltransferase 1	1248.73	1952.63	1.56369	0.644952	0.000840254	0.0107706	109.674	55.0698	0.981014	3.59827e-08	Higher in Pre-EPI	red
SNAP29	ENSG00000099940	synaptosome associated protein 29	604.176	959.02	1.58732	0.666593	0.00115349	0.0140369	91.7075	18.8493	2.2236	2.27577e-13	Higher in Pre-EPI	red
CSTB	ENSG00000160213	cystatin B	4189.15	6452.19	1.54022	0.623132	0.000726366	0.00948835	206.922	66.8126	1.61642	9.27884e-11	Higher in Pre-EPI	red
TSC1	ENSG00000165699	tuberous sclerosis 1	1612.74	2502.66	1.55181	0.633951	0.000854494	0.0109275	37.3629	23.2012	0.664635	0.031349	Higher in Pre-EPI	red
CMC1	ENSG00000187118	C-x9-C motif containing 1	474.105	772.786	1.62999	0.704862	0.00179182	0.0201922	50.3421	27.2406	0.862373	0.000149713	Higher in Pre-EPI	red
PLGRKT	ENSG00000107020	plasminogen receptor with a C-terminal lysine	388.137	630.244	1.62376	0.699343	0.00175501	0.0198132	37.1212	16.9479	1.08678	2.65749e-05	Higher in Pre-EPI	red
MBD6	ENSG00000166987	methyl-CpG binding domain protein 6	764.59	1211.77	1.58487	0.664363	0.00135599	0.016057	21.085	8.03817	1.28897	0.00215643	Higher in Pre-EPI	red
CLIP1	ENSG00000130779	CAP-Gly domain containing linker protein 1	858.099	1336.33	1.55732	0.639063	0.00112002	0.0137098	43.8406	25.7265	0.746536	0.00860416	Higher in Pre-EPI	red
PCGF1	ENSG00000115289	polycomb group ring finger 1	333.146	560.817	1.6834	0.751378	0.00345549	0.0346303	11.9157	7.53465	0.597722	0.026983	Higher in Pre-EPI	red
RIPK2	ENSG00000104312	receptor interacting serine/threonine kinase 2	708.538	1097.45	1.5489	0.631241	0.00133321	0.0158362	64.1188	36.0169	0.81489	0.000128485	Higher in Pre-EPI	red
SUCLG2	ENSG00000172340	succinate-CoA ligase GDP-forming beta subunit	424.058	666.952	1.57278	0.653321	0.00179953	0.0202426	100.46	52.1996	0.931424	4.10389e-05	Higher in Pre-EPI	red
GOLGA4	ENSG00000144674	golgin A4	4837.49	7271.21	1.50309	0.587936	0.000955777	0.012005	163.45	67.2772	1.26817	5.40377e-08	Higher in Pre-EPI	red
TGFBR3	ENSG00000069702	transforming growth factor beta receptor 3	154.349	253.999	1.64562	0.718634	0.00340828	0.0342528	70.3825	15.127	2.14609	9.36261e-09	Higher in Pre-EPI	red
ACOT13	ENSG00000112304	acyl-CoA thioesterase 13	997.187	1516.23	1.52051	0.604553	0.00118594	0.0143536	42.8002	11.9603	1.75684	3.51912e-05	Higher in Pre-EPI	red
COL4A3BP	ENSG00000113163	collagen type IV alpha 3 binding protein	2044.4	3295.88	1.61215	0.688983	0.0027267	0.0286115	80.7113	51.406	0.640804	0.0107386	Higher in Pre-EPI	red
NECAP2	ENSG00000157191	NECAP endocytosis associated 2	1066.05	1640.77	1.53911	0.622096	0.00164483	0.0188072	39.911	17.7885	1.12264	0.0376259	Higher in Pre-EPI	red
SLC2A3	ENSG00000059804	solute carrier family 2 member 3	13590.7	20397.8	1.50087	0.585795	0.00117548	0.0142515	676.861	585.778	0.208174	0.262449	Higher in Pre-EPI	red
SLC2A3	ENSG00000059804	solute carrier family 2 member 3	13590.7	20397.8	1.50087	0.585795	0.00117548	0.0142515	18.3707	6.48507	1.37179	4.84595e-08	Higher in Pre-EPI	red
RUFY3	ENSG00000018189	RUN and FYVE domain containing 3	850.69	1324.12	1.55652	0.638326	0.0023203	0.0249421	65.4614	41.0818	0.65932	0.0141974	Higher in Pre-EPI	red
HOOK3	ENSG00000168172	hook microtubule-tethering protein 3	1126.14	1715.58	1.52341	0.607305	0.00182156	0.0204462	14.9073	4.02304	1.66306	0.00163179	Higher in Pre-EPI	red
HSDL2	ENSG00000119471	hydroxysteroid dehydrogenase like 2	977.705	1490.56	1.52455	0.608385	0.00184302	0.02065	79.9814	30.2637	1.3731	1.97628e-07	Higher in Pre-EPI	red
ENDOD1	ENSG00000149218	endonuclease domain containing 1	131.262	215.685	1.64317	0.716478	0.00477088	0.0447546	12.9677	0.497648	3.22132	7.06064e-05	Higher in Pre-EPI	red
RREB1	ENSG00000124782	ras responsive element binding protein 1	1342.47	2030.99	1.51287	0.597289	0.00184513	0.0206663	72.3544	15.716	2.13365	6.39152e-09	Higher in Pre-EPI	red
KLF6	ENSG00000067082	Kruppel like factor 6	1559.27	2340.17	1.50081	0.585746	0.00167945	0.019119	11.955	5.6204	0.968524	0.0190757	Higher in Pre-EPI	red
RGS2	ENSG00000116741	regulator of G-protein signaling 2	560.341	861.294	1.53709	0.620202	0.00264932	0.0279309	93.3311	4.38475	4.13078	4.66313e-12	Higher in Pre-EPI	red
CAPNS1	ENSG00000126247	calpain small subunit 1	4940.52	7541.83	1.52653	0.610252	0.00266336	0.0280601	143.975	93.22	0.621694	0.000123939	Higher in Pre-EPI	red
TMEM9B	ENSG00000175348	TMEM9 domain family member B	304.171	476.235	1.56568	0.646788	0.00406957	0.0394922	25.1658	6.86584	1.73401	0.000181712	Higher in Pre-EPI	red
ZNF706	ENSG00000120963	zinc finger protein 706	767.477	1157.53	1.50823	0.592856	0.00276443	0.0289201	242.302	105.645	1.18993	5.6687e-11	Higher in Pre-EPI	red
ZYG11A	ENSG00000203995	zyg-11 family member A, cell cycle regulator	567.103	855.092	1.50782	0.592468	0.00279339	0.0291644	122.108	63.4216	0.934302	0.00569943	Higher in Pre-EPI	red
HECA	ENSG00000112406	hdc homolog, cell cycle regulator	243.986	385.545	1.58019	0.6601	0.00527259	0.0483858	15.7763	6.84254	1.09703	0.00198859	Higher in Pre-EPI	red
TXNDC11	ENSG00000153066	thioredoxin domain containing 11	491.181	753.881	1.53483	0.618081	0.00382717	0.0374188	41.3974	18.6069	1.11261	0.00191265	Higher in Pre-EPI	red
UBASH3B	ENSG00000154127	ubiquitin associated and SH3 domain containing B	553.275	844.307	1.52602	0.60977	0.00375153	0.0368697	121.813	0	6.94032	3.94484e-18	Higher in Pre-EPI	red
WHAMM	ENSG00000156232	WAS protein homolog associated with actin, golgi membranes and microtubules	267.161	412.753	1.54496	0.627568	0.0046603	0.0438886	12.5658	1.77085	2.29157	1.85893e-05	Higher in Pre-EPI	red

## Sheet: S4C
gene.symbol	id	gene.names	Elf.TeSR.7d	Elf.KO.FLCN.TeSR.7d	foldChange	log2FoldChange	pval	padj	names	median_pre	median_post	log2FC	fdr	direction	color
DPYSL5	ENSG00000157851	dihydropyrimidinase like 5	473.796	34.387	0.0725776	-3.78433	5.83045e-37	6.2804e-34	dihydropyrimidinase like 5	21.0545	85.3862	-1.96973	2.15475e-10	Higher in Post-EPI	green
JPH4	ENSG00000092051	junctophilin 4	1468.72	246.667	0.167947	-2.57392	3.46107e-32	2.30036e-29	junctophilin 4	0	13.5756	-3.86548	6.75745e-11	Higher in Post-EPI	green
NELL2	ENSG00000184613	neural EGFL like 2	1241.29	225.491	0.181658	-2.4607	4.16623e-29	2.36626e-26	neural EGFL like 2	0	79.3473	-6.32818	2.49778e-12	Higher in Post-EPI	green
RBFOX3	ENSG00000167281	RNA binding protein, fox-1 homolog 3	642.837	110.1	0.171272	-2.54564	1.63094e-25	5.85601e-23	RNA binding protein, fox-1 homolog 3	0	24.6087	-4.67856	1.59674e-14	Higher in Post-EPI	green
PCDH11X	ENSG00000102290	protocadherin 11 X-linked	305.261	50.2106	0.164484	-2.60398	2.13672e-18	3.4764e-16	protocadherin 11 X-linked	20.8986	33.5627	-0.658374	0.000178675	Higher in Post-EPI	green
DPF1	ENSG00000011332	double PHD fingers 1	820.106	173.556	0.211627	-2.24041	6.18588e-21	1.35129e-18	double PHD fingers 1	5.47846	13.5063	-1.16296	0.000332464	Higher in Post-EPI	green
SYT11	ENSG00000132718	synaptotagmin 11	390.945	71.5013	0.182893	-2.45093	4.13341e-13	3.65777e-11	synaptotagmin 11	0	15.892	-4.07827	2.00645e-10	Higher in Post-EPI	green
ERBB2	ENSG00000141736	erb-b2 receptor tyrosine kinase 2	13962.7	4488.33	0.321452	-1.63732	5.72319e-19	1.0158e-16	erb-b2 receptor tyrosine kinase 2	2.35015	28.883	-3.15703	6.25842e-12	Higher in Post-EPI	green
ARHGEF19	ENSG00000142632	Rho guanine nucleotide exchange factor 19	1099.06	320.808	0.291893	-1.77649	4.54718e-17	6.51581e-15	Rho guanine nucleotide exchange factor 19	0	28.3659	-4.87607	3.11088e-10	Higher in Post-EPI	green
NPTX2	ENSG00000106236	neuronal pentraxin 2	889.397	250.214	0.281329	-1.82967	1.58498e-16	2.09795e-14	neuronal pentraxin 2	0	18.1562	-4.25974	2.76825e-06	Higher in Post-EPI	green
VAT1L	ENSG00000171724	vesicle amine transport 1-like	2524.56	867.628	0.343675	-1.54088	4.80428e-15	5.41791e-13	vesicle amine transport 1-like	0	58.0108	-5.88291	1.73519e-14	Higher in Post-EPI	green
ZNF667	ENSG00000198046	zinc finger protein 667	636.984	198.982	0.312381	-1.67862	4.61632e-13	4.05069e-11	zinc finger protein 667	0.983371	29.2755	-3.93212	4.56851e-06	Higher in Post-EPI	green
ZIK1	ENSG00000171649	zinc finger protein interacting with K protein 1	1428.11	505.105	0.353688	-1.49945	2.68952e-13	2.47104e-11	zinc finger protein interacting with K protein 1	23.6587	42.9738	-0.834547	0.0149275	Higher in Post-EPI	green
RMST	ENSG00000255794	rhabdomyosarcoma 2 associated transcript (non-protein coding)	591.956	189.27	0.319737	-1.64504	3.87669e-12	2.90408e-10	rhabdomyosarcoma 2 associated transcript (non-protein coding)	0	29.0202	-4.90786	5.41791e-13	Higher in Post-EPI	green
CAMKV	ENSG00000164076	CaM kinase like vesicle associated	2307.1	872.978	0.378388	-1.40206	1.43066e-12	1.1578e-10	CaM kinase like vesicle associated	24.7801	49.8079	-0.978795	0.00185297	Higher in Post-EPI	green
IGSF9	ENSG00000085552	immunoglobulin superfamily member 9	1132.74	417.488	0.368566	-1.44	3.24099e-12	2.45733e-10	immunoglobulin superfamily member 9	0	26.5962	-4.7864	6.60364e-10	Higher in Post-EPI	green
ZIC5	ENSG00000139800	Zic family member 5	836.895	293.091	0.350213	-1.5137	1.19347e-11	8.24816e-10	Zic family member 5	16.1245	43.0988	-1.36467	0.000305123	Higher in Post-EPI	green
FHL2	ENSG00000115641	four and a half LIM domains 2	1300.79	496.225	0.381479	-1.39033	7.95942e-12	5.68962e-10	four and a half LIM domains 2	0	44.2906	-5.50114	7.51201e-12	Higher in Post-EPI	green
SLC7A3	ENSG00000165349	solute carrier family 7 member 3	11170	4602.19	0.412012	-1.27924	1.81029e-12	1.43527e-10	solute carrier family 7 member 3	67.7057	297.531	-2.11938	6.25363e-09	Higher in Post-EPI	green
CTGF	ENSG00000118523	connective tissue growth factor	2606.98	1045.5	0.401038	-1.31819	9.13852e-12	6.45858e-10	connective tissue growth factor	29.8434	48.0505	-0.669308	0.0191817	Higher in Post-EPI	green
ST8SIA3	ENSG00000177511	ST8 alpha-N-acetyl-neuraminide alpha-2,8-sialyltransferase 3	305.278	97.507	0.319404	-1.64655	1.7477e-09	8.72119e-08	ST8 alpha-N-acetyl-neuraminide alpha-2,8-sialyltransferase 3	0	13.1225	-3.81992	1.23446e-06	Higher in Post-EPI	green
NKAIN1	ENSG00000084628	Na+/K+ transporting ATPase interacting 1	1504.35	596.823	0.396733	-1.33376	5.22219e-11	3.21757e-09	Na+/K+ transporting ATPase interacting 1	0	20.9483	-4.45604	3.57277e-09	Higher in Post-EPI	green
FHL1	ENSG00000022267	four and a half LIM domains 1	4047.34	1719.54	0.424856	-1.23495	5.44724e-11	3.33649e-09	four and a half LIM domains 1	0	47.9487	-5.6132	1.30233e-13	Higher in Post-EPI	green
FZD7	ENSG00000155760	frizzled class receptor 7	17273.6	7163.07	0.414684	-1.26991	2.20751e-10	1.25378e-08	frizzled class receptor 7	52.3132	110.684	-1.06686	0.000235884	Higher in Post-EPI	green
PDZD4	ENSG00000067840	PDZ domain containing 4	22336.5	9819.37	0.439611	-1.1857	8.2032e-11	4.93741e-09	PDZ domain containing 4	0	100.381	-6.66364	8.54035e-15	Higher in Post-EPI	green
KLK5	ENSG00000167754	kallikrein related peptidase 5	75.8786	16.7477	0.220716	-2.17973	3.40728e-06	8.90684e-05	kallikrein related peptidase 5	0	18.1365	-4.25826	6.41649e-12	Higher in Post-EPI	green
SALL2	ENSG00000165821	spalt like transcription factor 2	10276.4	4066.45	0.395707	-1.3375	2.11709e-09	1.04312e-07	spalt like transcription factor 2	59.1399	271.882	-2.18188	4.27983e-14	Higher in Post-EPI	green
PRKCB	ENSG00000166501	protein kinase C beta	357.158	130.111	0.364295	-1.45682	1.72413e-08	7.43899e-07	protein kinase C beta	4.49167	31.7386	-2.57568	4.97807e-08	Higher in Post-EPI	green
CLIP3	ENSG00000105270	CAP-Gly domain containing linker protein 3	932.085	389.027	0.417373	-1.26059	1.9718e-09	9.7615e-08	CAP-Gly domain containing linker protein 3	0	54.2723	-5.78848	2.28738e-13	Higher in Post-EPI	green
BEX1	ENSG00000133169	brain expressed X-linked 1	1663.34	717.564	0.4314	-1.2129	1.21598e-09	6.20667e-08	brain expressed X-linked 1	113.724	172.827	-0.599491	0.0224099	Higher in Post-EPI	green
USP44	ENSG00000136014	ubiquitin specific peptidase 44	5170.06	2282.46	0.441477	-1.17959	7.22875e-10	3.79515e-08	ubiquitin specific peptidase 44	13.1098	200.054	-3.83282	3.05172e-14	Higher in Post-EPI	green
BEND4	ENSG00000188848	BEN domain containing 4	2564.23	1128.46	0.440076	-1.18418	1.18521e-09	6.05949e-08	BEN domain containing 4	3.11805	23.9333	-2.59804	0.000536176	Higher in Post-EPI	green
SDC1	ENSG00000115884	syndecan 1	1739.62	756.94	0.435117	-1.20052	1.59008e-09	7.98566e-08	syndecan 1	0	36.3382	-5.22258	9.21483e-14	Higher in Post-EPI	green
SYNGR1	ENSG00000100321	synaptogyrin 1	1383.44	560.142	0.404892	-1.30439	1.77138e-08	7.63233e-07	synaptogyrin 1	1.19396	24.6516	-3.54744	5.1617e-10	Higher in Post-EPI	green
ACTG2	ENSG00000163017	actin, gamma 2, smooth muscle, enteric	667.152	278.882	0.418019	-1.25836	1.20987e-08	5.38377e-07	actin, gamma 2, smooth muscle, enteric	1.84899	40.8072	-3.87523	7.03692e-05	Higher in Post-EPI	green
ANKLE1	ENSG00000160117	ankyrin repeat and LEM domain containing 1	1128.44	425.302	0.376893	-1.40777	7.12706e-07	2.19561e-05	ankyrin repeat and LEM domain containing 1	9.64149	22.4777	-1.14159	0.0105921	Higher in Post-EPI	green
DNMT3B	ENSG00000088305	DNA (cytosine-5-)-methyltransferase 3 beta	72921.9	33079.1	0.453624	-1.14043	2.68549e-08	1.11259e-06	DNA (cytosine-5-)-methyltransferase 3 beta	1283.87	2189.52	-0.769657	9.83042e-07	Higher in Post-EPI	green
ERVMER34-1	ENSG00000226887	endogenous retrovirus group MER34 member 1	1179.03	522.525	0.443182	-1.17403	6.14777e-08	2.35348e-06	endogenous retrovirus group MER34 member 1	28.6424	45.8278	-0.659705	0.0303756	Higher in Post-EPI	green
NABP2	ENSG00000139579	nucleic acid binding protein 2	1322.33	612.839	0.463452	-1.10951	3.76261e-08	1.51464e-06	nucleic acid binding protein 2	14.655	34.4664	-1.17982	1.57825e-05	Higher in Post-EPI	green
NLGN4X	ENSG00000146938	neuroligin 4, X-linked	5259.94	2521.07	0.479296	-1.06101	1.84229e-08	7.8835e-07	neuroligin 4, X-linked	0	29.7827	-4.94405	2.85546e-14	Higher in Post-EPI	green
PCDH1	ENSG00000156453	protocadherin 1	3875.1	1650	0.425795	-1.23177	2.31736e-07	7.84287e-06	protocadherin 1	3.71253	13.1332	-1.58451	0.0173379	Higher in Post-EPI	green
VWCE	ENSG00000167992	von Willebrand factor C and EGF domains	850.697	390.616	0.459172	-1.12289	7.60795e-08	2.84619e-06	von Willebrand factor C and EGF domains	6.40735	19.6066	-1.47608	0.00376528	Higher in Post-EPI	green
PTPRS	ENSG00000105426	protein tyrosine phosphatase, receptor type S	6514.59	3207.34	0.492332	-1.0223	1.85302e-08	7.91855e-07	protein tyrosine phosphatase, receptor type S	3.47371	37.5076	-3.1056	2.1628e-12	Higher in Post-EPI	green
VRTN	ENSG00000133980	vertebrae development associated	7850.13	3231.85	0.411693	-1.28036	8.41396e-07	2.54932e-05	vertebrae development associated	52.0185	98.4166	-0.90699	0.000391179	Higher in Post-EPI	green
PCYOX1L	ENSG00000145882	prenylcysteine oxidase 1 like	387.455	168.445	0.434749	-1.20175	6.02462e-07	1.88197e-05	prenylcysteine oxidase 1 like	0	14.3524	-3.94039	0.00574504	Higher in Post-EPI	green
FGF2	ENSG00000138685	fibroblast growth factor 2	6202.97	3081.14	0.49672	-1.0095	6.95035e-08	2.62216e-06	fibroblast growth factor 2	4.33202	108.013	-4.35367	4.66092e-13	Higher in Post-EPI	green
PTPN13	ENSG00000163629	protein tyrosine phosphatase, non-receptor type 13	3545.14	1457.45	0.411114	-1.28239	2.57027e-06	6.9395e-05	protein tyrosine phosphatase, non-receptor type 13	0.146145	12.0581	-3.51008	1.18065e-05	Higher in Post-EPI	green
TCF7L1	ENSG00000152284	transcription factor 7 like 1	4885.78	2460.86	0.503679	-0.989423	6.01257e-08	2.30455e-06	transcription factor 7 like 1	116.257	217.894	-0.900565	1.03674e-07	Higher in Post-EPI	green
GDAP1	ENSG00000104381	ganglioside induced differentiation associated protein 1	668.453	308.584	0.461639	-1.11516	4.00927e-07	1.29784e-05	ganglioside induced differentiation associated protein 1	0	14.0906	-3.91558	8.8724e-08	Higher in Post-EPI	green
PRKD1	ENSG00000184304	protein kinase D1	34.8529	6.41611	0.184091	-2.44151	0.00137861	0.0162598	protein kinase D1	0	16.0763	-4.09392	5.96587e-07	Higher in Post-EPI	green
B4GALNT4	ENSG00000182272	beta-1,4-N-acetyl-galactosaminyltransferase 4	2007.86	1004.38	0.500222	-0.999361	1.11063e-07	4.00622e-06	beta-1,4-N-acetyl-galactosaminyltransferase 4	3.80908	61.2914	-3.6952	5.54824e-12	Higher in Post-EPI	green
DNALI1	ENSG00000163879	dynein axonemal light intermediate chain 1	262.048	112.549	0.429496	-1.21928	4.18761e-06	0.000106438	dynein axonemal light intermediate chain 1	0	14.3942	-3.94431	4.13499e-05	Higher in Post-EPI	green
SCG5	ENSG00000166922	secretogranin V	162.557	56.1933	0.345684	-1.53248	6.15017e-05	0.00113514	secretogranin V	0	53.2037	-5.76032	1.60408e-15	Higher in Post-EPI	green
ZNF239	ENSG00000196793	zinc finger protein 239	486.273	227.857	0.468578	-1.09364	1.7034e-06	4.80677e-05	zinc finger protein 239	28.3241	43.4253	-0.599292	0.00947836	Higher in Post-EPI	green
DDAH1	ENSG00000153904	dimethylarginine dimethylaminohydrolase 1	2652.67	1358.6	0.512163	-0.965324	4.81691e-07	1.53073e-05	dimethylarginine dimethylaminohydrolase 1	0	10.6731	-3.54512	2.30044e-07	Higher in Post-EPI	green
AP1S2	ENSG00000182287	adaptor related protein complex 1 sigma 2 subunit	4550.17	2104.59	0.462529	-1.11238	4.0818e-06	0.000104343	adaptor related protein complex 1 sigma 2 subunit	45.1409	253.35	-2.4627	1.47833e-13	Higher in Post-EPI	green
HMSD	ENSG00000221887	histocompatibility minor serpin domain containing	25.7864	4.87186	0.188932	-2.40406	0.00450862	0.0427728	histocompatibility minor serpin domain containing	0.575811	13.1543	-3.16707	1.51384e-06	Higher in Post-EPI	green
CBX2	ENSG00000173894	chromobox 2	6088.2	2764.12	0.454013	-1.13919	1.30837e-05	0.000293402	chromobox 2	25.5144	96.1941	-1.8741	7.06878e-11	Higher in Post-EPI	green
GNAO1	ENSG00000087258	G protein subunit alpha o1	887.024	433.364	0.48856	-1.03339	5.14656e-06	0.000127493	G protein subunit alpha o1	0	23.6316	-4.62244	8.42588e-14	Higher in Post-EPI	green
LRRN1	ENSG00000175928	leucine rich repeat neuronal 1	9271.61	4897.29	0.528203	-0.920837	1.17566e-06	3.44515e-05	leucine rich repeat neuronal 1	40.3084	135.174	-1.72094	4.4301e-09	Higher in Post-EPI	green
DPYSL2	ENSG00000092964	dihydropyrimidinase like 2	4287.45	2292.91	0.534796	-0.902939	1.21313e-06	3.54497e-05	dihydropyrimidinase like 2	36.3813	80.3696	-1.12218	0.000420635	Higher in Post-EPI	green
KIF1A	ENSG00000130294	kinesin family member 1A	8466.24	4596.29	0.542896	-0.881252	8.72941e-07	2.63468e-05	kinesin family member 1A	0	16.0094	-4.08826	3.11088e-10	Higher in Post-EPI	green
SLC16A14	ENSG00000163053	solute carrier family 16 member 14	60.7863	19.3579	0.318459	-1.65082	0.000612436	0.00823559	solute carrier family 16 member 14	36.4652	117.398	-1.66002	1.42033e-09	Higher in Post-EPI	green
UCHL1	ENSG00000154277	ubiquitin C-terminal hydrolase L1	16770.9	9125.67	0.544136	-0.877962	9.87282e-07	2.94563e-05	ubiquitin C-terminal hydrolase L1	27.2281	377.824	-3.74632	4.08125e-16	Higher in Post-EPI	green
QSER1	ENSG00000060749	glutamine and serine rich 1	3552.88	1823.52	0.51325	-0.962266	3.4698e-06	9.05512e-05	glutamine and serine rich 1	22.9217	150.986	-2.66755	3.01843e-14	Higher in Post-EPI	green
NNAT	ENSG00000053438	neuronatin	1209.7	458.306	0.378859	-1.40027	0.00019635	0.0031135	neuronatin	0	47.4854	-5.59948	5.08683e-15	Higher in Post-EPI	green
GPR63	ENSG00000112218	G protein-coupled receptor 63	383.964	156.48	0.407538	-1.29499	0.000108925	0.00186351	G protein-coupled receptor 63	9.583	43.4632	-2.07086	2.58638e-08	Higher in Post-EPI	green
ZNF850	ENSG00000267041	zinc finger protein 850	731.791	367.99	0.502862	-0.991766	9.18785e-06	0.000214828	zinc finger protein 850	55.5841	96.7954	-0.78937	1.32697e-05	Higher in Post-EPI	green
PKD2	ENSG00000118762	polycystin 2, transient receptor potential cation channel	1452.53	768.659	0.529185	-0.918155	4.02788e-06	0.000103303	polycystin 2, transient receptor potential cation channel	3.98161	44.8004	-3.20068	7.13153e-07	Higher in Post-EPI	green
LDOC1L	ENSG00000188636	leucine zipper, down-regulated in cancer 1-like	1225.11	644.391	0.525988	-0.926899	4.98906e-06	0.000124083	leucine zipper, down-regulated in cancer 1-like	0	22.6445	-4.56343	8.02988e-06	Higher in Post-EPI	green
TLCD1	ENSG00000160606	TLC domain containing 1	626.308	315.77	0.504176	-0.987999	1.0919e-05	0.000251912	TLC domain containing 1	31.5606	96.1358	-1.57688	1.05197e-09	Higher in Post-EPI	green
TMEM59L	ENSG00000105696	transmembrane protein 59 like	246.404	114.571	0.464971	-1.10479	3.67582e-05	0.000719457	transmembrane protein 59 like	0	16.0732	-4.09366	8.32019e-07	Higher in Post-EPI	green
ADAMTS17	ENSG00000140470	ADAM metallopeptidase with thrombospondin type 1 motif 17	95.5593	35.7245	0.373846	-1.41948	0.000444588	0.00628134	ADAM metallopeptidase with thrombospondin type 1 motif 17	10.9684	24.8549	-1.11121	1.62243e-06	Higher in Post-EPI	green
DHX37	ENSG00000150990	DEAH-box helicase 37	4370.48	2427.06	0.55533	-0.848583	3.09428e-06	8.18452e-05	DEAH-box helicase 37	12.0636	21.0059	-0.752338	0.0197846	Higher in Post-EPI	green
RGMA	ENSG00000182175	repulsive guidance molecule family member a	1229.05	636.941	0.51824	-0.948307	1.34783e-05	0.00030117	repulsive guidance molecule family member a	0	37.5076	-5.26707	6.78604e-13	Higher in Post-EPI	green
PLEKHB1	ENSG00000021300	pleckstrin homology domain containing B1	223.3	97.2555	0.435536	-1.19913	0.000154171	0.0025294	pleckstrin homology domain containing B1	0.732834	12.6124	-2.97372	0.00332093	Higher in Post-EPI	green
ROR1	ENSG00000185483	receptor tyrosine kinase-like orphan receptor 1	2597.18	1427.75	0.549731	-0.863202	6.20164e-06	0.000150409	receptor tyrosine kinase-like orphan receptor 1	0	14.6454	-3.96767	1.25703e-08	Higher in Post-EPI	green
TRANK1	ENSG00000168016	tetratricopeptide repeat and ankyrin repeat containing 1	530.134	271.955	0.512993	-0.962989	2.35757e-05	0.000489666	tetratricopeptide repeat and ankyrin repeat containing 1	0.204999	14.1648	-3.65362	6.28659e-05	Higher in Post-EPI	green
AJUBA	ENSG00000129474	ajuba LIM protein	2122.18	1112.05	0.524011	-0.932332	1.72668e-05	0.000370708	ajuba LIM protein	0.600329	54.8742	-5.12574	2.81464e-12	Higher in Post-EPI	green
SLC38A5	ENSG00000017483	solute carrier family 38 member 5	1492.61	609.857	0.408584	-1.29129	0.000481673	0.00669925	solute carrier family 38 member 5	0	13.302	-3.83815	3.51888e-11	Higher in Post-EPI	green
SLAIN1	ENSG00000139737	SLAIN motif family member 1	612.157	320.731	0.523936	-0.932539	2.60867e-05	0.000532612	SLAIN motif family member 1	2.38559	34.1127	-3.37451	2.024e-06	Higher in Post-EPI	green
HIP1	ENSG00000127946	huntingtin interacting protein 1	5828.19	3276.39	0.562163	-0.830939	8.30925e-06	0.000195898	huntingtin interacting protein 1	17.1177	57.9799	-1.70282	3.45334e-09	Higher in Post-EPI	green
FASN	ENSG00000169710	fatty acid synthase	42439.1	24451	0.576143	-0.795502	5.69047e-06	0.000139419	fatty acid synthase	25.7433	125.61	-2.24314	5.02152e-12	Higher in Post-EPI	green
UNC119B	ENSG00000175970	unc-119 lipid binding chaperone B	1957.93	1084.69	0.554001	-0.852039	1.28066e-05	0.000289264	unc-119 lipid binding chaperone B	40.4649	105.771	-1.36456	5.31547e-10	Higher in Post-EPI	green
INHBA	ENSG00000122641	inhibin beta A subunit	103.986	41.7595	0.401587	-1.31621	0.000685378	0.00904132	inhibin beta A subunit	3.22484	14.5752	-1.88228	1.82149e-06	Higher in Post-EPI	green
METTL3	ENSG00000165819	methyltransferase like 3	3581.77	2026.58	0.565805	-0.821624	9.65382e-06	0.000225217	methyltransferase like 3	39.1971	112.262	-1.4945	2.63715e-09	Higher in Post-EPI	green
EID1	ENSG00000255302	EP300 interacting inhibitor of differentiation 1	639.757	331.257	0.517785	-0.949574	5.95109e-05	0.00110589	EP300 interacting inhibitor of differentiation 1	82.9732	257.221	-1.62061	3.20076e-11	Higher in Post-EPI	green
PIANP	ENSG00000139200	PILR alpha associated neural protein	286.079	109.286	0.382012	-1.38831	0.00134903	0.0159873	PILR alpha associated neural protein	7.29615	53.2784	-2.70986	2.2493e-09	Higher in Post-EPI	green
TERF1	ENSG00000147601	telomeric repeat binding factor 1	12024.6	6839.36	0.568782	-0.814053	1.46935e-05	0.000323921	telomeric repeat binding factor 1	471.978	1327.6	-1.49006	3.47276e-14	Higher in Post-EPI	green
RARG	ENSG00000172819	retinoic acid receptor gamma	1662.91	944.173	0.567785	-0.816584	1.68502e-05	0.00036498	retinoic acid receptor gamma	0	22.2718	-4.54051	1.77961e-11	Higher in Post-EPI	green
SCML2	ENSG00000102098	sex comb on midleg-like 2 (Drosophila)	2045.34	1091.99	0.533893	-0.905377	5.36255e-05	0.00101035	sex comb on midleg-like 2 (Drosophila)	0.919412	16.9901	-3.22847	9.91452e-06	Higher in Post-EPI	green
L1CAM	ENSG00000198910	L1 cell adhesion molecule	3354.81	1951.09	0.58158	-0.781951	1.3134e-05	0.000294318	L1 cell adhesion molecule	0	43.3595	-5.47117	1.5927e-11	Higher in Post-EPI	green
GULP1	ENSG00000144366	GULP, engulfment adaptor PTB domain containing 1	2462.07	1069.98	0.434586	-1.20229	0.000798786	0.0103132	GULP, engulfment adaptor PTB domain containing 1	0	19.7314	-4.37375	6.23062e-10	Higher in Post-EPI	green
GLI2	ENSG00000074047	GLI family zinc finger 2	2202.64	1259.43	0.57178	-0.806467	2.43452e-05	0.000500985	GLI family zinc finger 2	0	52.8424	-5.75067	4.00208e-13	Higher in Post-EPI	green
FSD1	ENSG00000105255	fibronectin type III and SPRY domain containing 1	1859.2	1068.33	0.574618	-0.799324	2.37225e-05	0.000491327	fibronectin type III and SPRY domain containing 1	4.42776	17.1585	-1.74221	5.94633e-07	Higher in Post-EPI	green
FAM19A4	ENSG00000163377	family with sequence similarity 19 member A4, C-C motif chemokine like	105.627	45.3387	0.429236	-1.22016	0.000943779	0.0119022	family with sequence similarity 19 member A4, C-C motif chemokine like	6.35581	47.7647	-2.72888	6.59537e-09	Higher in Post-EPI	green
SHROOM4	ENSG00000158352	shroom family member 4	910.931	439.135	0.482073	-1.05268	0.00046525	0.00651141	shroom family member 4	9.63494	17.7148	-0.815368	0.000384053	Higher in Post-EPI	green
TUBA4A	ENSG00000127824	tubulin alpha 4a	1284.84	739.422	0.575499	-0.797116	5.7249e-05	0.00107129	tubulin alpha 4a	2.48624	20.9026	-2.65136	3.91122e-06	Higher in Post-EPI	green
AXL	ENSG00000167601	AXL receptor tyrosine kinase	2280.46	1342.61	0.588747	-0.76428	3.88083e-05	0.000756738	AXL receptor tyrosine kinase	1.18508	18.3915	-3.14966	4.81085e-14	Higher in Post-EPI	green
RPL36A	ENSG00000241343	ribosomal protein L36a	588.487	321.882	0.546965	-0.870479	0.000162667	0.00264656	ribosomal protein L36a	584.004	1469.16	-1.32946	8.88654e-16	Higher in Post-EPI	green
SLC7A6	ENSG00000103064	solute carrier family 7 member 6	637.918	357.315	0.560127	-0.836175	0.000114852	0.00195198	solute carrier family 7 member 6	12.0552	22.3377	-0.838038	0.00515761	Higher in Post-EPI	green
AASS	ENSG00000008311	aminoadipate-semialdehyde synthase	8710.43	4509.59	0.517723	-0.949748	0.000344908	0.00503704	aminoadipate-semialdehyde synthase	10.4468	66.8705	-2.56784	9.25218e-12	Higher in Post-EPI	green
COTL1	ENSG00000103187	coactosin like F-actin binding protein 1	6626.11	3262.23	0.492329	-1.02231	0.0006177	0.00829567	coactosin like F-actin binding protein 1	68.1123	251.767	-1.87079	5.84831e-14	Higher in Post-EPI	green
SBK1	ENSG00000188322	SH3 domain binding kinase 1	3784.79	1967.22	0.519769	-0.944056	0.000337744	0.0049463	SH3 domain binding kinase 1	0	44.7772	-5.51656	1.30461e-14	Higher in Post-EPI	green
RUVBL1	ENSG00000175792	RuvB like AAA ATPase 1	7894.25	4630.58	0.586576	-0.769611	5.96723e-05	0.00110823	RuvB like AAA ATPase 1	239.469	370.158	-0.626186	6.75058e-10	Higher in Post-EPI	green
PAIP2B	ENSG00000124374	poly(A) binding protein interacting protein 2B	1770.95	1033.03	0.583318	-0.777645	7.01702e-05	0.00126924	poly(A) binding protein interacting protein 2B	9.91035	22.4986	-1.10688	0.000989025	Higher in Post-EPI	green
AUTS2	ENSG00000158321	autism susceptibility candidate 2	2436.21	1432.49	0.588001	-0.76611	6.1136e-05	0.00112969	autism susceptibility candidate 2	15.1822	70.8737	-2.15106	6.97015e-06	Higher in Post-EPI	green
PPL	ENSG00000118898	periplakin	3720.64	2173.66	0.584217	-0.775423	6.88114e-05	0.00125118	periplakin	83.8478	168.11	-0.995014	1.9516e-05	Higher in Post-EPI	green
CDC20	ENSG00000117399	cell division cycle 20	6735.58	4074.71	0.604953	-0.725105	5.56942e-05	0.00104617	cell division cycle 20	94.7445	167.934	-0.819198	5.57668e-05	Higher in Post-EPI	green
PANX1	ENSG00000110218	pannexin 1	1209.77	705.165	0.582893	-0.778697	0.000117537	0.00199112	pannexin 1	0.266756	10.9556	-3.23848	0.000394972	Higher in Post-EPI	green
ING5	ENSG00000168395	inhibitor of growth family member 5	1292.73	757.418	0.585905	-0.771261	0.000118498	0.00200306	inhibitor of growth family member 5	20.3637	35.5175	-0.773426	0.0194322	Higher in Post-EPI	green
MMP25	ENSG00000008516	matrix metallopeptidase 25	607.926	346.221	0.569512	-0.812201	0.000188657	0.00300217	matrix metallopeptidase 25	0	27.1408	-4.81459	6.05649e-14	Higher in Post-EPI	green
SLC1A5	ENSG00000105281	solute carrier family 1 member 5	9697.18	5903.29	0.608763	-0.716047	7.9109e-05	0.00141131	solute carrier family 1 member 5	37.7882	148.133	-1.94291	2.63295e-11	Higher in Post-EPI	green
FJX1	ENSG00000179431	four jointed box 1	466.593	263.698	0.565158	-0.823275	0.000388129	0.00558994	four jointed box 1	0	11.2598	-3.61586	6.77111e-10	Higher in Post-EPI	green
ENAH	ENSG00000154380	enabled homolog (Drosophila)	11374.2	6983.86	0.614008	-0.703671	0.000127279	0.0021376	enabled homolog (Drosophila)	142.57	335.271	-1.22787	2.01993e-14	Higher in Post-EPI	green
FBXO2	ENSG00000116661	F-box protein 2	1803	1093.14	0.60629	-0.721921	0.000185455	0.00296329	F-box protein 2	10.9459	75.7363	-2.68339	4.86907e-11	Higher in Post-EPI	green
PDE4B	ENSG00000184588	phosphodiesterase 4B	120.408	60.4126	0.501734	-0.995006	0.00196553	0.0217882	phosphodiesterase 4B	0	31.0748	-5.00337	7.69842e-11	Higher in Post-EPI	green
AIG1	ENSG00000146416	androgen-induced 1	1417.59	865.274	0.610384	-0.71221	0.000225769	0.00351399	androgen-induced 1	0	12.3043	-3.73382	6.56098e-05	Higher in Post-EPI	green
ZFP42	ENSG00000179059	ZFP42 zinc finger protein	5945.47	3663.29	0.616148	-0.698652	0.000212569	0.00333344	ZFP42 zinc finger protein	14.0714	53.3931	-1.85162	3.49978e-09	Higher in Post-EPI	green
ZMIZ2	ENSG00000122515	zinc finger MIZ-type containing 2	2963.44	1854.31	0.625728	-0.676393	0.000192376	0.00305513	zinc finger MIZ-type containing 2	14.1232	25.5666	-0.81285	0.00247547	Higher in Post-EPI	green
TRIP13	ENSG00000071539	thyroid hormone receptor interactor 13	2152.25	1309.33	0.608353	-0.71702	0.000314873	0.00467047	thyroid hormone receptor interactor 13	74.5061	151.084	-1.0102	2.95647e-09	Higher in Post-EPI	green
SRM	ENSG00000116649	spermidine synthase	6388.05	4019.92	0.629287	-0.66821	0.00017887	0.00286982	spermidine synthase	128.489	267.854	-1.05399	2.8358e-10	Higher in Post-EPI	green
DIDO1	ENSG00000101191	death inducer-obliterator 1	5516.18	3430.96	0.62198	-0.68506	0.000226999	0.00352903	death inducer-obliterator 1	95.9214	326.331	-1.75586	3.72364e-12	Higher in Post-EPI	green
NUDT11	ENSG00000196368	nudix hydrolase 11	2178.31	1330.5	0.610795	-0.711241	0.000334563	0.00491123	nudix hydrolase 11	0.160352	43.8785	-5.27339	2.39726e-12	Higher in Post-EPI	green
SEPHS1	ENSG00000086475	selenophosphate synthetase 1	21847.7	13730.2	0.628451	-0.670128	0.000235127	0.0036415	selenophosphate synthetase 1	695.308	1384.92	-0.993046	1.53013e-13	Higher in Post-EPI	green
CBX6	ENSG00000183741	chromobox 6	677.913	402.997	0.594468	-0.75033	0.000574776	0.00780646	chromobox 6	6.01574	11.0069	-0.775197	0.016372	Higher in Post-EPI	green
SLC7A5	ENSG00000103257	solute carrier family 7 member 5	24628	14805.4	0.601164	-0.73417	0.000498583	0.00690848	solute carrier family 7 member 5	16.985	40.8611	-1.21882	3.5051e-06	Higher in Post-EPI	green
ACLY	ENSG00000131473	ATP citrate lyase	23256.9	14768.2	0.635	-0.655172	0.000200838	0.00317492	ATP citrate lyase	172.268	284.812	-0.722061	2.24774e-07	Higher in Post-EPI	green
TBC1D16	ENSG00000167291	TBC1 domain family member 16	5940.9	3749.44	0.631123	-0.664007	0.000254123	0.00387991	TBC1 domain family member 16	8.14713	44.0354	-2.29967	7.88342e-07	Higher in Post-EPI	green
PLAGL2	ENSG00000126003	PLAG1 like zinc finger 2	1346.79	784.988	0.582859	-0.77878	0.000897072	0.0114006	PLAG1 like zinc finger 2	17.5055	40.5985	-1.16858	0.000298369	Higher in Post-EPI	green
TMEM205	ENSG00000105518	transmembrane protein 205	703.838	429.875	0.610758	-0.711326	0.000497621	0.00690262	transmembrane protein 205	39.5174	79.1319	-0.983835	2.44794e-08	Higher in Post-EPI	green
SLC25A22	ENSG00000177542	solute carrier family 25 member 22	1607.73	985.835	0.613183	-0.70561	0.000498111	0.00690635	solute carrier family 25 member 22	11.2492	43.399	-1.85784	6.97602e-11	Higher in Post-EPI	green
STRA13	ENSG00000169689	stimulated by retinoic acid 13	2367.21	1410.66	0.595919	-0.746813	0.00102214	0.0126856	stimulated by retinoic acid 13	37.2203	69.776	-0.888921	1.99477e-05	Higher in Post-EPI	green
CEP85	ENSG00000130695	centrosomal protein 85	2135.81	1346.75	0.630556	-0.665305	0.000441858	0.00624559	centrosomal protein 85	85.6311	186.539	-1.11423	6.97364e-09	Higher in Post-EPI	green
DNMT1	ENSG00000130816	DNA (cytosine-5-)-methyltransferase 1	9935.31	6182.64	0.62229	-0.684341	0.000552027	0.00752365	DNA (cytosine-5-)-methyltransferase 1	20.737	129.296	-2.58357	3.88205e-14	Higher in Post-EPI	green
SLC7A1	ENSG00000139514	solute carrier family 7 member 1	3724.25	2345.81	0.629874	-0.666864	0.000463116	0.00649319	solute carrier family 7 member 1	0.587369	32.201	-4.38652	5.86198e-06	Higher in Post-EPI	green
FOXO1	ENSG00000150907	forkhead box O1	1446.17	896.562	0.619958	-0.689759	0.000670001	0.00886842	forkhead box O1	14.0675	73.3736	-2.30335	1.11889e-07	Higher in Post-EPI	green
NEK8	ENSG00000160602	NIMA related kinase 8	462.09	277.156	0.599787	-0.737478	0.00117462	0.0142515	NIMA related kinase 8	8.91122	33.5254	-1.80052	2.35805e-05	Higher in Post-EPI	green
MED14	ENSG00000180182	mediator complex subunit 14	8104.91	4896.94	0.604195	-0.726914	0.00111788	0.0136889	mediator complex subunit 14	24.0806	38.5393	-0.656713	0.0411652	Higher in Post-EPI	green
FAM64A	ENSG00000129195	family with sequence similarity 64 member A	2321.42	1475.13	0.635443	-0.654165	0.000643752	0.00857549	family with sequence similarity 64 member A	12.0684	39.7947	-1.6423	0.000422529	Higher in Post-EPI	green
PRRT3	ENSG00000163704	proline rich transmembrane protein 3	148.133	79.7581	0.538423	-0.893188	0.00492066	0.0458704	proline rich transmembrane protein 3	2.59836	10.1347	-1.62965	4.61815e-08	Higher in Post-EPI	green
RAB34	ENSG00000109113	RAB34, member RAS oncogene family	7388.49	4804.48	0.650266	-0.620898	0.00048851	0.00678527	RAB34, member RAS oncogene family	1.95148	138.292	-5.56053	6.84071e-16	Higher in Post-EPI	green
SETD1A	ENSG00000099381	SET domain containing 1A	2798.87	1809.19	0.646399	-0.629502	0.000613775	0.00825005	SET domain containing 1A	15.5339	24.3864	-0.618629	0.0229991	Higher in Post-EPI	green
CBS	ENSG00000160200	cystathionine-beta-synthase	24363.3	16049.2	0.658745	-0.602208	0.000474393	0.00661862	cystathionine-beta-synthase	61.8235	138.781	-1.15379	6.07243e-06	Higher in Post-EPI	green
MAP7	ENSG00000135525	microtubule associated protein 7	2463.62	1478.94	0.600311	-0.736219	0.00197287	0.0218541	microtubule associated protein 7	32.608	58.9437	-0.834803	0.000197925	Higher in Post-EPI	green
OLFM1	ENSG00000130558	olfactomedin 1	930.814	587.725	0.631409	-0.663353	0.00114454	0.0139497	olfactomedin 1	0.58592	36.8259	-4.57598	6.5813e-05	Higher in Post-EPI	green
SLC39A10	ENSG00000196950	solute carrier family 39 member 10	4179.56	2667.48	0.63822	-0.647875	0.00100175	0.0124703	solute carrier family 39 member 10	21.2125	50.6075	-1.21621	3.96322e-08	Higher in Post-EPI	green
UNC5B	ENSG00000107731	unc-5 netrin receptor B	3280.46	2126	0.64808	-0.625757	0.000829879	0.0106638	unc-5 netrin receptor B	76.2604	145.295	-0.92108	4.94269e-06	Higher in Post-EPI	green
TMX1	ENSG00000139921	thioredoxin related transmembrane protein 1	2335.85	1378.5	0.590148	-0.760852	0.00303346	0.0311503	thioredoxin related transmembrane protein 1	36.8201	124.954	-1.73567	5.85548e-11	Higher in Post-EPI	green
ARGLU1	ENSG00000134884	arginine and glutamate rich 1	5649.44	3675.23	0.650547	-0.620275	0.000864176	0.0110312	arginine and glutamate rich 1	129.252	216.311	-0.738456	7.30044e-06	Higher in Post-EPI	green
SOX11	ENSG00000176887	SRY-box 11	2612.15	1632.58	0.624995	-0.678084	0.00158494	0.0182493	SRY-box 11	0	49.058	-5.64553	6.73265e-16	Higher in Post-EPI	green
AGPAT5	ENSG00000155189	1-acylglycerol-3-phosphate O-acyltransferase 5	2856.12	1853.75	0.649047	-0.623606	0.00101901	0.0126518	1-acylglycerol-3-phosphate O-acyltransferase 5	43.252	66.4905	-0.608942	0.00064008	Higher in Post-EPI	green
AMPD2	ENSG00000116337	adenosine monophosphate deaminase 2	1798.63	1169.31	0.650113	-0.621239	0.00104254	0.0128977	adenosine monophosphate deaminase 2	6.03472	17.8768	-1.42405	0.0183697	Higher in Post-EPI	green
TMEM151B	ENSG00000178233	transmembrane protein 151B	283.082	171.676	0.606454	-0.721531	0.00305903	0.0313717	transmembrane protein 151B	0	10.0892	-3.47108	7.17296e-10	Higher in Post-EPI	green
ACTR3B	ENSG00000133627	ARP3 actin-related protein 3 homolog B (yeast)	801.59	511.551	0.63817	-0.647987	0.00159814	0.0183607	ARP3 actin-related protein 3 homolog B (yeast)	14.2325	30.5361	-1.04985	0.000616965	Higher in Post-EPI	green
PLXNB1	ENSG00000164050	plexin B1	4282.44	2842.6	0.66378	-0.591223	0.000911382	0.0115458	plexin B1	4.87313	25.7455	-2.18709	2.20417e-09	Higher in Post-EPI	green
SNRNP25	ENSG00000161981	small nuclear ribonucleoprotein U11/U12 subunit 25	1820.15	1203.08	0.660976	-0.59733	0.0010862	0.0133725	small nuclear ribonucleoprotein U11/U12 subunit 25	57.757	112.198	-0.946016	8.19899e-08	Higher in Post-EPI	green
MATN2	ENSG00000132561	matrilin 2	610.997	391.772	0.641201	-0.641152	0.00215782	0.0235719	matrilin 2	0	13.9507	-3.90214	9.38836e-07	Higher in Post-EPI	green
BRD3	ENSG00000169925	bromodomain containing 3	3194.84	2111.49	0.660907	-0.597481	0.00142192	0.0166547	bromodomain containing 3	57.5076	102.93	-0.828915	2.87056e-05	Higher in Post-EPI	green
CECR2	ENSG00000099954	CECR2, histone acetyl-lysine reader	6429.19	4282.67	0.666128	-0.586129	0.00144166	0.0168543	CECR2, histone acetyl-lysine reader	99.0243	175.644	-0.820494	8.11385e-05	Higher in Post-EPI	green
SYT1	ENSG00000067715	synaptotagmin 1	1406.22	912.922	0.649203	-0.623259	0.00247658	0.0264039	synaptotagmin 1	0	30.8247	-4.99208	5.47747e-12	Higher in Post-EPI	green
BID	ENSG00000015475	BH3 interacting domain death agonist	727.501	477.719	0.656657	-0.606787	0.00213679	0.0233797	BH3 interacting domain death agonist	10.9276	33.7603	-1.54314	9.91452e-06	Higher in Post-EPI	green
FAM117A	ENSG00000121104	family with sequence similarity 117 member A	1758.99	1164.81	0.662207	-0.594647	0.00211329	0.0231875	family with sequence similarity 117 member A	25.7587	40.7325	-0.641163	0.0179066	Higher in Post-EPI	green
ZNF620	ENSG00000177842	zinc finger protein 620	476.13	302.078	0.634444	-0.656436	0.00379337	0.0371582	zinc finger protein 620	11.7894	35.5484	-1.51486	9.53544e-07	Higher in Post-EPI	green
ERBB3	ENSG00000065361	erb-b2 receptor tyrosine kinase 3	2182.19	1450.45	0.664674	-0.589282	0.00232949	0.025015	erb-b2 receptor tyrosine kinase 3	50.051	83.8211	-0.732484	6.99281e-05	Higher in Post-EPI	green
DSE	ENSG00000111817	dermatan sulfate epimerase	1720.56	1134.45	0.659346	-0.600891	0.00267727	0.028173	dermatan sulfate epimerase	0.34229	34.4867	-4.72451	3.16617e-13	Higher in Post-EPI	green
KIF7	ENSG00000166813	kinesin family member 7	1059.19	705.235	0.665827	-0.586781	0.00240986	0.025813	kinesin family member 7	1.13837	17.2434	-3.09279	1.46733e-05	Higher in Post-EPI	green
SLC35F2	ENSG00000110660	solute carrier family 35 member F2	1077.24	713.81	0.662628	-0.593729	0.00434676	0.0414862	solute carrier family 35 member F2	41.5448	68.9072	-0.716458	0.00029908	Higher in Post-EPI	green
UNKL	ENSG00000059145	unkempt family like zinc finger	1096.39	727.806	0.663818	-0.59114	0.00520468	0.0479033	unkempt family like zinc finger	27.3285	54.2495	-0.963705	2.64104e-05	Higher in Post-EPI	green

## Sheet: S4D
id	gene.symbol	gene.names	Elf.TeSR.7d	Elf.KO.FLCN.TeSR.7d	foldChange	log2FoldChange	pval	padj
ENSG00000136167	LCP1	lymphocyte cytosolic protein 1	308.28	21776.6	70.6392	6.1424	3.33207e-160	1.04087e-155
ENSG00000183117	CSMD1	CUB and Sushi multiple domains 1	77.3634	1268.79	16.4004	4.03566	1.80855e-62	1.41239e-58
ENSG00000131781	FMO5	flavin containing monooxygenase 5	77.2164	1114.32	14.4311	3.85111	2.94388e-57	1.02179e-53
ENSG00000154645	CHODL	chondrolectin	105.004	1035.88	9.8651	3.30233	4.50831e-44	1.00593e-40
ENSG00000166816	LDHD	lactate dehydrogenase D	533.956	3699.34	6.92818	2.79248	1.93327e-42	3.7669e-39
ENSG00000197355	UAP1L1	UDP-N-acetylglucosamine pyrophosphorylase 1 like 1	1002.03	6817	6.80321	2.76622	2.04998e-42	3.7669e-39
ENSG00000116729	WLS	wntless Wnt ligand secretion mediator	435.597	2866.22	6.57997	2.71808	2.09299e-40	3.11338e-37
ENSG00000090339	ICAM1	intercellular adhesion molecule 1	130.462	1011.97	7.75678	2.95546	9.0587e-37	9.43252e-34
ENSG00000125726	CD70	CD70 molecule	164.133	1198.99	7.30502	2.86889	1.40649e-36	1.41729e-33
ENSG00000138821	SLC39A8	solute carrier family 39 member 8	1003.53	4835.73	4.81872	2.26865	2.75843e-32	1.91484e-29
ENSG00000102878	HSF4	heat shock transcription factor 4	11.7661	259.962	22.0942	4.4656	3.32001e-32	2.25458e-29
ENSG00000185339	TCN2	transcobalamin 2	901.66	4390.47	4.86932	2.28372	2.78575e-31	1.74043e-28
ENSG00000076356	PLXNA2	plexin A2	282.014	1552.37	5.50457	2.46063	6.18313e-31	3.78723e-28
ENSG00000135929	CYP27A1	cytochrome P450 family 27 subfamily A member 1	298.801	1566.06	5.24116	2.38989	5.30218e-29	2.95767e-26
ENSG00000125378	BMP4	bone morphogenetic protein 4	663.685	3038.28	4.57789	2.19468	5.64346e-28	2.75454e-25
ENSG00000198796	ALPK2	alpha kinase 2	60.4794	466.426	7.71215	2.94713	7.65179e-28	3.56756e-25
ENSG00000137948	BRDT	bromodomain testis associated	187.237	1006.19	5.37391	2.42597	2.74201e-27	1.22364e-24
ENSG00000087076	HSD17B14	hydroxysteroid 17-beta dehydrogenase 14	234.416	2195.76	9.36696	3.22758	1.1532e-25	4.28854e-23
ENSG00000141504	SAT2	spermidine/spermine N1-acetyltransferase family member 2	982.888	3914.38	3.98252	1.99368	9.61113e-25	3.22831e-22
ENSG00000121316	PLBD1	phospholipase B domain containing 1	1125.9	4458.92	3.96033	1.98562	1.01636e-24	3.37755e-22
ENSG00000134107	BHLHE40	basic helix-loop-helix family member e40	957.118	4996.49	5.22035	2.38415	1.25547e-24	4.08525e-22
ENSG00000164124	TMEM144	transmembrane protein 144	33.6837	305.747	9.07699	3.18221	2.07807e-24	6.4272e-22
ENSG00000167994	RAB3IL1	RAB3A interacting protein like 1	355.509	1542.57	4.33905	2.11738	3.52037e-24	1.06766e-21
ENSG00000136235	GPNMB	glycoprotein nmb	51.5684	375.891	7.28917	2.86575	1.18134e-23	3.38556e-21
ENSG00000158258	CLSTN2	calsyntenin 2	75.2605	468.274	6.22205	2.63739	2.37908e-23	6.51909e-21
ENSG00000164292	RHOBTB3	Rho related BTB domain containing 3	553.28	2186.54	3.95195	1.98257	3.42446e-23	9.30203e-21
ENSG00000069424	KCNAB2	potassium voltage-gated channel subfamily A regulatory beta subunit 2	414.305	1846.72	4.4574	2.1562	5.2975e-23	1.4024e-20
ENSG00000204386	NEU1	neuraminidase 1 (lysosomal sialidase)	2039.83	7437.91	3.64634	1.86645	1.46689e-22	3.787e-20
ENSG00000139278	GLIPR1	GLI pathogenesis related 1	121.186	623.17	5.14227	2.36241	1.73936e-22	4.41741e-20
ENSG00000130270	ATP8B3	ATPase phospholipid transporting 8B3	303.296	1266.83	4.17688	2.06243	2.49848e-22	6.14547e-20
ENSG00000111674	ENO2	enolase 2	5589.72	19889.9	3.5583	1.83119	3.19649e-22	7.62228e-20
ENSG00000123119	NECAB1	N-terminal EF-hand calcium binding protein 1	277.935	1157.35	4.16409	2.058	4.62681e-22	1.08671e-19
ENSG00000104371	DKK4	dickkopf WNT signaling pathway inhibitor 4	2.70811	115.527	42.6599	5.41481	5.05629e-21	1.1282e-18
ENSG00000161835	GRASP	GRP1 (general receptor for phosphoinositides 1)-associated scaffold protein	98.1118	510.168	5.19987	2.37847	7.39307e-21	1.60174e-18
ENSG00000164713	BRI3	brain protein I3	1635.14	5698.85	3.48523	1.80125	7.43493e-21	1.60174e-18
ENSG00000145721	LIX1	limb and CNS expressed 1	6.97231	135.745	19.4691	4.28312	8.0442e-21	1.72113e-18
ENSG00000145349	CAMK2D	calcium/calmodulin dependent protein kinase II delta	387.893	1729.87	4.45966	2.15693	8.21314e-21	1.74532e-18
ENSG00000108375	RNF43	ring finger protein 43	194.722	849.826	4.36431	2.12576	1.00753e-20	2.0982e-18
ENSG00000130513	GDF15	growth differentiation factor 15	777.588	3168.91	4.07531	2.02691	1.21619e-20	2.49943e-18
ENSG00000091879	ANGPT2	angiopoietin 2	28.1789	247.118	8.76958	3.13251	1.4561e-20	2.97292e-18
ENSG00000163453	IGFBP7	insulin like growth factor binding protein 7	217.59	1276.82	5.86801	2.55287	3.11273e-20	6.23305e-18
ENSG00000136630	HLX	H2.0 like homeobox	31.2782	254.296	8.13012	3.02328	4.51627e-20	8.92907e-18
ENSG00000123095	BHLHE41	basic helix-loop-helix family member e41	147.737	656.324	4.44251	2.15138	6.67142e-20	1.27854e-17
ENSG00000169554	ZEB2	zinc finger E-box binding homeobox 2	49.1801	301.264	6.12572	2.61488	1.61522e-19	3.03952e-17
ENSG00000118495	PLAGL1	PLAG1 like zinc finger 1	23.3095	204.823	8.78708	3.13538	2.37635e-19	4.39244e-17
ENSG00000129946	SHC2	SHC adaptor protein 2	585.844	2278.1	3.88859	1.95925	2.8175e-19	5.17724e-17
ENSG00000065320	NTN1	netrin 1	386.028	1532.3	3.9694	1.98892	3.32552e-19	6.03968e-17
ENSG00000166033	HTRA1	HtrA serine peptidase 1	432.187	1529.51	3.53899	1.82334	3.9502e-19	7.13273e-17
ENSG00000174469	CNTNAP2	contactin associated protein-like 2	2416.87	7510.32	3.10746	1.63574	6.11658e-19	1.07342e-16
ENSG00000107984	DKK1	dickkopf WNT signaling pathway inhibitor 1	58.3052	329.538	5.65196	2.49875	1.65465e-18	2.74936e-16
ENSG00000109339	MAPK10	mitogen-activated protein kinase 10	177.872	720.657	4.05155	2.01847	1.98805e-18	3.25144e-16
ENSG00000111186	WNT5B	Wnt family member 5B	94.1545	439.549	4.66838	2.22292	4.53626e-18	7.12079e-16
ENSG00000110944	IL23A	interleukin 23 subunit alpha	133.801	573.58	4.28681	2.0999	6.1499e-18	9.55774e-16
ENSG00000163638	ADAMTS9	ADAM metallopeptidase with thrombospondin type 1 motif 9	198.958	842.833	4.23624	2.08279	7.14391e-18	1.09393e-15
ENSG00000101493	ZNF516	zinc finger protein 516	487.034	1616.06	3.31816	1.73039	2.08891e-17	3.07799e-15
ENSG00000164741	DLC1	DLC1 Rho GTPase activating protein	338.843	1140.96	3.36722	1.75156	6.68626e-17	9.44878e-15
ENSG00000081087	OSTM1	osteopetrosis associated transmembrane protein 1	568.945	1812.13	3.18508	1.67133	6.71499e-17	9.44878e-15
ENSG00000164733	CTSB	cathepsin B	2604.07	7725.7	2.96678	1.5689	6.83426e-17	9.53075e-15
ENSG00000167874	TMEM88	transmembrane protein 88	133.868	545.365	4.07389	2.02641	9.27921e-17	1.27133e-14
ENSG00000101197	BIRC7	baculoviral IAP repeat containing 7	2.16993	82.8914	38.2001	5.2555	1.07586e-16	1.46759e-14
ENSG00000034677	RNF19A	ring finger protein 19A, RBR E3 ubiquitin protein ligase	721.538	2264.45	3.13836	1.65001	1.11053e-16	1.50829e-14
ENSG00000122912	SLC25A16	solute carrier family 25 member 16	509.168	1619.24	3.18017	1.6691	1.1541e-16	1.56069e-14
ENSG00000184347	SLIT3	slit guidance ligand 3	92.2958	420.383	4.55473	2.18737	1.41952e-16	1.90313e-14
ENSG00000134138	MEIS2	Meis homeobox 2	26.5644	189.774	7.1439	2.83671	4.50503e-16	5.70178e-14
ENSG00000167895	TMC8	transmembrane channel like 8	58.2209	300.915	5.1685	2.36975	5.03354e-16	6.31476e-14
ENSG00000087303	NID2	nidogen 2	341.434	1110.99	3.25389	1.70217	5.76866e-16	7.17934e-14
ENSG00000166340	TPP1	tripeptidyl peptidase 1	1783.73	5131.34	2.87674	1.52443	7.79773e-16	9.55238e-14
ENSG00000180347	CCDC129	coiled-coil domain containing 129	45.4541	247.92	5.45428	2.44739	1.11275e-15	1.33693e-13
ENSG00000132510	KDM6B	lysine demethylase 6B	780.501	2378.66	3.0476	1.60767	1.19082e-15	1.42524e-13
ENSG00000068903	SIRT2	sirtuin 2	360.895	1181.05	3.27256	1.71042	1.48391e-15	1.76252e-13
ENSG00000089876	DHX32	DEAH-box helicase 32 (putative)	386.867	1229.97	3.17932	1.66872	1.54894e-15	1.83279e-13
ENSG00000116954	RRAGC	Ras related GTP binding C	785.484	2264.98	2.88355	1.52784	2.78015e-15	3.20466e-13
ENSG00000138795	LEF1	lymphoid enhancer binding factor 1	50.4878	261.081	5.17117	2.37049	3.67855e-15	4.20918e-13
ENSG00000102032	RENBP	renin binding protein	1008.25	6415.35	6.36285	2.66967	4.28241e-15	4.88226e-13
ENSG00000122490	PQLC1	PQ loop repeat containing 1	459.642	1407.77	3.06275	1.61483	4.60644e-15	5.22955e-13
ENSG00000155906	RMND1	required for meiotic nuclear division 1 homolog	800.951	2309.02	2.88286	1.5275	6.20118e-15	6.91831e-13
ENSG00000164683	HEY1	hes related family bHLH transcription factor with YRPW motif 1	47.9353	245.419	5.1198	2.35609	6.74649e-15	7.4733e-13
ENSG00000117308	GALE	UDP-galactose-4-epimerase	909.491	2934.41	3.22643	1.68994	1.08695e-14	1.19137e-12
ENSG00000131196	NFATC1	nuclear factor of activated T-cells 1	301.82	963.356	3.19182	1.67438	1.53959e-14	1.66414e-12
ENSG00000175197	DDIT3	DNA damage inducible transcript 3	158.094	606.786	3.83813	1.9404	1.56998e-14	1.69114e-12
ENSG00000137573	SULF1	sulfatase 1	241.943	932.075	3.85245	1.94578	2.03144e-14	2.13128e-12
ENSG00000170006	TMEM154	transmembrane protein 154	84.0915	348.896	4.14901	2.05277	2.4599e-14	2.56998e-12
ENSG00000104497	SNX16	sorting nexin 16	292.582	902.794	3.08561	1.62555	2.63216e-14	2.74078e-12
ENSG00000099250	NRP1	neuropilin 1	126.01	451.591	3.58378	1.84148	2.86396e-14	2.9624e-12
ENSG00000166710	B2M	beta-2-microglobulin	1485.22	4025.42	2.71032	1.43846	3.48839e-14	3.51517e-12
ENSG00000118257	NRP2	neuropilin 2	1410.58	3820.53	2.70848	1.43748	5.49995e-14	5.4542e-12
ENSG00000145675	PIK3R1	phosphoinositide-3-kinase regulatory subunit 1	480.34	1383.99	2.88127	1.52671	1.03037e-13	9.9342e-12
ENSG00000197461	PDGFA	platelet derived growth factor subunit A	619.718	1714.42	2.76645	1.46803	1.85484e-13	1.74523e-11
ENSG00000130203	APOE	apolipoprotein E	27282.2	69590	2.55075	1.35092	2.7245e-13	2.49583e-11
ENSG00000146038	DCDC2	doublecortin domain containing 2	33.1412	182.996	5.52171	2.46511	5.369e-13	4.64589e-11
ENSG00000105612	DNASE2	deoxyribonuclease II, lysosomal	679.7	1816.67	2.67276	1.41833	6.5072e-13	5.58439e-11
ENSG00000135074	ADAM19	ADAM metallopeptidase domain 19	2202.91	5607.42	2.54546	1.34792	8.78398e-13	7.36196e-11
ENSG00000128294	TPST2	tyrosylprotein sulfotransferase 2	3118.54	7862.83	2.52131	1.33418	8.79061e-13	7.36196e-11
ENSG00000143507	DUSP10	dual specificity phosphatase 10	270.795	785.409	2.90039	1.53624	9.01569e-13	7.53027e-11
ENSG00000118503	TNFAIP3	TNF alpha induced protein 3	185.925	581.515	3.12769	1.6451	9.55521e-13	7.95962e-11
ENSG00000119950	MXI1	MAX interactor 1, dimerization protein	445.181	1231.46	2.76621	1.46791	9.82546e-13	8.14132e-11
ENSG00000057252	SOAT1	sterol O-acyltransferase 1	159.769	516.869	3.2351	1.69381	1.02223e-12	8.44772e-11
ENSG00000182752	PAPPA	pappalysin 1	80.5254	318.263	3.95233	1.9827	1.14238e-12	9.36629e-11
ENSG00000167123	CERCAM	cerebral endothelial cell adhesion molecule	141.379	480.88	3.40136	1.76611	1.61415e-12	1.29622e-10
ENSG00000109436	TBC1D9	TBC1 domain family member 9	79.5247	310.27	3.90155	1.96405	1.72097e-12	1.37846e-10
ENSG00000135409	AMHR2	anti-Mullerian hormone receptor type 2	6.19426	83.9774	13.5573	3.761	1.83871e-12	1.45412e-10
ENSG00000170775	GPR37	G protein-coupled receptor 37	333.17	970.286	2.91229	1.54215	2.78035e-12	2.13922e-10
ENSG00000162849	KIF26B	kinesin family member 26B	98.4101	350.906	3.56575	1.83421	3.70811e-12	2.79792e-10
ENSG00000203907	OOEP	oocyte expressed protein	14.0916	114.287	8.11028	3.01975	4.03489e-12	3.01536e-10
ENSG00000003436	TFPI	tissue factor pathway inhibitor	347.149	963.259	2.77477	1.47237	4.28974e-12	3.19816e-10
ENSG00000058668	ATP2B4	ATPase plasma membrane Ca2+ transporting 4	1047.42	2638.14	2.5187	1.33268	4.92608e-12	3.64646e-10
ENSG00000111885	MAN1A1	mannosidase alpha class 1A member 1	392.469	1063.12	2.7088	1.43765	5.40651e-12	3.97385e-10
ENSG00000095015	MAP3K1	mitogen-activated protein kinase kinase kinase 1	640.736	1665.87	2.59993	1.37847	5.56323e-12	4.07944e-10
ENSG00000090013	BLVRB	biliverdin reductase B	1184.87	3009.79	2.54018	1.34493	5.89532e-12	4.31284e-10
ENSG00000138764	CCNG2	cyclin G2	354.979	977.389	2.75337	1.4612	6.0193e-12	4.3864e-10
ENSG00000171617	ENC1	ectodermal-neural cortex 1	754.645	3517.5	4.66113	2.22068	6.0436e-12	4.39046e-10
ENSG00000138829	FBN2	fibrillin 2	1280.11	3411.89	2.66532	1.41431	6.60656e-12	4.74427e-10
ENSG00000149294	NCAM1	neural cell adhesion molecule 1	89.9746	324.014	3.60117	1.84847	8.41788e-12	5.98993e-10
ENSG00000150594	ADRA2A	adrenoceptor alpha 2A	57.2959	239.862	4.18638	2.0657	8.95263e-12	6.34155e-10
ENSG00000171365	CLCN5	chloride voltage-gated channel 5	1236.16	3020.73	2.44363	1.28903	1.09436e-11	7.66495e-10
ENSG00000108511	HOXB6	homeobox B6	22.8427	139.964	6.1273	2.61525	1.10573e-11	7.72722e-10
ENSG00000120068	HOXB8	homeobox B8	23.6921	143.324	6.04944	2.5968	1.16774e-11	8.08823e-10
ENSG00000115596	WNT6	Wnt family member 6	7.51049	86.8716	11.5667	3.53191	1.2121e-11	8.34001e-10
ENSG00000162909	CAPN2	calpain 2	776.186	2315.33	2.98296	1.57675	1.28541e-11	8.80563e-10
ENSG00000075785	RAB7A	RAB7A, member RAS oncogene family	6945.13	16452.4	2.36891	1.24422	1.46129e-11	9.91422e-10
ENSG00000141524	TMC6	transmembrane channel like 6	1815.21	4821.93	2.6564	1.40947	1.47355e-11	9.94186e-10
ENSG00000102359	SRPX2	sushi repeat containing protein, X-linked 2	24.0876	316.614	13.1443	3.71636	1.4998e-11	1.0057e-09
ENSG00000175938	ORAI3	ORAI calcium release-activated calcium modulator 3	68.9906	264.428	3.83281	1.9384	1.52464e-11	1.01984e-09
ENSG00000203867	RBM20	RNA binding motif protein 20	89.9789	313.605	3.48532	1.80129	1.84657e-11	1.20676e-09
ENSG00000166825	ANPEP	alanyl aminopeptidase, membrane	113.595	381.492	3.35835	1.74775	1.88088e-11	1.22662e-09
ENSG00000161896	IP6K3	inositol hexakisphosphate kinase 3	6.97231	78.3558	11.2381	3.49033	2.47715e-11	1.59878e-09
ENSG00000003402	CFLAR	CASP8 and FADD like apoptosis regulator	544.574	1379.79	2.5337	1.34125	2.8496e-11	1.83538e-09
ENSG00000139263	LRIG3	leucine-rich repeats and immunoglobulin like domains 3	627.624	1573.46	2.50701	1.32597	5.02677e-11	3.10943e-09
ENSG00000078399	HOXA9	homeobox A9	4.87804	71.4615	14.6496	3.87279	5.41852e-11	3.32542e-09
ENSG00000104093	DMXL2	Dmx like 2	682.373	2241.55	3.28493	1.71586	7.79877e-11	4.73045e-09
ENSG00000188994	ZNF292	zinc finger protein 292	1223.02	2819.96	2.30573	1.20522	9.64359e-11	5.75997e-09
ENSG00000005893	LAMP2	lysosomal associated membrane protein 2	2200.98	5085.47	2.31055	1.20824	9.9991e-11	5.96091e-09
ENSG00000105810	CDK6	cyclin-dependent kinase 6	1364.59	3141.7	2.3023	1.20308	1.14963e-10	6.78871e-09
ENSG00000167772	ANGPTL4	angiopoietin like 4	178.065	527.673	2.96338	1.56724	1.18093e-10	6.96037e-09
ENSG00000124126	PREX1	phosphatidylinositol-3,4,5-trisphosphate dependent Rac exchange factor 1	541.135	1343.44	2.48263	1.31187	1.33362e-10	7.75784e-09
ENSG00000010671	BTK	Bruton tyrosine kinase	47.2458	189.664	4.01441	2.00519	2.11542e-10	1.20807e-08
ENSG00000113369	ARRDC3	arrestin domain containing 3	271.292	690.221	2.5442	1.34721	2.15671e-10	1.2294e-08
ENSG00000093144	ECHDC1	ethylmalonyl-CoA decarboxylase 1	1298.26	2977.1	2.29314	1.19732	2.16649e-10	1.23273e-08
ENSG00000079337	RAPGEF3	Rap guanine nucleotide exchange factor 3	170.677	487.037	2.85356	1.51276	2.74173e-10	1.53763e-08
ENSG00000127863	TNFRSF19	tumor necrosis factor receptor superfamily member 19	54.9703	216.252	3.93399	1.97599	2.78093e-10	1.55682e-08
ENSG00000114796	KLHL24	kelch like family member 24	821.518	1929.36	2.34854	1.23176	2.99409e-10	1.67017e-08
ENSG00000166900	STX3	syntaxin 3	3309.92	7405.52	2.23737	1.1618	3.43533e-10	1.89934e-08
ENSG00000135862	LAMC1	laminin subunit gamma 1	8005.69	17738.8	2.21577	1.14781	3.71602e-10	2.04368e-08
ENSG00000075388	FGF4	fibroblast growth factor 4	214.869	589.1	2.74167	1.45505	5.01447e-10	2.70072e-08
ENSG00000166348	USP54	ubiquitin specific peptidase 54	1242.42	2838.99	2.28504	1.19222	5.34234e-10	2.8576e-08
ENSG00000171316	CHD7	chromodomain helicase DNA binding protein 7	1024.73	2354.31	2.29749	1.20006	5.41951e-10	2.89393e-08
ENSG00000185896	LAMP1	lysosomal associated membrane protein 1	7130.11	15668.1	2.19745	1.13583	5.58895e-10	2.97931e-08
ENSG00000156869	FRRS1	ferric chelate reductase 1	66.531	282.518	4.24642	2.08625	8.01063e-10	4.18455e-08
ENSG00000099284	H2AFY2	H2A histone family member Y2	702.21	1656.3	2.3587	1.23799	9.91954e-10	5.12176e-08
ENSG00000197081	IGF2R	insulin like growth factor 2 receptor	5810.51	12686.7	2.18341	1.12658	1.10051e-09	5.67289e-08
ENSG00000138639	ARHGAP24	Rho GTPase activating protein 24	57.1402	212.925	3.72636	1.89777	1.12211e-09	5.77472e-08
ENSG00000155629	PIK3AP1	phosphoinositide-3-kinase adaptor protein 1	604.798	1415.95	2.3412	1.22725	1.1246e-09	5.778e-08
ENSG00000187800	PEAR1	platelet endothelial aggregation receptor 1	28.8813	136.831	4.73768	2.24418	1.37957e-09	6.99595e-08
ENSG00000113648	H2AFY	H2A histone family member Y	866.522	1964.78	2.26743	1.18106	1.4192e-09	7.18525e-08
ENSG00000113140	SPARC	secreted protein acidic and cysteine rich	12150.2	26159.7	2.15303	1.10637	1.52125e-09	7.66463e-08
ENSG00000119138	KLF9	Kruppel like factor 9	73.9529	242.428	3.27813	1.71288	1.6974e-09	8.49733e-08
ENSG00000164181	ELOVL7	ELOVL fatty acid elongase 7	82.9352	268.052	3.23207	1.69246	1.80211e-09	8.94981e-08
ENSG00000164136	IL15	interleukin 15	37.2541	201.552	5.4102	2.43568	2.39747e-09	1.17386e-07
ENSG00000164465	DCBLD1	discoidin, CUB and LCCL domain containing 1	445.879	1046.02	2.34597	1.23018	2.49921e-09	1.22176e-07
ENSG00000174485	DENND4A	DENN domain containing 4A	230.787	585.578	2.53731	1.3433	2.51659e-09	1.22833e-07
ENSG00000100095	SEZ6L	seizure related 6 homolog like	24.3102	125.239	5.15169	2.36505	2.59918e-09	1.26469e-07
ENSG00000107518	ATRNL1	attractin like 1	247.734	627.796	2.53416	1.34151	2.615e-09	1.27041e-07
ENSG00000123901	GPR83	G protein-coupled receptor 83	31.5138	141.192	4.48032	2.1636	2.96296e-09	1.43722e-07
ENSG00000111110	PPM1H	protein phosphatase, Mg2+/Mn2+ dependent 1H	1277.82	2733.87	2.13947	1.09726	3.10213e-09	1.50239e-07
ENSG00000137198	GMPR	guanosine monophosphate reductase	82.0772	303.388	3.69638	1.88611	3.7387e-09	1.79125e-07
ENSG00000140937	CDH11	cadherin 11	549.113	1256.26	2.2878	1.19396	3.75547e-09	1.79653e-07
ENSG00000092929	UNC13D	unc-13 homolog D	333.254	826.867	2.48119	1.31103	3.97653e-09	1.89937e-07
ENSG00000140859	KIFC3	kinesin family member C3	360.622	882.963	2.44844	1.29187	4.2832e-09	2.03651e-07
ENSG00000136938	ANP32B	acidic nuclear phosphoprotein 32 family member B	2169.19	4641.19	2.1396	1.09734	4.38617e-09	2.0823e-07
ENSG00000134686	PHC2	polyhomeotic homolog 2	242.616	593.618	2.44674	1.29086	5.20465e-09	2.44854e-07
ENSG00000131791	PRKAB2	protein kinase AMP-activated non-catalytic subunit beta 2	2199.12	4621.17	2.10137	1.07133	5.42415e-09	2.54414e-07
ENSG00000183150	GPR19	G protein-coupled receptor 19	409.541	944.99	2.30744	1.20629	5.5739e-09	2.60265e-07
ENSG00000030582	GRN	granulin	6203.01	13225.2	2.13207	1.09225	6.74579e-09	3.11723e-07
ENSG00000070193	FGF10	fibroblast growth factor 10	7.27923	66.6868	9.16124	3.19554	9.12093e-09	4.17159e-07
ENSG00000253293	HOXA10	homeobox A10	7.35918	63.1076	8.57535	3.1002	9.17182e-09	4.18873e-07
ENSG00000152256	PDK1	pyruvate dehydrogenase kinase 1	1327.98	2851.16	2.14699	1.10232	9.29085e-09	4.23072e-07
ENSG00000206384	COL6A6	collagen type VI alpha 6	20.5172	107.522	5.2406	2.38973	1.0008e-08	4.54403e-07
ENSG00000168301	KCTD6	potassium channel tetramerization domain containing 6	765.134	1655.55	2.16374	1.11353	1.02998e-08	4.66299e-07
ENSG00000112335	SNX3	sorting nexin 3	2165.37	4468.6	2.06367	1.04521	1.06277e-08	4.79061e-07
ENSG00000111412	C12orf49	chromosome 12 open reading frame 49	1550.21	3243.03	2.092	1.06488	1.10026e-08	4.93111e-07
ENSG00000197444	OGDHL	oxoglutarate dehydrogenase-like	681.686	1515.49	2.22315	1.1526	1.156e-08	5.17349e-07
ENSG00000002587	HS3ST1	heparan sulfate-glucosamine 3-sulfotransferase 1	27.2496	125.847	4.61829	2.20736	1.35986e-08	6.00925e-07
ENSG00000169744	LDB2	LIM domain binding 2	743.281	1617.34	2.17595	1.12165	1.45807e-08	6.37023e-07
ENSG00000139508	SLC46A3	solute carrier family 46 member 3	34.3019	141.954	4.13838	2.04907	1.60145e-08	6.94687e-07
ENSG00000112992	NNT	nicotinamide nucleotide transhydrogenase	529.551	1163.32	2.1968	1.13541	1.6034e-08	6.94687e-07
ENSG00000140577	CRTC3	CREB regulated transcription coactivator 3	157.426	414.574	2.63345	1.39695	1.64125e-08	7.10101e-07
ENSG00000117151	CTBS	chitobiase	58.7677	201.333	3.42591	1.77649	1.88518e-08	8.034e-07
ENSG00000185269	NOTUM	NOTUM, palmitoleoyl-protein carboxylesterase	95.3194	281.201	2.95009	1.56076	2.03363e-08	8.63132e-07
ENSG00000176978	DPP7	dipeptidyl peptidase 7	513.936	2297.19	4.46981	2.16021	2.12208e-08	8.97016e-07
ENSG00000100234	TIMP3	TIMP metallopeptidase inhibitor 3	554.987	1200.58	2.16325	1.1132	2.20338e-08	9.28871e-07
ENSG00000144824	PHLDB2	pleckstrin homology like domain family B member 2	888.55	1884.96	2.12139	1.08501	2.52594e-08	1.04927e-06
ENSG00000005020	SKAP2	src kinase associated phosphoprotein 2	107.414	297.535	2.76998	1.46988	2.70501e-08	1.1192e-06
ENSG00000140939	NOL3	nucleolar protein 3	134.713	365.47	2.71294	1.43986	2.84428e-08	1.16907e-06
ENSG00000064225	ST3GAL6	ST3 beta-galactoside alpha-2,3-sialyltransferase 6	129.567	337.608	2.60566	1.38165	2.88355e-08	1.1821e-06
ENSG00000170820	FSHR	follicle stimulating hormone receptor	6.34557	62.9781	9.92473	3.31103	3.50162e-08	1.42241e-06
ENSG00000182742	HOXB4	homeobox B4	2.08997	43.9688	21.038	4.39493	3.51552e-08	1.4262e-06
ENSG00000105516	DBP	D-box binding PAR bZIP transcription factor	217.809	535.581	2.45895	1.29805	3.58797e-08	1.45371e-06
ENSG00000197329	PELI1	pellino E3 ubiquitin protein ligase 1	2431.37	4932.96	2.02888	1.02068	3.66274e-08	1.48016e-06
ENSG00000166923	GREM1	gremlin 1, DAN family BMP antagonist	153.385	816.147	5.32091	2.41167	3.99836e-08	1.60129e-06
ENSG00000114115	RBP1	retinol binding protein 1	1458.36	4277.76	2.93327	1.55251	4.05608e-08	1.62233e-06
ENSG00000183087	GAS6	growth arrest specific 6	529.983	1148.93	2.16786	1.11627	4.16955e-08	1.66015e-06
ENSG00000162511	LAPTM5	lysosomal protein transmembrane 5	6.42553	60.5745	9.42717	3.23682	4.22992e-08	1.67896e-06
ENSG00000131100	ATP6V1E1	ATPase H+ transporting V1 subunit E1	3502.04	7351.23	2.09913	1.06979	4.57195e-08	1.79872e-06
ENSG00000158560	DYNC1I1	dynein cytoplasmic 1 intermediate chain 1	78.0572	234.97	3.01023	1.58988	4.63299e-08	1.81816e-06
ENSG00000077616	NAALAD2	N-acetylated alpha-linked acidic dipeptidase 2	116.409	334.306	2.87181	1.52196	5.60799e-08	2.16883e-06
ENSG00000076554	TPD52	tumor protein D52	1823.16	3662.07	2.00863	1.00621	5.6969e-08	2.19975e-06
ENSG00000139318	DUSP6	dual specificity phosphatase 6	784.646	1619.31	2.06375	1.04526	5.84948e-08	2.25032e-06
ENSG00000160785	SLC25A44	solute carrier family 25 member 44	1711.06	3459.64	2.02193	1.01573	6.34922e-08	2.4217e-06
ENSG00000146776	ATXN7L1	ataxin 7 like 1	1084.1	2231.88	2.05873	1.04176	6.51871e-08	2.48028e-06
ENSG00000148848	ADAM12	ADAM metallopeptidase domain 12	34.773	148.248	4.26331	2.09197	6.55301e-08	2.48426e-06
ENSG00000129422	MTUS1	microtubule associated tumor suppressor 1	318.801	714.812	2.24219	1.16491	6.69857e-08	2.53636e-06
ENSG00000117525	F3	coagulation factor III, tissue factor	1015.55	2109.9	2.07758	1.0549	6.76237e-08	2.55742e-06
ENSG00000166888	STAT6	signal transducer and activator of transcription 6	1565.95	3178.52	2.02978	1.02132	7.2532e-08	2.72654e-06
ENSG00000005073	HOXA11	homeobox A11	11.6904	75.7779	6.48204	2.69645	7.70147e-08	2.8743e-06
ENSG00000171729	TMEM51	transmembrane protein 51	394.503	1012.48	2.56647	1.35978	7.75396e-08	2.89043e-06
ENSG00000119729	RHOQ	ras homolog family member Q	682.052	1414.01	2.07318	1.05184	8.13874e-08	3.03025e-06
ENSG00000176871	WSB2	WD repeat and SOCS box containing 2	1408.02	2872.07	2.03979	1.02842	8.19396e-08	3.04718e-06
ENSG00000188811	NHLRC3	NHL repeat containing 3	254.693	585.03	2.297	1.19975	8.3128e-08	3.08037e-06
ENSG00000055118	KCNH2	potassium voltage-gated channel subfamily H member 2	469.629	1017.57	2.16675	1.11553	8.70195e-08	3.20935e-06
ENSG00000108828	VAT1	vesicle amine transport 1	15291.4	30245.7	1.97795	0.984007	9.90385e-08	3.60579e-06
ENSG00000198355	PIM3	Pim-3 proto-oncogene, serine/threonine kinase	1818.95	3690.62	2.02898	1.02076	1.03516e-07	3.74698e-06
ENSG00000116106	EPHA4	EPH receptor A4	265.08	600.691	2.26608	1.1802	1.04208e-07	3.76767e-06
ENSG00000137872	SEMA6D	semaphorin 6D	83.7803	239.688	2.86091	1.51647	1.09704e-07	3.96178e-06
ENSG00000144579	CTDSP1	CTD small phosphatase 1	548.026	1178.76	2.15091	1.10495	1.11555e-07	4.01931e-06
ENSG00000147872	PLIN2	perilipin 2	1451.98	2908.71	2.00328	1.00236	1.24317e-07	4.42808e-06
ENSG00000197943	PLCG2	phospholipase C gamma 2	241.762	583.807	2.4148	1.2719	1.48358e-07	5.22064e-06
ENSG00000188483	IER5L	immediate early response 5-like	65.7443	194.479	2.9581	1.56467	1.48407e-07	5.22064e-06
ENSG00000183098	GPC6	glypican 6	487.287	1032.93	2.11976	1.0839	1.57294e-07	5.50845e-06
ENSG00000137868	STRA6	stimulated by retinoic acid 6	297.493	668.16	2.24597	1.16734	1.68508e-07	5.87484e-06
ENSG00000196151	WDSUB1	WD repeat, sterile alpha motif and U-box domain containing 1	305.825	674.646	2.20599	1.14143	1.68732e-07	5.87607e-06
ENSG00000047579	DTNBP1	dystrobrevin binding protein 1	292.868	658.997	2.25015	1.17002	1.76368e-07	6.11474e-06
ENSG00000012211	PRICKLE3	prickle planar cell polarity protein 3	887.699	1808.3	2.03707	1.0265	2.02691e-07	6.9809e-06
ENSG00000173917	HOXB2	homeobox B2	132.249	331.342	2.50543	1.32506	2.05344e-07	7.06448e-06
ENSG00000137834	SMAD6	SMAD family member 6	545.411	1136.95	2.08457	1.05975	2.09882e-07	7.18892e-06
ENSG00000100554	ATP6V1D	ATPase H+ transporting V1 subunit D	1421.71	3104.98	2.18398	1.12696	2.18785e-07	7.46115e-06
ENSG00000164542	KIAA0895	KIAA0895	35.3112	126.835	3.59193	1.84476	2.19367e-07	7.47283e-06
ENSG00000187688	TRPV2	transient receptor potential cation channel subfamily V member 2	86.7996	243.887	2.80977	1.49045	2.23116e-07	7.58612e-06
ENSG00000156299	TIAM1	T-cell lymphoma invasion and metastasis 1	1143.26	2283.74	1.99757	0.99825	2.23178e-07	7.58612e-06
ENSG00000064601	CTSA	cathepsin A	1306.58	3161.26	2.41949	1.2747	2.30063e-07	7.80314e-06
ENSG00000134330	IAH1	isoamyl acetate-hydrolyzing esterase 1 homolog	368.448	786.667	2.13508	1.09429	2.62299e-07	8.8199e-06
ENSG00000198369	SPRED2	sprouty related EVH1 domain containing 2	817.636	1622.51	1.98439	0.988695	2.67887e-07	8.99813e-06
ENSG00000125089	SH3TC1	SH3 domain and tetratricopeptide repeats 1	5.9587	55.735	9.35356	3.22552	2.71094e-07	9.08632e-06
ENSG00000113594	LIFR	leukemia inhibitory factor receptor alpha	960.017	1889.67	1.96837	0.976999	2.89967e-07	9.68769e-06
ENSG00000197467	COL13A1	collagen type XIII alpha 1 chain	205.357	568.093	2.76636	1.46799	3.00775e-07	1.00054e-05
ENSG00000120093	HOXB3	homeobox B3	54.7391	171.728	3.13722	1.64948	3.20517e-07	1.05727e-05
ENSG00000052344	PRSS8	protease, serine 8	1708.47	3344.47	1.95758	0.969072	3.26028e-07	1.07092e-05
ENSG00000115935	WIPF1	WAS/WASL interacting protein family member 1	180.189	416.385	2.31082	1.20841	3.40735e-07	1.11571e-05
ENSG00000130208	APOC1	apolipoprotein C1	1128.07	2267.81	2.01034	1.00744	3.43811e-07	1.1246e-05
ENSG00000166689	PLEKHA7	pleckstrin homology domain containing A7	633.507	1291.38	2.03846	1.02748	3.66327e-07	1.19201e-05
ENSG00000141526	SLC16A3	solute carrier family 16 member 3	2117.07	4637.01	2.19029	1.13112	4.06418e-07	1.31289e-05
ENSG00000118785	SPP1	secreted phosphoprotein 1	17354	33227.2	1.91467	0.937094	4.24068e-07	1.36708e-05
ENSG00000156958	GALK2	galactokinase 2	371.022	890.555	2.40027	1.2632	4.29568e-07	1.38196e-05
ENSG00000183186	C2CD4C	C2 calcium-dependent domain containing 4C	462.24	1394.72	3.01731	1.59326	4.64007e-07	1.48207e-05
ENSG00000130066	SAT1	spermidine/spermine N1-acetyltransferase 1	2413.42	4645.53	1.92487	0.944764	4.72333e-07	1.50559e-05
ENSG00000112541	PDE10A	phosphodiesterase 10A	44.0622	143.453	3.2557	1.70297	4.83359e-07	1.53447e-05
ENSG00000180818	HOXC10	homeobox C10	0	24.2298	#NUM!	#NUM!	5.4722e-07	1.72493e-05
ENSG00000135677	GNS	glucosamine (N-acetyl)-6-sulfatase	1515.66	2893.07	1.90878	0.932653	5.57062e-07	1.74889e-05
ENSG00000104763	ASAH1	N-acylsphingosine amidohydrolase (acid ceramidase) 1	1244.56	3776.3	3.03426	1.60134	6.07908e-07	1.89709e-05
ENSG00000172201	ID4	inhibitor of DNA binding 4, HLH protein	212.09	468.444	2.20871	1.1432	6.74616e-07	2.08857e-05
ENSG00000178163	ZNF518B	zinc finger protein 518B	288.751	614.495	2.12812	1.08958	7.6529e-07	2.34604e-05
ENSG00000116574	RHOU	ras homolog family member U	363.14	757.515	2.08601	1.06075	7.80761e-07	2.38644e-05
ENSG00000111961	SASH1	SAM and SH3 domain containing 1	575.349	1138.41	1.97864	0.984508	8.36917e-07	2.53822e-05
ENSG00000090487	SPG21	spastic paraplegia 21 (autosomal recessive, Mast syndrome)	2089.14	3984.27	1.90713	0.931403	8.65485e-07	2.6147e-05
ENSG00000165102	HGSNAT	heparan-alpha-glucosaminide N-acetyltransferase	200.239	450.383	2.24923	1.16943	8.7814e-07	2.64781e-05
ENSG00000140564	FURIN	furin, paired basic amino acid cleaving enzyme	2530.98	4803.58	1.89792	0.924417	9.9479e-07	2.95955e-05
ENSG00000170266	GLB1	galactosidase beta 1	2239.84	4236.37	1.89137	0.919433	1.04512e-06	3.10043e-05
ENSG00000197757	HOXC6	homeobox C6	13.3935	72.4503	5.40935	2.43546	1.10679e-06	3.26142e-05
ENSG00000074211	PPP2R2C	protein phosphatase 2 regulatory subunit Bgamma	799.503	1538.37	1.92416	0.944226	1.11924e-06	3.29218e-05
ENSG00000144908	ALDH1L1	aldehyde dehydrogenase 1 family member L1	27.0226	106.85	3.95408	1.98334	1.2211e-06	3.56492e-05
ENSG00000172725	CORO1B	coronin 1B	2844.35	5400.5	1.89867	0.924993	1.28155e-06	3.71936e-05
ENSG00000131746	TNS4	tensin 4	99.3524	249.27	2.50894	1.32708	1.41729e-06	4.06549e-05
ENSG00000117305	HMGCL	3-hydroxymethyl-3-methylglutaryl-CoA lyase	520.151	1038.93	1.99737	0.998099	1.45495e-06	4.15445e-05
ENSG00000147416	ATP6V1B2	ATPase H+ transporting V1 subunit B2	3311.12	6122.39	1.84904	0.886778	1.49463e-06	4.26386e-05
ENSG00000107521	HPS1	HPS1, biogenesis of lysosomal organelles complex 3 subunit 1	1057.37	2050.26	1.93902	0.955328	1.53676e-06	4.38006e-05
ENSG00000167178	ISLR2	immunoglobulin superfamily containing leucine-rich repeat 2	5.03365	44.7509	8.89036	3.15224	1.53873e-06	4.38167e-05
ENSG00000072210	ALDH3A2	aldehyde dehydrogenase 3 family member A2	5113.21	9418.15	1.84193	0.881215	1.77089e-06	4.98818e-05
ENSG00000144668	ITGA9	integrin subunit alpha 9	420.749	830.81	1.9746	0.981558	1.87902e-06	5.28324e-05
ENSG00000111145	ELK3	ELK3, ETS transcription factor	547.405	1059.72	1.93589	0.952995	1.88882e-06	5.30602e-05
ENSG00000113732	ATP6V0E1	ATPase H+ transporting V0 subunit e1	2408.43	4368.21	1.81371	0.858947	1.95927e-06	5.48912e-05
ENSG00000109323	MANBA	mannosidase beta	1135.08	2147	1.89149	0.91952	1.98948e-06	5.56379e-05
ENSG00000106069	CHN2	chimerin 2	55.7527	165.163	2.96242	1.56678	2.0404e-06	5.70108e-05
ENSG00000117643	MAN1C1	mannosidase alpha class 1C member 1	1251.29	2375.41	1.89836	0.924757	2.08067e-06	5.79287e-05
ENSG00000135111	TBX3	T-box 3	346.518	703.937	2.03146	1.02252	2.15485e-06	5.95165e-05
ENSG00000136143	SUCLA2	succinate-CoA ligase ADP-forming beta subunit	3028.69	8871.21	2.92906	1.55044	2.18822e-06	6.03848e-05
ENSG00000168032	ENTPD3	ectonucleoside triphosphate diphosphohydrolase 3	24.0833	94.0051	3.90334	1.96471	2.26195e-06	6.19815e-05
ENSG00000144655	CSRNP1	cysteine and serine rich nuclear protein 1	355.416	725.823	2.04218	1.03011	2.27479e-06	6.22787e-05
ENSG00000114268	PFKFB4	6-phosphofructo-2-kinase/fructose-2,6-biphosphatase 4	1526.48	3098.58	2.02989	1.0214	2.43101e-06	6.60346e-05
ENSG00000105402	NAPA	NSF attachment protein alpha	2047.13	3805.4	1.85889	0.894443	2.88765e-06	7.72959e-05
ENSG00000119655	NPC2	NPC intracellular cholesterol transporter 2	3025.32	8144.64	2.69215	1.42876	3.03074e-06	8.05054e-05
ENSG00000143772	ITPKB	inositol-trisphosphate 3-kinase B	268.776	557.744	2.07512	1.0532	3.05657e-06	8.10536e-05
ENSG00000054983	GALC	galactosylceramidase	208.331	441.285	2.11819	1.08283	3.14137e-06	8.29502e-05
ENSG00000071909	MYO3B	myosin IIIB	30.8243	107.916	3.501	1.80777	3.18401e-06	8.37929e-05
ENSG00000025039	RRAGD	Ras related GTP binding D	699.424	1317.97	1.88437	0.91408	3.38395e-06	8.85326e-05
ENSG00000071553	ATP6AP1	ATPase H+ transporting accessory protein 1	4123.16	7514.51	1.82251	0.865929	3.48051e-06	9.07547e-05
ENSG00000077585	GPR137B	G protein-coupled receptor 137B	293.305	606.345	2.06729	1.04774	3.77911e-06	9.79683e-05
ENSG00000122335	SERAC1	serine active site containing 1	466.523	1205.21	2.58339	1.36927	3.85693e-06	9.97374e-05
ENSG00000108641	B9D1	B9 domain containing 1	507.443	993.845	1.95854	0.969776	3.94562e-06	0.000101778
ENSG00000121957	GPSM2	G-protein signaling modulator 2	288.096	582.315	2.02126	1.01525	3.97581e-06	0.000102472
ENSG00000069399	BCL3	B-cell CLL/lymphoma 3	136.678	311.259	2.27732	1.18734	3.98249e-06	0.00010256
ENSG00000155849	ELMO1	engulfment and cell motility 1	266.85	554.551	2.07813	1.05529	4.01997e-06	0.00010327
ENSG00000166147	FBN1	fibrillin 1	432.444	1023.73	2.36732	1.24326	4.06554e-06	0.000104098
ENSG00000171345	KRT19	keratin 19	4948.16	9028.75	1.82467	0.867633	4.18121e-06	0.000106362
ENSG00000124216	SNAI1	snail family transcriptional repressor 1	295.995	624.6	2.11017	1.07736	4.22574e-06	0.000107146
ENSG00000052795	FNIP2	folliculin interacting protein 2	379.436	745.567	1.96493	0.974481	4.26214e-06	0.000107981
ENSG00000133606	MKRN1	makorin ring finger protein 1	4983.61	8878.09	1.78146	0.833059	4.32784e-06	0.000109468
ENSG00000139117	CPNE8	copine 8	152.641	401.864	2.63274	1.39656	4.40358e-06	0.000111114
ENSG00000106066	CPVL	carboxypeptidase, vitellogenic like	2026.56	7478.31	3.69014	1.88368	4.50565e-06	0.000113506
ENSG00000113722	CDX1	caudal type homeobox 1	11.6904	63.3915	5.42251	2.43896	4.68288e-06	0.000117497
ENSG00000134443	GRP	gastrin releasing peptide	7.04366	51.0699	7.25048	2.85808	4.76464e-06	0.000119453
ENSG00000148158	SNX30	sorting nexin family member 30	1302.1	2385.21	1.83182	0.87328	4.90338e-06	0.000122538
ENSG00000119408	NEK6	NIMA related kinase 6	1212.6	2234.8	1.84298	0.882041	4.92687e-06	0.000122879
ENSG00000198795	ZNF521	zinc finger protein 521	74.3312	194.078	2.61099	1.38459	5.03136e-06	0.000125035
ENSG00000087008	ACOX3	acyl-CoA oxidase 3, pristanoyl	366.358	711.995	1.94344	0.958611	5.40809e-06	0.000133442
ENSG00000198951	NAGA	alpha-N-acetylgalactosaminidase	1097.77	2022.63	1.84249	0.88166	5.49822e-06	0.000135242
ENSG00000149948	HMGA2	high mobility group AT-hook 2	3539.69	6251.67	1.76616	0.820619	5.72026e-06	0.000139929
ENSG00000083444	PLOD1	procollagen-lysine,2-oxoglutarate 5-dioxygenase 1	2689.02	4910.27	1.82604	0.86872	5.76795e-06	0.000140875
ENSG00000163521	GLB1L	galactosidase beta 1 like	87.5863	334.428	3.81826	1.93292	5.8198e-06	0.000141809
ENSG00000152689	RASGRP3	RAS guanyl releasing protein 3	18.7427	76.6048	4.08718	2.03111	6.00896e-06	0.000146076
ENSG00000166575	TMEM135	transmembrane protein 135	733.546	1341.15	1.82831	0.870508	6.06523e-06	0.00014733
ENSG00000135090	TAOK3	TAO kinase 3	529.034	982.986	1.85808	0.89381	6.22089e-06	0.000150642
ENSG00000164418	GRIK2	glutamate ionotropic receptor kainate type subunit 2	17.1196	77.5737	4.53129	2.17992	6.22756e-06	0.000150687
ENSG00000140848	CPNE2	copine 2	380.009	741.061	1.95012	0.96356	6.73358e-06	0.000161927
ENSG00000107897	ACBD5	acyl-CoA binding domain containing 5	622.212	1163.96	1.87068	0.903563	6.93016e-06	0.000166361
ENSG00000134108	ARL8B	ADP ribosylation factor like GTPase 8B	954.285	1731.5	1.81445	0.859529	6.93392e-06	0.000166361
ENSG00000085741	WNT11	Wnt family member 11	22.4558	84.8691	3.77938	1.91815	7.07454e-06	0.000169344
ENSG00000130958	SLC35D2	solute carrier family 35 member D2	456.813	974.719	2.13374	1.09338	7.37395e-06	0.00017557
ENSG00000127955	GNAI1	G protein subunit alpha i1	491.073	916.125	1.86556	0.899606	7.42009e-06	0.000176534
ENSG00000166387	PPFIBP2	PPFIA binding protein 2	419.824	876.166	2.08698	1.06142	7.43386e-06	0.000176727
ENSG00000056972	TRAF3IP2	TRAF3 interacting protein 2	495.424	948.915	1.91536	0.937615	7.78075e-06	0.000184272
ENSG00000091482	SMPX	small muscle protein, X-linked	9.06228	51.1346	5.64258	2.49635	7.87884e-06	0.000186454
ENSG00000101144	BMP7	bone morphogenetic protein 7	733.169	1365.64	1.86266	0.897364	8.854e-06	0.000208112
ENSG00000078070	MCCC1	methylcrotonoyl-CoA carboxylase 1	508.091	1099.83	2.16463	1.11412	9.84568e-06	0.000229522
ENSG00000152969	JAKMIP1	janus kinase and microtubule interacting protein 1	90.5257	219.321	2.42275	1.27665	1.01117e-05	0.000234899
ENSG00000168026	TTC21A	tetratricopeptide repeat domain 21A	73.7973	186.673	2.52953	1.33887	1.01139e-05	0.000234899
ENSG00000148834	GSTO1	glutathione S-transferase omega 1	2771.88	7647.11	2.75882	1.46405	1.12258e-05	0.000257846
ENSG00000163947	ARHGEF3	Rho guanine nucleotide exchange factor 3	249.361	490.98	1.96895	0.977428	1.12502e-05	0.000258028
ENSG00000174327	SLC16A13	solute carrier family 16 member 13	77.1949	193.251	2.50341	1.3239	1.13231e-05	0.000259509
ENSG00000104888	SLC17A7	solute carrier family 17 member 7	142.241	311.485	2.18984	1.13083	1.13399e-05	0.000259703
ENSG00000100292	HMOX1	heme oxygenase 1	1137.08	2039.27	1.79343	0.842722	1.15465e-05	0.000263662
ENSG00000150593	PDCD4	programmed cell death 4 (neoplastic transformation inhibitor)	522.012	1169.31	2.24	1.1635	1.24508e-05	0.000281839
ENSG00000159720	ATP6V0D1	ATPase H+ transporting V0 subunit d1	1750.31	3101.37	1.7719	0.825295	1.36826e-05	0.000304862
ENSG00000168779	SHOX2	short stature homeobox 2	15.021	68.7865	4.57936	2.19515	1.38989e-05	0.000308978
ENSG00000076513	ANKRD13A	ankyrin repeat domain 13A	727.469	1318.9	1.813	0.858378	1.39807e-05	0.000310177
ENSG00000124788	ATXN1	ataxin 1	132.035	281.958	2.13547	1.09455	1.40244e-05	0.000310925
ENSG00000078699	CBFA2T2	CBFA2/RUNX1 translocation partner 2	1339.8	2527.45	1.88645	0.915671	1.47631e-05	0.000325226
ENSG00000198189	HSD17B11	hydroxysteroid 17-beta dehydrogenase 11	530.77	991.106	1.8673	0.900953	1.50688e-05	0.000331026
ENSG00000120075	HOXB5	homeobox B5	9.21789	49.7648	5.39871	2.43262	1.50879e-05	0.000331212
ENSG00000135362	PRR5L	proline rich 5 like	147.035	322.308	2.19205	1.13228	1.52617e-05	0.000334322
ENSG00000144339	TMEFF2	transmembrane protein with EGF like and two follistatin like domains 2	130.786	415.775	3.17904	1.66859	1.55984e-05	0.000340923
ENSG00000148444	COMMD3	COMM domain containing 3	20.7527	78.0071	3.75889	1.91031	1.60967e-05	0.000350648
ENSG00000153317	ASAP1	ArfGAP with SH3 domain, ankyrin repeat and PH domain 1	1148.49	2040.4	1.7766	0.829122	1.61447e-05	0.000351447
ENSG00000108528	SLC25A11	solute carrier family 25 member 11	2023.72	3576.01	1.76705	0.821342	1.62446e-05	0.000353131
ENSG00000162636	FAM102B	family with sequence similarity 102 member B	707.04	1256.8	1.77755	0.829887	1.70859e-05	0.000367835
ENSG00000013297	CLDN11	claudin 11	163.995	348.211	2.12331	1.08632	1.71879e-05	0.000369269
ENSG00000144642	RBMS3	RNA binding motif single stranded interacting protein 3	16.4172	77.5414	4.72319	2.23976	1.84513e-05	0.000392364
ENSG00000181035	SLC25A42	solute carrier family 25 member 42	243.217	473.141	1.94535	0.960029	2.09744e-05	0.000440914
ENSG00000154146	NRGN	neurogranin	32.5231	102.172	3.14153	1.65147	2.11253e-05	0.000443489
ENSG00000139112	GABARAPL1	GABA type A receptor associated protein like 1	3494.6	6027.21	1.72472	0.786364	2.21808e-05	0.0004644
ENSG00000113368	LMNB1	lamin B1	11745.5	20173.3	1.71753	0.780339	2.23862e-05	0.000468386
ENSG00000135404	CD63	CD63 molecule	8719.82	22237	2.55017	1.35059	2.25349e-05	0.000470866
ENSG00000110628	SLC22A18	solute carrier family 22 member 18	119.02	262.593	2.20629	1.14162	2.30625e-05	0.000479965
ENSG00000138080	EMILIN1	elastin microfibril interfacer 1	366.791	692.158	1.88707	0.916145	2.37235e-05	0.000491327
ENSG00000153558	FBXL2	F-box and leucine-rich repeat protein 2	95.1853	211.239	2.21924	1.15006	2.39071e-05	0.000493921
ENSG00000196431	CRYBA4	crystallin beta A4	25.1639	86.62	3.44223	1.78334	2.43272e-05	0.000500944
ENSG00000113083	LOX	lysyl oxidase	141.156	301.774	2.13787	1.09618	2.44774e-05	0.000503043
ENSG00000124839	RAB17	RAB17, member RAS oncogene family	6766.16	11584.3	1.71209	0.775756	2.5642e-05	0.000524905
ENSG00000177628	GBA	glucosylceramidase beta	278.007	532.351	1.91488	0.937257	2.61256e-05	0.000533059
ENSG00000197746	PSAP	prosaposin	21477	36775.4	1.71232	0.77595	2.62582e-05	0.000535413
ENSG00000124357	NAGK	N-acetylglucosamine kinase	1285.82	2248.11	1.74839	0.806026	2.63388e-05	0.000536357
ENSG00000133874	RNF122	ring finger protein 122	529.078	972.166	1.83747	0.877723	2.64884e-05	0.0005387
ENSG00000163291	PAQR3	progestin and adipoQ receptor family member 3	712.817	1272.67	1.78541	0.836254	2.77059e-05	0.000561269
ENSG00000198691	ABCA4	ATP binding cassette subfamily A member 4	4.10429	35.8341	8.73089	3.12613	2.78821e-05	0.000563377
ENSG00000115525	ST3GAL5	ST3 beta-galactoside alpha-2,3-sialyltransferase 5	124.356	271.89	2.18638	1.12854	2.79565e-05	0.000564516
ENSG00000153233	PTPRR	protein tyrosine phosphatase, receptor type R	4.80238	37.346	7.77655	2.95913	2.99893e-05	0.000600516
ENSG00000173218	VANGL1	VANGL planar cell polarity protein 1	840.226	1481.2	1.76286	0.817921	3.15504e-05	0.000629356
ENSG00000111962	UST	uronyl 2-sulfotransferase	1449.04	2496.65	1.72296	0.784893	3.29409e-05	0.000654168
ENSG00000069667	RORA	RAR related orphan receptor A	280.172	533.193	1.90309	0.928342	3.5135e-05	0.000693334
ENSG00000040531	CTNS	cystinosin, lysosomal cystine transporter	574.264	1034.82	1.80199	0.849592	3.53032e-05	0.00069446
ENSG00000174326	SLC16A11	solute carrier family 16 member 11	12.7754	57.344	4.48863	2.16628	3.57673e-05	0.000702485
ENSG00000144118	RALB	RALB Ras like proto-oncogene B	841.479	1479.65	1.75839	0.814258	3.6095e-05	0.000707851
ENSG00000115414	FN1	fibronectin 1	38258	69601.8	1.81928	0.863364	3.60973e-05	0.000707851
ENSG00000175662	TOM1L2	target of myb1 like 2 membrane trafficking protein	146.261	308.571	2.10973	1.07706	3.69237e-05	0.00072187
ENSG00000138119	MYOF	myoferlin	512.814	1543.28	3.00943	1.58949	3.75972e-05	0.000734038
ENSG00000049860	HEXB	hexosaminidase subunit beta	1790.28	5384.82	3.00781	1.58871	3.76518e-05	0.000734646
ENSG00000168702	LRP1B	LDL receptor related protein 1B	1.31623	25.6769	19.508	4.28599	3.90007e-05	0.000760014
ENSG00000134871	COL4A2	collagen type IV alpha 2	9947.55	16941.1	1.70304	0.768114	3.964e-05	0.000771992
ENSG00000107485	GATA3	GATA binding protein 3	137.279	295.991	2.15613	1.10844	3.97111e-05	0.000772413
ENSG00000142192	APP	amyloid beta precursor protein	28270.3	50428.5	1.7838	0.834951	4.2587e-05	0.000822716
ENSG00000135446	CDK4	cyclin-dependent kinase 4	3655.77	6227.68	1.70352	0.768522	4.34234e-05	0.000837321
ENSG00000148200	NR6A1	nuclear receptor subfamily 6 group A member 1	2057.56	3471.71	1.6873	0.754715	4.39146e-05	0.000844706
ENSG00000060709	RIMBP2	RIMS binding protein 2	10.9167	53.7126	4.92022	2.29872	4.40882e-05	0.000847525
ENSG00000189308	LIN54	lin-54 DREAM MuvB core complex component	349.718	632.844	1.80958	0.855657	4.4804e-05	0.000858556
ENSG00000128573	FOXP2	forkhead box P2	1.08496	22.033	20.3076	4.34395	4.55397e-05	0.000870606
ENSG00000147364	FBXO25	F-box protein 25	356.522	667.687	1.87278	0.90518	4.59189e-05	0.000877318
ENSG00000100906	NFKBIA	NFKB inhibitor alpha	776.083	1397.58	1.80081	0.848645	4.6048e-05	0.000879247
ENSG00000003056	M6PR	mannose-6-phosphate receptor, cation dependent	2318.75	3936.11	1.69752	0.763426	4.6603e-05	0.0008893
ENSG00000105650	PDE4C	phosphodiesterase 4C	390.907	779.05	1.99293	0.994892	4.67003e-05	0.000890613
ENSG00000160216	AGPAT3	1-acylglycerol-3-phosphate O-acyltransferase 3	268.683	515.494	1.91859	0.940049	4.71859e-05	0.000898355
ENSG00000008196	TFAP2B	transcription factor AP-2 beta	1.85871	26.1875	14.0891	3.81651	4.80653e-05	0.000913854
ENSG00000169213	RAB3B	RAB3B, member RAS oncogene family	3231.02	5374.44	1.66339	0.734126	4.95525e-05	0.000940413
ENSG00000085871	MGST2	microsomal glutathione S-transferase 2	210.501	506.963	2.40836	1.26805	4.99703e-05	0.000947191
ENSG00000171476	HOPX	HOP homeobox	9.83603	47.8394	4.86369	2.28205	5.05319e-05	0.000956676
ENSG00000072682	P4HA2	prolyl 4-hydroxylase subunit alpha 2	715.407	1606.53	2.24562	1.16711	5.15071e-05	0.000974548
ENSG00000105246	EBI3	Epstein-Barr virus induced 3	38.015	109.545	2.88162	1.52688	5.16163e-05	0.000976022
ENSG00000135063	FAM189A2	family with sequence similarity 189 member A2	601.913	1064.26	1.76812	0.822218	5.16521e-05	0.000976109
ENSG00000081026	MAGI3	membrane associated guanylate kinase, WW and PDZ domain containing 3	303.886	559.649	1.84164	0.880992	5.77181e-05	0.00107899
ENSG00000001036	FUCA2	fucosidase, alpha-L- 2, plasma	967.599	1660.74	1.71635	0.779345	5.85543e-05	0.00109006
ENSG00000163659	TIPARP	TCDD inducible poly(ADP-ribose) polymerase	219.697	417.987	1.90256	0.927939	5.91434e-05	0.00109971
ENSG00000169071	ROR2	receptor tyrosine kinase like orphan receptor 2	643.043	1139.15	1.7715	0.824971	6.42712e-05	0.00118309
ENSG00000054654	SYNE2	spectrin repeat containing nuclear envelope protein 2	3828.49	6407.41	1.67361	0.742966	6.43862e-05	0.00118451
ENSG00000174136	RGMB	repulsive guidance molecule family member b	869.939	1489.15	1.71178	0.775499	6.53181e-05	0.00119978
ENSG00000107745	MICU1	mitochondrial calcium uptake 1	1417.89	2409.46	1.69933	0.764964	6.53697e-05	0.00119978
ENSG00000163412	EIF4E3	eukaryotic translation initiation factor 4E family member 3	1186.36	1991.76	1.67888	0.747499	6.70187e-05	0.00122286
ENSG00000116991	SIPA1L2	signal induced proliferation associated 1 like 2	2003.5	3393.97	1.69402	0.760449	6.73983e-05	0.00122835
ENSG00000205846	CLEC6A	C-type lectin domain family 6 member A	2.32123	29.0369	12.5093	3.64492	6.83084e-05	0.00124421
ENSG00000164105	SAP30	Sin3A associated protein 30	637.981	1115.58	1.74862	0.806215	6.89938e-05	0.00125304
ENSG00000177674	AGTRAP	angiotensin II receptor associated protein	1371.25	2337.84	1.7049	0.769691	6.9409e-05	0.00125839
ENSG00000105711	SCN1B	sodium voltage-gated channel beta subunit 1	187.544	370.845	1.97737	0.983586	7.32468e-05	0.0013203
ENSG00000152137	HSPB8	heat shock protein family B (small) member 8	422.749	1026.73	2.42871	1.28019	7.39088e-05	0.00132917
ENSG00000123240	OPTN	optineurin	788.62	2082.06	2.64013	1.40061	7.43276e-05	0.00133593
ENSG00000188677	PARVB	parvin beta	519.285	925.873	1.78298	0.834289	7.49905e-05	0.00134629
ENSG00000204767	FAM196B	family with sequence similarity 196 member B	1.47184	23.1314	15.716	3.97416	7.51991e-05	0.00134849
ENSG00000170275	CRTAP	cartilage associated protein	5978.11	9900.74	1.65617	0.727849	7.95152e-05	0.00141641
ENSG00000122971	ACADS	acyl-CoA dehydrogenase, C-2 to C-3 short chain	296.538	566.556	1.91057	0.934002	8.182e-05	0.00145386
ENSG00000013563	DNASE1L1	deoxyribonuclease I-like 1	193.935	410.679	2.11761	1.08244	8.59958e-05	0.001522
ENSG00000025708	TYMP	thymidine phosphorylase	28.1962	82.5751	2.92859	1.55021	8.76841e-05	0.00154691
ENSG00000112077	RHAG	Rh-associated glycoprotein	0	20.3468	#NUM!	#NUM!	8.8656e-05	0.0015606
ENSG00000155792	DEPTOR	DEP domain containing MTOR-interacting protein	356.451	646.391	1.81341	0.858705	8.90412e-05	0.00156438
ENSG00000115520	COQ10B	coenzyme Q10B	599.656	1010.03	1.68434	0.752187	8.92039e-05	0.00156636
ENSG00000135241	PNPLA8	patatin like phospholipase domain containing 8	525.825	924.245	1.7577	0.813693	9.00576e-05	0.0015778
ENSG00000120549	KIAA1217	KIAA1217	1252.79	2110.09	1.68432	0.752166	9.09227e-05	0.00158939
ENSG00000163501	IHH	indian hedgehog	85.6476	255.997	2.98896	1.57964	9.39578e-05	0.00163786
ENSG00000179104	TMTC2	transmembrane and tetratricopeptide repeat containing 2	123.827	252.597	2.03992	1.02851	9.54202e-05	0.00166014
ENSG00000120094	HOXB1	homeobox B1	45.6054	118.016	2.58776	1.3717	9.5671e-05	0.00166266
ENSG00000037965	HOXC8	homeobox C8	7.35488	41.6624	5.66459	2.50197	9.56993e-05	0.00166266
ENSG00000096696	DSP	desmoplakin	7544.65	12355.4	1.63763	0.711612	9.5794e-05	0.00166337
ENSG00000248905	FMN1	formin 1	145.95	293.42	2.01042	1.0075	9.60981e-05	0.00166588
ENSG00000081320	STK17B	serine/threonine kinase 17b	242.531	444.149	1.83131	0.872872	0.000103139	0.00177651
ENSG00000167693	NXN	nucleoredoxin	5168.24	8548.25	1.654	0.725956	0.000103798	0.00178515
ENSG00000007237	GAS7	growth arrest specific 7	1211.04	2068.9	1.70837	0.772619	0.000104268	0.00179159
ENSG00000064763	FAR2	fatty acyl-CoA reductase 2	376.46	665.891	1.76882	0.82279	0.000108973	0.00186351
ENSG00000168658	VWA3B	von Willebrand factor A domain containing 3B	3.79307	30.9174	8.15102	3.02698	0.000110211	0.00188129
ENSG00000102401	ARMCX3	armadillo repeat containing, X-linked 3	1043.22	1731.95	1.6602	0.731357	0.00011049	0.00188503
ENSG00000054392	HHAT	hedgehog acyltransferase	28.73	88.7646	3.08961	1.62742	0.000113272	0.00193039
ENSG00000163346	PBXIP1	PBX homeobox interacting protein 1	1084.1	1847.59	1.70427	0.769154	0.00011441	0.00194659
ENSG00000171798	KNDC1	kinase non-catalytic C-lobe domain (KIND) containing 1	830.705	1438.64	1.73184	0.792302	0.000123003	0.00207248
ENSG00000078304	PPP2R5C	protein phosphatase 2 regulatory subunit B'gamma	2379.12	3906.49	1.64199	0.715445	0.000127636	0.0021413
ENSG00000057657	PRDM1	PR domain 1	94.8612	200.939	2.11825	1.08287	0.000128328	0.00215174
ENSG00000139998	RAB15	RAB15, member RAS oncogene family	6198.44	10073.2	1.62511	0.700541	0.000128396	0.00215174
ENSG00000133027	PEMT	phosphatidylethanolamine N-methyltransferase	674.991	1178.79	1.74638	0.80437	0.000129415	0.00216765
ENSG00000138376	BARD1	BRCA1 associated RING domain 1	674.651	1135.04	1.68241	0.750529	0.000134088	0.00223992
ENSG00000165240	ATP7A	ATPase copper transporting alpha	290.235	529.417	1.82409	0.86718	0.000134885	0.00225021
ENSG00000120162	MOB3B	MOB kinase activator 3B	587.203	989.753	1.68554	0.753209	0.00013492	0.00225021
ENSG00000163421	PROK2	prokineticin 2	59.6257	143.879	2.41304	1.27085	0.000140037	0.00232684
ENSG00000121900	TMEM54	transmembrane protein 54	213.095	415.11	1.94801	0.961998	0.000140806	0.00233714
ENSG00000054356	PTPRN	protein tyrosine phosphatase, receptor type N	1207.16	2037.33	1.6877	0.755058	0.000143337	0.00237285
ENSG00000067704	IARS2	isoleucyl-tRNA synthetase 2, mitochondrial	4476.37	8787.91	1.96318	0.973191	0.000145389	0.00239919
ENSG00000171604	CXXC5	CXXC finger protein 5	2327.5	3790.54	1.62859	0.703621	0.000153796	0.00252591
ENSG00000143612	C1orf43	chromosome 1 open reading frame 43	3036.29	4947.5	1.62945	0.704389	0.000161994	0.00263836
ENSG00000072121	ZFYVE26	zinc finger FYVE-type containing 26	1435.8	2337.13	1.62775	0.702878	0.000163406	0.00265305
ENSG00000133454	MYO18B	myosin XVIIIB	19.7434	68.2634	3.45753	1.78974	0.000169395	0.0027389
ENSG00000112559	MDFI	MyoD family inhibitor	906.811	1520.98	1.67728	0.746126	0.000170247	0.0027484
ENSG00000004975	DVL2	dishevelled segment polarity protein 2	2174.84	3581.12	1.64661	0.719502	0.000174029	0.00280512
ENSG00000171843	MLLT3	myeloid/lymphoid or mixed-lineage leukemia; translocated to, 3	224.26	417.359	1.86105	0.896117	0.0001747	0.00281448
ENSG00000138756	BMP2K	BMP2 inducible kinase	436.405	910.914	2.08731	1.06165	0.000176528	0.002841
ENSG00000128340	RAC2	ras-related C3 botulinum toxin substrate 2 (rho family, small GTP binding protein Rac2)	71.7744	187.48	2.61207	1.38519	0.000178541	0.00286613
ENSG00000144320	KIAA1715	KIAA1715	329.335	574.357	1.74399	0.80239	0.000178548	0.00286613
ENSG00000101940	WDR13	WD repeat domain 13	776.559	1338.35	1.72344	0.785292	0.000181002	0.00290105
ENSG00000143622	RIT1	Ras like without CAAX 1	613.015	1016.13	1.65759	0.729086	0.000185043	0.00295974
ENSG00000168916	ZNF608	zinc finger protein 608	1580.95	2523.97	1.5965	0.67491	0.000196559	0.00311409
ENSG00000109320	NFKB1	nuclear factor kappa B subunit 1	334.101	659.042	1.97258	0.980086	0.000198898	0.00314591
ENSG00000071205	ARHGAP10	Rho GTPase activating protein 10	316.934	569.948	1.79832	0.846649	0.000201178	0.00317715
ENSG00000133687	TMTC1	transmembrane and tetratricopeptide repeat containing 1	529.365	910.172	1.71937	0.781876	0.000212978	0.00333818
ENSG00000047249	ATP6V1H	ATPase H+ transporting V1 subunit H	1040.62	2313.85	2.22352	1.15285	0.000218155	0.00340906
ENSG00000203780	FANK1	fibronectin type III and ankyrin repeat domains 1	27.0226	83.0982	3.07513	1.62065	0.000220953	0.0034459
ENSG00000170345	FOS	Fos proto-oncogene, AP-1 transcription factor subunit	1493.79	2424.29	1.62291	0.69858	0.000224603	0.00349933
ENSG00000188177	ZC3H6	zinc finger CCCH-type containing 6	117.313	232.781	1.98428	0.988613	0.000227074	0.00352903
ENSG00000132170	PPARG	peroxisome proliferator activated receptor gamma	6.58114	38.2377	5.81019	2.53859	0.000229359	0.00356277
ENSG00000198774	RASSF9	Ras association domain family member 9	49.9324	125.607	2.51555	1.33087	0.000230358	0.00357472
ENSG00000042317	SPATA7	spermatogenesis associated 7	135.908	297.179	2.18661	1.1287	0.000233741	0.00362363
ENSG00000054116	TRAPPC3	trafficking protein particle complex 3	1110.9	1825.9	1.64363	0.716882	0.000244445	0.00375231
ENSG00000180263	FGD6	FYVE, RhoGEF and PH domain containing 6	1347.53	2185.98	1.62222	0.697967	0.000245205	0.00376214
ENSG00000164117	FBXO8	F-box protein 8	183.528	360.538	1.96448	0.97415	0.000248765	0.00380807
ENSG00000131069	ACSS2	acyl-CoA synthetase short-chain family member 2	1369.52	2257.08	1.64808	0.720784	0.000251448	0.00384282
ENSG00000089351	GRAMD1A	GRAM domain containing 1A	5636.66	9064.28	1.60809	0.685352	0.000258066	0.0039305
ENSG00000175105	ZNF654	zinc finger protein 654	165.968	309.754	1.86635	0.900223	0.000260712	0.00396501
ENSG00000005001	PRSS22	protease, serine 22	86.9552	181.091	2.08258	1.05837	0.000267293	0.00405326
ENSG00000143952	VPS54	VPS54, GARP complex subunit	654.181	1069.6	1.63502	0.709307	0.000280518	0.00424144
ENSG00000115204	MPV17	MPV17, mitochondrial inner membrane protein	1000.41	1640.85	1.64018	0.713857	0.000287208	0.00432393
ENSG00000169499	PLEKHA2	pleckstrin homology domain containing A2	90.6899	191.662	2.11337	1.07955	0.000300218	0.00449148
ENSG00000105991	HOXA1	homeobox A1	21.7577	68.7416	3.15941	1.65966	0.000308996	0.00460077
ENSG00000150672	DLG2	discs large MAGUK scaffold protein 2	200.875	372.957	1.85666	0.892712	0.000310384	0.00461484
ENSG00000138942	RNF185	ring finger protein 185	656.635	1072.06	1.63266	0.707228	0.000314113	0.0046614
ENSG00000179163	FUCA1	fucosidase, alpha-L- 1, tissue	457.161	781.317	1.70906	0.773206	0.000316702	0.00469313
ENSG00000166908	PIP4K2C	phosphatidylinositol-5-phosphate 4-kinase type 2 gamma	1219.67	1980.43	1.62373	0.699314	0.000318367	0.00471335
ENSG00000073921	PICALM	phosphatidylinositol binding clathrin assembly protein	3522.19	6123.88	1.73866	0.797975	0.000323559	0.00477212
ENSG00000144567	FAM134A	family with sequence similarity 134 member A	1433.57	2343.92	1.63502	0.709311	0.000324029	0.0047768
ENSG00000197122	SRC	SRC proto-oncogene, non-receptor tyrosine kinase	1468.12	2372.57	1.61606	0.692482	0.000324617	0.0047832
ENSG00000174498	IGDCC3	immunoglobulin superfamily DCC subclass member 3	2041.87	3257.94	1.59557	0.674068	0.000334799	0.00491168
ENSG00000116171	SCP2	sterol carrier protein 2	1304.04	2215.22	1.69873	0.764456	0.0003543	0.00515972
ENSG00000213694	S1PR3	sphingosine-1-phosphate receptor 3	459.616	876.094	1.90614	0.930656	0.000356599	0.00518837
ENSG00000170348	TMED10	transmembrane p24 trafficking protein 10	5478.49	8534.36	1.55779	0.639505	0.000356969	0.00518892
ENSG00000083750	RRAGB	Ras related GTP binding B	314.185	580.272	1.84692	0.885118	0.000365424	0.00529317
ENSG00000105698	USF2	upstream transcription factor 2, c-fos interacting	3191.48	5084.66	1.5932	0.671926	0.000377771	0.00545073
ENSG00000163530	DPPA2	developmental pluripotency associated 2	1245.74	2019.44	1.62108	0.696954	0.000386989	0.00557857
ENSG00000146966	DENND2A	DENN domain containing 2A	597.429	1174.24	1.96548	0.974885	0.000402923	0.00578691
ENSG00000167535	CACNB3	calcium voltage-gated channel auxiliary subunit beta 3	379.482	662.628	1.74614	0.804169	0.000420077	0.00598648
ENSG00000103249	CLCN7	chloride voltage-gated channel 7	1508.1	3078.83	2.04153	1.02965	0.000434782	0.0061651
ENSG00000148082	SHC3	SHC adaptor protein 3	154.184	284.309	1.84396	0.882805	0.000437036	0.00619145
ENSG00000126561	STAT5A	signal transducer and activator of transcription 5A	336.156	569.129	1.69305	0.759623	0.000448659	0.00631884
ENSG00000136383	ALPK3	alpha kinase 3	1622.87	2564.06	1.57996	0.659884	0.000452484	0.00636699
ENSG00000144847	IGSF11	immunoglobulin superfamily member 11	83.7219	169.511	2.0247	1.01771	0.000466912	0.00652591
ENSG00000162599	NFIA	nuclear factor I A	27.2625	85.6761	3.14263	1.65197	0.000488278	0.00678527
ENSG00000187193	MT1X	metallothionein 1X	918.06	1674.2	1.82363	0.866811	0.000492178	0.00683317
ENSG00000138193	PLCE1	phospholipase C epsilon 1	64.7436	136.689	2.11123	1.07808	0.000502994	0.00695861
ENSG00000166949	SMAD3	SMAD family member 3	1026.44	1636.55	1.59439	0.673004	0.000505348	0.00698498
ENSG00000156171	DRAM2	DNA damage regulated autophagy modulator 2	725.203	1481.14	2.04238	1.03025	0.000514869	0.00709461
ENSG00000080007	DDX43	DEAD-box helicase 43	120.989	403.117	3.33185	1.73632	0.000518994	0.00714514
ENSG00000166889	PATL1	PAT1 homolog 1, processing body mRNA decay factor	1830.25	2887.34	1.57757	0.657702	0.000523701	0.00720042
ENSG00000063854	HAGH	hydroxyacylglutathione hydrolase	966.981	1610.76	1.66576	0.736181	0.000532964	0.00730528
ENSG00000137936	BCAR3	breast cancer anti-estrogen resistance 3	557.056	924.763	1.66009	0.731262	0.000543064	0.00742093
ENSG00000104805	NUCB1	nucleobindin 1	4218.41	6654.09	1.57739	0.657543	0.000551194	0.00751886
ENSG00000106077	ABHD11	abhydrolase domain containing 11	318.944	548.795	1.72066	0.782963	0.000569273	0.00773845
ENSG00000082438	COBLL1	cordon-bleu WH2 repeat protein like 1	174.265	311.595	1.78806	0.838392	0.0006008	0.00810354
ENSG00000090581	GNPTG	N-acetylglucosamine-1-phosphate transferase gamma subunit	670.997	1101.02	1.64088	0.714469	0.000625943	0.00838474
ENSG00000149599	DUSP15	dual specificity phosphatase 15	22.9183	67.4688	2.94388	1.55772	0.000633517	0.00844996
ENSG00000169087	HSPBAP1	HSPB1 associated protein 1	274.138	459.016	1.6744	0.743643	0.000661458	0.00877237
ENSG00000118873	RAB3GAP2	RAB3 GTPase activating non-catalytic protein subunit 2	2246.99	3479.55	1.54853	0.630904	0.000681385	0.00900676
ENSG00000178878	APOLD1	apolipoprotein L domain containing 1	19.6634	65.9893	3.35594	1.74672	0.000684548	0.00903419
ENSG00000184838	PRR16	proline rich 16	22.2203	65.9893	2.96978	1.57036	0.000686544	0.00905287
ENSG00000197321	SVIL	supervillin	945.227	1495.36	1.58201	0.661763	0.000701167	0.00922511
ENSG00000109016	DHRS7B	dehydrogenase/reductase 7B	277.246	466.904	1.68408	0.751961	0.000705116	0.00926648
ENSG00000160213	CSTB	cystatin B	4189.15	6452.19	1.54022	0.623132	0.000726366	0.00948835
ENSG00000120693	SMAD9	SMAD family member 9	50.1765	114.352	2.27899	1.18839	0.000737837	0.00961558
ENSG00000078403	MLLT10	myeloid/lymphoid or mixed-lineage leukemia; translocated to, 10	2182.19	3421.99	1.56815	0.64906	0.000754531	0.00981267
ENSG00000197614	MFAP5	microfibrillar associated protein 5	74.0371	151.045	2.04013	1.02866	0.000761011	0.0098846
ENSG00000105880	DLX5	distal-less homeobox 5	2.08997	21.3804	10.23	3.35473	0.000798958	0.0103132
ENSG00000109787	KLF3	Kruppel like factor 3	427.847	682.965	1.59628	0.674717	0.000819158	0.0105478
ENSG00000108861	DUSP3	dual specificity phosphatase 3	1729.73	2830.67	1.63647	0.710591	0.000829743	0.0106638
ENSG00000176974	SHMT1	serine hydroxymethyltransferase 1	1248.73	1952.63	1.56369	0.644952	0.000840254	0.0107706
ENSG00000136888	ATP6V1G1	ATPase H+ transporting V1 subunit G1	3873.95	5976.29	1.54269	0.625444	0.000843598	0.010809
ENSG00000198833	UBE2J1	ubiquitin conjugating enzyme E2 J1	645.266	1012.2	1.56865	0.649524	0.000850718	0.0108958
ENSG00000120594	PLXDC2	plexin domain containing 2	594.143	946.776	1.59351	0.672212	0.000852193	0.0109102
ENSG00000135828	RNASEL	ribonuclease L	48.856	111.36	2.27936	1.18863	0.000853463	0.010922
ENSG00000165699	TSC1	tuberous sclerosis 1	1612.74	2502.66	1.55181	0.633951	0.000854494	0.0109275
ENSG00000144962	SPATA16	spermatogenesis associated 16	7.97302	37.6498	4.72216	2.23945	0.00088493	0.0112738
ENSG00000127528	KLF2	Kruppel like factor 2	42.8131	104.782	2.44744	1.29127	0.000893331	0.011367
ENSG00000048405	ZNF800	zinc finger protein 800	108.659	205.042	1.88702	0.916112	0.000897007	0.0114006
ENSG00000170893	TRH	thyrotropin releasing hormone	39.02	95.0586	2.43615	1.2846	0.000918395	0.0116243
ENSG00000113721	PDGFRB	platelet derived growth factor receptor beta	338.616	562.267	1.66049	0.731605	0.000950511	0.0119678
ENSG00000077942	FBLN1	fibulin 1	7931.27	13105	1.65232	0.724495	0.000961228	0.0120467
ENSG00000136960	ENPP2	ectonucleotide pyrophosphatase/phosphodiesterase 2	396.385	1107.23	2.79332	1.48198	0.000967328	0.0121112
ENSG00000103742	IGDCC4	immunoglobulin superfamily DCC subclass member 4	384.197	614.119	1.59845	0.67667	0.000968265	0.012118
ENSG00000198286	CARD11	caspase recruitment domain family member 11	1513.43	2373.89	1.56855	0.649428	0.000977547	0.0122195
ENSG00000049239	H6PD	hexose-6-phosphate dehydrogenase/glucose 1-dehydrogenase	335.041	550.942	1.6444	0.71756	0.000981383	0.0122479
ENSG00000130150	MOSPD2	motile sperm domain containing 2	856.225	1332.18	1.55588	0.637731	0.00100074	0.0124645
ENSG00000171223	JUNB	JunB proto-oncogene, AP-1 transcription factor subunit	257.274	565.034	2.19624	1.13503	0.00100248	0.0124713
ENSG00000130449	ZSWIM6	zinc finger SWIM-type containing 6	485.277	781.705	1.61084	0.687816	0.00100823	0.0125329
ENSG00000176473	WDR25	WD repeat domain 25	359.503	605.847	1.68524	0.752951	0.00103201	0.0127827
ENSG00000110799	VWF	von Willebrand factor	45.761	105.739	2.31068	1.20831	0.00103365	0.0127979
ENSG00000175497	DPP10	dipeptidyl peptidase like 10	222.313	463.517	2.08498	1.06003	0.00105041	0.0129694
ENSG00000112902	SEMA5A	semaphorin 5A	456.089	745.746	1.63509	0.709371	0.00108165	0.0133289
ENSG00000106524	ANKMY2	ankyrin repeat and MYND domain containing 2	359.487	591.8	1.64623	0.719167	0.00111575	0.0136681
ENSG00000110719	TCIRG1	T-cell immune regulator 1, ATPase H+ transporting V0 subunit a3	694.604	1105.94	1.59218	0.671004	0.00116445	0.0141527
ENSG00000119681	LTBP2	latent transforming growth factor beta binding protein 2	126.059	236.754	1.87811	0.909282	0.00117562	0.0142515
ENSG00000112304	ACOT13	acyl-CoA thioesterase 13	997.187	1516.23	1.52051	0.604553	0.00118594	0.0143536
ENSG00000118855	MFSD1	major facilitator superfamily domain containing 1	286.969	704.231	2.45403	1.29515	0.0011868	0.0143584
ENSG00000069431	ABCC9	ATP binding cassette subfamily C member 9	0	11.2556	#NUM!	#NUM!	0.00120018	0.0144978
ENSG00000177000	MTHFR	methylenetetrahydrofolate reductase (NAD(P)H)	403.818	651.42	1.61315	0.689884	0.00121005	0.0145944
ENSG00000104814	MAP4K1	mitogen-activated protein kinase kinase kinase kinase 1	382.09	960.936	2.51494	1.33053	0.00127336	0.0152462
ENSG00000108599	AKAP10	A-kinase anchoring protein 10	810.618	1268.57	1.56495	0.646112	0.0012854	0.0153667
ENSG00000196782	MAML3	mastermind like transcriptional coactivator 3	290.525	591.72	2.03672	1.02625	0.00129609	0.0154649
ENSG00000126432	PRDX5	peroxiredoxin 5	6717.82	10256.2	1.52672	0.610436	0.0012992	0.0154843
ENSG00000186994	KANK3	KN motif and ankyrin repeat domains 3	305.466	510.938	1.67265	0.742136	0.00132009	0.0157093
ENSG00000166987	MBD6	methyl-CpG binding domain protein 6	764.59	1211.77	1.58487	0.664363	0.00135599	0.016057
ENSG00000186352	ANKRD37	ankyrin repeat domain 37	59.55	134.039	2.25086	1.17047	0.00135977	0.0160844
ENSG00000100599	RIN3	Ras and Rab interactor 3	110.487	206.593	1.86984	0.902912	0.00135985	0.0160844
ENSG00000181019	NQO1	NAD(P)H quinone dehydrogenase 1	1287.59	1973.66	1.53283	0.616198	0.00136197	0.0161034
ENSG00000135272	MDFIC	MyoD family inhibitor domain containing	130.19	227.812	1.74985	0.807229	0.00141885	0.0166266
ENSG00000104812	GYS1	glycogen synthase 1	1885.12	2877.46	1.52641	0.610142	0.00143491	0.0167943
ENSG00000034713	GABARAPL2	GABA type A receptor associated protein like 2	1294.22	1972.88	1.52438	0.608222	0.00144139	0.0168543
ENSG00000091542	ALKBH5	alkB homolog 5, RNA demethylase	2263.24	3436.73	1.5185	0.602648	0.00144248	0.0168576
ENSG00000179029	TMEM107	transmembrane protein 107	86.1858	171.721	1.99245	0.994543	0.00144345	0.0168625
ENSG00000189283	FHIT	fragile histidine triad	90.6013	172.316	1.90192	0.927453	0.00145894	0.0170181
ENSG00000173599	PC	pyruvate carboxylase	620.576	973.274	1.56834	0.649239	0.00146269	0.0170555
ENSG00000108556	CHRNE	cholinergic receptor nicotinic epsilon subunit	31.0513	76.9411	2.47787	1.3091	0.00146545	0.0170813
ENSG00000075891	PAX2	paired box 2	8.97802	41.7272	4.6477	2.21652	0.00146976	0.0171187
ENSG00000170412	GPRC5C	G protein-coupled receptor class C group 5 member C	1066.24	1857.98	1.74256	0.80121	0.00154197	0.0178268
ENSG00000131018	SYNE1	spectrin repeat containing nuclear envelope protein 1	156.825	272.239	1.73594	0.795715	0.00157612	0.0181612
ENSG00000158290	CUL4B	cullin 4B	3689.69	6426.92	1.74186	0.800627	0.00165699	0.0189254
ENSG00000125652	ALKBH7	alkB homolog 7	1527.32	2373.6	1.55409	0.636075	0.00165772	0.0189268
ENSG00000176783	RUFY1	RUN and FYVE domain containing 1	1090.24	1671.61	1.53325	0.616591	0.00167476	0.0190726
ENSG00000067082	KLF6	Kruppel like factor 6	1559.27	2340.17	1.50081	0.585746	0.00167945	0.019119
ENSG00000156427	FGF18	fibroblast growth factor 18	104.226	196.733	1.88756	0.91652	0.00174631	0.0197435
ENSG00000188419	CHM	CHM, Rab escort protein 1	1000.62	1507.23	1.5063	0.591005	0.00175778	0.0198317
ENSG00000137273	FOXF2	forkhead box F2	9.75607	38.3024	3.92601	1.97306	0.00176391	0.0198921
ENSG00000187391	MAGI2	membrane associated guanylate kinase, WW and PDZ domain containing 2	802.489	1238.88	1.5438	0.626486	0.0017994	0.0202426
ENSG00000172340	SUCLG2	succinate-CoA ligase GDP-forming beta subunit	424.058	666.952	1.57278	0.653321	0.00179953	0.0202426
ENSG00000168172	HOOK3	hook microtubule-tethering protein 3	1126.14	1715.58	1.52341	0.607305	0.00182156	0.0204462
ENSG00000048740	CELF2	CUGBP, Elav-like family member 2	1039.89	1578.85	1.51828	0.602439	0.00184247	0.02065
ENSG00000119471	HSDL2	hydroxysteroid dehydrogenase like 2	977.705	1490.56	1.52455	0.608385	0.00184302	0.02065
ENSG00000124782	RREB1	ras responsive element binding protein 1	1342.47	2030.99	1.51287	0.597289	0.00184513	0.0206663
ENSG00000126368	NR1D1	nuclear receptor subfamily 1 group D member 1	222.157	369.101	1.66144	0.732436	0.00187413	0.0209311
ENSG00000091640	SPAG7	sperm associated antigen 7	2335.31	3811.29	1.63203	0.706666	0.00188717	0.0210616
ENSG00000102531	FNDC3A	fibronectin type III domain containing 3A	1014.17	1536.97	1.5155	0.599789	0.00191683	0.0213697
ENSG00000109270	LAMTOR3	late endosomal/lysosomal adaptor, MAPK and MTOR activator 3	680.46	1124.01	1.65184	0.72407	0.00194585	0.0216084
ENSG00000109452	INPP4B	inositol polyphosphate-4-phosphatase type II B	10.9966	39.0197	3.54833	1.82714	0.00195518	0.0216889
ENSG00000135211	TMEM60	transmembrane protein 60	443.011	702.146	1.58494	0.66443	0.00198477	0.0219703
ENSG00000173083	HPSE	heparanase	126.855	222.604	1.75479	0.811301	0.00200675	0.02219
ENSG00000123364	HOXC13	homeobox C13	8.82672	37.3335	4.2296	2.08052	0.00203002	0.0224077
ENSG00000117410	ATP6V0B	ATPase H+ transporting V0 subunit b	3002.51	4645.88	1.54733	0.629783	0.00218023	0.0237718
ENSG00000117394	SLC2A1	solute carrier family 2 member 1	26757.9	40144.5	1.50029	0.585239	0.00218592	0.0238088
ENSG00000119938	PPP1R3C	protein phosphatase 1 regulatory subunit 3C	74.8736	146.988	1.96315	0.973167	0.00218704	0.0238128
ENSG00000093217	XYLB	xylulokinase homolog (H. influenzae)	112.145	198.994	1.77444	0.827362	0.00219061	0.0238266
ENSG00000180530	NRIP1	nuclear receptor interacting protein 1	246.644	394.591	1.59984	0.677926	0.00220185	0.0239157
ENSG00000018189	RUFY3	RUN and FYVE domain containing 3	850.69	1324.12	1.55652	0.638326	0.0023203	0.0249421
ENSG00000100526	CDKN3	cyclin-dependent kinase inhibitor 3	995.628	2120.85	2.13017	1.09097	0.00240683	0.0257923
ENSG00000099385	BCL7C	B-cell CLL/lymphoma 7C	371.522	596.821	1.60642	0.683852	0.00246311	0.0262762
ENSG00000175906	ARL4D	ADP ribosylation factor like GTPase 4D	489.507	763.291	1.55931	0.640905	0.00246376	0.0262762
ENSG00000160145	KALRN	kalirin, RhoGEF kinase	257.245	420.99	1.63653	0.710641	0.00250902	0.0266951
ENSG00000078043	PIAS2	protein inhibitor of activated STAT 2	1178.87	1947.56	1.65206	0.724268	0.00252887	0.0268606
ENSG00000144959	NCEH1	neutral cholesterol ester hydrolase 1	150.294	259.556	1.72699	0.788259	0.00256573	0.0271966
ENSG00000023697	DERA	deoxyribose-phosphate aldolase	379.542	967.364	2.54877	1.3498	0.00258113	0.0273319
ENSG00000166527	CLEC4D	C-type lectin domain family 4 member D	15.1766	70.8861	4.67076	2.22366	0.00263173	0.0277737
ENSG00000047621	C12orf4	chromosome 12 open reading frame 4	440.892	676.96	1.53543	0.618644	0.00265648	0.027997
ENSG00000126247	CAPNS1	calpain small subunit 1	4940.52	7541.83	1.52653	0.610252	0.00266336	0.0280601
ENSG00000141012	GALNS	galactosamine (N-acetyl)-6-sulfatase	715.753	1098.18	1.5343	0.617585	0.00274028	0.0287348
ENSG00000171631	P2RY6	pyrimidinergic receptor P2Y6	2.40119	19.1188	7.96223	2.99317	0.00274683	0.0287671
ENSG00000198121	LPAR1	lysophosphatidic acid receptor 1	79.3777	150.328	1.89383	0.921307	0.0028047	0.029248
ENSG00000115594	IL1R1	interleukin 1 receptor type 1	26.2446	67.6756	2.57865	1.36662	0.00280792	0.0292582
ENSG00000147573	TRIM55	tripartite motif containing 55	3.71742	22.6532	6.09379	2.60734	0.00283367	0.0294864
ENSG00000114854	TNNC1	troponin C1, slow skeletal and cardiac type	217.368	359.97	1.65604	0.727741	0.00283558	0.0294965
ENSG00000144848	ATG3	autophagy related 3	2722.2	5575.46	2.04814	1.03432	0.00295426	0.0305479
ENSG00000107957	SH3PXD2A	SH3 and PX domains 2A	1012.93	1528.47	1.50896	0.593554	0.00296503	0.0306289
ENSG00000168769	TET2	tet methylcytosine dioxygenase 2	61.2402	127.642	2.08429	1.05956	0.00297726	0.0307044
ENSG00000184254	ALDH1A3	aldehyde dehydrogenase 1 family member A3	453.305	711.088	1.56867	0.649546	0.00300771	0.0309498
ENSG00000168505	GBX2	gastrulation brain homeobox 2	123.65	236.891	1.91582	0.937963	0.00303183	0.0311438
ENSG00000128564	VGF	VGF nerve growth factor inducible	574.569	1017.22	1.77041	0.824081	0.0030457	0.0312555
ENSG00000152818	UTRN	utrophin	2360.76	4217.66	1.78657	0.837194	0.00305061	0.0312955
ENSG00000183354	KIAA2026	KIAA2026	468.873	713.526	1.52179	0.605771	0.00311514	0.0318496
ENSG00000188312	CENPP	centromere protein P	224.722	369.442	1.64399	0.717205	0.00313396	0.031993
ENSG00000130313	PGLS	6-phosphogluconolactonase	1247.37	1880.88	1.50788	0.592519	0.00318571	0.0324049
ENSG00000124299	PEPD	peptidase D	2574.18	4397.48	1.7083	0.772563	0.00318938	0.0324316
ENSG00000171823	FBXL14	F-box and leucine-rich repeat protein 14	203.704	402.093	1.97391	0.981056	0.00321086	0.0325969
ENSG00000169946	ZFPM2	zinc finger protein, FOG family member 2	9.52481	35.6274	3.74048	1.90322	0.00327808	0.0331715
ENSG00000105856	HBP1	HMG-box transcription factor 1	970.711	1459.18	1.50321	0.588042	0.00329153	0.0332862
ENSG00000090674	MCOLN1	mucolipin 1	419.217	662.28	1.5798	0.659743	0.00331006	0.033441
ENSG00000168314	MOBP	myelin-associated oligodendrocyte basic protein	33.6837	77.3545	2.2965	1.19943	0.00332341	0.0335433
ENSG00000069702	TGFBR3	transforming growth factor beta receptor 3	154.349	253.999	1.64562	0.718634	0.00340828	0.0342528
ENSG00000196511	TPK1	thiamin pyrophosphokinase 1	51.2615	106.359	2.07483	1.053	0.00340905	0.0342528
ENSG00000107282	APBA1	amyloid beta precursor protein binding family A member 1	56.8376	148.378	2.61055	1.38436	0.00342865	0.0344165
ENSG00000186318	BACE1	beta-secretase 1	588.935	897.285	1.52357	0.607458	0.00343489	0.034457
ENSG00000165495	PKNOX2	PBX/knotted 1 homeobox 2	52.1152	105.978	2.03353	1.02399	0.00350749	0.0350055
ENSG00000133943	C14orf159	chromosome 14 open reading frame 159	492.333	759.025	1.54169	0.624511	0.0036041	0.0357299
ENSG00000197565	COL4A6	collagen type IV alpha 6 chain	1061.31	1592.6	1.5006	0.585542	0.00365131	0.0360834
ENSG00000198838	RYR3	ryanodine receptor 3	74.571	143.64	1.92622	0.945774	0.00369572	0.0364301
ENSG00000214960	ISPD	isoprenoid synthase domain containing	21.4551	55.6379	2.59322	1.37475	0.00371585	0.0365708
ENSG00000154127	UBASH3B	ubiquitin associated and SH3 domain containing B	553.275	844.307	1.52602	0.60977	0.00375153	0.0368697
ENSG00000112367	FIG4	FIG4 phosphoinositide 5-phosphatase	868.571	1352.99	1.55772	0.63944	0.00377799	0.0370539
ENSG00000135299	ANKRD6	ankyrin repeat domain 6	242.78	386.668	1.59267	0.671447	0.00386797	0.0377494
ENSG00000142494	SLC47A1	solute carrier family 47 member 1	369.116	570.835	1.54649	0.628999	0.00409408	0.039624
ENSG00000198839	ZNF277	zinc finger protein 277	526.561	1037.21	1.96978	0.978036	0.00412441	0.0398488
ENSG00000088881	EBF4	early B-cell factor 4	37.7794	86.904	2.3003	1.20182	0.00467407	0.0439785
ENSG00000167716	WDR81	WD repeat domain 81	625.772	947.476	1.51409	0.598452	0.00471558	0.0443024
ENSG00000106025	TSPAN12	tetraspanin 12	363.97	558.247	1.53377	0.617084	0.00481032	0.0450434
ENSG00000198947	DMD	dystrophin	6122.36	10326.8	1.68673	0.754233	0.00481822	0.0451038
ENSG00000173269	MMRN2	multimerin 2	50.0252	97.9728	1.95847	0.969725	0.00490773	0.0458182
ENSG00000169594	BNC1	basonuclin 1	33.6124	75.8228	2.2558	1.17364	0.00491687	0.0458625
ENSG00000106004	HOXA5	homeobox A5	3.56181	20.1076	5.64535	2.49706	0.00499163	0.0463935
ENSG00000113389	NPR3	natriuretic peptide receptor 3	0	9.23313	#NUM!	#NUM!	0.0051769	0.0477039
ENSG00000106536	POU6F2	POU class 6 homeobox 2	101.358	177.427	1.7505	0.807764	0.00521057	0.0479292
ENSG00000109790	KLHL5	kelch like family member 5	458.604	688.183	1.5006	0.585543	0.00523289	0.0480638
ENSG00000135469	COQ10A	coenzyme Q10A	442.976	668.394	1.50887	0.59347	0.00541074	0.0494213

## Sheet: S4E
id	gene.symbol	gene.names	DMSO	IWP2	foldChange	log2FoldChange	pval	padj
ENSG00000170373	CST1	cystatin SN	3191.92	17.1771	0.00569296	-7.4566	3.11607e-53	7.18191e-49
ENSG00000115414	FN1	fibronectin 1	18915.7	1690.04	0.089394	-3.48368	4.33362e-30	4.99406e-26
ENSG00000145681	HAPLN1	hyaluronan and proteoglycan link protein 1	950.449	4.77143	0.00606594	-7.36505	2.6824e-26	2.0608e-22
ENSG00000116729	WLS	wntless Wnt ligand secretion mediator	1284.73	21.9486	0.0178487	-5.80804	8.30319e-26	4.7843e-22
ENSG00000134817	APLNR	apelin receptor	720.958	0	0.00138512	-9.49577	6.46188e-25	2.97867e-21
ENSG00000130600	H19	H19, imprinted maternally expressed transcript (non-protein coding)	2542.21	138.371	0.0548013	-4.18965	9.96877e-25	3.82934e-21
ENSG00000166450	PRTG	protogenin	989.221	20.04	0.0212478	-5.55654	7.04878e-21	2.32086e-17
ENSG00000167244	IGF2	insulin like growth factor 2	1148.5	50.5772	0.0448691	-4.47813	7.2803e-18	2.09745e-14
ENSG00000041982	TNC	tenascin C	2600.9	277.697	0.107113	-3.22279	2.85504e-17	7.31144e-14
ENSG00000115461	IGFBP5	insulin like growth factor binding protein 5	976.646	36.2629	0.0381149	-4.7135	3.41134e-17	7.86245e-14
ENSG00000113196	HAND1	heart and neural crest derivatives expressed 1	450.599	0	0.00221436	-8.8189	5.55547e-17	1.16402e-13
ENSG00000095596	CYP26A1	cytochrome P450 family 26 subfamily A member 1	899.101	32.4457	0.0371577	-4.75019	1.87176e-16	3.59503e-13
ENSG00000130635	COL5A1	collagen type V alpha 1	1379.04	99.2458	0.0726397	-3.7831	5.46739e-16	9.69326e-13
ENSG00000133636	NTS	neurotensin	1766.77	201.354	0.114469	-3.12697	5.44809e-14	8.96911e-11
ENSG00000087245	MMP2	matrix metallopeptidase 2	4430.54	883.669	0.19963	-2.3246	1.37194e-12	2.10803e-09
ENSG00000138829	FBN2	fibrillin 2	921.107	69.6629	0.0766319	-3.70591	2.59204e-12	3.73383e-09
ENSG00000168542	COL3A1	collagen type III alpha 1 chain	427.545	6.68	0.0179211	-5.8022	4.6432e-12	6.29509e-09
ENSG00000118137	APOA1	apolipoprotein A1	287.126	0	0.00347071	-8.17055	1.4708e-11	1.8645e-08
ENSG00000147869	CER1	cerberus 1, DAN family BMP antagonist	611.976	28.6286	0.0483356	-4.37077	1.53703e-11	1.8645e-08
ENSG00000259974	LINC00261	long intergenic non-protein coding RNA 261	463.173	14.3143	0.0329926	-4.92171	7.93316e-11	9.14217e-08
ENSG00000146374	RSPO3	R-spondin 3	258.832	0	0.00384864	-8.02144	1.45101e-10	1.59252e-07
ENSG00000163508	EOMES	eomesodermin	292.365	1.90857	0.00991451	-6.65624	3.4222e-10	3.58522e-07
ENSG00000164736	SOX17	SRY-box 17	244.162	0	0.00407894	-7.93759	4.83122e-10	4.8413e-07
ENSG00000128683	GAD1	glutamate decarboxylase 1	489.371	23.8572	0.0506905	-4.30214	1.06121e-09	1.01912e-06
ENSG00000198796	ALPK2	alpha kinase 2	275.599	1.90857	0.0105155	-6.57134	1.20652e-09	1.11232e-06
ENSG00000141448	GATA6	GATA binding protein 6	206.437	0	0.00482074	-7.69653	1.1211e-08	9.57e-06
ENSG00000177984	LCN15	lipocalin 15	206.437	0	0.00482074	-7.69653	1.1211e-08	9.57e-06
ENSG00000134363	FST	follistatin	1388.47	267.2	0.193023	-2.37316	1.7183e-08	1.4144e-05
ENSG00000250366	TUNAR	TCL1 upstream neural differentiation-associated RNA	207.485	1187.13	5.69889	2.51068	1.82549e-08	1.45083e-05
ENSG00000187955	COL14A1	collagen type XIV alpha 1 chain	58.6826	606.926	10.186	3.34851	2.75031e-08	2.11297e-05
ENSG00000204335	SP5	Sp5 transcription factor	189.671	0	0.00524465	-7.57494	4.64651e-08	3.45461e-05
ENSG00000110148	CCKBR	cholecystokinin B receptor	392.964	20.9943	0.0558282	-4.16286	5.25646e-08	3.78597e-05
ENSG00000171617	ENC1	ectodermal-neural cortex 1	593.114	61.0743	0.104482	-3.25867	6.16491e-08	4.30572e-05
ENSG00000204262	COL5A2	collagen type V alpha 2 chain	1595.96	364.537	0.228896	-2.12724	8.9851e-08	6.09084e-05
ENSG00000180573	HIST1H2AC	histone cluster 1, H2ac	202.245	1092.66	5.38097	2.42787	9.40235e-08	6.19158e-05
ENSG00000116774	OLFML3	olfactomedin like 3	5668.11	1836.05	0.324045	-1.62573	1.1144e-07	7.13462e-05
ENSG00000136574	GATA4	GATA binding protein 4	365.718	19.0857	0.0547715	-4.19043	1.15495e-07	7.1944e-05
ENSG00000135046	ANXA1	annexin A1	532.335	2051.72	3.84883	1.94442	1.44052e-07	8.73713e-05
ENSG00000173917	HOXB2	homeobox B2	248.353	4.77143	0.0231456	-5.43312	1.50811e-07	8.91251e-05
ENSG00000178568	ERBB4	erb-b2 receptor tyrosine kinase 4	225.299	2.86286	0.0170697	-5.87242	1.55771e-07	8.97552e-05
ENSG00000170961	HAS2	hyaluronan synthase 2	545.958	56.3029	0.104767	-3.25475	1.6419e-07	9.2299e-05
ENSG00000148677	ANKRD1	ankyrin repeat domain 1	3344.91	1006.77	0.301195	-1.73123	1.71105e-07	9.3896e-05
ENSG00000164619	BMPER	BMP binding endothelial regulator	382.485	26.72	0.0722845	-3.79017	4.55902e-07	0.000244363
ENSG00000134352	IL6ST	interleukin 6 signal transducer	700	112.606	0.162062	-2.62538	1.02006e-06	0.000534327
ENSG00000122176	FMOD	fibromodulin	152.994	0	0.00649376	-7.26673	1.09957e-06	0.000563175
ENSG00000002586	CD99	CD99 molecule	1566.62	417.977	0.26727	-1.90363	1.30063e-06	0.000651673
ENSG00000164292	RHOBTB3	Rho related BTB domain containing 3	892.814	178.451	0.20077	-2.31638	1.44562e-06	0.000708908
ENSG00000204304	PBX2	PBX homeobox 2	769.161	139.326	0.182203	-2.45638	1.60548e-06	0.000770899
ENSG00000162998	FRZB	frizzled-related protein	302.844	17.1771	0.0598239	-4.06313	1.75856e-06	0.000811797
ENSG00000138650	PCDH10	protocadherin 10	708.383	121.194	0.172254	-2.53739	1.7611e-06	0.000811797
ENSG00000128591	FLNC	filamin C	4161.23	10618.3	2.55136	1.35127	2.50247e-06	0.00113092
ENSG00000130294	KIF1A	kinesin family member 1A	1663.02	4592.02	2.76019	1.46477	2.61111e-06	0.00115159
ENSG00000140937	CDH11	cadherin 11	283.982	15.2686	0.0570863	-4.13071	2.64814e-06	0.00115159
ENSG00000163359	COL6A3	collagen type VI alpha 3 chain	497.754	66.8	0.135939	-2.87897	4.17464e-06	0.0017818
ENSG00000135111	TBX3	T-box 3	136.227	0	0.00728717	-7.10043	4.78952e-06	0.00200707
ENSG00000090530	P3H2	prolyl 3-hydroxylase 2	1235.48	335.909	0.272474	-1.87581	7.59354e-06	0.00312528
ENSG00000197565	COL4A6	collagen type IV alpha 6 chain	473.653	65.8457	0.140831	-2.82796	8.58168e-06	0.00341992
ENSG00000166073	GPR176	G protein-coupled receptor 176	62.8742	464.737	7.29147	2.86621	8.60619e-06	0.00341992
ENSG00000169136	ATF5	activating transcription factor 5	464.221	1544.99	3.32313	1.73254	8.95861e-06	0.00349963
ENSG00000071575	TRIB2	tribbles pseudokinase 2	2873.35	1027.77	0.357912	-1.48232	9.56338e-06	0.00367361
ENSG00000049089	COL9A2	collagen type IX alpha 2	390.868	44.8514	0.117007	-3.09533	1.09145e-05	0.00412388
ENSG00000091136	LAMB1	laminin subunit beta 1	1719.61	550.623	0.320597	-1.64117	1.33459e-05	0.00496124
ENSG00000197903	HIST1H2BK	histone cluster 1, H2bk	139.371	682.315	4.86791	2.2833	1.5193e-05	0.00555821
ENSG00000143140			356.287	39.1257	0.112307	-3.15449	1.80863e-05	0.00634924
ENSG00000174469	CNTNAP2	contactin associated protein-like 2	2514.97	907.526	0.361104	-1.46951	1.82545e-05	0.00634924
ENSG00000117834	SLC5A9	solute carrier family 5 member 9	770.209	174.634	0.227739	-2.13455	1.82916e-05	0.00634924
ENSG00000258545	RHOXF1-AS1	RHOXF1 antisense RNA 1	33.5329	334.954	9.72853	3.28222	1.84571e-05	0.00634924
ENSG00000137331	IER3	immediate early response 3	484.132	76.3429	0.159427	-2.64904	1.95537e-05	0.00662755
ENSG00000206538	VGLL3	vestigial like family member 3	425.449	1389.44	3.26051	1.7051	2.06433e-05	0.00689548
ENSG00000102996	MMP15	matrix metallopeptidase 15	2337.87	838.817	0.359069	-1.47767	2.18368e-05	0.00718994
ENSG00000135074	ADAM19	ADAM metallopeptidase domain 19	1079.34	300.6	0.279171	-1.84078	2.32569e-05	0.00754964
ENSG00000108821	COL1A1	collagen type I alpha 1	1170.51	3042.26	2.59773	1.37725	2.93901e-05	0.0092913
ENSG00000108379	WNT3	Wnt family member 3	325.898	34.3543	0.108151	-3.20888	2.95611e-05	0.0092913
ENSG00000158270	COLEC12	collectin subfamily member 12	509.281	88.7486	0.175881	-2.50733	2.98315e-05	0.0092913
ENSG00000198947	DMD	dystrophin	2202.69	795.875	0.361609	-1.4675	3.07771e-05	0.009458
ENSG00000095739	BAMBI	BMP and activin membrane bound inhibitor	1147.45	336.863	0.294189	-1.76518	3.20608e-05	0.00966452
ENSG00000123560	PLP1	proteolipid protein 1	1094.01	314.914	0.288503	-1.79334	3.25208e-05	0.00966452
ENSG00000185155	MIXL1	Mix paired-like homeobox	419.162	61.0743	0.147739	-2.75888	3.2811e-05	0.00966452
ENSG00000197043	ANXA6	annexin A6	2060.18	735.755	0.357443	-1.48421	3.31264e-05	0.00966452
ENSG00000159251	ACTC1	actin, alpha, cardiac muscle 1	821.557	205.172	0.250647	-1.99627	3.38108e-05	0.00974089
ENSG00000107984	DKK1	dickkopf WNT signaling pathway inhibitor 1	113.174	0	0.00875859	-6.83509	3.719e-05	0.0105822
ENSG00000204466			194.91	8.58857	0.0489437	-4.35273	4.25759e-05	0.0119669
ENSG00000115085	ZAP70	zeta chain of T cell receptor associated protein kinase 70kDa	111.078	0	0.00892237	-6.80836	4.48755e-05	0.0122376
ENSG00000169297	NR0B1	nuclear receptor subfamily 0 group B member 1	111.078	0	0.00892237	-6.80836	4.48755e-05	0.0122376
ENSG00000183696	UPP1	uridine phosphorylase 1	3464.37	7895.76	2.27876	1.18825	4.51319e-05	0.0122376
ENSG00000154734	ADAMTS1	ADAM metallopeptidase with thrombospondin type 1 motif 1	603.593	127.874	0.213159	-2.23	4.85705e-05	0.0130169
ENSG00000170558	CDH2	cadherin 2	1667.21	578.297	0.347256	-1.52593	5.07925e-05	0.0134559
ENSG00000125378	BMP4	bone morphogenetic protein 4	1044.76	306.326	0.293878	-1.76671	5.23595e-05	0.0137134
ENSG00000135048	TMEM2	transmembrane protein 2	977.694	278.652	0.285739	-1.80723	5.36979e-05	0.0139059
ENSG00000165757	KIAA1462	KIAA1462	251.497	20.04	0.0833278	-3.58506	5.56747e-05	0.0142577
ENSG00000155760	FZD7	frizzled class receptor 7	1511.08	3672.09	2.42917	1.28046	5.73988e-05	0.0145377
ENSG00000125170	DOK4	docking protein 4	777.545	199.446	0.257462	-1.95757	6.26152e-05	0.0156865
ENSG00000116117	PARD3B	par-3 family cell polarity regulator beta	216.916	820.686	3.77065	1.91481	6.38794e-05	0.0156868
ENSG00000161011	SQSTM1	sequestosome 1	1988.92	4663.6	2.34411	1.22904	6.39778e-05	0.0156868
ENSG00000104722	NEFM	neurofilament, medium polypeptide	114.222	556.349	4.83719	2.27417	6.52562e-05	0.0158319
ENSG00000144366	GULP1	GULP, engulfment adaptor PTB domain containing 1	267.215	939.017	3.50471	1.8093	6.71197e-05	0.0161143
ENSG00000111913	FAM65B	family with sequence similarity 65 member B	195.958	762.475	3.87633	1.95469	7.33407e-05	0.0174263
ENSG00000158815	FGF17	fibroblast growth factor 17	216.916	14.3143	0.0702761	-3.83082	7.97237e-05	0.0186092
ENSG00000156966	B3GNT7	UDP-GlcNAc:betaGal beta-1,3-N-acetylglucosaminyltransferase 7	1695.51	609.789	0.360027	-1.47382	7.99336e-05	0.0186092
ENSG00000165349	SLC7A3	solute carrier family 7 member 3	2436.38	5544.4	2.27515	1.18596	8.08147e-05	0.0186262
ENSG00000161638	ITGA5	integrin subunit alpha 5	890.718	251.932	0.283645	-1.81784	8.19593e-05	0.018703
ENSG00000107485	GATA3	GATA binding protein 3	247.305	20.9943	0.0885776	-3.49691	8.5114e-05	0.0192324
ENSG00000124143	ARHGAP40	Rho GTPase activating protein 40	548.054	116.423	0.213864	-2.22523	9.28781e-05	0.0207831
ENSG00000121966	CXCR4	C-X-C motif chemokine receptor 4	272.455	27.6743	0.104859	-3.25347	9.73021e-05	0.0215636
ENSG00000163191	S100A11	S100 calcium binding protein A11	3065.12	1268.25	0.413959	-1.27244	0.000100052	0.021962
ENSG00000197406	DIO3	deiodinase, iodothyronine, type III	117.365	0.954286	0.0165106	-5.92046	0.000101435	0.0220485
ENSG00000099250	NRP1	neuropilin 1	207.485	13.36	0.0688779	-3.85982	0.00010236	0.0220485
ENSG00000132130			191.766	10.4971	0.0596429	-4.06751	0.000103766	0.0221443
ENSG00000133106	EPSTI1	epithelial stromal interaction 1 (breast)	227.395	18.1314	0.0837646	-3.57751	0.000121448	0.0256801
ENSG00000133169	BEX1	brain expressed X-linked 1	346.856	1084.07	3.1193	1.64122	0.00012512	0.026216
ENSG00000113532	ST8SIA4	ST8 alpha-N-acetyl-neuraminide alpha-2,8-sialyltransferase 4	95.3592	0	0.0103778	-6.59035	0.0001851	0.0384341
ENSG00000139219	COL2A1	collagen type II alpha 1 chain	170.808	8.58857	0.0558097	-4.16334	0.000188555	0.038802
ENSG00000134871	COL4A2	collagen type IV alpha 2	2278.14	938.063	0.412025	-1.2792	0.000212527	0.043348
ENSG00000185885	IFITM1	interferon induced transmembrane protein 1	4556.29	2073.66	0.455241	-1.1353	0.000215522	0.0435732
ENSG00000120093	HOXB3	homeobox B3	93.2634	0	0.0106086	-6.55863	0.000223836	0.044476
ENSG00000164125	FAM198B	family with sequence similarity 198 member B	188.623	12.4057	0.0706968	-3.82221	0.000223847	0.044476
ENSG00000148200	NR6A1	nuclear receptor subfamily 6 group A member 1	906.437	2197.72	2.423	1.2768	0.000243811	0.0480287
ENSG00000146352	CLVS2	clavesin 2	92.2155	0	0.0107278	-6.5425	0.000246169	0.0480822
ENSG00000138449	SLC40A1	solute carrier family 40 member 1	117.365	1.90857	0.0245729	-5.34679	0.00024974	0.0483697
ENSG00000158406	HIST1H4H	histone cluster 1, H4h	16.7665	207.08	11.712	3.54991	0.000268119	0.0513847
ENSG00000117318	ID3	inhibitor of DNA binding 3, HLH protein	675.898	186.086	0.276387	-1.85524	0.000269765	0.0513847
ENSG00000170369	CST2	cystatin SA	146.707	5.72572	0.0455343	-4.4569	0.000279145	0.0527355
ENSG00000006128	TAC1	tachykinin precursor 1	16.7665	206.126	11.6582	3.54328	0.000281595	0.0527658
ENSG00000138639	ARHGAP24	Rho GTPase activating protein 24	90.1197	0	0.0109746	-6.50969	0.000297798	0.055352
ENSG00000081803	CADPS2	Ca2+ dependent secretion activator 2	26.1976	242.389	8.9489	3.16171	0.000309663	0.0570969
ENSG00000133134	BEX2	brain expressed X-linked 2	802.694	1954.38	2.43299	1.28273	0.000325919	0.0596173
ENSG00000187498	COL4A1	collagen type IV alpha 1 chain	2946.71	1314.05	0.446127	-1.16447	0.000371691	0.0674545
ENSG00000125848	FLRT3	fibronectin leucine rich transmembrane protein 3	169.76	10.4971	0.0673291	-3.89263	0.000376663	0.0678229
ENSG00000124635	HIST1H2BJ	histone cluster 1, H2bj	116.317	495.274	4.23019	2.08072	0.000381418	0.0681468
ENSG00000116106	EPHA4	EPH receptor A4	230.539	24.8114	0.111478	-3.16517	0.000399114	0.0707599
ENSG00000125968	ID1	inhibitor of DNA binding 1, HLH protein	912.724	304.417	0.334255	-1.58098	0.000425767	0.0749089
ENSG00000142089	IFITM3	interferon induced transmembrane protein 3	2161.83	925.657	0.428448	-1.22281	0.000438025	0.0756226
ENSG00000173706	HEG1	heart development protein with EGF like domains 1	463.173	105.926	0.230357	-2.11805	0.000439375	0.0756226
ENSG00000185070	FLRT2	fibronectin leucine rich transmembrane protein 2	523.952	130.737	0.250951	-1.99452	0.000439666	0.0756226
ENSG00000115738	ID2	inhibitor of DNA binding 2, HLH protein	373.054	72.5257	0.196565	-2.34692	0.000484628	0.0826081
ENSG00000026025	VIM	vimentin	1611.68	652.732	0.405371	-1.30269	0.00048759	0.0826081
ENSG00000150594	ADRA2A	adrenoceptor alpha 2A	33.5329	257.657	7.49016	2.905	0.00049307	0.0826081
ENSG00000245532	NEAT1	nuclear paraspeckle assembly transcript 1 (non-protein coding)	3180.39	6473.88	2.03524	1.0252	0.000494616	0.0826081
ENSG00000090776	EFNB1	ephrin B1	258.832	34.3543	0.136066	-2.87762	0.000505491	0.0838169
ENSG00000172478	C2orf54	chromosome 2 open reading frame 54	7.33533	147.914	17.8654	4.1591	0.000534712	0.0880289
ENSG00000197993	KEL	Kell blood group, metallo-endopeptidase	82.7844	0	0.0119354	-6.38861	0.000581032	0.0949761
ENSG00000172893	DHCR7	7-dehydrocholesterol reductase	780.688	251.932	0.323571	-1.62785	0.000601296	0.0975963
ENSG00000196141	SPATS2L	spermatogenesis associated serine rich 2 like	247.305	769.155	3.10164	1.63303	0.000628383	0.101279
ENSG00000100906	NFKBIA	NFKB inhibitor alpha	680.09	207.08	0.305511	-1.71071	0.000648158	0.103741
ENSG00000124942	AHNAK	AHNAK nucleoprotein	2462.57	1115.56	0.453228	-1.14169	0.000710932	0.113004
ENSG00000184905	TCEAL2	transcription elongation factor A like 2	163.473	579.252	3.52794	1.81883	0.000723988	0.114291
ENSG00000147676	MAL2	mal, T-cell differentiation protein 2 (gene/pseudogene)	1175.75	2566.08	2.1815	1.12532	0.000767325	0.120308
ENSG00000164692	COL1A2	collagen type I alpha 2 chain	1631.59	688.995	0.422639	-1.2425	0.000804808	0.125333
ENSG00000137834	SMAD6	SMAD family member 6	200.15	20.9943	0.109343	-3.19307	0.000844683	0.130659
ENSG00000182580	EPHB3	EPH receptor B3	78.5928	0	0.012564	-6.31457	0.000852464	0.130984
ENSG00000179222	MAGED1	MAGE family member D1	1155.84	450.423	0.390221	-1.35763	0.000922036	0.140736
ENSG00000213694	S1PR3	sphingosine-1-phosphate receptor 3	234.73	31.4914	0.137833	-2.85901	0.000930619	0.141111
ENSG00000163638	ADAMTS9	ADAM metallopeptidase with thrombospondin type 1 motif 9	210.629	24.8114	0.121966	-3.03545	0.000990684	0.149237
ENSG00000151892	GFRA1	GDNF family receptor alpha 1	8.38323	142.189	15.2601	3.93169	0.00107266	0.160536
ENSG00000106853	PTGR1	prostaglandin reductase 1	948.353	353.086	0.372976	-1.42285	0.00113729	0.169112
ENSG00000003402	CFLAR	CASP8 and FADD like apoptosis regulator	788.024	273.88	0.34838	-1.52127	0.00116452	0.17205
ENSG00000182916	TCEAL7	transcription elongation factor A like 7	118.413	455.194	3.8203	1.93369	0.00120882	0.177457
ENSG00000079739	PGM1	phosphoglucomutase 1	2824.1	1357.95	0.481027	-1.05581	0.00126105	0.183953
ENSG00000135842	FAM129A	family with sequence similarity 129 member A	390.868	1015.36	2.59363	1.37497	0.00127221	0.184415
[truncated: 22,889 more rows]
