# Supplementary material for: Folliculin regulates mTORC1/2 and WNT pathways in early human pluripotency
Source: Nat Commun. 2019 Feb 7;10:632. doi: 10.1038/s41467-018-08020-0 (PMC6367455; doi:10.1038/s41467-018-08020-0)
Supplement: Supplementary file 8 — Supplementary Data 5 [file 41467_2018_8020_MOESM8_ESM.xlsx]

## Sheet: a) all proteins
Uniprot	Protein name	Gene name	Sequence coverage [%]	Mol. weight [kDa]	FLCN IP'd	Difference Dox +/-	-Log10 p-value Dox +/-	Difference TESR_Dox +/-	-Log10 p-value TESR_Dox +/-	Dox-_B1_01	Dox-_B1_02	Dox-_B1_03	Dox-_B1_04	Dox-_B2_01	Dox-_B2_02	Dox-_B2_03	Dox+_B1_01	Dox+_B1_02	Dox+_B1_03	Dox+_B1_04	Dox+_B2_01	Dox+_B2_02	Dox+_B2_03	TESR_Dox-_B2_01	TESR_Dox-_B2_02	TESR_Dox-_B2_03	TESR_Dox+_B1_01	TESR_Dox+_B1_02	TESR_Dox+_B1_03	TESR_Dox+_B1_04	TESR_Dox+_B2_01	TESR_Dox+_B2_02	TESR_Dox+_B2_03
Q8NFG4	Folliculin	FLCN	73.9	64.473	Dox+ & TESR_Dox+	16.9801	6.3718	14.8517	4.5766	11.6153	10.619	13.5692	10.5018	20.0893	19.6582	18.9692	30.8947	31.3737	31.0339	30.8164	33.2147	33.4078	33.1418	13.936	15.0673	15.2812	26.2902	28.3165	27.519	27.3223	32.5029	32.6495	32.6916
Q8TF40	Folliculin-interacting protein 1	FNIP1	37.4	130.55	Dox+ & TESR_Dox+	8.49134	7.35075	6.50754	1.84969	14.2092	13.5601	12.8108	15.1299	16.0163	15.0766	15.4946	21.8361	23.1379	21.4016	21.8066	24.9638	23.8005	24.7903	14.8037	16.0557	15.8249	19.2754	19.2779	19.8107	18.8939	26.2454	25.0571	25.9223
C9JKA9	Kinesin-like protein KIF15	KIF15	3.9	120.34	Dox+ & TESR_Dox+	8.47427	3.2587	7.48209	3.77034	13.7666	13.975	14.986	14.7462	15.1456	17.5673	15.3534	24.0986	24.0667	24.1805	24.0958	13.7144	26.1969	28.5071	15.7068	15.7689	16.1171	21.8569	22.298	21.6797	21.7414	26.3039	24.675	24.8697
P35908	Keratin, type II cytoskeletal 2 epidermal	KRT2	84.7	65.432	Dox+	6.52425	1.62287	1.00398	3.82237	17.3806	16.6593	15.9974	14.7821	28.6809	28.5334	28.5673	28.3325	28.3784	28.1828	28.1889	27.7434	27.7114	27.7334	27.7904	27.8005	28.1011	29.0449	28.8592	29.1578	29.1922	28.6924	28.6726	28.6902
Q96MV8	Palmitoyltransferase ZDHHC15	ZDHHC15	5.3	39.33	Dox+	6.36256	3.69278	1.4961	0.392688	13.4965	13.3418	14.6284	13.3447	15.5266	16.3248	16.883	22.3587	22.3637	23.4576	22.4246	21.4116	21.1194	14.9482	21.1384	20.9696	15.8122	15.7498	21.3579	21.5868	21.1865	21.9359	21.9251	21.8779
E7EPB6	Cystic fibrosis transmembrane conductance regulator	CFTR	1.2	163.35	Dox+	5.384	2.25161	-2.21112	0.37815	14.0616	14.4113	12.6953	14.3825	15.5566	14.859	15.2333	22.8812	23.855	22.9218	22.8192	16.2677	15.3681	14.7746	22.8961	22.8912	16.9529	19.8459	22.2124	22.488	22.3112	14.9119	14.5671	14.5794
Q9UBN7	Histone deacetylase 6	HDAC6	27.9	131.42	Dox+	5.33229	1.52359	-1.47534	0.553201	16.6911	16.5102	13.6776	15.1834	26.6012	24.8174	26.3011	24.6221	24.6248	24.5533	24.7022	26.2429	26.2991	26.0634	25.2618	25.1177	25.0794	22.2342	21.986	21.4979	22.2133	26.0333	25.9785	25.8004
Q96MT8	Centrosomal protein of 63 kDa	CEP63	2.6	81.343	Dox+	5.32915	2.12839	1.21348	0.250601	13.0837	14.249	14.5427	13.5726	15.4777	13.8767	14.75	23.6837	22.7307	22.7873	22.7153	14.328	15.895	14.7164	15.0664	15.9262	15.881	16.9263	14.4703	21.6231	21.4608	14.4135	14.7695	14.2024
Q5T749	Keratinocyte proline-rich protein	KPRP	41.1	64.135	Dox+	5.06288	1.41342	0.304867	0.942061	13.2511	12.9062	13.1984	13.1486	23.8694	23.8212	23.9778	22.6831	23.1311	23.2554	23.2127	22.5228	22.5257	22.2821	22.6527	22.9765	22.7163	23.1912	23.1049	22.8887	22.6108	23.0726	23.3932	23.3457
P06702	Protein S100-A9	S100A9	37.7	13.242	Dox+	4.67387	1.6302	0.948614	1.48239	13.8611	14.0608	14.0235	13.9846	22.8485	23.162	22.6244	22.2919	22.3373	22.7139	22.7829	22.7053	22.3078	22.1429	21.2256	21.4083	21.4299	22.0678	21.743	21.7559	21.7645	22.9718	23.1495	22.6702
P81605	Dermcidin	DCD	35.5	11.284	Dox+	4.4968	1.56456	-0.0586055	0.157582	16.4854	14.3866	14.2406	13.5356	23.0648	23.6876	23.2849	22.8091	22.8485	22.9093	22.6921	23.1139	23.0758	22.7145	22.8306	22.837	22.8725	22.6726	22.6432	22.7852	22.6079	22.9384	23.2644	22.605
P01770	Ig heavy chain V-III region NIE		12.6	12.898	Dox+	4.48255	2.15098	0.572734	0.249528	14.2373	14.2987	13.0149	13.9949	15.2546	14.7083	16.15	21.2233	21.4342	22.6185	21.9235	15.7436	15.1733	14.9202	15.9413	14.7722	15.0639	15.0266	18.1086	16.3514	17.5413	14.9657	14.9649	13.8648
P05109	Protein S100-A8	S100A8	40.9	10.834	Dox+	4.36819	1.79682	0.123633	0.492451	14.8515	13.6603	15.2208	13.538	21.9063	21.8527	21.9524	21.7983	22.6495	22.3334	22.1127	21.5659	21.7392	21.3603	21.8593	21.6905	21.6791	21.6337	21.9104	21.7915	21.622	22.01	22.0283	22.0704
Q9P278	Folliculin-interacting protein 2	FNIP2	23.2	122.11	Dox+	4.30666	2.48523	3.81661	1.2526	18.4905	13.3718	13.4473	13.2305	16.3082	14.153	16.3649	15.5155	19.0386	18.7144	17.7226	20.8917	21.0564	22.5735	14.3856	15.7741	15.0516	18.1483	16.4714	16.5454	15.6568	22.1645	21.8939	21.3291
A0A087WY00	Unconventional myosin-Va	MYO5A	3.1	212.2	Dox+	4.181	2.22526	-2.51946	0.844144	13.3374	14.5402	15.4446	13.9469	20.1484	20.2822	20.2232	21.1831	21.0302	21.0519	22.6913	20.3954	20.4124	20.4256	20.2758	20.1499	20.3674	15.4174	15.663	15.7012	15.8845	20.4866	20.614	20.4478
P25391	Laminin subunit alpha-1	LAMA1	1.9	337.08	Dox+	4.12837	3.38355	2.90604	1.3937	13.8559	14.468	14.9739	13.0566	16.6338	17.8494	17.1447	20.5725	21.4531	19.7422	20.5154	18.08	18.475	18.0428	17.7869	15.63	15.588	20.8922	21.0997	21.2537	19.1885	16.9098	17.7713	17.5722
P01023	Alpha-2-macroglobulin	A2M	4.3	163.29	Dox+	3.91418	1.27388	1.46443	0.218289	21.8453	22.0296	13.7852	14.0054	24.4801	24.4702	24.5194	24.5575	24.5785	24.6488	25.6201	24.2933	24.3137	24.5225	24.57	24.7313	15.5783	24.3369	24.2288	24.2249	15.384	24.3891	24.5252	24.5478
Q3V6T2	Girdin	CCDC88A	1.3	216.04	Dox+	3.86946	1.33037	-5.93345	1.54953	16.4273	15.0742	17.1599	14.1385	15.2435	20.893	13.4315	20.7069	15.8077	16.5573	15.4437	23.8879	23.9979	23.0527	24.9495	24.376	24.7849	15.7277	15.3369	15.7779	16.4091	22.5236	23.208	22.4071
I3L4N3		TOM1L1	15.6	13.914	Dox+	3.81123	1.36536	0	-4.34294e-08	14.7894	14.3354	13.803	14.0319	16.3404	15.3166	15.1227	16.6262	25.2546	21.8677	22.059	14.2284	16.0874	14.2948	15.3719	15.7303	16.2825	15.4446	17.1011	15.8176	16.0071	14.8321	15.6947	13.9927
Q02413	Desmoglein-1	DSG1	17.1	113.75	Dox+	3.7798	1.4144	0.777988	1.59594	14.7225	14.732	14.707	14.1161	22.6002	22.7006	22.5265	21.6692	21.874	21.7319	21.9051	21.7872	21.7785	21.8178	21.4957	21.7423	21.8392	22.887	22.8774	22.8113	22.7851	21.9363	22.0349	21.9607
Q02539	Histone H1.1	HIST1H1A	20.9	21.842	Dox+	3.71933	4.03927	0	-4.34294e-08	13.2621	13.1573	14.0033	13.1967	15.4665	14.9157	14.9789	16.6103	17.5574	16.4592	16.4758	19.1277	19.3112	19.4744	15.0846	15.4258	15.126	16.1825	15.3629	16.322	15.8393	15.9544	14.5268	15.477
O15062	Zinc finger and BTB domain-containing protein 5	ZBTB5	4.1	74.277	Dox+	3.62217	2.84522	2.5939	0.76691	13.6783	13.4784	14.1742	12.864	15.5112	14.45	15.9611	15.9398	16.7505	16.0559	16.4517	19.8995	20.1715	20.2036	15.3917	16.1037	14.0246	16.6394	14.6275	14.9143	16.1245	20.5495	21.0358	20.4797
F5GXF5	Nucleosome-remodeling factor subunit BPTF	BPTF	1.9	271.53	Dox+	3.56466	2.72456	1.59326	0.68443	13.3204	14.4791	13.9999	15.0446	15.0797	15.515	15.5682	16.4443	16.3738	15.1918	19.0522	20.1234	20.8658	19.9082	15.7106	15.6731	16.2864	15.8155	16.8382	15.8527	15.9042	20.0994	17.7223	20.1504
J3KN10	Phosphatidylinositol 4-kinase alpha	PI4KA	0.9	236.83	Dox+	3.55523	1.26161	2.90868	0.651074	13.7602	14.379	14.6643	13.0349	16.1516	15.7188	15.0062	16.2927	22.8643	22.7532	22.582	15.1153	14.1851	13.8089	14.8316	16.3275	15.6134	22.3747	22.3162	16.5286	22.3749	15.9072	14.4035	15.5914
P31944	Caspase-14	CASP14	26.9	27.679	Dox+	3.29789	1.38938	1.21546	3.76674	13.8301	13.1896	13.2039	14.0193	20.4838	20.9898	20.3868	20.0899	20.0952	20.3524	19.938	19.5377	19.8812	19.2942	19.8693	19.8524	19.7621	21.1698	20.8743	21.1891	21.1285	20.4882	21.4679	20.9859
P14543	Nidogen-1	NID1	3.7	136.38	Dox+	3.27849	3.5906	3.03534	1.25613	14.556	16.2424	16.5215	16.5714	19.0961	18.1456	17.6492	21.0773	21.1866	21.1448	19.7181	19.6354	19.4984	19.471	17.4667	17.7658	17.9099	23.296	22.2866	22.2138	22.2974	18.2824	18.9673	17.9031
P61626	Lysozyme C	LYZ	33.1	16.537	Dox+	3.22593	1.57054	1.44513	0.805323	14.0401	14.4207	13.6004	14.691	20.2161	20.1009	20.1094	21.5348	17.8837	20.5791	20.0563	19.6577	19.8533	20.1952	19.4178	18.9215	19.4112	21.1673	21.7423	22.0809	22.4243	18.4193	19.5505	19.4824
Q86WN2	Interferon epsilon	IFNE	6.2	24.414	Dox+	3.16102	2.06939	-0.0374128	0.0177091	14.243	14.7123	13.9481	15.0114	15.3486	15.0519	16.0268	20.4994	20.319	18.6802	20.5251	15.4741	16.5379	14.4334	15.1488	15.7947	15.2251	17.5769	14.705	16.137	15.5106	13.9806	14.7964	14.7583
Q8N2C7	Protein unc-80 homolog	UNC80	0.6	363.39	Dox+	3.07171	1.32128	0	-4.34294e-08	14.5384	13.9235	14.2998	14.1817	15.596	14.2666	16.3516	22.1557	20.9919	21.4496	16.2685	15.0864	14.9907	13.7168	15.6459	15.0177	15.6241	14.6751	15.844	16.0382	16.9443	14.7303	14.2701	14.2521
P12273	Prolactin-inducible protein	PIP	31.5	16.572	Dox+	3.03927	1.37053	-0.304669	0.241595	14.312	14.5546	14.2852	13.8858	20.4522	20.9103	20.9745	20.6375	19.6195	19.7478	21.0364	19.7497	19.4417	20.4171	19.7945	19.3668	19.5309	19.1702	19.0111	18.1875	18.3095	20.5796	19.8962	19.6618
P42357	Histidine ammonia-lyase	HAL	5.9	72.697	Dox+	2.92117	1.66221	1.14916	0.90678	14.9536	13.6356	14.1083	14.7252	19.743	19.8384	19.4756	19.6804	19.9999	20.5111	19.0755	19.1156	19.439	19.1063	17.8165	19.0307	20.3946	20.8201	21.4107	20.8192	20.2059	19.875	19.2464	19.231
P22735	Protein-glutamine gamma-glutamyltransferase K	TGM1	5.3	89.786	Dox+	2.88205	1.50045	2.08626	2.80328	14.6095	13.29	13.2451	14.3955	18.8025	18.6702	18.9515	16.4335	19.6965	20.0974	21.3658	18.0577	18.1325	18.3553	17.7469	16.5488	15.5343	19.4325	18.3156	18.6223	18.3157	18.7015	18.8792	18.607
Q96P63	Serpin B12	SERPINB12	10.6	46.276	Dox+	2.86995	1.29762	1.12249	1.49677	15.0419	13.6242	13.3289	14.282	20.3705	20.5171	20.5185	19.9722	20.3525	19.9278	19.697	19.4085	19.4173	18.9974	19.5002	19.4858	18.8029	20.259	21.0636	21.0653	21.1094	19.5325	19.7153	19.9532
B1AN99	Trypsin-3	PRSS3	11.2	19.401	Dox+	2.86366	1.44984	-1.93636	0.568255	15.7932	15.8385	16.1127	15.8678	21.9237	21.85	21.5941	20.595	20.9015	20.9467	20.9956	21.6776	21.9092	22.0001	19.2102	20.3332	20.6555	14.5243	15.7996	18.6478	15.883	20.6032	21.1779	20.2737
P12004	Proliferating cell nuclear antigen	PCNA	21.1	28.768	Dox+	2.77718	1.33287	0.452475	0.19337	18.879	18.6249	18.4041	18.8263	14.4486	18.845	19.3063	23.1409	16.0321	23.4881	24.2052	20.1502	19.8317	19.9263	19.7253	20.0971	20.1944	23.7956	20.5088	20.3995	20.243	19.5771	19.4757	19.2067
J3QQZ7		FLCN	100	4.0496	Dox+	2.76002	1.32025	0	-4.34294e-08	12.6978	13.3745	13.7443	15.3468	14.7744	16.0256	15.1644	15.8628	16.6342	20.1355	21.6748	13.4714	13.9769	18.6923	14.8454	15.9883	14.8642	16.6309	14.9745	15.3486	15.7742	14.7397	15.1895	14.5996
H0Y8F3		FNIP2	27.4	26.706	Dox+	2.74519	2.40113	1.47117	0.494049	14.4712	13.2243	13.4867	13.929	15.641	15.3242	14.6184	16.5462	15.3462	17.5629	16.2915	19.2741	15.1028	19.7874	15.9253	15.8967	15.6834	14.6645	15.9682	15.2703	16.0153	19.6318	19.805	19.789
P05089	Arginase-1	ARG1	17.1	34.735	Dox+	2.70686	1.2788	-0.18729	0.0798324	14.2867	13.2896	13.6542	13.9398	19.3045	20.203	20.2476	19.8829	18.8097	19.5608	19.0144	18.7128	18.848	19.0448	19.0474	18.8783	19.1709	19.1766	19.1892	15.9006	18.1906	19.8381	19.6323	19.987
Q9NZT1	Calmodulin-like protein 5	CALML5	25.3	15.892	Dox+	2.70635	1.47328	1.38958	1.06615	15.2469	14.1875	14.0098	13.6272	19.5828	19.6818	19.9359	19.2413	19.5353	19.5147	19.8043	18.9919	19.3832	18.7455	19.451	16.3508	19.2063	20.1262	20.435	20.4572	19.8433	19.1902	19.0569	18.9707
Q9NVH1	DnaJ homolog subfamily C member 11	DNAJC11	24.2	63.277	Dox+	2.70106	2.12411	2.73504	0.688599	17.1237	16.6998	16.4805	15.1679	15.6313	15.8753	16.4641	17.01	15.5864	18.7626	18.3177	20.8928	20.5604	21.2202	15.7835	16.106	15.9796	16.4583	15.8917	15.6255	16.1969	22.2858	22.0343	22.3475
P11047	Laminin subunit gamma-1	LAMC1	11.1	177.6	Dox+	2.61624	3.1085	2.331	1.36115	18.303	18.2936	18.3749	18.2412	20.1397	19.8324	20.4832	22.5774	22.6116	22.4898	22.9026	20.5477	20.1722	20.6802	19.8463	19.3077	19.6906	23.4464	23.3164	23.1589	23.0439	20.2065	20.1745	20.2744
P17661	Desmin	DES	9.4	53.535	Dox+	2.58862	3.47693	-1.42467	1.58662	13.5974	13.0518	14.3398	14.5343	13.9674	14.4581	16.4883	15.8221	16.0174	16.9746	16.6642	17.5706	18.2759	17.2328	17.3193	17.1543	17.1994	16.1825	16.4254	16.2181	16.5649	14.2763	14.8642	16.0663
K7EMR1	Granulins	GRN	17.4	18.07	Dox+	2.49591	2.28581	1.31982	0.539771	14.1327	14.8449	13.877	15.1696	15.7568	14.9138	14.9296	18.5367	18.2602	18.8456	19.2484	14.7661	15.9101	15.5287	14.2863	15.5218	15.326	15.8537	19.1244	16.3774	18.752	15.0403	14.0287	15.3753
Q5TD07	Ribosyldihydronicotinamide dehydrogenase [quinone]	NQO2	44	21.537	Dox+	2.43404	2.51907	0.0999539	0.0574158	15.8352	16.7027	16.6307	16.6959	16.9961	13.9884	15.6437	19.4321	19.5269	19.8235	19.6522	17.343	16.7918	16.9615	15.9729	15.8862	15.724	16.669	17.221	15.7981	15.4989	16.8675	15.457	14.2155
Q9NZ56	Formin-2	FMN2	2.1	180.1	Dox+	2.13478	2.19712	0.67315	0.501291	13.899	14.6338	14.9813	15.6678	17.2022	17.339	17.246	18.048	19.9802	18.0483	18.0155	17.2528	17.2158	17.3519	15.2437	15.8954	14.8783	17.5584	14.9073	16.9794	15.9993	15.6551	14.8266	16.16
I3L3J4	Gamma-aminobutyric acid receptor-associated protein	GABARAP	30.6	4.383	Dox+	2.11687	2.49873	2.25568	1.07445	15.0803	15.3975	14.9495	14.8606	16.5044	14.8303	15.7324	16.0933	16.5013	16.2355	16.5328	18.8577	19.0369	18.9156	15.3144	17.1998	13.8854	15.488	16.5398	17.6721	16.3416	19.6435	19.5103	18.8601
B1AMB1	Target of rapamycin complex 2 subunit MAPKAP1	MAPKAP1	15.1	10.36	Dox+	1.93304	3.20782	0	-4.34294e-08	13.8816	13.2928	12.8314	14.8659	14.914	13.2299	14.5709	16.1627	16.9114	16.1694	16.2826	15.3074	14.7696	15.5147	15.7195	16.4584	15.2162	15.6938	16.6912	16.1645	17.7119	15.2127	14.5053	15.2511
P39060	Collagen alpha-1(XVIII) chain	COL18A1	5.4	178.19	Dox+	1.93054	3.3035	1.73856	0.835058	17.7451	17.7018	17.3273	17.262	18.0394	18.3119	18.0359	20.4788	20.403	20.5481	20.5835	18.7941	18.8219	18.3077	18.0521	15.9555	18.1074	20.4034	20.2629	20.6423	20.4515	17.4177	17.2365	17.3574
O96008	Mitochondrial import receptor subunit TOM40 homolog	TOMM40	34.6	37.893	Dox+	1.88543	2.18018	1.30679	0.313557	19.2297	19.18	18.6895	18.1916	16.6925	17.0063	17.5609	20.0323	19.4543	18.4859	18.6642	21.194	20.9578	20.9601	17.8995	15.7962	17.7002	16.312	16.1274	16.5651	15.4635	21.661	21.35	21.5923
Q5VV89	Microsomal glutathione S-transferase 3	MGST3	16.9	18.416	Dox+	1.8829	2.20336	0.607083	0.391324	13.7381	13.8433	15.2435	13.2103	15.2255	14.9137	14.2364	15.917	16.368	16.6955	16.9256	15.5312	18.131	14.0227	15.3236	16.3177	15.282	16.2525	15.3654	16.7218	16.9906	18.0919	15.2841	15.0308
A0A0A0MTB8	WD repeat-containing protein 36	WDR36	1.7	99.365	Dox+	1.7778	2.49086	0	-4.34294e-08	13.9992	13.6555	13.2599	13.1923	14.6322	15.5988	15.1449	15.833	16.4822	17.2248	16.5266	14.473	15.8501	15.5377	14.3696	15.1678	16.671	15.0684	16.0332	15.3628	15.4185	14.4089	14.2214	15.0026
Q9NXF1	Testis-expressed sequence 10 protein	TEX10	3.3	105.67	Dox+	1.74209	3.24928	0	-4.34294e-08	14.3177	14.3945	14.1418	14.2428	14.732	15.2424	15.6996	15.4612	17.8603	17.0461	16.1998	16.0525	16.4545	15.891	16.0941	16.4686	15.6979	14.7107	15.2628	16.6648	16.3024	13.7939	13.9556	15.6362
P62805	Histone H4	HIST1H4A	61.2	11.367	Dox+	1.7124	2.98159	0.997714	0.422963	25.6003	25.4931	25.5251	25.6747	23.9349	23.9569	24.0193	26.011	26.0904	26.3786	25.9935	27.1986	27.2671	27.2518	25.3496	24.9999	25.6206	27.5897	27.9044	27.7864	27.6868	24.2648	24.6488	24.3664
G3XAI2	Laminin subunit beta-1	LAMB1	13.5	200.48	Dox+	1.6749	4.08177	1.04913	0.457641	20.5636	20.7045	19.9669	20.3063	20.6946	20.4078	20.6698	22.1534	22.8593	23.1968	22.3987	21.3731	21.4593	21.5971	21.1042	21.2276	20.6105	23.3793	23.0574	23.2458	23.8994	19.7846	20.856	19.9868
E7EU13	Arf-GAP with Rho-GAP domain, ANK repeat and PH domain-containing protein 1	ARAP1	4.5	134.64	TESR_Dox+	0.906959	0.19521	-8.3509	3.47287	14.7145	12.7791	15.4223	14.1992	21.6805	21.5374	23.6291	15.6506	17.0536	16.51	18.2974	20.8904	20.777	21.1318	26.9079	27.0435	24.2224	16.1463	17.0111	15.6246	15.3438	19.7974	19.8996	20.1268
P61225	Ras-related protein Rap-2b	RAP2B	12.6	20.504	TESR_Dox+	0.725578	0.275289	-4.80449	2.46221	16.6558	15.8134	16.2304	15.6795	21.3182	20.1055	19.82	19.0944	16.8178	15.9399	18.595	19.6599	21.2521	19.3426	20.3833	21.2389	21.6367	15.4677	15.3089	15.4341	15.1971	20.2328	14.914	17.4182
D3YTB1	60S ribosomal protein L32	RPL32	35.3	15.616	TESR_Dox+	0.228313	0.0718827	3.5107	4.54492	18.9911	19.1223	18.9305	19.4802	15.5951	15.4593	14.952	16.8314	15.7438	14.9624	16.5369	20.6849	18.8644	20.5049	15.0533	16.3219	16.0174	19.2442	20.3739	18.9624	19.6019	18.7569	19.4768	18.7418
E9PNW4	CD59 glycoprotein	CD59	22.2	11.985	TESR_Dox+	0.219187	0.142479	-4.09089	3.05444	15.7819	15.8453	16.3986	16.09	18.2102	18.0102	17.6833	15.3566	16.2963	18.038	15.9451	18.0331	18.0068	17.8778	21.224	20.6806	21.1461	16.3851	17.5462	17.4291	14.1482	17.7681	17.9078	17.2978
A0A0A0MTS7	Titin	TTN	0.1	3994.6	TESR_Dox+	0.0703719	0.0230282	3.73331	5.77056	16.5064	20.2117	20.1398	17.6644	18.6458	14.6781	15.6514	18.2703	18.6002	18.7197	18.9731	15.3702	19.212	14.8447	15.46	15.4849	14.6504	19.08	19.0779	19.2353	19.2667	19.214	18.4034	18.2447
P15144	Aminopeptidase N	ANPEP	4.4	109.54	TESR_Dox+	0.0283316	0.0106259	-3.49639	2.75193	13.6666	13.7262	14.6258	17.1042	17.5283	18.6758	17.7486	16.6161	14.0658	15.86	15.1612	17.0332	16.9378	17.5998	20.5347	19.6209	20.3891	15.3827	14.9385	16.9699	16.059	18.0749	17.9065	17.4647
H0Y2Y8	Zyxin	ZYX	16.7	57.643	TESR_Dox+	-0.367844	0.139828	-3.20988	3.66599	18.8104	18.9576	19.0945	18.4788	13.5797	14.5835	15.5525	16.7923	15.7735	18.32	18.2117	17.0036	15.2477	15.1334	19.6052	18.7458	17.8109	15.8133	15.4716	16.4783	16.0276	14.6154	15.395	14.7741
O75663	TIP41-like protein	TIPRL	16.2	31.444	TESR_Dox+	-0.419598	0.277897	-5.83152	6.30776	16.1567	17.4826	17.7168	17.4393	17.6738	15.1218	15.1432	15.53	15.957	16.5619	15.8041	17.8449	14.3791	17.7199	21.686	21.7496	21.8062	15.5059	16.7491	15.5285	15.8367	15.4772	15.3286	16.9844
P10620	Microsomal glutathione S-transferase 1	MGST1	19.4	17.598	TESR_Dox+	-0.957029	0.609699	-3.11415	4.41709	17.4893	17.6478	14.4117	17.817	17.7798	17.964	16.7876	17.1414	15.9482	16.179	15.8928	15.4295	19.0118	13.5954	18.4051	18.0586	18.2079	15.2031	14.4312	15.3494	16.2853	14.5149	15.2201	14.764
Q4KWH8	1-phosphatidylinositol 4,5-bisphosphate phosphodiesterase eta-1	PLCH1	2.7	189.22	TESR_Dox+	-1.45496	1.38421	-3.12343	4.62085	18.021	18.1898	14.3196	18.1951	16.0103	17.8581	16.1323	16.7605	16.0118	15.1391	15.899	15.2892	14.9419	14.5001	18.4486	17.85	18.582	15.4418	15.2086	15.8699	15.1871	14.0584	15.0377	15.3874
A0A024QZ42	Programmed cell death protein 6	PDCD6	28.1	14.45		-1.34746	2.0895	-1.37128	1.30568	18.4151	18.6602	18.4214	18.5704	17.4282	17.3566	17.9663	16.7593	16.1415	16.5352	15.0272	17.397	17.7534	17.7724	18.0554	17.9001	17.9281	16.529	15.9696	15.7409	15.2014	17.6158	17.4625	17.6101
A0A024R4E5	Vigilin	HDLBP	22.7	141.44		-3.13313	2.24264	-1.92818	0.793743	22.3621	22.2523	22.2492	22.2519	19.4247	19.4216	19.6922	18.0994	14.7889	16.0287	17.626	19.6932	19.4596	20.0265	19.7991	19.5837	19.7515	17.526	15.1087	16.8628	15.4666	19.8077	19.8714	19.8397
A0A024R4M0	40S ribosomal protein S9	RPS9	35.6	22.591		-0.489044	0.966572	-0.27188	0.901776	21.4201	21.5527	21.8262	21.7107	21.5861	21.8398	21.2219	20.8303	21.4977	20.5869	19.8565	21.4724	21.8458	21.6446	21.9825	21.7444	21.4737	21.5601	21.3856	21.3563	21.0419	21.5657	21.6875	21.6344
A0A024R571	EH domain-containing protein 1	EHD1	35.4	61.927		-2.78698	1.51797	-0.348728	0.609014	20.9354	21.1891	20.4687	20.5384	16.5915	15.1133	14.4923	16.009	16.2435	16.0312	15.0975	16.1992	15.1167	15.1227	15.661	15.683	16.0197	14.9377	15.9936	15.6795	14.8101	15.5522	15.8449	15.2564
A0A024R7W5	YTH domain-containing family protein 3	YTHDF3	7.3	58.311		0.330128	0.44083	-0.225036	0.154483	16.4779	16.1839	16.4004	16.1073	14.7326	15.3579	15.1161	15.3544	15.4842	15.8732	15.9695	16.5312	16.386	17.0885	15.2465	16.7103	15.6598	15.7066	15.9762	16.1708	16.0432	14.6601	14.3357	16.6375
A0A024RA52	Proteasome subunit alpha type	PSMA2	38.9	25.898		-0.407712	0.595819	0.219576	0.0700701	19.8739	19.5975	19.5908	19.6103	18.4627	18.2903	18.517	18.4215	18.9521	18.6792	17.5927	19.2923	18.8311	19.3195	17.7709	16.4235	18.4163	18.2641	15.3828	15.8584	16.5137	19.2725	19.4047	19.5994
A0A024RCR6	Large proline-rich protein BAG6	BAT3	13.5	118.7		-0.906492	1.94925	-0.872609	0.607684	18.755	19.3091	19.321	18.3281	18.4756	18.3876	18.2155	17.0291	17.7429	17.9809	16.9432	18.518	17.616	18.6165	18.2247	17.8718	18.0264	15.42	17.9246	16.1609	16.3382	18.3235	17.8305	18.1808
A0A075B729	Ribosome biogenesis protein BOP1	BOP1	4.6	24.941		0.562756	0.490684	1.62672	0.6958	14.5253	14.3454	14.8072	13.8851	16.1599	16.6302	15.3218	15.9729	16.8279	15.8446	16.1064	13.5436	16.0924	15.2263	14.2074	14.889	15.1624	17.52	18.5099	18.8231	16.2665	14.2214	14.4833	14.8333
A0A075B730	Epiplakin	EPPK1	17.5	553.12		-1.37287	2.53482	0.978396	0.535075	18.1732	18.6352	18.0671	17.5841	18.5076	18.9952	18.8468	16.0983	16.3232	16.2724	16.9032	18.0863	17.4988	18.0168	15.0438	16.3867	15.8809	17.1378	15.6321	14.7474	15.7081	17.4886	18.0692	18.4586
A0A075B780	Transportin-2	TNPO2	10.2	86.54		-0.862882	0.887457	0.961681	0.58718	16.5891	16.867	15.8487	16.6835	15.8323	15.2739	15.4637	16.2654	16.8558	15.5433	15.9961	14.0841	14.1067	13.6665	15.6069	15.2765	15.4892	15.663	14.7784	15.6255	15.4906	17.6264	17.8523	17.8981
A0A075B7D9	TATA-binding protein-associated factor 2N	TAF15	6.9	48.839		-0.193652	0.229258	0.653895	0.825876	17.1187	17.0254	17.2163	16.7757	15.8955	16.765	17.2855	15.2891	16.1918	16.3958	16.8639	16.9632	17.647	17.3758	16.1665	15.3613	16.0836	16.0004	16.3851	16.7579	15.4164	17.101	16.8315	17.1783
A0A087WTA5	Translation initiation factor eIF-2B subunit delta	EIF2B4	10	57.495		0.0949101	0.102789	0.365508	0.29705	15.1398	15.6144	15.0717	16.019	14.8712	15.3384	15.374	16.2094	15.7499	16.692	15.4046	14.8328	14.8892	14.3148	15.3483	15.5095	15.2595	15.6998	16.0389	16.0952	15.869	13.986	15.622	16.8548
A0A087WTA8	Collagen alpha-2(I) chain	COL1A2	4.8	129.15		-1.53614	1.28098	-0.150473	0.048431	18.6536	18.6908	18.5483	19.0194	15.2615	16.279	14.8293	15.6357	15.3983	15.782	16.7243	15.3893	16.3433	15.2561	17.272	15.4295	15.6932	19.2943	16.6386	16.063	16.0744	15.4457	13.9827	14.3689
A0A087WTF6	Neural cell adhesion molecule 1	NCAM1	4.7	93.329		-0.627575	0.361777	0.241967	0.129869	18.0253	17.8894	18.3606	17.8258	15.6988	14.7196	14.6403	15.4044	15.8723	15.6515	15.6715	17.9488	14.5866	17.6316	15.933	15.5544	14.4649	15.9516	15.2195	15.7763	15.5266	17.6198	14.601	14.221
A0A087WTY5		COL4A1	6.3	21.227		-1.93664	1.13201	0	-4.34294e-08	18.7771	19.787	19.2728	21.1172	15.4626	15.2125	16.0252	16.4194	17.1819	15.5848	17.605	14.8184	14.5473	15.9412	15.4706	16.5206	15.2915	15.9557	15.208	15.4399	15.6482	15.2808	14.7316	14.5679
A0A087WTZ5	UBX domain-containing protein 1	UBXN1	5	27.015		-1.06032	0.821559	-0.0269236	0.0139895	17.875	17.7902	18.1258	17.2009	14.6187	15.1046	14.9923	15.7037	15.7142	16.8546	15.7566	15.3656	15.2767	13.6138	16.2379	15.0955	16.493	16.5174	15.4556	17.5838	16.0761	16.2431	14.7453	14.7851
A0A087WU65	Vacuolar protein sorting-associated protein 45	VPS45	5.8	50.736		-0.258862	0.214032	0	-4.34294e-08	14.2478	16.4019	16.54	16.7419	15.1286	15.6886	15.2318	16.1026	16.0175	16.0908	16.1283	13.5819	15.2879	14.9596	15.0742	15.1588	14.7996	16.1579	15.1773	16.0758	16.7825	15.3924	13.4794	15.6563
A0A087WUA5	EH domain-containing protein 4	EHD4	11.3	61.113		-0.171743	0.163659	-0.204358	0.220349	16.2261	15.3849	16.472	16.3975	16.0104	16.6929	14.9243	16.0997	16.4454	17.024	16.3203	14.7249	15.6458	14.6455	15.0517	16.3443	16.2095	15.151	16.2489	15.3084	15.5331	15.906	16.2748	15.2267
A0A087WUD3	Oligosaccharyltransferase complex subunit OSTC	OSTC	14.5	9.369		-0.894986	0.524859	-1.55752	1.75755	14.176	18.6759	18.9155	13.768	16.7917	16.9385	17.157	14.8773	15.6264	16.2122	14.7983	16.5179	15.1138	17.0118	18.4574	18.2835	17.4769	15.84	16.5356	15.2179	16.2227	17.1401	17.099	17.5503
A0A087WUK2	Heterogeneous nuclear ribonucleoprotein D-like	HNRNPDL	8.8	40.04		-0.412889	0.271554	0.0222524	0.00625869	19.0893	18.4477	18.2126	18.2361	17.2948	17.6548	17.4487	17.6467	16.6759	15.8047	16.0168	18.0558	19.5742	19.7199	18.8496	19.1064	18.5814	20.1131	20.5738	14.9322	20.8197	18.3364	18.5297	18.7714
A0A087WUQ6	Glutathione peroxidase	GPX1	10.4	21.938		0.70743	1.13898	0.322245	0.744988	15.9132	13.8543	14.7211	15.1326	16.0391	14.8792	15.0884	16.6996	16.3079	15.6753	15.5428	14.8293	15.6117	15.9134	15.7681	15.1492	15.16	15.359	15.8745	15.2532	16.1107	15.5562	15.794	15.8218
A0A087WUT6	Eukaryotic translation initiation factor 5B	EIF5B	12	138.68		-2.73082	2.93051	-0.94792	0.793981	20.1398	19.958	20.4165	20.6382	18.833	18.8321	19.3611	16.2318	15.4165	16.7667	17.2609	19.8943	15.6195	17.8733	18.9563	19.7456	18.9743	16.5157	18.2808	18.1495	17.6288	19.0746	18.8122	19.4807
A0A087WUU9	Zinc finger protein 36, C3H1 type-like 2	ZFP36L2	5.9	51.047		-2.2294	0.886916	0	-4.34294e-08	21.0959	20.6907	20.8071	20.7453	14.3811	13.4792	15.2137	16.9389	16.4043	16.3476	16.5334	14.4708	15.0621	15.0502	16.3004	15.4331	15.5313	16.0819	16.7792	16.0712	15.8935	16.0781	14.0136	15.7128
A0A087WV04	SUN domain-containing ossification factor	SUCO	3.6	77.421		0.0391767	0.0349436	0	-4.34294e-08	15.2452	14.2992	15.7294	15.7129	15.5813	15.2113	15.8895	16.322	15.1868	16.254	16.3783	15.0262	14.5413	14.2342	15.398	15.7971	14.5978	15.5453	15.5657	17.221	16.2966	14.759	14.4096	15.1019
A0A087WV46	Ragulator complex protein LAMTOR4	LAMTOR4	12.2	8.8779		0.158863	0.245563	-0.985328	2.53978	16.2915	15.7587	15.5393	16.1271	16.7047	17.0631	17.0337	16.4964	15.7712	16.7738	16.3704	17.025	16.6191	16.5743	16.6881	17.0762	17.0277	16.13	15.2324	16.2594	15.8485	16.1221	15.755	16.2699
A0A087WV73	Probable 28S rRNA (cytosine(4447)-C(5))-methyltransferase	NOP2	7.1	94.095		0.672335	0.516261	1.28125	0.852327	17.9846	17.796	17.9809	17.7315	16.7848	13.9816	17.0031	17.2602	18.2562	16.3501	16.9827	18.2613	18.2837	18.5745	17.0723	17.9561	17.4172	19.4393	19.3717	19.9505	20.2653	17.3147	17.2489	17.7513
A0A087WV90	Dystrophin	DMD	0.6	426.09		0	-4.34294e-08	-3.67453	0.999162	12.4506	13.2187	14.5359	15.3961	15.923	15.3133	15.4389	15.9996	16.0391	15.1113	15.7661	15.1374	15.3943	14.5956	16.7444	25.8657	15.4977	15.67	16.1134	15.8049	16.2463	16.0217	15.1629	14.8438
A0A087WVC1	ATP-dependent RNA helicase DDX50	DDX50	8.1	82.226		0.379184	0.375673	0	-4.34294e-08	14.7161	14.6042	14.9693	13.8273	16.3062	15.9888	16.0166	16.3742	14.9194	16.0479	16.6142	14.5033	15.2775	15.3466	15.3436	15.7063	15.7283	15.6784	16.4482	15.993	15.0271	15.4029	15.7934	14.7324
A0A087WVF8	Myomegalin	PDE4DIP	1.8	254.07		-0.802821	0.793811	0	-4.34294e-08	17.7532	17.5375	15.8158	17.3707	15.6074	14.7211	14.5508	15.8476	15.3796	15.7681	15.548	14.5367	15.4349	15.2219	15.3921	16.4808	16.187	16.7638	15.0131	16.2616	16.4564	14.7959	13.5368	15.6114
A0A087WVI0	Conserved oligomeric Golgi complex subunit 1	COG1	3.2	104.79		-0.328016	0.258477	0	-4.34294e-08	16.4141	15.827	16.137	14.7039	14.6704	16.5427	16.383	16.6688	15.8991	16.2124	16.588	13.5624	14.7873	14.6639	14.5829	16.4152	16.142	15.9195	15.9954	14.715	16.4771	13.6816	16.089	15.2059
A0A087WVM4	Monofunctional C1-tetrahydrofolate synthase, mitochondrial	MTHFD1L	5.6	99.31		-2.02925	1.76	1.77272	1.68014	18.967	19.5407	18.4871	20.574	15.6346	16.2573	16.5327	16.6195	15.4729	15.6871	15.4133	16.6426	15.5982	16.3551	14.9484	16.1011	14.6221	17.2272	17.8309	16.4576	16.0306	16.3376	16.4975	18.5946
A0A087WVP1	Protocadherin Fat 1	FAT1	0.6	506.37		3.13796	1.02526	0.52464	0.135891	14.2474	14.7668	13.6661	13.9115	22.7724	20.0935	15.6444	16.7188	16.1208	16.889	20.7591	22.4444	22.383	21.7529	16.8501	15.4679	15.5047	15.9695	14.2427	16.816	15.9664	21.6626	15.4471	15.1546
A0A087WVQ6	Clathrin heavy chain	CLTC	43.7	192.06		-1.64918	3.1984	-1.41469	1.72198	24.5955	24.5917	24.6409	24.5667	23.5808	23.675	23.7903	22.0481	22.3444	21.5389	21.8118	23.2931	23.3314	23.529	24.0375	23.6909	23.846	21.9088	21.6847	22.022	21.6258	23.2547	23.2496	23.3588
A0A087WVV7	SRC kinase signaling inhibitor 1	SRCIN1	2.9	99.161		0	-4.34294e-08	0	-4.34294e-08	14.7126	13.2652	14.5747	12.7593	14.7601	14.7633	16.062	16.167	16.0446	16.5242	16.3492	15.8349	15.3428	15.5518	15.0185	15.1417	16.0613	16.3308	15.6615	15.7099	16.2754	14.3623	14.4982	13.7844
A0A087WVY2	MAGUK p55 subfamily member 2	MPP2	11.8	20.057		0.275629	0.109789	-0.80265	0.326072	14.4632	18.9961	17.7396	19.0532	14.7845	18.3441	14.4348	17.8542	15.22	17.836	16.0371	18.1948	18.4327	16.17	15.7015	18.5104	18.9634	17.3719	15.3781	15.2443	15.6599	18.2048	18.6984	17.9
A0A087WW06	Tetratricopeptide repeat protein 28	TTC28	0.6	256.86		0.523246	0.420169	0	-4.34294e-08	14.5065	18.0137	14.7924	13.9809	16.1404	15.3768	15.4502	16.6411	16.4683	16.5388	16.3147	15.0705	16.0824	14.8079	15.1865	15.9207	16.1951	15.2377	14.8676	16.6338	15.7055	14.922	14.7411	14.8289
A0A087WW07	Interleukin-13	IL13	9.7	15.739		-0.214853	0.164412	0	-4.34294e-08	16.5485	16.2899	16.3893	16.6722	15.1335	14.0111	15.0132	15.6887	15.1703	16.3266	16.8491	15.17	13.9813	15.3678	16.0543	16.194	16.2948	15.6351	16.0111	16.1037	16.4407	13.3022	14.5765	14.5469
A0A087WW40	Endophilin-B1	SH3GLB1	13.7	44.26		-0.514558	0.331143	0.214658	0.131155	18.0604	18.1655	18.2023	18.0649	14.9833	14.8104	15.0002	15.8048	17.1355	16.5019	15.7601	16.8956	15.6543	15.9328	15.5124	16.688	15.0606	15.7661	15.8952	15.3169	14.85	15.4998	17.2973	17.153
A0A087WW53	Coronin	CORO1B	31.9	28.949		-1.49769	1.02003	0.595112	0.225936	19.0188	19.2091	18.9448	19.5617	15.377	15.4545	15.8355	16.3864	16.0776	17.0507	14.904	16.2051	17.4583	14.8356	16.0317	15.4073	19.0625	17.9759	18.0055	16.2455	18.1532	19.1509	17.5269	14.9445
A0A087WW66	26S proteasome non-ATPase regulatory subunit 1	PSMD1	19.9	105.85		-1.23503	1.3641	-1.40611	0.494289	20.6605	20.6664	20.8457	20.5507	19.8106	20.0143	20.0803	18.949	17.6487	19.7826	16.855	20.1881	20.2948	20.2651	19.2447	19.3812	19.6745	16.4685	15.6084	16.264	16.752	20.2143	20.2976	20.5871
A0A087WW77	Lethal(2) giant larvae protein homolog 1	LLGL1	4.7	114.43		0.40423	0.305336	0	-4.34294e-08	16.0933	12.7486	16.6385	15.2744	15.4374	15.2567	15.4893	15.8668	15.7164	15.8399	16.1088	14.4847	14.6256	17.1257	14.9843	16.1683	14.3696	16.3445	16.058	16.8466	16.8004	14.5841	14.2518	16.2238
A0A087WWJ1	DNA mismatch repair protein Msh6	MSH6	3.9	121.12		0.268579	0.539749	0.141567	0.193145	16.0046	15.4699	16.2015	15.6103	15.7185	15.9053	15.8475	15.6345	15.9088	15.6373	15.7971	16.1374	16.1877	17.3349	16.0827	16.2994	15.9283	16.3042	16.3005	15.9139	16.7301	15.4146	16.8138	16.2382
A0A087WWM6	Proline dehydrogenase 1, mitochondrial	PRODH	25.3	68.028		-3.06149	5.31645	0.196517	0.10862	19.9045	20.1515	20.1828	20.0362	19.2446	19.8618	19.4809	15.6277	16.1759	17.0153	17.5583	17.3559	15.6199	18.0788	15.2417	16.8245	15.568	16.0151	17.1309	16.6402	17.0455	15.0391	16.2497	14.4015
A0A087WWU8		TPM3	59.5	26.42		-1.04897	2.21968	-2.05836	0.882283	22.6596	22.8249	22.8856	22.5658	21.8927	22.0705	21.8951	19.9061	21.6862	21.2885	21.0607	21.716	21.7842	22.0095	22.1124	21.9477	22.3063	16.6331	19.0179	19.5075	19.2741	22.071	21.9445	21.9982
A0A087WX17	Cadherin-1	CDH1	5.3	71.369		0.184281	0.187076	0.489834	0.390065	16.7589	15.9961	16.3307	16.0094	14.7547	14.1452	15.8983	16.3891	16.0512	15.7033	16.2388	16.1727	15.7381	14.8902	16.1062	16.4129	14.482	15.4015	16.0122	16.3759	15.085	16.6386	16.4124	17.1725
A0A087WX29	TAR DNA-binding protein 43	TARDBP	28.4	26.743		-1.26187	0.922756	2.1009	1.09191	19.3217	19.7633	19.7574	19.1966	16.5596	17.1108	17.6032	16.3498	16.2491	15.4811	16.3979	17.7443	19.1473	19.1101	18.2492	15.2731	15.9871	20.1062	20.3577	16.3612	19.6409	18.1897	18.4282	17.1441
A0A087WX41	Clathrin heavy chain 2	CLTCL1	12.2	142.46		-0.747851	0.697441	0	-4.34294e-08	16.7229	16.5993	16.8712	16.4912	16.2741	15.3353	16.3639	17.6887	15.6611	16.3794	16.7543	14.2581	14.2397	14.4417	15.641	15.105	14.9898	16.6413	15.9009	15.7951	14.8589	15.1613	15.4664	14.4893
A0A087WX59	Proteasomal ubiquitin receptor ADRM1	ADRM1	8.4	37.504		-1.35246	1.5746	-1.94555	1.63264	16.8688	17.4984	17.7344	17.7946	17.6186	18.2977	18.4792	15.0311	16.6952	15.5448	15.9114	18.1944	15.3109	18.1366	18.2786	18.2913	18.5272	15.2448	16.1027	16.2707	16.0277	18.0622	17.9687	15.2644
A0A087WXK4	Integral membrane protein GPR155	GPR155	2.1	93.685		0.0398902	0.0273385	0	-4.34294e-08	16.9036	16.3603	14.6189	16.3484	15.0273	14.657	15.3259	16.1177	16.0461	14.7862	16.6921	16.7559	14.7152	14.4075	14.7042	15.8715	13.9045	16.2234	14.764	15.1399	15.7487	14.4814	14.7732	15.0406
A0A087WXM6	60S ribosomal protein L17	RPL17	51.5	19.586		-2.18248	1.50488	-0.0719698	0.267108	22.1737	21.9389	22.0916	21.7176	21.9284	22.0157	21.3145	19.8799	19.4791	14.6264	20.5501	20.8283	21.7217	20.8175	21.6669	21.2449	21.5926	21.5149	21.4185	21.2802	21.4181	21.6829	21.3876	21.3042
A0A087WXS7	ATPase ASNA1	ASNA1	17.5	37.119		-1.80031	1.32789	-2.22575	2.60152	18.9631	18.7267	18.6554	18.8535	17.0825	15.3365	14.9499	15.9656	15.1951	18.208	15.9889	14.8593	14.2223	15.5262	18.3756	18.0057	18.6882	16.7598	15.9766	15.8242	16.4563	15.4219	15.0024	17.4743
A0A087WXX8	Succinate dehydrogenase [ubiquinone] iron-sulfur subunit, mitochondrial	SDHB	28.5	14.143		-1.24051	1.22444	-0.103484	0.0694064	17.477	18.0273	17.9031	17.0952	15.7818	14.2238	16.2027	15.6174	15.7556	16.0008	15.2877	15.3488	13.803	16.2141	16.4908	16.2761	15.3725	17.0645	15.508	15.7965	16.8508	14.6138	16.1008	15.6663
A0A087WXZ3	YTH domain-containing family protein 2	YTHDF2	6	61.163		0.554326	0.318684	-1.34414	0.790907	17.0414	17.3363	16.8604	17.5512	15.0349	14.3685	17.9094	15.7058	14.5813	16.9569	17.849	17.8613	18.5736	18.4544	18.4769	17.8238	18.0184	16.8976	15.5169	15.0384	15.4161	17.655	18.4379	18.3735
A0A087WY55	Vacuolar protein sorting-associated protein VTA1 homolog	VTA1	12.1	31.102		1.06192	0.820346	0.466095	0.365203	11.9462	16.9966	16.995	16.2496	15.3387	15.7696	14.9633	16.4521	17.0464	15.4043	16.807	16.336	16.4453	17.2014	15.2606	15.6718	14.8262	15.6937	15.5726	16.434	16.6791	16.5492	14.7642	14.3401
A0A087WY61	Nuclear mitotic apparatus protein 1	NUMA1	3.7	236.16		-1.71494	1.37404	0.949963	0.365328	16.94	17.4403	17.6671	18.8062	19.9951	19.148	18.8522	16.0152	16.6296	16.3809	14.9974	18.8541	19.0554	14.9116	15.7946	15.4647	15.7549	16.8988	15.8166	14.7845	15.8774	19.7362	18.5733	14.6627
A0A087WY82	Junctional adhesion molecule A	F11R	19.4	30.197		-0.579788	1.01153	0.0227657	0.00911239	16.5984	16.5394	16.3987	16.8977	17.1914	17.0226	17.3047	16.9622	15.6498	15.1067	15.6369	16.8819	16.6997	16.9571	15.7687	14.8426	16.4823	14.3855	16.8796	15.5853	16.2419	17.1824	13.5109	16.2587
A0A087WYF6	WASH complex subunit FAM21C	FAM21A	2.4	136.57		-0.635535	0.758066	0	-4.34294e-08	16.387	16.1017	16.2242	16.0831	16.3135	16.037	15.246	16.8158	16.463	15.6903	15.039	14.7712	15.6315	13.5329	14.1355	15.8091	14.724	16.5454	15.9101	16.2036	15.3849	14.2617	15.2613	14.3599
A0A087WYN9	ATP-dependent RNA helicase DHX29	DHX29	1.2	155.29		0.215954	0.283122	-0.446077	0.351947	15.9349	16.0821	16.2844	15.4986	16.3182	15.3397	14.7561	16.3244	16.7329	16.4737	16.2906	15.1402	15.1999	15.5641	15.8662	15.2483	15.3231	15.6164	16.5134	15.3389	15.1919	13.9873	14.0652	14.5187
A0A087WYR3	Tumor protein D54	TPD52L2	30.6	23.764		-1.74636	1.02417	-1.90195	1.2123	19.1964	19.2866	19.577	19.6094	14.4233	18.5985	19.3931	15.9946	16.7901	16.69	16.5387	13.9684	18.6908	19.1872	19.2836	19.5828	19.0759	15.4385	17.8025	16.4716	15.889	18.7976	18.707	18.7789
A0A087WYS1	UTP--glucose-1-phosphate uridylyltransferase	UGP2	31.7	56.967		-1.98954	2.50168	-2.77128	1.07099	20.6987	20.9195	20.8245	20.6457	20.4143	20.6204	20.6647	19.6411	19.3509	16.5617	16.6744	19.5396	19.5559	19.5374	20.3636	20.506	20.9292	16.2784	15.974	16.9091	14.8645	20.3214	20.0757	20.3751
A0A087WYT3	Prostaglandin E synthase 3	PTGES3	23.2	19.155		-1.7368	1.45591	0.569595	1.24799	20.7749	20.5439	20.5918	20.9609	19.2367	19.2928	19.5673	15.346	18.846	16.4544	18.9193	19.4977	19.9086	19.8386	19.8525	19.2431	20.0984	20.7557	20.4444	20.6359	20.3195	20.1876	19.8263	19.937
A0A087WYU1	Sorting nexin	SNX9	6.9	66.476		-0.773068	0.645912	-0.385995	0.325219	17.6648	17.6771	17.2173	17.7106	15.8888	16.6676	14.7883	15.4571	17.7153	15.9369	16.0173	16.3854	16.7153	13.9758	16.9661	15.9681	16.8505	17.0187	15.3364	16.2494	14.8779	16.6616	16.5707	16.7475
A0A087WYY6	Plakophilin-1	PKP1	9.7	80.532		1.02846	0.360673	0.868956	0.602113	13.5902	14.3862	13.9853	15.1315	20.1464	19.5205	19.7343	15.2598	19.1825	16.806	16.2752	19.0964	18.8199	18.2539	18.7828	18.9075	19.2976	21.0578	21.0487	20.4922	20.4538	18.2805	18.7949	18.9266
A0A087WZ13	Ribonucleoprotein PTB-binding 1	RAVER1	11.4	77.843		0.20325	0.143032	0.638238	0.844504	17.1356	16.4708	16.426	13.2433	14.9737	14.5706	15.426	15.0793	16.2646	15.9895	15.3651	14.9844	15.4724	16.5135	14.7357	15.4107	15.455	16.0721	15.8867	15.5913	15.0914	15.1384	16.7734	16.3178
A0A087WZG9	Retrotransposon-derived protein PEG10	PEG10	5.3	40.471		0.539939	0.143357	1.58125	1.7739	19.8823	14.2216	20.1763	20.036	14.8519	15.3458	16.607	18.4325	20.3475	18.6291	21.0301	17.3601	16.627	12.4741	15.2866	14.1824	15.0979	16.7988	16.246	15.8155	17.0678	14.9678	17.1007	17.0615
A0A087WZH7	Myristoylated alanine-rich C-kinase substrate	MARCKS	35.2	31.595		1.32659	3.76428	-1.1053	0.330395	19.0227	19.3201	18.4679	19.3466	19.8116	19.9079	19.8228	20.0547	20.5799	20.5039	20.5932	21.2014	20.9631	21.0895	19.1483	19.323	19.0646	15.5147	18.8691	16.0621	15.1069	20.3012	20.4734	20.1858
A0A087WZK9	Eukaryotic translation initiation factor 3 subunit H	EIF3H	20.3	39.589		-0.874088	1.05064	-1.06776	0.680763	17.7743	17.3462	17.6992	17.5871	18.3054	18.4089	18.3218	15.1253	18.441	16.9593	15.8525	17.9365	17.6278	17.3818	18.4495	18.1078	18.1715	16.1917	16.5196	17.5155	15.0227	18.4381	18.1338	18.405
A0A087WZT0	Protein Smaug homolog 2	SAMD4B	2.3	72.413		0.900349	0.756088	0	-4.34294e-08	14.2846	13.5697	14.1212	13.9566	15.4744	15.2029	15.6046	16.7693	16.0315	17.0203	16.3897	13.0888	14.7957	14.4213	14.749	16.2287	15.7781	16.2574	15.0421	15.5758	17.389	15.3489	14.9376	14.616
A0A087WZT3	BolA-like protein 2	BOLA2	28.9	16.932		0.337479	0.2126	1.19672	1.73196	17.9501	17.2426	17.2709	16.5722	14.6807	14.3595	15.5251	17.3726	15.7388	17.4975	15.5861	17.5292	17.0306	15.2085	15.1393	15.2566	15.2736	15.9425	16.7134	15.7034	15.6314	17.411	16.9767	16.5607
A0A087WZZ9	Cyclin-dependent kinase 1	CDK1	26.8	25.836		-1.56535	1.28907	0.00179908	0.000711111	18.1463	18.41	18.4307	18.8816	18.3078	18.7616	18.7757	17.063	15.1786	14.2105	15.992	18.8377	18.794	18.6804	18.3199	16.3846	18.904	18.1918	15.712	18.5865	16.6624	18.3658	18.8185	18.762
A0A087X020	Ribosome maturation protein SBDS	SBDS	22	28.864		-1.48619	1.65593	-0.0202018	0.0110498	18.441	17.9929	17.6078	18.1673	15.0988	17.1934	15.7958	15.8047	16.3956	15.0038	15.156	16.5391	16.4248	14.5697	14.7395	15.3797	17.6817	16.2926	16.1447	16.691	15.8777	15.0304	15.7622	15.5952
A0A087X023	Myosin-binding protein H	MYBPH	3.2	51.991		0	-4.34294e-08	0	-4.34294e-08	14.3112	14.1774	13.5258	12.7314	16.083	14.5071	14.4345	15.9781	15.2821	16.9739	16.5492	15.4979	15.3318	13.5891	15.1939	16.1197	15.1008	15.4378	16.0259	17.3208	16.0837	14.6947	15.8543	14.3904
A0A087X054	Hypoxia up-regulated protein 1	HYOU1	23.2	104.78		-1.37777	1.12046	0.341582	0.339807	19.9097	20.2817	20.1483	19.4886	18.4017	16.7236	17.6657	16.9935	16.886	16.4681	16.1862	18.5912	19.6785	18.1714	19.078	17.8921	18.1571	17.4121	18.6946	18.9977	18.6132	19.4509	18.8273	19.0256
A0A087X0H8	TSC22 domain family protein 1	TSC22D1	14	9.3684		0.29347	0.148565	0	-4.34294e-08	13.0052	14.7041	14.766	18.8883	16.2958	15.2153	14.7911	16.9797	15.2513	16.1754	16.2157	14.4197	15.9621	14.7163	16.9601	16.628	14.9825	15.8521	15.4285	17.1181	15.3853	14.7435	14.6885	14.5444
A0A087X0K9	Tight junction protein ZO-1	TJP1	2.6	187.85		-0.38121	0.481763	-0.282177	0.196961	16.9586	16.6186	17.0948	16.6213	15.8782	16.5412	14.7073	16.3657	16.2756	15.3519	16.364	15.6364	16.5762	15.1816	16.7195	16.3041	15.5027	15.6091	17.0293	16.1327	16.0311	16.3782	14.1443	15.9281
A0A087X0P0	Kinesin-like protein	CENPE	2	312.1		-1.03259	0.811995	0	-4.34294e-08	17.0398	17.1745	14.2188	17.0759	16.1533	16.1675	16.2029	16.2401	15.703	16.2116	16.857	15.1998	13.9039	12.6891	15.479	15.7033	15.248	16.4743	16.5256	16.6927	16.5852	16.0068	15.7103	15.9087
A0A087X0R6	Sorting nexin-12	SNX12	44.2	19.825		-0.588517	0.497591	0	-4.34294e-08	17.5423	17.1076	17.1406	17.0082	15.5431	14.7941	15.2599	16.801	16.3047	16.2227	15.5717	13.6863	15.5784	16.1112	15.407	15.3151	14.8952	14.9784	16.8294	15.8866	16.1074	14.9003	14.705	15.6404
A0A087X0S5	Collagen alpha-1(VI) chain	COL6A1	8.4	108.34		-2.05743	2.47825	-2.29179	1.91605	19.3893	19.7268	19.5351	19.5427	18.2048	18.2285	18.1547	16.0122	18.546	17.0769	16.0326	17.8137	14.9285	17.9699	19.9579	19.0102	19.716	16.0735	16.4607	15.7021	18.5822	18.132	17.8979	18.0384
A0A087X0X3	Heterogeneous nuclear ribonucleoprotein M	HNRNPM	24.5	77.569		0.580495	1.60535	1.84266	1.80014	21.1891	21.0149	21.1794	21.2823	20.8709	21.2305	21.2482	21.1187	21.5285	21.0651	21.4022	22.2506	22.3561	22.3576	21.0152	20.7418	20.0433	22.951	23.1086	23.1908	23.561	21.3477	21.5933	21.3469
A0A087X128	Protein turtle homolog A	IGSF9	2.4	77.778		0	-4.34294e-08	0	-4.34294e-08	14.2974	13.9562	13.4592	12.2442	15.7135	14.4557	15.7685	16.1257	16.1243	14.6536	16.4974	15.2589	14.7203	16.0557	15.6989	17.0146	15.8869	15.9705	15.4631	16.2025	16.8636	15.4121	15.7904	13.9472
A0A087X142	Septin-8	2017-09-08	17.6	49.355		-1.14494	1.62494	0.0299713	0.0300093	17.7649	17.4066	17.6701	17.3522	16.1842	15.5576	15.9853	16.0555	16.7751	15.6635	15.0927	16.0685	15.7717	14.4793	15.5898	16.0415	15.1761	15.9188	15.6917	15.3664	16.239	14.8446	15.186	16.1806
A0A087X1B2	U4/U6.U5 tri-snRNP-associated protein 2	USP39	6.4	56.399		0.216642	0.187252	0	-4.34294e-08	15.1325	15.1189	15.6	15.7669	15.0738	16.1788	14.7101	16.5252	15.2425	16.5393	16.9777	14.8448	15.0991	13.8688	16.8428	15.2887	16.1043	17.0132	14.9295	15.5073	15.8843	14.4749	13.4257	14.7112
A0A087X1B7	Chromatin target of PRMT1 protein	CHTOP	17.1	8.5199		0.433155	0.492198	0.516677	0.258927	15.2278	14.7217	15.2104	13.3682	14.983	15.1729	16.0584	15.1012	15.7374	16.2322	16.0293	14.2187	15.8028	14.6531	14.9628	15.1806	15.3565	13.9956	15.9952	16.6744	18.0031	15.3307	14.2565	15.5276
A0A087X1F5	Synaptojanin-2-binding protein	SYNJ2BP-COX16	7.8	17.301		-0.10552	0.0938076	-0.702032	0.677409	15.7759	16.0411	16.0844	15.609	14.8331	15.5243	15.3654	15.7119	16.4468	16.0523	15.7405	14.6486	13.5967	16.298	16.3706	16.7438	15.5061	15.9746	16.3676	15.8358	15.2065	15.8563	15.3149	13.978
A0A087X1G7	15 kDa selenoprotein	2017-09-15	32.3	17.942		-1.0761	0.684907	-0.505957	0.387784	17.9616	18.4508	18.1901	17.6919	14.5032	14.2806	15.5626	16.4103	17.1072	14.7761	16.3302	15.6038	15	13.8805	15.0589	16.0159	16.2087	15.2929	14.7226	15.8973	16.2388	14.4917	16.2126	13.9306
A0A087X1M9	Cyclic AMP-responsive element-binding protein 3	CREB3	3.6	43.8		-0.232661	0.2322	0	-4.34294e-08	16.4422	16.507	14.8784	16.4052	15.6238	14.5258	16.2002	15.4364	16.4112	15.6989	16.1827	14.8447	16.0204	14.3598	14.8403	16.4162	16.0419	16.4254	16.7299	16.2028	16.1356	16.0146	13.3839	14.403
A0A087X1N2	CCAAT/enhancer-binding protein zeta	CEBPZ	4.7	114.16		0.910678	1.3578	0.856233	0.35367	16.1755	15.8754	15.9769	15.7824	15.263	14.2523	14.6434	16.0144	15.2558	16.6154	15.4355	16.7106	17.0676	17.2443	16.4877	15.2194	14.9049	18.11	16.7753	17.9983	17.8543	15.1357	13.9449	14.9364
A0A087X1P5	COP9 signalosome complex subunit 7b	COPS7B	15.8	23.556		0.187153	0.193219	0	-4.34294e-08	14.8946	14.7676	14.3584	14.9046	15.5216	15.7642	15.7266	15.9491	16.0892	16.1499	15.7583	14.106	14.2139	14.9812	15.352	14.1335	15.5569	16.1029	15.895	15.3718	14.8985	15.0428	14.9921	14.4124
A0A087X1X9	Stromal membrane-associated protein 1	SMAP1	5.5	49.219		0.0890589	0.0563513	0.170601	0.284914	16.8255	17.3899	18.1133	17.342	15.4793	14.447	15.2576	16.3145	17.7659	16.3606	15.8005	16.0568	16.9828	16.197	14.9655	16.1488	15.6627	15.9191	15.2993	15.7869	15.9367	15.6876	15.6633	16.0474
A0A087X211	Protein CIP2A	KIAA1524	1.3	102.28		-1.76466	0.871539	0	-4.34294e-08	19.8688	19.9746	19.6141	19.6739	16.079	13.9809	14.5124	16.2783	17.3566	16.5435	16.6202	15.0932	14.4878	14.9715	15.7101	15.8583	16.6277	15.8898	15.0872	16.1394	16.5598	15.1202	15.6995	13.7693
A0A087X2D0	Serine/arginine-rich splicing factor 3	SRSF3	57.9	10.32		-0.510551	0.344562	0.343024	0.208549	20.414	20.2556	19.6849	20.3166	20.5239	20.6999	20.5014	16.0714	20.1196	20.0661	20.0797	20.7043	20.6016	21.1798	21.0259	21.1472	21.1486	22.2568	22.4615	22.3639	22.2576	20.1284	20.32	20.3636
A0A087X2E5	Isocitrate dehydrogenase [NAD] subunit, mitochondrial	IDH3B	5.9	41.219		-0.992909	1.48292	-0.0956331	0.0661843	17.0595	16.6872	17.0971	17.444	15.8461	16.3124	15.9472	16.8556	16.0382	15.916	15.948	15.5952	15.1242	13.9661	15.8758	16.0942	14.4975	15.6428	15.6388	15.7417	15.4236	14.7589	14.1864	16.3625
A0A087X2H1	E3 ubiquitin-protein ligase HECTD1	HECTD1	6.1	289.63		-1.50957	1.26175	0	-4.34294e-08	18.2584	18.0767	18.1376	18.6866	15.8703	15.6817	14.9468	15.5689	17.0499	16.4123	16.2747	15.022	13.8507	14.9128	15.4076	14.1073	16.7814	15.0937	16.2233	15.8606	16.1195	14.5642	14.0166	14.242
A0A087X2I1	26S protease regulatory subunit 10B	PSMC6	36.7	45.796		-1.67947	1.65243	-0.339623	0.110054	20.5804	20.7116	20.4882	20.1268	19.0104	19.22	19.7095	15.6299	18.4127	16.7153	18.8909	19.0619	19.6376	19.7423	18.1718	18.8641	19.5751	18.9906	15.6158	16.2291	18.5915	20.0182	20.2877	19.982
A0A096LNY5	Adenylosuccinate lyase	ADSL	11.5	29.571		-0.44167	0.395412	-0.0146896	0.00865015	16.0983	16.223	16.0462	15.8457	16.5684	17.0522	16.5544	16.0899	16.9618	16.1562	16.0021	16.6291	16.3638	13.0936	16.1747	15.4551	15.5837	16.0591	16.2998	15.9178	15.6796	13.7742	15.616	16.7155
A0A096LP25	Uncharacterized protein FLJ45252	AAK1	3.5	54.448		1.19796	1.59314	0	-4.34294e-08	13.5873	13.8881	15.0161	13.4466	15.5021	14.3613	15.1911	16.168	15.7606	16.9919	14.5943	15.9445	14.253	15.6658	15.2328	16.0549	15.8166	16.0656	17.2117	17.4866	14.9803	14.8372	15.3494	15.3562
A0A0A0MQR0	Phylloquinone omega-hydroxylase CYP4F2	CYP4F2	2.5	59.937		0	-4.34294e-08	0	-4.34294e-08	14.7557	13.8622	13.1135	14.9374	15.204	15.0799	14.6931	16.7415	16.2732	15.2725	16.7762	14.1326	14.1825	14.7971	16.1198	16.643	15.1985	14.8284	15.6745	16.7932	15.9696	13.4968	14.0597	15.3931
A0A0A0MQU1	Inverted formin-2	INF2	2.5	78.825		0.0291192	0.0150633	0	-4.34294e-08	13.0945	17.0243	17.2865	16.6745	16.3525	13.5925	15.5815	15.8531	15.8898	15.9397	15.8227	15.8179	16.0376	14.4494	15.5462	14.5128	15.4036	16.1946	15.1591	15.6549	16.4978	15.4352	14.1363	15.5187
A0A0A0MR02	Voltage-dependent anion-selective channel protein 2	VDAC2	55.7	30.348		-1.44616	2.38691	-0.188512	1.14969	22.1785	22.1674	22.0818	22.2234	21.5574	21.4824	21.3988	19.5084	19.3001	19.7724	19.9218	21.3771	21.6147	21.472	21.883	21.5193	21.6449	21.5446	21.4772	21.4333	21.5504	21.3926	21.3763	21.6826
A0A0A0MRE5	Arf-GAP with SH3 domain, ANK repeat and PH domain-containing protein 1	ASAP1	3	124.77		0.818487	1.43426	0	-4.34294e-08	14.6819	14.9438	14.7841	13.7569	15.4142	15.1656	15.1025	16.4513	16.0192	16.1297	15.8128	14.1302	15.5613	15.4738	14.1461	15.3906	15.6709	16.39	15.6269	14.9566	15.7709	15.509	16.5865	15.1065
A0A0A0MRI2	Sorting nexin-6	SNX6	18.4	47.804		0.0786106	0.03259	0.266515	0.106274	18.3669	18.4276	18.4107	18.2168	14.5831	14.5514	14.8994	17.5745	15.9806	15.9289	15.4228	17.7423	17.1259	18.2313	18.143	16.6047	14.7521	14.7453	15.6327	16.5723	16.9479	18.1289	17.726	17.6119
A0A0A0MRJ6	Protein-L-isoaspartate O-methyltransferase	PCMT1	26	30.315		-0.251959	0.139258	-0.494352	0.156873	17.2873	17.3269	17.1347	17.0832	19.492	19.3961	19.7534	16.1752	18.6383	18.7042	16.209	18.1318	19.929	17.9222	18.6758	15.9408	19.8419	15.9713	15.9532	18.0562	15.8233	19.1283	19.504	19.1731
A0A0A0MRK6	Metaxin-1	MTX1	9.7	51.462		0.39503	0.575644	0.0738484	0.0439694	14.3349	14.8484	15.1524	14.785	15.3426	14.5636	15.2678	16.0064	15.9206	15.4861	15.3205	15.4817	15.2803	13.5643	15.7893	16.6244	14.5015	15.3571	15.0087	16.2181	16.7332	15.1987	14.8968	16.5732
A0A0A0MRN4	DBIRD complex subunit ZNF326	ZNF326	5.7	55.57		2.14773	0.564413	5.35863	1.54201	25.066	22.6581	22.5754	23.1712	15.3818	15.8388	16.1057	20.3575	23.0873	16.9681	23.1299	23.822	23.9862	24.4801	15.878	16.536	15.5663	23.9096	24.0389	19.5745	20.4926	14.8474	23.3805	23.221
A0A0A0MRP6	Probable global transcription activator SNF2L1	SMARCA1	2.8	122.86		0.672858	0.855987	0	-4.34294e-08	13.9203	14.1115	14.033	14.1935	16.0014	15.1783	15.1335	15.953	15.8251	15.5613	15.9216	13.9113	15.617	14.492	15.6768	16.2049	15.3228	14.8909	14.5296	17.7932	16.4751	15.2739	15.0126	15.6448
A0A0A0MRR7	U1 small nuclear ribonucleoprotein C	SNRPC	10	19.687		-1.71422	2.34107	0.540625	0.425216	18.4612	18.1708	18.7365	18.6631	18.1701	17.633	18.2827	16.7792	15.1983	15.9322	16.0743	18.1268	18.4174	15.5896	14.6857	16.0585	16.1716	15.9152	16.8163	16.157	16.1383	15.5757	15.0363	17.6155
A0A0A0MRV0	Ribosome-binding protein 1	RRBP1	17.9	152.45		-1.437	1.87901	-2.79049	0.971003	21.5112	22.3222	22.112	22.3682	20.134	20.7834	20.1294	18.3747	19.2062	19.997	20.0162	20.7374	20.7903	20.1797	20.4599	20.7393	20.9762	14.5313	17.39	15.9134	16.1141	20.4514	20.667	20.4754
A0A0A0MS41	Sideroflexin	SFXN3	10.3	35.503		-0.841553	0.824531	0.26045	0.301842	17.8344	18.1199	18.114	17.1701	16.2851	14.7766	15.8426	15.6028	16.2766	15.7964	15.2511	16.9759	16.8111	15.5379	15.0252	15.7889	15.8518	15.4338	16.0862	15.8149	15.6725	16.0761	14.9352	16.6918
A0A0A0MS51	Gelsolin	GSN	18.3	82.525		-0.739239	0.37373	0	-4.34294e-08	18.5802	14.6314	19.3064	18.1223	15.2277	14.0003	15.4403	16.3371	16.957	16.4542	16.0697	14.9307	14.0894	15.2958	15.0301	15.4446	15.145	15.4683	15.5394	16.2661	16.3893	15.2248	13.4091	14.7123
A0A0A0MS59	Helicase SRCAP	SRCAP	0.6	315.61		0	-4.34294e-08	0	-4.34294e-08	12.9751	13.2425	13.7349	13.966	14.9162	14.9501	15.3377	15.581	16.2146	15.402	17.147	14.2368	15.2483	15.0488	15.3848	15.2171	14.2112	15.0222	15.7748	15.1741	15.8594	15.2852	15.6793	14.9905
A0A0A0MS99	Multidrug resistance-associated protein 1	ABCC1	3	134.99		0.72909	0.664003	0	-4.34294e-08	15.4631	15.2464	15.734	15.6119	15.939	14.6685	13.825	18.1863	15.4282	15.8397	16.5261	16.4984	14.7667	14.3462	16.0792	15.3319	15.3896	15.3649	16.4946	16.4236	15.5212	15.8586	14.2855	13.54
A0A0A0MSB8	Exocyst complex component 7	EXOC7	3.8	78.808		1.4366	1.75432	0	-4.34294e-08	13.6175	13.7809	13.5913	13.5596	15.4598	14.1214	15.6845	14.9305	16.4188	16.8311	16.6489	15.5732	15.5171	13.9515	15.3768	15.6286	15.4293	15.7054	16.0748	16.7414	15.5807	14.4186	14.28	14.169
A0A0A0MSD0	Sushi, von Willebrand factor type A, EGF and pentraxin domain-containing protein 1	SVEP1	0.5	390.47		-0.286466	0.153752	-0.384875	0.189761	17.0377	14.0927	14.9646	19.6371	15.3173	16.0293	15.2834	16.584	16.5091	15.4982	15.9946	14.8852	15.6785	15.2071	15.4623	16.0848	15.8408	15.5388	15.3262	14.8673	17.7666	16.3281	13.722	14.3288
A0A0A0MSJ0	ATP-dependent RNA helicase DDX42	DDX42	18.2	77.813		0.0217082	0.0109067	1.01395	0.65635	17.6472	17.7363	17.4426	17.2851	15.4518	18.3504	16.406	15.5246	16.2027	16.3232	15.9891	18.4215	18.8724	19.1379	14.4002	16.5474	16.0841	15.334	16.2062	15.3209	16.9418	18.0012	17.2592	17.7749
A0A0A0MSQ0		PLS3	54.1	69.334		-3.0229	2.54629	-2.1245	0.797959	22.8352	22.9824	23.3546	23.1341	19.5754	20.4932	20.0727	19.0934	18.1637	18.1543	16.206	19.9238	19.829	19.9174	20.0463	20.0151	20.3597	18.4344	14.5548	17.6359	15.4599	20.3144	19.3477	20.3641
A0A0A0MSW4	Phosphatidylinositol transfer protein beta isoform	PITPNB	24	31.581		-0.228196	0.139884	-0.990598	0.660368	18.0764	17.8627	18.1506	18.0818	14.57	15.9486	15.9942	16.7256	16.5676	17.0022	16.5372	18.0407	17.0496	15.164	17.5234	15.5986	16.5545	15.5536	17.4147	16.1469	16.1501	15.0258	14.2479	14.4386
A0A0A0MT07	Potassium voltage-gated channel subfamily KQT member 5	KCNQ5	2.7	89.97		0	-4.34294e-08	0	-4.34294e-08	14.5337	13.6303	14.5791	13.8105	15.4361	14.4629	16.184	17.3806	16.1282	16.3942	16.5502	14.3177	14.1914	15.642	15.9378	15.6318	15.2684	15.4993	16.0408	15.5833	17.1989	16.2459	14.6973	14.6114
A0A0A0MT56	Cleavage stimulation factor subunit 2	CSTF2	12.4	24.717		0.365341	0.54436	0	-4.34294e-08	15.4785	15.3258	15.4863	15.432	15.3807	15.448	15.1698	16.7553	16.2562	15.4773	16.7945	15.3859	14.9766	14.6326	15.615	16.5171	15.479	16.1989	15.8931	15.3253	16.0477	14.7503	14.7311	14.2368
A0A0A0MTG2	Cytoplasmic dynein 1 intermediate chain 1	DYNC1I1	6.2	60.822		-0.417209	0.274376	0	-4.34294e-08	17.8565	14.1822	18.0202	14.3965	15.778	15.522	14.8225	15.6399	15.7081	16.06	16.1623	14.6891	14.3906	15.0076	15.5756	15.9272	15.7494	16.1452	16.9751	15.0886	15.893	15.648	13.2642	15.2335
A0A0A0MTH3	Integrin-linked protein kinase	ILK	15.1	54.611		-1.78928	1.47236	0	-4.34294e-08	18.794	18.7228	18.6403	18.8101	16.172	14.6825	16.0433	16.783	15.4461	16.4226	16.4404	14.2323	15.2013	14.8143	15.1633	15.6465	15.7995	16.0443	16.1293	16.5666	16.2369	16.9471	15.5721	14.4238
A0A0A0MTR7	E3 ubiquitin-protein ligase RNF213	RNF213	1.7	591.4		-1.17759	1.35333	0	-4.34294e-08	17.8946	17.9267	17.8614	17.6765	15.4214	15.0572	16.6517	15.8254	16.8988	15.9136	15.913	15.064	15.0796	15.552	15.4694	16.2579	16.3875	15.8241	16.6644	17.0422	17.2017	14.2403	13.448	14.2761
A0A0A0MTS2	Glucose-6-phosphate isomerase	GPI	30.9	64.824		-1.94548	1.16935	-2.79175	0.731217	21.3872	21.8396	21.4203	21.5412	20.9527	21.2656	20.9903	15.8904	19.8746	15.8253	19.6498	21.3292	21.4871	21.722	20.7298	20.4345	20.9663	15.0415	15.0507	15.4013	15.8882	21.1729	21.3894	21.4853
A0A0A6YYA0	Transmembrane emp24 domain-containing protein 7	TMED7-TICAM2	22.3	21.233		-2.1816	2.17289	-0.832313	0.505721	18.7578	18.8298	19.0851	19.181	15.7187	16.5761	17.5062	16.6325	15.2876	15.4319	16.0774	15.9796	13.7519	17.2226	17.7657	17.3679	17.5744	15.7968	15.6449	16.0022	15.8172	17.498	19.0934	17.3068
A0A0A6YYC3	Putative RNA-binding protein Luc7-like 2	C7orf55-LUC7L2	14.9	46.228		-0.71921	0.508988	-0.193127	0.0678498	19.0387	18.4554	18.1827	18.7385	15.9035	16.8642	18.8263	16.6158	16.2251	15.6324	16.5191	19.0454	18.8499	18.0871	18.693	15.1306	18.3171	16.1467	15.4308	18.2118	15.9029	18.1756	18.358	18.0839
A0A0B4J1W3	N-alpha-acetyltransferase 15, NatA auxiliary subunit	NAA15	14.8	101.2		-0.921395	0.592768	0.295174	0.143345	18.0431	17.4813	17.9891	17.8818	15.8093	17.4765	14.5653	17.1154	15.5219	16.9492	15.7663	14.1435	18.6158	14.6848	17.7969	15.6751	15.6517	15.8133	15.4821	16.3357	15.5794	17.8768	17.6772	17.9238
A0A0B4J1Z1	Serine/arginine-rich splicing factor 7	SRSF7	40.9	15.763		-0.249018	0.235673	0.464262	0.380418	19.5123	20.1367	19.897	19.8357	20.3874	21.3374	20.6246	19.1958	19.2247	19.1921	19.2086	20.9656	20.9861	21.215	20.3548	20.3104	19.8822	20.8802	21.1075	21.639	21.6039	19.5788	19.508	20.2097
A0A0B4J210	La-related protein 1	LARP1	6.1	90.978		0.269438	0.285333	0	-4.34294e-08	16.1307	15.8381	16.3197	15.5909	15.5998	13.9677	15.756	16.2369	15.8818	15.0424	17.0541	15.5111	16.3597	15.003	14.74	15.6646	15.2752	16.849	16.183	16.3423	15.8856	14.3047	14.4419	15.2774
A0A0B4J2A4	3-ketoacyl-CoA thiolase, mitochondrial	ACAA2	8.1	41.601		-0.120074	0.101095	-0.315536	0.163279	16.9427	17.2708	17.2307	17.4631	15.6422	16.3599	17.4184	16.1774	16.3402	17.1273	15.4401	16.4053	18.1776	17.8194	15.0777	17.2775	18.8567	16.5901	17.1016	16.54	15.6653	16.9267	17.7231	16.7389
A0A0B4J2E5	Periodic tryptophan protein 2 homolog	PWP2	3.2	102.45		0.896704	1.08328	0	-4.34294e-08	14.6929	13.7948	14.6807	13.9568	16.4623	14.7584	15.0308	16.0712	15.574	16.7495	16.6036	14.4695	15.6127	14.5732	14.5509	15.9593	14.7376	15.3656	14.8665	16.5787	15.8762	15.0707	13.6732	14.8929
A0A0C4DFL7	Lanosterol 14-alpha demethylase	CYP51A1	6.5	57.278		-0.699047	0.855948	-0.839441	0.383706	16.804	16.9172	17.1397	16.8373	15.4878	15.1451	15.3825	16.5669	15.3497	16.6713	14.8172	14.6665	15.2448	15.5039	15.9638	15.356	17.5782	15.3958	17.9629	16.1914	15.5359	13.7882	15.7719	13.5731
A0A0C4DFR6	Protein SEC13 homolog	SEC13	23.7	35.857		-0.533632	0.381968	1.50688	4.02864	18.924	18.6104	19.2912	19.33	15.5183	18.7097	18.0663	17.2617	16.2854	16.8249	18.1128	18.6924	18.7821	18.7551	17.536	16.61	16.9546	18.7848	18.8746	18.4891	18.4014	18.4774	18.2194	18.5362
A0A0C4DFS8	Nicotinamide phosphoribosyltransferase	NAMPT	19.3	41.864		-0.47199	0.425764	-1.32955	1.31643	18.19	17.8721	17.7681	18.1263	17.6426	16.8313	15.7236	16.2242	16.558	16.6366	15.5065	17.6706	17.8121	18.442	18.3667	18.2214	17.9367	16.9004	15.9074	15.308	16.9801	17.6451	17.1566	18.02
A0A0C4DFT3	Disks large homolog 1	DLG1	8	99.813		-1.15407	0.901297	0	-4.34294e-08	18.2756	17.7109	17.9963	17.633	15.2018	14.6272	15.4993	16.8753	15.9702	16.6883	14.7173	14.7143	15.7405	14.1598	15.7378	16.4572	14.9606	15.8621	16.318	16.8107	14.7307	15.7215	14.494	15.2667
A0A0C4DFU1	Superoxide dismutase	SOD2	12.6	20.723		-2.2961	1.56399	-0.0529641	0.0223853	19.2148	19.4841	19.2745	18.6576	16.3424	14.3218	15.9214	16.5872	17.1905	15.4631	15.6147	14.2442	13.7795	14.2646	14.4436	16.7624	14.8565	17.2788	16.1731	15.7164	14.9664	14.7389	14.0272	14.2073
A0A0C4DG89	Probable ATP-dependent RNA helicase DDX46	DDX46	7.6	117.46		-0.0526999	0.0372033	0.945372	0.62572	17.5107	17.5232	17.3063	17.6471	16.6815	15.4261	15.4051	16.0796	15.8202	16.4733	16.2991	18.3031	17.5571	16.5988	14.4563	15.2711	17.4576	15.6548	15.4722	17.0814	16.3121	17.4327	17.4298	17.3329
A0A0C4DGB0	Short coiled-coil protein	SCOC	22	9.3544		0.179363	0.103803	0	-4.34294e-08	15.9023	16.3004	16.443	12.778	15.448	15.1464	15.004	15.5632	16.3917	15.9779	17.3526	14.5086	14.2622	14.2215	14.9058	15.2633	15.491	14.985	15.6754	15.8996	16.5498	14.5873	14.7587	14.9109
A0A0C4DGG1	Protein kinase C and casein kinase substrate in neurons protein 3	PACSIN3	7.4	46.494		-0.0301797	0.0316783	0	-4.34294e-08	16.056	15.7953	15.6414	15.4541	15.1709	14.6233	16.2724	15.4047	15.6135	16.6638	16.0911	15.0748	15.4314	14.523	15.7288	14.664	16.6731	15.704	16.3119	15.8292	15.5531	15.0326	14.3536	13.4974
A0A0C4DGH0	CD276 antigen	CD276	4.6	41.767		-0.211952	0.188641	0	-4.34294e-08	16.4727	16.4703	14.4262	16.218	15.0423	15.7828	14.4483	16.3712	16.1178	14.7439	15.9601	15.0139	14.5626	14.6074	15.2688	16.4404	15.0634	16.3285	14.3686	16.666	16.1744	15.1217	13.7624	15.2921
A0A0C4DGI3	Citrate synthase	CS	20.5	44.703		-2.5807	1.67484	0.482942	0.651182	21.7212	21.7486	21.9307	22.0783	19.3797	19.7583	19.6464	19.6015	17.5036	16.2083	14.5477	19.8266	20.1696	20.3408	20.1507	19.4099	19.1061	20.7024	19.2029	19.9865	19.5471	20.0073	20.3485	20.4747
A0A0C4DGL3	Deoxyuridine 5-triphosphate nucleotidohydrolase, mitochondrial	DUT	41.1	15.395		-0.158557	0.0857948	0.99939	0.595453	17.1881	17.1128	17.0656	16.9528	15.4747	18.4346	19.1631	17.0839	15.7354	16.013	15.7404	18.4868	18.4573	18.765	17.0104	15.1844	17.242	17.2526	16.8383	16.6664	15.7072	18.6832	18.1913	19.0092
A0A0C4DGS1	Dolichyl-diphosphooligosaccharide--protein glycosyltransferase 48 kDa subunit	DDOST	31.4	48.799		-0.849319	0.735241	-1.02334	0.692627	23.0241	22.9687	22.8419	23.1762	21.9357	21.4102	21.6052	22.554	20.979	22.2436	18.6712	22.6715	21.6067	22.2908	22.4451	21.8713	22.0392	21.3889	18.6567	20.5609	21.0087	21.7842	22.2291	22.038
A0A0C4DGT9	Ecto-NOX disulfide-thiol exchanger 2	ENOX2	5.7	30.53		0	-4.34294e-08	0	-4.34294e-08	13.2617	14.1602	14.9922	14.667	16.3391	14.8641	15.7382	15.0475	16.1341	15.5918	15.2808	13.7694	16.1732	14.5098	15.3804	16.9491	15.3474	15.5343	16.8289	15.1006	15.7863	15.008	15.9945	14.4925
A0A0C4DGV5	Zinc finger Ran-binding domain-containing protein 2	ZRANB2	6.8	38.223		0.0570913	0.0560505	-0.303271	0.225658	16.3127	16.1871	16.234	16.1125	16.2081	15.6628	15.4626	15.7142	17.236	16.9264	15.35	14.6271	16.2606	16.4653	15.8031	15.87	16.0372	16.3902	15.5084	15.4849	16.675	14.9801	14.013	16.1496
A0A0C4DGX4	Cullin-1	CUL1	8.9	87.387		-0.742417	0.525894	1.10002	0.8786	18.2374	17.8682	17.4157	18.8396	15.5507	15.4366	14.8162	15.7328	15.1541	15.1704	16.0449	16.8539	16.5574	17.4539	15.4577	15.6552	15.0908	15.728	16.8444	15.2064	15.5008	16.7082	18.2426	17.2785
A0A0C4DGZ0	DNA-directed RNA polymerase	POLR2A	1.6	217.2		0.408599	1.12005	-0.188854	0.160135	15.5827	15.5182	15.8867	15.6472	16.0024	14.9796	15.6286	15.6974	15.2047	16.5194	16.2329	15.9696	16.0747	16.4068	16.1623	16.0089	15.681	16.1116	16.5813	16.2308	15.7801	15.6953	15.7213	14.2126
A0A0C4DGZ9	Tripeptidyl-peptidase 1	TPP1	17.3	60.457		-2.06516	2.46979	0.0543816	0.0245184	18.4039	18.6516	18.3231	18.4825	19.6817	18.9035	19.3446	16.5851	15.6886	16.0007	14.6869	18.4413	18.2367	17.6953	19.0377	18.6769	15.8271	16.5283	18.7067	18.5818	18.5563	17.7812	17.6458	17.5111
A0A0C4DH22	Band 4.1-like protein 1	EPB41L1	3.5	98.374		-0.215497	0.148795	0	-4.34294e-08	14.1938	17.032	14.8116	17.338	15.8056	15.038	15.0631	15.5248	15.4313	16.3997	16.6314	14.782	15.0497	13.9547	16.026	15.2246	15.8043	16.677	15.6876	15.5449	16.4202	14.5396	15.7678	15.5108
A0A0C4DH42		IGHV3-66	19.8	12.698		0.87711	0.290166	0.714125	0.322018	14.8695	14.3416	13.1156	13.4282	19.6025	19.8825	20.3436	16.8107	16.1661	17.0214	17.2297	18.7824	16.7234	18.9896	15.5494	16.2156	16.0498	15.5537	15.7029	16.4292	16.438	18.8054	14.7918	18.8454
A0A0D9SEN2	Cyclin-dependent kinase 11A	CDK11B	3.4	90.625		-0.692681	0.669641	0	-4.34294e-08	16.6493	17.0793	17.1198	16.9571	15.506	16.019	14.3317	15.8067	15.8664	17.1516	15.7597	14.9492	15.1498	14.13	15.069	16.2558	15.3014	16.4642	15.6452	15.6169	16.341	14.05	14.2377	14.4099
A0A0D9SEP9	Syntaxin-binding protein 1	STXBP1	37.6	11.364		0.17862	0.143142	0	-4.34294e-08	15.6071	15.5852	15.5915	15.5629	14.0448	13.9566	15.5293	15.9842	15.5878	14.3396	16.4874	15.8376	13.5212	15.37	15.421	16.0415	15.0565	16.2413	16.5106	17.2103	15.8651	15.3297	15.7607	15.1258
A0A0D9SF54		SPTAN1	37.7	282.83		0.718652	0.63421	0	-4.34294e-08	13.2957	16.5902	12.802	14.067	15.3106	15.8915	15.5572	15.6668	16.1604	15.2011	15.2479	14.8708	15.1587	16.2392	15.5161	16.0679	16.4266	14.6696	15.616	15.8469	16.5767	15.729	13.2203	14.943
A0A0D9SFB3	ATP-dependent RNA helicase DDX3X	DDX3X	50.2	70.839		-2.30132	1.37476	-0.243724	0.163788	21.9965	21.7633	22.0374	21.8076	21.7403	21.7513	21.7353	16.0852	15.8338	21.1016	18.623	21.7949	21.8345	21.4496	21.3828	21.4404	21.4005	21.323	20.8738	21.5281	19.1218	21.5231	22.0788	21.7007
A0A0D9SFS3	2-oxoglutarate dehydrogenase, mitochondrial	OGDH	12.7	113.31		-1.43742	0.839379	-0.0503687	0.0830542	19.7787	19.82	19.9977	20.3949	15.9668	16.4881	14.6719	17.067	15.646	16.7646	16.8404	17.0849	16.2364	17.4167	15.3488	15.4804	16.2855	15.9363	15.3924	15.6388	15.9909	15.4553	15.586	15.5821
A0A0G2JIW1	Heat shock 70 kDa protein 1B	HSPA1B	30.8	70.108		0.896261	1.56853	-0.498374	0.121485	20.5084	20.5094	20.5114	20.2796	20.8906	20.7239	20.7976	20.9473	20.9996	20.4809	20.6798	22.4035	22.4486	22.5352	20.4462	19.9795	20.5372	18.1626	19.1125	15.3992	19.4371	22.1733	22.183	22.2903
A0A0G2JMZ5	UDP-glucuronosyltransferase 2B15	UGT2B15	3.6	38.35		0.0591007	0.0656587	0	-4.34294e-08	16.3254	16.4487	16.5033	15.9482	16.3972	16.3262	15.2404	17.4456	16.3798	16.1773	16.7216	15.0759	15.8639	15.939	16.6366	15.8334	14.5313	15.9535	15.227	15.7974	15.0802	15.1252	15.0294	14.8944
A0A0G2JPB6	NACHT, LRR and PYD domains-containing protein 2	NLRP2	17	96.352		-0.941649	1.03431	-0.599759	0.246677	18.2685	17.8927	17.99	19.0222	18.4429	18.0025	18.4877	15.9718	16.2048	16.4963	16.6515	18.5291	18.8867	18.7746	18.19	18.0394	17.9275	18.2257	16.364	15.0582	15.7657	18.7767	18.8238	19.1539
A0A0G2JQ62	Lysophosphatidylcholine acyltransferase 1	LPCAT1	6.7	54.472		0.888141	0.963967	0	-4.34294e-08	14.0872	15.0954	15.0793	13.8338	15.8643	17.1599	14.4853	16.2804	16.1284	15.8577	17.2713	14.8682	15.6165	15.7997	16.2914	15.953	14.3203	16.3956	15.4217	17.3411	15.8228	14.6653	15.9358	15.1557
A0A0J9YVX5	Golgi-associated PDZ and coiled-coil motif-containing protein	GOPC	6.1	33.787		-0.0108258	0.00898165	1.06266	2.2903	16.8229	17.0042	16.2857	16.4699	14.6206	15.8449	15.1944	15.6779	16.1406	16.6425	16.5591	16.5481	15.7943	14.8042	14.7092	15.4185	15.1211	15.7162	16.2124	17.0123	15.8395	16.0856	16.0387	16.1143
A0A0J9YYL3	Poly(U)-binding-splicing factor PUF60	PUF60	25	54.626		-1.51339	1.23279	-0.255072	0.544312	19.5404	19.2983	19.6766	19.4308	19.5138	19.7173	19.2605	18.0858	18.4834	15.694	14.9926	19.435	19.8891	19.2641	19.1614	19.3916	19.8129	19.1683	19.5223	18.9459	18.7567	19.4049	18.9955	19.6081
A0A0M3HER1	LIM and senescent cell antigen-like-containing domain protein 1	LIMS1	23.4	24.307		-0.947829	1.08128	1.62835	2.50781	18.3057	18.2338	18.4214	18.5357	17.249	15.3173	17.2993	16.1565	15.9856	16.0433	16.4296	17.4355	17.4201	17.2566	15.3244	15.1148	14.9924	16.7323	16.1886	16.0841	16.1402	17.4965	17.2888	17.4751
A0A0R4J2E4	Fas-binding factor 1	FBF1	2.1	120.93		0.51782	0.317446	-0.292675	0.150484	14.131	13.6177	13.9874	14.2018	15.7973	15.3207	18.7771	15.9053	16.2015	16.1394	15.7536	14.5091	15.7195	15.2294	17.207	15.7032	15.5127	16.9218	15.8042	15.1641	16.0595	14.647	14.6789	17.6625
A0A0R4J2E8	Matrin-3	MATR3	21.1	94.622		-0.0800623	0.0540525	1.51666	0.976291	20.2973	20.6717	20.4501	20.2876	19.9634	19.8744	19.9745	19.4692	19.2153	19.2954	18.3145	21.579	21.6811	21.4039	20.5639	19.0076	20.0498	22.548	22.4147	22.693	22.0376	19.8548	20.3438	19.8412
A0A0U1RQT9	Synaptophysin-like protein 1	SYPL1	8.1	14.967		-0.149617	0.08061	0.591951	0.205768	16.0307	15.7268	15.8723	15.7672	18.4028	18.2686	17.9461	16.489	16.3212	18.1935	15.0773	17.6794	15.1979	18.0089	14.242	17.893	16.1405	18.052	18.0667	17.997	17.6496	14.4594	14.7903	15.7713
A0A0U1RQV4	Rho-associated protein kinase 1	ROCK1	8	133.07		-0.478214	0.56142	-0.44515	0.325553	17.1691	17.1662	17.1743	16.7435	16.1119	15.7157	15.3548	16.745	16.4269	16.9323	15.9707	15.3121	14.672	16.0291	14.6817	15.6892	17.0223	16.2642	14.5261	15.709	15.0408	15.6018	15.947	14.379
A0A0U1RR22	Protein kinase C and casein kinase substrate in neurons protein 2	PACSIN2	10	51.828		-2.41308	2.42164	1.3383	1.33453	19.3092	19.4188	19.3565	19.4965	17.1554	16.2807	16.9232	15.0806	15.8594	15.4262	17.7554	16.4197	16.1359	14.3717	15.3542	16.2135	14.0297	16.9894	15.7806	16.4747	15.3651	17.2247	16.8883	17.0393
A0A0U1RR32	Histone H2A type 1-J	HIST1H2AJ	46.7	18.481		2.05307	0.840776	0.905587	0.15803	13.6968	19.6103	13.588	19.1364	16.1428	14.3173	15.2627	19.8339	17.2147	16.6519	16.0056	20.8932	20.6729	14.8534	18.8103	16.0229	14.9502	22.4177	22.3289	15.5743	15.5817	17.8974	14.8565	13.8438
A0A0U1RRB6	Exocyst complex component 6B	EXOC6B	4.7	94.685		-0.151927	0.158669	0	-4.34294e-08	15.9491	16.9252	16.3767	16.4827	14.885	15.2171	14.9219	15.147	16.2951	15.9376	16.2893	14.9096	15.8831	15.2327	15.872	15.2264	16.7068	16.4653	15.8522	14.7713	15.5161	14.3469	15.6408	15.1218
A0A0U1RRM6	Protein enabled homolog	ENAH	7.4	87.399		-1.19457	0.974546	0.249231	0.110887	18.2105	17.687	17.9021	17.7997	15.522	15.1608	14.9247	15.5156	16.3586	16.9427	16.3868	13.9703	14.886	14.7848	15.6444	15.1782	14.9232	16.5076	14.4977	14.8948	15.4186	15.4283	17.9857	13.7521
A0A140T8Y2	Guanine nucleotide-binding protein-like 1	GNL1	6.1	44.787		0.41315	0.470054	0	-4.34294e-08	15.6054	15.6149	15.6797	14.8694	15.5163	14.4278	15.2431	17.1302	15.5899	16.8606	14.8228	15.8667	14.919	14.6596	15.5959	16.265	15.734	15.6498	16.6419	16.448	16.3475	15.2549	14.6969	15.4482
A0A140TA73	Beta-2-syntrophin	SNTB2	11.9	19.422		0.460692	0.652005	0	-4.34294e-08	15.398	15.1906	15.4459	15.3136	16.5964	14.9435	14.8298	16.3326	17.0811	15.4221	16.3196	15.5053	14.9179	15.3639	15.2551	15.9126	16.1161	15.0968	14.1604	16.3903	16.5984	13.2946	15.1622	15.1642
A0AVT1	Ubiquitin-like modifier-activating enzyme 6	UBA6	4.9	117.97		-0.954513	0.599064	1.53535	2.4381	18.0228	17.9501	18.7033	18.5115	16.0285	14.3309	15.7209	16.2442	16.7093	15.1348	17.4392	14.6267	17.6734	14.7587	14.7185	15.3998	15.165	16.0215	16.9141	17.1592	15.7973	17.4455	16.364	16.7067
A2A274	Aconitate hydratase, mitochondrial	ACO2	26.6	87.819		-3.12616	2.24314	0.949516	0.328268	21.9825	21.9194	22.0032	21.5607	18.3458	19.0583	18.7301	18.3537	15.635	16.3804	14.7139	18.9517	18.5665	19.1156	15.1285	18.5936	19.1116	19.624	20.1494	19.3676	18.764	15.1203	19.0428	17.8574
A2A2D0	Stathmin	STMN1	51.2	9.8642		0.116327	0.0827072	-1.61894	0.531251	19.325	19.3389	19.1753	19.237	20.7413	20.6173	20.6506	19.6753	18.6004	18.6854	19.5191	21.0066	21.2163	21.1966	19.3696	19.0726	19.7258	16.805	15.3003	15.6964	15.7143	20.0712	20.5206	20.285
A2A2V2	RNA-binding protein 34	RBM34	2.5	45.917		1.76807	0.970651	1.71273	0.389932	13.6932	14.0473	14.1109	14.3233	15.4635	15.3172	16.4402	20.2233	15.0174	15.9374	19.9927	15.2878	14.1409	15.1726	15.6707	16.6365	15.2758	20.7779	15.3557	21.6344	20.512	15.1834	15.7304	13.8222
A2A376	Probable ATP-dependent RNA helicase DDX58	DDX58	4.3	82.612		-1.52693	2.00167	0	-4.34294e-08	17.6209	17.3555	17.7315	17.8982	15.5917	15.3843	16.568	15.8833	15.3563	15.6625	16.7016	14.3261	14.6953	14.8364	14.9462	15.929	15.179	15.371	15.9475	16.7835	15.8515	15.1379	15.4992	15.5852
A4FU69	EF-hand calcium-binding domain-containing protein 5	EFCAB5	1.6	173.4		0.858509	0.802301	0	-4.34294e-08	13.157	16.4956	14.1504	14.2518	16.2914	15.5084	14.8717	15.6734	16.9555	16.5759	16.2935	14.8415	14.511	15.8851	15.2017	15.8409	15.0597	15.6032	15.3064	15.4876	15.7594	15.9446	13.8527	13.9866
A4UGR9	Xin actin-binding repeat-containing protein 2	XIRP2	0.7	382.3		-0.388881	0.23906	-0.276535	0.12879	18.1345	17.7163	17.129	17.787	14.6405	17.8442	15.5618	16.0426	16.1618	15.4008	16.8746	18.5256	15.3636	17.7221	17.7573	15.1723	17.7564	15.4901	15.8094	16.8935	15.3364	17.2467	17.7634	17.7919
A5YKK6	CCR4-NOT transcription complex subunit 1	CNOT1	2.5	266.94		0.345529	0.488694	0.356111	0.287876	16.3364	16.3147	15.9635	15.1202	15.4041	16.0936	15.7973	16.3808	15.2527	16.4798	17.2989	16.242	15.1579	16.6365	15.1692	15.6946	15.5437	15.6229	16.7163	15.4436	16.0475	14.1588	16.3865	16.4014
A6NDG6	Phosphoglycolate phosphatase	PGP	8.1	34.006		-0.321723	0.194183	-0.909111	0.798221	17.4755	17.1048	17.2462	17.3808	15.7036	13.9241	16.0535	16.5069	17.4997	16.9856	16.5536	15.2534	13.8852	15.9522	15.3205	16.605	17.1836	16.3332	15.1963	15.9774	16.2328	14.3099	15.6549	14.5196
A6NFX8	ADP-sugar pyrophosphatase	NUDT5	15.1	25.895		-0.27528	0.417175	-1.10662	0.740081	17.068	16.9905	17.5243	17.2522	17.6882	17.8101	17.4821	16.6745	16.5511	16.1561	16.9464	17.5201	18.1632	17.8771	17.5997	17.7116	17.573	15.3355	16.1171	15.5433	15.1515	17.9671	17.8585	17.6773
A6NKX4	Putative solute carrier family 22 member 31	SLC22A31	7.2	58.987		1.44013	1.90028	0	-4.34294e-08	14.2798	14.4506	13.1774	13.8409	16.2486	15.0404	15.2829	15.3896	17.3394	16.6507	16.5467	15.2045	15.2651	16.0053	15.8572	15.9669	16.1587	14.6328	14.7405	16.0964	15.5132	15.2801	14.8268	15.3674
A6NKZ2	N-acylglucosamine 2-epimerase	RENBP	10.4	47.065		-1.46993	1.46558	0	-4.34294e-08	17.3674	17.4142	17.5828	17.8604	15.1961	14.7932	16.2953	15.2236	16.8394	14.679	16.2008	14.6723	14.9881	13.6167	15.64	15.6504	15.7641	16.2844	15.6231	16.8393	15.0673	15.1647	15.3698	14.7607
A6NLN1	Polypyrimidine tract-binding protein 1	PTBP1	39.7	56.51		-0.492283	0.768693	0.48627	0.78813	21.6271	21.0061	21.4711	21.7024	20.6768	20.6095	20.9541	19.7916	19.9632	20.3107	20.1696	21.4283	21.6591	21.2784	20.8358	20.7792	20.2169	20.6528	20.559	21.241	20.645	21.6562	21.7419	21.1827
A6NMQ3	Alpha-endosulfine	ENSA	29.3	15.634		-0.868573	0.632172	-1.07968	1.07302	17.1747	18.129	18.3284	17.9038	15.2138	18.3139	17.9013	17.3066	16.0232	16.1252	15.3772	19.2156	15.1256	17.7117	18.1176	18.9375	18.1581	16.6812	17.6183	16.7383	15.9523	17.9641	17.9402	18.3786
A6NNK5	Tumor suppressor p53-binding protein 1	TP53BP1	2.1	209.02		0.675028	1.58695	0.0866948	0.0901304	15.2795	15.5946	15.3185	15.4002	15.1326	15.0642	15.8425	15.664	15.4057	15.5488	15.8277	16.5556	16.1209	17.2346	16.0522	15.9517	15.434	14.9717	16.0743	15.2303	16.2396	16.1023	16.3133	16.3637
A8K878	Mesencephalic astrocyte-derived neurotrophic factor	MANF	37.3	21.143		-2.65189	1.80108	0.450075	0.408812	20.1683	20.1816	20.6799	20.4187	15.9325	15.7387	15.7141	16.0586	15.649	16.2556	16.3741	15.0674	15.6385	15.2272	14.483	15.4823	16.1838	16.2993	15.2041	14.6299	16.0097	15.9855	16.2866	16.4166
A8MT37	Glycogen synthase kinase-3 alpha	GSK3A	13.2	44.919		0.1046	0.152925	0	-4.34294e-08	15.7826	15.7167	15.9398	15.4053	15.4253	16.3707	15.4689	16.8527	16.0394	15.22	16.3569	15.1593	15.5597	15.6533	15.4163	14.7463	13.5562	14.2806	15.5408	17.0256	15.6909	15.7385	15.7828	14.7261
A8MUA9	Small ubiquitin-related modifier 4	SUMO3	8.9	15.317		-0.552734	0.149181	-2.75901	0.976344	13.5605	20.285	20.3161	20.4563	20.2228	20.6622	15.8297	15.7707	15.3821	16.7649	16.9384	20.8794	21.1428	20.5852	20.9899	20.5297	20.7674	15.7377	15.2647	16.6792	16.3638	20.4789	20.8997	20.5993
A8MX49	Protein phosphatase 1F	PPM1F	9.4	40.148		-1.80121	1.60096	0	-4.34294e-08	18.0946	17.9287	17.9669	18.3527	15.8854	14.6448	15.356	16.5431	15.6571	15.9506	14.7038	13.7872	15.1374	13.8414	16.1019	16.8607	15.9162	15.3489	17.8298	15.9788	15.4134	15.1183	14.7241	14.0434
A8MYJ1		AKAP13	1.7	161.84		-0.665625	0.243309	0	-4.34294e-08	17.8421	19.2177	19.6898	20.5732	15.5646	15.2856	16.1352	17.0177	16.4829	20.163	19.8985	15.2572	16.0593	14.7702	16.1001	16.6392	15.6756	15.9342	15.5417	16.0363	15.8869	14.668	15.9912	15.4485
A8MZF9	Developmentally-regulated GTP-binding protein 2	DRG2	9.6	38.129		-0.485219	0.497738	0.011198	0.00926238	16.9626	16.6851	17.0179	17.1714	15.2061	14.5854	15.7952	16.2014	15.2137	15.5082	16.4329	15.7832	14.5169	16.3709	16.43	15.8887	15.6208	17.1523	15.0745	15.8539	16.3852	15.7148	15.7666	15.99
A9Z1X7	Serine/arginine repetitive matrix protein 1	SRRM1	6	103.39		-1.78458	1.73583	0.641352	0.592134	17.6513	17.4722	18.2209	17.885	15.2935	15.6196	17.2416	16.9123	15.0633	16.1907	16.5809	14.3637	14.2644	13.5168	16.2885	16.1434	15.292	17.0355	14.9751	15.9954	17.0865	16.4591	17.1678	17.1259
B0QY89	Eukaryotic translation initiation factor 3 subunit L	EIF3L	31.1	70.901		-2.34995	1.9864	-1.31331	0.634123	19.455	20.0263	20.1141	19.9274	19.2759	19.9753	20.113	15.7329	15.9131	16.1767	15.743	19.8803	19.0788	19.9127	19.5152	19.4426	19.5479	18.4903	16.3437	16.5059	16.5402	20.0587	20.0662	19.3151
B0QYK0	RNA-binding protein EWS	EWSR1	11.7	64.929		-0.194447	0.0983843	-0.916387	0.554199	19.5026	19.6636	19.6269	19.5646	19.3799	17.3386	15.7046	15.9114	18.2896	18.9393	19.0855	19.4083	19.1605	18.6251	19.1683	18.6209	18.6607	15.5744	18.2304	17.9302	16.7052	18.9878	18.9141	18.9599
B0QYV1	RNA binding protein fox-1 homolog	RBFOX2	14.3	37.865		-0.209074	0.14523	-0.19824	0.12106	16.9419	16.6011	16.7138	16.5985	14.8651	14.4239	15.1115	16.7807	15.3878	15.6368	15.8705	14.085	17.1345	14.8971	15.7808	15.8508	16.0595	15.0597	15.948	15.6828	16.2187	15.0478	17.5599	14.3749
B0QZK4	Heterochromatin protein 1-binding protein 3	HP1BP3	7.5	28.515		-0.30509	0.369201	-0.248736	0.352534	16.4033	16.3433	16.2657	16.4008	15.8101	15.5463	14.8718	15.8773	16.8993	15.8769	15.8674	15.7022	14.5071	14.7756	15.2026	15.9683	15.9069	15.7088	15.8489	15.8823	14.9867	15.7832	14.9285	14.9687
B0YIW2	Apolipoprotein C-III	APOC3	13.7	12.815		-0.0542425	0.0445427	0.24151	0.116155	20.6945	20.8474	20.7683	20.681	18.6075	19.152	18.8744	20.3347	20.2798	20.4074	20.2535	19.2439	19.4511	19.275	15.7333	15.0665	15.9897	16.7408	15.4926	18.0376	16.1525	15.5441	14.4076	14.491
B1AH49	Sulfurtransferase	MPST	7.1	24.982		1.20514	1.67495	0.103129	0.148221	13.7879	14.2438	13.9547	13.7418	16.5338	14.6594	15.0759	16.1781	15.7606	16.3282	15.8255	16.5649	14.6564	15.1194	15.4648	15.5076	15.8945	15.52	15.8274	16.6051	15.7049	15.7047	15.3843	15.3318
B1AHB1	DNA helicase	MCM5	11.3	77.592		-0.346366	0.246093	0.387008	0.293998	17.7153	17.9005	17.8329	18.7281	17.4048	17.4144	18.5472	16.2866	16.1543	17.6783	15.8915	18.8888	19.1102	19.1087	17.7294	17.6374	17.7164	17.732	17.8292	16.9868	17.0731	19.099	19.3616	18.4882
B1AJQ6	Syntaxin-12	STX12	7.9	24.576		-0.412204	0.355279	0	-4.34294e-08	17.1995	16.6951	17.1996	17.0378	15.1171	14.9459	15.3103	16.9484	16.8357	15.9371	15.9514	14.8974	14.6235	15.4263	15.1592	16.6902	15.7208	15.2006	15.9593	16.3383	16.0351	14.5166	15.1366	14.342
B1AJY7	26S proteasome non-ATPase regulatory subunit 10	PSMD10	22.3	20.808		-1.04294	1.27993	1.84087	0.818944	17.6379	18.1702	17.8264	18.163	18.6941	18.4592	18.5979	16.8907	16.0407	16.697	15.5179	18.7583	18.4042	17.9393	16.2669	15.7485	14.762	16.0318	15.428	16.0261	16.2288	19.3423	19.4984	19.4778
B1AK87		CAPZB	51.2	29.295		-1.31619	0.99645	-0.8467	0.410645	21.211	20.4945	20.6115	21.3638	18.4689	18.4464	18.5433	18.7808	18.6193	15.4261	18.7328	19.4626	19.4585	19.446	19.4444	18.9726	20.0204	20.1965	18.5856	19.2946	15.4238	19.4842	18.7866	18.6556
B1AKC9	Receptor protein-tyrosine kinase	EPHB2	5.1	105.56		-1.50336	0.603742	0	-4.34294e-08	19.8984	19.4168	20.3425	20.1998	15.089	14.1069	14.8093	18.9618	17.3723	16.0185	16.4315	14.6596	14.2461	15.6494	16.233	15.2883	14.4415	15.982	15.4687	15.5861	16.5511	14.6231	15.0012	16.4544
B1ANR0	Polyadenylate-binding protein	PABPC4	23.9	67.97		-1.11595	0.863712	-0.88718	0.654381	19.502	19.438	19.2017	19.0849	19.4793	19.9969	19.3981	15.8768	15.5331	18.6371	19.371	19.519	19.5698	19.7824	19.6981	19.7485	19.7467	19.1694	16.3326	19.4503	19.2689	19.2197	18.988	19.4782
B1APN9	Liprin-alpha-4	PPFIA4	2.4	134.04		-1.70113	0.706252	0	-4.34294e-08	20.8672	21.1948	20.4244	14.6437	15.0057	16.2579	14.8156	16.9147	16.5572	17.0839	16.4571	14.0699	14.5325	15.6862	14.1515	16.6597	15.3242	15.9867	14.3973	16.6441	15.5265	14.7817	14.7569	13.7045
B1AUU8	Epidermal growth factor receptor substrate 15	EPS15	7.1	83.653		-0.494063	0.353368	-1.11488	0.491339	18.637	19.2189	17.9649	14.9861	18.3959	18.3514	17.1982	16.0058	16.4597	16.9924	17.4298	18.2114	17.9542	18.2405	17.9618	17.6398	18.0416	15.5123	18.2233	15.1919	17.8523	18.2938	14.1149	18.1747
B1AXG1	Ribosomal protein S6 kinase alpha-3	RPS6KA3	12.8	26.234		-0.262615	0.660521	0.342085	0.328928	16.2183	15.7548	16.5457	15.793	15.3741	16.3139	16.7108	15.9059	15.6146	15.9179	15.6814	15.7378	15.6964	16.3182	14.9572	16.3069	15.4451	14.7809	15.9109	16.9989	15.8943	15.9016	15.9091	15.9871
B1PS43	Myosin-11	MYH11	9.4	234.23		0.537947	0.450251	0	-4.34294e-08	12.861	16.175	16.2552	16.4918	15.3545	14.6501	15.0116	16.079	15.3509	16.0064	17.0277	14.7624	16.2291	15.1096	15.9264	16.4873	14.9441	16.4467	15.8079	14.1003	16.1576	14.8117	14.9814	14.4915
B2R4S9	Histone H2B	HIST1H2BI	47.6	13.906		0.947482	0.917589	0.885901	0.276457	24.1225	23.5901	24.17	24.076	23.2933	23.2424	21.8331	23.7576	23.646	23.1386	23.2814	25.2391	25.6761	26.2212	24.2263	24.0438	24.0637	26.6399	26.3894	27.6099	26.0674	23.2691	23.5986	21.406
B2RNG4	Tripartite motif-containing protein 34	TRIM6-TRIM34	2.3	97.728		-1.29137	1.68441	0	-4.34294e-08	18.0912	17.9397	17.9656	18.4729	16.3946	15.436	16.4504	16.8275	16.11	15.3224	15.843	15.2594	16.5257	15.8228	16.3471	16.5085	15.3484	14.8599	15.7496	16.0969	15.5469	14.5362	14.4862	15.9012
B3KR49	Mitogen-activated protein kinase	MAPK3	16.6	30.64		-0.54382	0.521948	0	-4.34294e-08	16.9857	17.5632	16.2549	16.9508	15.5122	14.2134	15.6743	16.1016	15.7435	15.3257	16.7954	15.4551	15.3375	14.5888	15.4208	15.8953	14.3259	16.2485	15.5805	16.4176	16.9138	13.7325	14.8118	15.6049
B3KXD6	Pescadillo homolog	PES1	6.2	51.464		-0.285715	0.171743	1.0946	0.235476	17.8506	17.4182	17.7769	17.6587	15.6252	14.8469	15.7935	15.9728	16.0641	15.4236	16.7423	17.9962	17.987	14.784	17.8328	16.4234	15.0933	19.6129	20.4175	19.9628	20.0272	14.7072	13.8022	14.281
B4DDF4	Calponin	CNN2	34.9	32.616		-2.96033	4.40276	-0.260827	0.0614865	20.2022	20.2156	20.3238	19.8663	19.7045	19.3007	19.3492	15.8882	16.515	16.3547	16.8027	18.1788	15.691	18.8095	19.6246	16.0996	17.804	15.0504	14.5324	17.2977	16.636	20.1951	19.3208	20.041
B4DEM9	Polymerase delta-interacting protein 2	POLDIP2	3.4	39.871		-0.408875	0.385232	0.182757	0.156687	16.4116	16.4443	17.4126	16.6382	15.3975	14.4485	16.0261	15.9309	16.2442	15.9197	15.286	16.5047	13.989	16.0422	16.1869	15.2065	15.7218	16.5138	14.3696	16.2461	15.8219	16.0091	16.1829	16.0713
B4DGU4	Catenin beta-1	CTNNB1	27.4	84.765		-2.33149	2.15821	-1.20148	0.487157	21.217	20.6174	20.5511	20.6207	17.3744	17.59	17.1474	16.873	17.3878	17.1525	15.8838	16.9117	17.3585	17.2301	19.4092	18.0718	17.4437	14.8873	15.8481	16.4243	15.6072	18.8376	18.7807	19.3623
B4DKB2	Endothelin-converting enzyme 1	ECE1	5	83.573		0.0394382	0.02027	0	-4.34294e-08	17.6018	13.7412	17.8613	14.2488	15.9186	15.308	15.6215	17.0245	16.4039	15.5939	16.234	16.0048	14.6535	14.6626	16.5629	16.6831	16.3177	16.0609	15.2758	15.5017	15.4473	14.4931	15.2585	15.1117
B4DKY1	Cysteine--tRNA ligase, cytoplasmic	CARS	19.5	84.277		-1.81183	1.86635	-0.757714	0.662212	18.3184	19.9251	19.2481	18.122	16.4379	16.7612	16.5091	15.2445	14.5094	15.9062	16.8459	16.5622	16.781	16.7898	16.7495	15.8896	17.0658	16.1606	15.8352	16.1571	15.72	13.929	16.2461	16.626
B4DLR8	NAD(P)H dehydrogenase [quinone] 1	NQO1	15.8	22.793		-0.610056	0.598125	0.215164	0.072509	17.3041	17.3408	17.3561	17.6018	15.9924	14.4837	15.8508	16.2617	16.574	15.8733	16.2953	14.7954	15.2814	16.5785	15.6021	16.1271	15.1675	18.4867	16.6774	16.3002	17.1535	13.7029	14.28	14.3307
B4DR61	Protein transport protein Sec61 subunit alpha isoform 1	SEC61A1	12.4	52.949		-1.53615	1.17413	-1.94457	0.939373	19.1602	19.6875	19.1503	19.3734	19.4015	19.2154	18.8422	16.1762	15.6631	16.3205	16.6033	20.1062	20.4417	18.7664	19.3063	19.1787	19.3902	16.8235	16.1151	15.0383	15.7952	19.2399	19.559	18.8595
B4DUC8	S-methyl-5-thioadenosine phosphorylase	MTAP	22.3	33.186		-2.42257	2.24041	1.26049	0.980825	20.5893	20.5873	20.2859	20.08	17.2962	16.741	17.159	16.5949	15.8794	15.9401	15.8185	17.4584	17.0721	17.0173	16.6278	16.3057	14.4797	15.7743	17.3294	16.3743	16.1726	17.9487	17.9496	17.9056
B4DUR8	T-complex protein 1 subunit gamma	CCT3	41.4	55.674		-1.02617	1.25511	-1.20111	0.623369	22.1253	22.0268	22.2575	22.4211	21.4664	21.6917	21.3217	20.87	21.0098	19.936	18.6901	21.8841	21.5989	22.1385	21.6223	21.3499	21.8523	20.2839	19.0788	20.2621	17.7721	21.625	21.8353	21.992
B4DWR3	Prefoldin subunit 3	VBP1	12.5	22.254		-0.456826	0.302782	0.36777	0.181202	16.7644	17.5131	17.3113	17.6346	15.3899	16.3692	14.5829	15.2719	16.8875	17.1209	15.6075	13.6648	16.6132	17.2018	13.9806	16.7344	15.0402	15.6716	16.4825	15.1137	16.1354	14.2585	17.2046	14.4701
B4DXZ6	Fragile X mental retardation syndrome-related protein 1	FXR1	14.5	68.326		-1.70877	1.41382	-1.1638	0.539842	18.607	18.8323	18.868	18.8761	18.7051	18.7264	19.4022	14.9755	15.7964	15.451	16.4076	18.732	19.6421	19.0513	18.6527	18.9616	18.1729	15.5892	16.7762	18.687	14.8135	18.9108	18.5629	18.6839
B4DY09	Interleukin enhancer-binding factor 2	ILF2	38.1	38.91		-0.242837	0.121288	0.171877	0.170804	20.2742	20.1009	20.1958	20.3165	20.6754	21.0441	21.0235	20.5821	20.9516	15.9532	20.0181	21.3991	21.4384	21.588	21.0116	21.2578	20.8167	21.9036	19.8725	21.6347	21.2794	21.1465	21.1229	21.4443
B4E0K5	Mitogen-activated protein kinase 14	MAPK14	27.2	32.357		-0.169145	0.119953	0	-4.34294e-08	16.7138	16.511	16.7982	16.7794	15.6131	14.0069	14.5652	15.6695	15.3906	16.158	16.5176	14.059	15.6442	16.3647	15.2965	15.1294	14.3971	16.3287	15.0253	14.8477	16.1493	14.8874	15.4712	14.4213
B4E1H8	Golgi reassembly-stacking protein 1	GORASP1	7.8	35.714		0.441156	0.504409	0	-4.34294e-08	13.4816	15.6423	14.2267	15.0172	15.7111	15.7312	14.494	15.2678	15.7773	15.6112	16.2941	14.3599	15.5445	14.5375	15.5603	16.6351	15.7004	15.5202	15.4165	16.4576	16.0053	15.0362	14.0734	14.2904
B4E3T4	RNA-binding protein with multiple splicing	RBPMS	28.1	24.997		-0.347776	0.397745	0.487004	0.215041	16.8419	16.2194	16.5633	16.7304	17.8198	17.7614	18.3844	15.9302	16.9892	17.1173	15.7772	17.3491	17.3601	17.3632	15.5416	18.047	14.8828	15.949	15.9749	15.7389	15.1861	17.9631	17.7733	17.9236
B5MBX5	Protein LBH	LBH	40.9	10.193		0.511652	0.449698	0	-4.34294e-08	15.5956	16.2795	15.8002	14.4761	15.5686	13.9243	14.72	15.6847	17.5376	16.4415	16.3041	14.8609	14.7604	14.3567	16.4323	14.7545	15.5677	15.2368	15.4276	15.0383	15.4496	15.0768	15.3329	14.1077
B5MCN7	Nuclear receptor coactivator 1	NCOA1	3.1	135.62		0.252345	0.113935	0	-4.34294e-08	18.052	13.579	17.8805	13.3912	14.978	15.256	14.5332	16.2333	16.0225	16.8331	15.3897	14.4498	16.7565	13.7514	15.3196	16.277	15.104	17.0253	16.8484	16.4892	15.6201	15.2751	14.861	14.977
B5MDF5	GTP-binding nuclear protein Ran	RAN	43.3	26.224		-2.56921	1.30003	-0.00294731	0.00108862	23.0276	23.668	23.6528	23.1967	21.902	21.1094	22.427	18.9803	18.9169	15.0802	19.3259	23.4896	23.1374	22.0689	21.7448	21.3221	20.6491	19.3421	21.3396	21.6329	18.9862	22.6589	22.2596	22.4307
B6VEX4	Abl interactor 1	ABI1	5.1	43.294		0.728794	0.906245	0	-4.34294e-08	16.367	16.5843	16.1457	13.6863	16.2072	15.0209	15.2998	16.4647	16.76	15.8699	17.3555	15.9586	15.8799	16.1241	16.4712	15.5874	15.6118	15.8794	16.0345	15.4325	16.6374	14.1869	14.4378	14.2317
B7WNR0		ALB	22.1	56.211		0.894286	0.22726	1.48634	0.454007	13.8001	23.6447	14.1637	12.8766	19.9206	18.3824	18.5219	19.9591	16.1256	19.8004	15.2884	19.0309	18.4418	18.9239	16.0059	17.5162	14.9495	17.3439	17.4137	15.8614	15.7336	20.7569	15.254	21.1413
B7WPG3	Heterogeneous nuclear ribonucleoprotein L-like	HNRNPLL	7.5	56.45		-0.733912	0.831843	-1.0565	0.675821	17.3095	17.3843	17.369	17.4855	15.5814	15.1646	15.8678	16.333	15.6727	15.0971	16.0802	14.8118	16.0399	16.9901	16.027	16.7893	16.671	17.774	15.615	14.9001	16.122	14.4008	13.8629	15.4002
B7Z5N5	Mothers against decapentaplegic homolog	SMAD2	16.9	48.669		-0.0845152	0.0584324	0	-4.34294e-08	17.2728	17.3318	17.4634	18.0367	15.2076	15.0713	15.7707	16.6336	15.6164	15.5079	17.0802	16.7241	16.8978	17.1027	14.8499	16.2046	13.7753	16.274	15.7007	16.1115	15.947	14.7591	16.8219	14.9959
B7Z641	V-type proton ATPase subunit a	ATP6V0A1	3.6	90.499		-0.443749	0.475967	-0.382055	0.315029	15.8495	16.1258	16.0169	16.0258	15.1431	14.6596	15.2773	15.3316	15.9042	16.4887	15.3469	13.3562	15.2066	14.3577	15.6103	16.1965	15.999	16.0483	16.6526	15.6667	15.4252	14.1538	14.7842	16.1416
B7Z6D5	Probable ATP-dependent RNA helicase DDX27	DDX27	3.4	86.604		-0.239291	0.285079	0.055587	0.0194707	15.9813	15.705	15.5489	15.2189	16.4246	14.9669	15.5214	15.9917	15.8867	16.2418	15.9344	14.7711	14.1104	14.7559	15.5816	16.235	16.844	16.3459	18.5121	18.2183	15.928	15.7835	15.0101	14.1328
B7Z7F3	Ran-binding protein 3	RANBP3	6.9	52.894		-0.565102	0.761957	-0.621659	0.338538	15.5645	15.4566	15.7198	16.0539	16.0127	15.1003	16.0845	15.7557	16.8079	14.4653	15.0449	13.7435	15.0589	15.1605	16.0508	15.623	16.894	15.6955	16.7034	17.2693	15.6471	15.1456	13.2444	15.2679
B7Z9I1	Medium-chain specific acyl-CoA dehydrogenase, mitochondrial	ACADM	14.3	42.426		-0.621449	0.544738	-0.501595	0.289727	16.8981	15.9833	17.0386	18.0763	16.7124	16.6586	14.3266	16.2188	16.2064	15.4156	16.2788	14.9314	17.4397	14.8531	17.2414	16.3265	14.6859	16.2827	15.1114	16.4761	15.8419	14.0169	14.7732	16.5787
B7ZAR1	T-complex protein 1 subunit epsilon	CCT5	30.4	55.348		-2.22775	1.71298	-2.02126	0.917607	21.4508	20.9534	20.7175	21.2592	20.4594	19.9749	18.9978	15.7376	17.9587	18.0191	15.8528	20.6485	20.4022	19.5999	20.3809	19.8472	19.8359	17.8826	14.5447	17.4743	16.8788	19.6181	19.8536	19.7485
B7ZBP9	Serine/threonine-protein phosphatase 2A activator	PPP2R4	53.7	4.5632		-0.387399	0.399101	0	-4.34294e-08	16.3384	16.4229	16.4195	16.2678	14.4668	15.7693	16.0333	15.6323	16.6758	16.6313	15.6316	15.2159	15.3088	13.9104	15.6368	15.2303	14.9123	16.3199	15.3789	15.3794	15.8948	14.1126	15.228	15.017
B7ZC39	Endophilin-B2	SH3GLB2	4	41.668		0.982539	1.22145	0	-4.34294e-08	14.1593	14.5697	13.9195	13.4773	15.8468	14.7035	14.7376	17.0326	15.6029	15.722	16.2191	15.141	14.3226	14.2513	15.8366	16.1801	16.2344	15.7277	18.0696	15.8811	15.7409	14.8266	14.7136	15.5419
B8ZWD1	Acyl-CoA-binding protein	DBI	54.6	11.15		-0.547671	0.386473	0.078963	0.063364	17.241	17.0958	16.9376	17.2278	15.6388	15.0788	15.069	17.11	17.2343	16.9928	15.5693	15.2316	14.4382	13.8788	15.1147	16.4491	15.4971	15.1763	16.4123	15.9477	15.9686	14.6239	16.2319	16.0008
B8ZZ10	Putative RNA-binding protein Luc7-like 1	LUC7L	19.8	21.372		1.37852	1.04871	-0.541141	0.408744	15.422	13.8567	14.7436	13.3158	17.6903	17.3718	17.2914	16.6698	16.2907	15.9556	17.6622	17.8381	18.0789	16.846	17.4956	15.579	17.861	14.8565	16.792	16.7478	16.5536	16.7758	16.6725	16.6636
B8ZZ77	Peptidyl-prolyl cis-trans isomerase	PPIL3	12.1	17.696		0.561938	0.907259	0.393271	0.626806	14.328	15.7329	15.8808	16.5375	16.0655	15.3601	14.5131	15.9944	16.285	16.5387	15.4945	15.6671	15.9731	16.3987	15.3952	15.8813	15.7087	15.4468	16.1345	15.8888	17.027	16.0937	16.074	15.7201
B8ZZC5		GLS	37.9	11.873		-0.204145	0.225747	-0.00101362	0.000614209	16.0721	15.9259	16.1688	15.4079	16.0966	15.6809	16.761	15.9953	16.876	16.2323	16.673	15.3127	14.3572	15.2377	16.1627	14.6666	16.0632	16.7438	15.2805	16.3909	15.6176	15.0776	14.4211	15.8772
B8ZZF0	Protein phosphatase 1B	PPM1B	10.9	33.232		-0.792841	1.15049	0.514732	0.277504	16.7672	16.6491	16.4573	16.7478	16.109	15.0227	17.3172	16.2664	16.1704	15.6916	14.9625	16.6923	14.5976	15.1395	14.5942	16.0159	14.4363	16.1385	15.2452	17.1601	15.542	14.5169	16.4896	13.6193
B8ZZF8	U6 snRNA-associated Sm-like protein LSm5	LSM5	29.7	7.0202		0.768357	1.0164	0	-4.34294e-08	13.7923	14.814	14.4058	16.6974	14.9971	15.3634	15.1318	15.9259	16.9734	16.2489	15.635	15.1084	15.0058	15.6829	14.1727	16.1444	15.0013	15.9366	15.9852	16.4723	15.7681	14.5492	14.1428	15.594
B8ZZJ0	Small ubiquitin-related modifier 1	SUMO1	48.3	6.6846		0.260505	0.153205	1.3777	1.17654	17.1748	18.1701	17.2796	17.3288	15.4315	14.4367	17.6974	16.4409	15.8355	15.6153	16.9413	18.2403	17.8341	18.435	15.1806	15.9881	18.0442	17.3554	18.4215	16.7394	18.7753	17.5864	17.7059	17.8903
B8ZZQ6	Prothymosin alpha	PTMA	29.9	11.758		-2.52512	1.35729	-3.01239	1.15234	23.4349	23.6165	23.4156	23.6929	24.0389	23.9361	23.7627	18.5451	22.1547	22.4329	15.5926	23.0616	23.1991	23.2356	23.8056	23.4117	23.9565	21.3759	15.8881	21.9344	21.8769	20.5265	23.4733	19.9103
B8ZZU8	Transcription elongation factor B polypeptide 2	TCEB2	41.6	12.527		-3.48263	2.83453	-2.12755	0.873564	19.2491	20.0035	19.5665	19.861	19.1551	18.7896	14.6984	15.5173	15.4017	16.2724	17.3738	14.6848	14.0114	13.6832	18.2868	19.3869	19.0623	15.921	16.8385	15.4681	15.9	14.128	20.0074	19.2283
C9IYT0	H/ACA ribonucleoprotein complex subunit 4	DKC1	30.5	29.835		-0.955467	0.936219	2.14415	1.91481	17.8054	18.1851	18.1581	18.2422	16.7792	16.7412	16.7848	15.5168	16.2864	17.8057	16.8698	17.6981	17.5372	14.2938	15.4444	16.1774	15.1696	19.2671	18.4574	18.5897	16.6449	17.661	16.4051	17.1639
C9IZC7	Islet cell autoantigen 1	ICA1	20	8.2032		-1.25377	0.560619	-0.541139	0.428138	19.5113	19.8097	19.9389	19.7479	15.3115	15.1272	15.0811	18.8478	16.1973	18.355	14.9928	14.9822	16.7347	15.6415	17.5438	16.654	15.196	15.6073	16.1192	17.2652	15.8805	15.2602	15.9866	15.3453
C9IZG4	Protein CutA	CUTA	10.4	14.401		0.188115	0.136999	0.621779	1.31997	17.4362	17.164	14.3848	16.7973	17.4223	17.412	14.9621	16.5858	16.19	15.7022	17.1665	17.0722	17.1313	17.0476	16.418	16.3098	15.5061	16.1685	16.4049	16.5937	17.1078	16.989	16.9547	16.6795
C9IZX9		GAPVD1	33.3	13.422		-0.349808	0.243734	0	-4.34294e-08	17.2785	17.6033	17.3713	17.6699	14.9077	14.6925	16.2638	16.9376	17.1556	16.3912	15.3694	15.5249	14.8454	17.1141	15.47	15.8954	14.2223	14.6042	16.2467	17.4806	15.8208	13.9758	16.4216	14.6399
C9J0A7	Charged multivesicular body protein 2b	CHMP2B	9.8	20.772		-0.0788315	0.0508854	0	-4.34294e-08	14.8773	17.7289	15.5838	14.1952	14.7442	15.4192	15.8271	16.9672	16.0288	15.1499	15.5041	13.9608	15.2245	14.9887	15.868	16.8326	16.6068	16.1507	15.4924	15.7118	15.3156	15.332	14.8335	14.332
C9J0E4	Cystatin-A	CSTA	52.4	7.0861		-0.834725	1.01855	0.426751	0.123767	18.2291	18.5725	18.3956	18.6515	18.9469	18.7234	18.6794	15.9929	16.0369	18.6275	18.4496	18.4675	18.2947	18.4863	15.5813	16.034	18.7883	14.5377	15.201	15.9657	18.0583	18.8043	19.218	18.8109
C9J0J7	Profilin	PFN2	39.6	9.8402		-0.80169	1.07104	-0.735443	0.443561	19.1568	19.5785	19.7686	19.4685	19.3364	19.5352	19.0123	16.3551	18.3519	18.8184	18.5451	19.445	19.6936	19.0352	18.8685	18.6856	18.4616	19.0733	18.3323	16.2656	16.0111	18.2756	18.8706	18.7268
C9J0K6	Sorcin	SRI	31	17.605		-1.00058	0.526617	0.315905	0.260878	19.7374	19.7139	19.4606	19.5751	15.7285	14.9335	15.3975	17.5876	17.0315	15.748	16.3394	17.3853	17.5881	15.8626	15.7936	14.7132	15.8998	15.797	15.9723	15.7943	15.7795	15.7842	16.9777	14.3881
C9J0T6	Ras-related protein Rab-17	RAB17	10	14.547		-0.294584	0.269489	0	-4.34294e-08	15.806	17.2415	15.598	16.5602	15.2249	14.1595	16.7624	16.5347	16.2686	15.8932	15.3208	15.3582	15.2043	14.7108	15.655	16.7166	15.977	15.5995	16.0318	15.9947	15.6061	15.1235	14.4094	13.5912
C9J1Z8	ADP-ribosylation factor 5	ARF5	43.3	17.107		-1.40767	2.06776	-0.983923	0.885156	17.5679	17.9665	17.5946	17.8467	18.1194	18.1927	17.9641	16.0095	16.1966	17.03	15.8351	18.9039	15.8215	15.6015	15.6687	16.1139	17.7244	16.4519	15.6285	14.8641	16.291	15.5482	14.3051	15.54
C9J2Y9	DNA-directed RNA polymerase	POLR2B	3	133.06		-0.501205	0.455843	-0.287422	0.150866	16.4651	16.6621	16.3866	16.4031	16.5182	15.0114	14.9291	15.7922	16.1641	17.371	15.6762	13.7016	14.7678	15.3942	17.2472	14.7732	15.7923	15.8009	16.8255	17.134	15.1404	14.6057	14.651	15.3933
C9J363	Programmed cell death protein 10	PDCD10	16.8	17.534		0.414468	0.812775	-0.335944	0.247478	16.6611	16.3967	16.6798	16.6803	14.9892	16.6079	16.6111	17.523	16.6944	16.735	16.7563	16.6052	16.8927	16.3207	16.6877	15.577	16.6088	14.8068	14.7213	16.2331	15.8891	16.5665	16.7349	16.7349
C9J3L8	Translocon-associated protein subunit alpha	SSR1	12.8	29.573		-1.18047	1.39583	-0.502331	0.794487	18.9086	18.7078	18.9901	18.7023	17.9729	18.2183	17.946	18.6448	16.1449	15.0629	17.2229	18.2644	17.7579	18.0851	18.3464	18.2994	18.2008	18.2295	17.8557	16.687	17.7371	17.6429	18.3252	17.9818
C9J453	E3 ubiquitin-protein ligase Midline-1	MID1	5.6	54.502		-5.50776	1.68287	0	-4.34294e-08	24.6823	25.7583	25.3134	25.6635	14.6849	15.1472	16.5991	15.705	16.9992	17.2282	15.9553	15.3799	14.2945	13.7323	16.0869	16.6162	15.0358	16.0428	15.5978	15.8789	15.1936	15.3613	14.8613	14.1353
C9J4Z3	60S ribosomal protein L37a	RPL37A	69.1	7.624		-1.38064	1.78428	-0.58524	0.245067	21.0729	21.2477	21.0098	21.372	21.3438	20.5603	21.1384	19.6256	20.1446	20.196	20.4615	16.89	20.3591	20.4035	19.9502	19.618	19.893	18.9391	19.1707	19.1631	15.8735	20.4047	20.6513	20.4436
C9J6N9	Ubiquitin fusion degradation protein 1 homolog	UFD1L	11	15.471		-0.377598	0.311046	0	-4.34294e-08	16.9455	16.829	17.1228	17.1696	15.6092	14.8282	15.0607	16.7161	15.6114	16.9813	16.2937	14.0995	15.6099	15.6098	15.502	15.7926	15.3553	15.1744	15.5759	16.1613	15.2581	15.2328	13.7348	15.5642
C9J719	3-beta-hydroxysteroid-Delta(8),Delta(7)-isomerase	EBP	11	16.721		0.848225	0.577753	0.779265	0.297098	17.6199	16.6531	17.1541	16.9356	16.5321	15.1656	15.589	15.9251	16.0916	15.8545	16.1568	18.9615	19.1042	19.4934	15.5382	18.4342	16.542	16.6122	14.8903	17.8239	16.5799	19.046	19.0223	19.3473
C9J8B8	Histone deacetylase 10	HDAC10	21.3	66.217		2.63288	0.713259	-2.53797	0.648031	13.7057	15.1695	13.3263	13.9105	22.5721	22.8211	22.5798	22.1336	16.1344	20.2661	20.1136	21.1718	21.0717	21.6236	21.0581	21.5466	21.4681	16.6853	16.6505	15.5679	16.1052	22.3554	22.3423	22.0306
C9J8T6	Cytochrome c oxidase copper chaperone	COX17	16.3	10.853		0	-4.34294e-08	0.10162	0.0521486	13.0933	13.0723	14.5014	15.2532	15.725	14.5556	14.7826	15.1619	17.1605	16.5805	16.5238	14.2684	13.1901	13.8066	15.4836	14.7789	15.9935	15.6563	15.3977	15.5139	15.6918	15.3112	13.6396	17.4315
C9J8U1	Cytospin-A	SPECC1L	10.1	88.282		-0.482945	0.533993	0	-4.34294e-08	16.6844	16.7059	16.9312	16.5471	16.1713	14.8025	15.2085	17.1532	15.2969	15.9797	16.0435	15.1384	15.4387	14.6198	15.353	15.7337	14.8297	15.1421	15.8461	15.8371	14.8755	14.704	14.354	14.633
C9J931	GTP-binding protein Rheb	RHEB	20.3	8.6739		-0.203388	0.241687	0	-4.34294e-08	16.2588	16.3795	16.439	16.4904	15.7937	14.9946	14.7598	16.2648	15.7888	16.4783	15.7258	15.2948	15.3616	14.7779	14.7692	14.4964	15.1838	16.1518	16.1457	15.9221	15.9877	16.1679	14.218	14.9415
C9J9K3	40S ribosomal protein SA	RPSA	67.8	29.505		-0.599492	1.85202	-0.619611	0.372538	23.2708	23.1441	23.1786	23.1392	23.5747	23.3653	23.6069	22.2854	22.4244	22.366	22.1982	23.2015	23.2378	23.37	22.9899	22.9725	22.7336	20.992	21.1757	21.9749	21.1702	23.4069	23.5812	23.6526
C9JA28	Translocon-associated protein subunit gamma	SSR3	8	20.161		-0.778993	1.19307	-0.443828	0.394652	17.0129	17.236	16.6991	17.5404	16.4754	16.2879	16.3589	16.9801	14.7843	14.972	15.6141	16.4455	16.6161	16.7457	15.9927	16.5566	16.7545	15.8477	14.834	15.2541	15.69	16.8492	16.4946	16.9657
C9JA36	Sodium/potassium-transporting ATPase subunit beta-3	ATP1B3	27.8	14.968		-0.34533	0.236648	-1.87231	1.17785	17.3878	17.4047	17.4042	17.6637	18.2463	18.0155	18.3818	15.225	18.406	15.412	17.1364	18.7109	18.4445	18.7522	19.0451	18.251	19.1569	15.0162	16.6215	16.1252	15.6491	18.2997	18.5052	18.4007
C9JAW5	HIG1 domain family member 1A, mitochondrial	HIGD1A	21.7	8.8131		-0.509465	0.379948	-0.144458	0.0555055	16.4332	13.783	14.7476	14.4516	15.8433	17.4374	15.9437	15.3894	15.302	15.1989	16.3973	13.1699	14.4803	15.1359	18.1799	17.8605	15.1157	16.337	15.8272	16.0404	15.7057	18.1729	18.6136	17.6563
C9JB30	Microtubule-associated protein RP/EB family member 3	MAPRE3	15.1	24.582		-0.605893	0.574224	0	-4.34294e-08	16.6608	17.0735	16.7035	16.315	16.8436	15.1208	14.9211	16.4293	15.3752	16.3197	16.5821	14.6458	13.7747	16.2703	14.9721	16.6438	14.5032	15.0054	16.23	15.1605	16.1144	14.92	14.8883	13.1601
C9JBI3	Phosphoserine phosphatase	PSPH	10.7	20.745		-0.987094	1.6448	0	-4.34294e-08	16.0173	15.9762	16.1402	15.9237	16.1378	16.9438	17.0319	16.1507	15.5592	16.2007	16.0613	14.5839	14.0543	14.651	15.2993	16.7794	16.767	15.893	15.4953	15.4607	15.9662	15.7797	14.4519	14.3972
C9JCG6		IKBKG	10.9	16.147		0	-4.34294e-08	0	-4.34294e-08	13.5513	14.9108	15.3006	14.3123	16.389	15.2109	15.3043	16.6279	15.805	16.0823	15.6788	15.8915	15.8611	15.612	14.6201	15.22	14.5403	16.2551	17.0967	15.6218	16.0345	14.4858	16.3644	14.9834
C9JDU5	Phosphoribosyl pyrophosphate synthase-associated protein 2	PRPSAP2	29	19.878		0.156836	0.373951	0.22016	0.244084	15.742	15.883	15.9721	15.7097	15.9244	16.2084	15.1824	15.5354	15.7624	15.6662	16.5853	16.1837	15.7298	16.2569	16.5566	16.2996	14.933	15.6896	16.2208	15.5704	16.4778	16.3832	16.3353	16.3723
C9JEU5	Fibrinogen gamma chain	FGG	5.8	50.322		1.60123	2.21752	-0.306611	0.0769475	15.5676	14.2797	13.8175	14.2417	14.6506	15.1333	16.177	16.1584	16.2736	15.0645	16.6022	17.8006	17.5013	15.6754	17.5111	16.7434	18.0794	19.9479	18.7328	18.2952	19.0265	15.0817	14.7728	14.1093
C9JFE4	COP9 signalosome complex subunit 1	GPS1	14.6	53.371		-0.141546	0.0596795	0.520052	0.544795	18.7302	18.3281	18.0344	18.3315	19.8683	15.317	15.4734	17.1184	16.1577	16.9721	20.5877	18.523	16.9318	16.8015	15.5806	15.3962	14.7959	15.8659	16.479	15.5573	15.6454	14.3415	16.2949	16.2595
C9JFM5	Syntaxin-4	STX4	10.9	19.782		-1.04747	2.01423	0	-4.34294e-08	15.6438	16.6502	16.2223	16.4493	15.5972	15.365	15.2434	15.0418	15.7454	15.7556	14.3653	13.9138	14.6504	14.3666	15.4758	16.5975	15.7108	15.9916	14.9825	17.1972	16.7085	15.113	14.2081	14.5897
C9JFR7	Cytochrome c	CYCS	32.7	11.333		-0.827775	0.478067	-1.71253	0.756098	19.3936	18.4771	18.5944	19.2757	18.198	18.4143	18.8045	16.1049	16.3083	15.6952	16.8553	20.4834	19.6645	20.2516	19.2122	19.5983	19.3844	16.1808	18.3219	15.5162	15.3997	19.1818	19.4581	19.7421
C9JG87	39S ribosomal protein L39, mitochondrial	MRPL39	5.1	34.032		0.388174	0.268507	0	-4.34294e-08	13.4564	12.9267	15.1826	15.1475	14.7857	16.7981	16.2488	16.4612	15.5524	15.2834	15.6903	15.0912	15.5045	13.6801	15.4977	16.0597	15.5489	16.4043	15.8948	15.984	16.2471	14.0472	15.9623	14.6972
C9JHK9	ATP-binding cassette sub-family F member 2	ABCF2	6.2	26.93		-0.304556	0.462553	0	-4.34294e-08	15.7279	15.6007	14.9355	15.4191	16.3675	15.8913	15.9929	16.2512	15.6181	15.9686	15.4409	14.9115	14.1965	15.4162	14.768	15.5788	15.0423	16.1871	15.7341	16.3732	15.9174	15.1576	12.9301	13.6758
C9JIF9	Acylamino-acid-releasing enzyme	APEH	9.6	81.673		-0.036525	0.0223014	0.280262	0.113399	18.6977	18.0161	18.172	18.1002	18.0202	15.6911	15.3278	16.8582	17.9389	16.4898	16.6417	18.0058	17.8673	17.9676	16.1815	15.4739	16.868	17.0129	15.6861	16.1934	15.0733	18.2635	14.5633	18.3906
C9JIZ6	Prosaposin	PSAP	15	58.44		-3.30195	1.9948	1.09614	0.286051	20.6708	20.8893	20.632	20.4901	15.1884	14.6636	20.3095	16.4071	15.5479	15.3116	16.3025	14.3359	15.9973	15.8277	15.1188	15.0971	16.8153	15.6801	15.2983	15.6601	15.9762	20.5412	20.4759	13.7805
C9JJT5	ATP synthase subunit f, mitochondrial	ATP5J2-PTCD1	24.1	5.9149		-0.32366	0.498758	-0.353271	0.218258	16.3163	16.092	16.7586	16.0224	17.204	17.544	17.3817	17.2677	15.5722	16.3159	16.4097	16.3003	16.3378	16.8499	17.6108	17.533	15.3891	15.4134	16.4064	16.0088	15.6896	17.4131	17.2651	17.2408
C9JLU1	DNA-directed RNA polymerases I, II, and III subunit RPABC3	POLR2H	39.6	16.996		0.955214	1.36097	1.35563	1.03047	16.62	16.5203	17.227	17.0036	16.6155	15.1542	14.9413	16.6057	16.5785	16.8276	17.6472	17.5921	18.4412	17.0761	15.0497	15.9238	14.7779	15.663	16.9563	18.4153	14.8916	16.614	16.3803	17.3223
C9JM82	Septin-5	2017-09-05	20.3	34.672		-0.282942	0.226104	0	-4.34294e-08	17.9935	17.9781	18.2776	18.382	15.9927	15.4792	16.0777	16.3035	17.0974	16.024	17.2685	16.7721	17.4283	17.3063	16.0511	15.7496	15.0946	15.1406	16.3088	16.5614	16.3741	15.1161	14.4631	15.7448
C9JME2	FERM, RhoGEF and pleckstrin domain-containing protein 1	FARP1	6	122.09		-0.0052715	0.00231572	0	-4.34294e-08	17.0015	16.8852	16.8591	17.0681	14.6928	14.0893	15.003	16.9425	16.6974	16.2242	18.0783	15.4685	15.0243	13.127	15.5325	14.8467	15.5449	16.0575	16.9833	16.4422	16.1659	15.8084	14.8992	14.9656
C9JNK6	Metaxin-2	MTX2	14	23.643		0.397597	0.371094	0	-4.34294e-08	14.5589	14.9842	14.2513	14.8482	16.0177	16.3924	15.2458	16.2762	16.457	16.2738	16.2598	13.8045	15.2998	14.7106	15.658	16.9831	16.0515	16.1303	15.3724	15.0185	16.1011	14.0976	14.4722	15.2803
C9JP16	Cartilage-associated protein	CRTAP	5.9	41.432		-1.50674	1.43653	-1.0449	1.15935	17.9457	17.8633	17.9582	18.0354	15.2257	17.2024	16.3314	17.2357	16.2447	15.1085	17.3064	13.8064	14.6254	15.6877	17.0813	17.0969	17.1296	16.1647	16.7939	16.5023	15.3897	14.6623	17.0478	15.8432
C9JPM4	ADP-ribosylation factor 4	ARF4	51.2	14.553		-0.132937	0.072562	-0.44498	0.938886	17.103	17.5265	17.1955	17.2038	19.8172	19.4453	19.5735	17.0035	18.689	16.4837	17.035	19.2049	19.2563	19.2618	18.9467	19.8841	19.7849	18.6206	19.2067	19.3335	19.5151	19.0662	19.0668	18.8462
C9JQ41	Coiled-coil domain-containing protein 58	CCDC58	13.1	15.296		-1.2106	1.78478	-0.854921	0.492408	17.9909	17.7649	17.759	18.0592	16.8224	16.8715	16.2467	15.7073	16.2766	15.115	16.5049	17.5887	16.7492	15.0986	16.8591	16.9024	16.9587	15.2881	16.6115	17.2459	14.6426	17.0349	17.439	14.1007
C9JQQ5	Atlastin-2	ATL2	13.7	20.3		0.120674	0.117091	0	-4.34294e-08	15.1138	15.1041	15.6236	14.6095	15.7656	15.8428	15.2441	15.9475	15.761	16.8688	15.6843	14.889	15.1174	13.8802	15.4796	15.7427	16.0018	16.2468	16.2105	15.6632	15.3909	14.393	15.1975	14.5645
C9JR52	Pleiotrophin	PTN	14.5	18.877		-0.0873574	0.0815823	0	-4.34294e-08	15.5963	15.3928	15.6267	15.9198	14.6537	15.6665	14.9684	15.7063	15.2235	16.6809	16.266	14.4605	14.7394	14.1361	15.6949	16.1467	15.6862	16.8543	16.2501	16.8169	16.0748	14.6206	14.6506	16.3835
C9JRU6	DCN1-like protein	DCUN1D1	38.7	8.7797		-0.468029	0.344035	-0.741221	0.395188	16.967	15.9231	17.0443	16.2483	18.2607	15.2551	18.4792	16.2287	15.5744	15.185	15.5417	18.0264	17.3595	16.9858	18.2344	15.9297	18.8918	15.4767	18.8981	16.2615	16.3842	17.1929	17.0669	17.3282
C9JRZ6	MICOS complex subunit MIC19	CHCHD3	9.9	26.694		0.450136	0.390125	0.195845	0.101636	17.3436	16.9957	16.9588	16.7676	15.4863	17.4711	16.4413	18.1489	15.9125	15.8253	16.2002	18.472	18.4997	17.5567	15.4765	17.1166	16.8008	17.2835	15.9908	14.5582	16.5301	17.4465	17.6178	17.1966
C9JRZ8	Aldo-keto reductase family 1 member B15	AKR1B15	9.8	36.537		-1.34314	1.10932	0	-4.34294e-08	17.8662	17.9953	18.6771	18.526	14.9203	14.975	14.9103	15.6293	16.0934	15.7645	15.3653	14.9108	15.469	15.236	15.1824	15.4485	16.4247	15.3692	17.1925	16.1665	16.3221	14.7308	14.3172	15.5689
C9JSP1	B-cell receptor-associated protein 31	BCAP31	8.2	20.712		-0.349289	0.340024	0.660947	0.275239	17.0915	16.6622	16.5619	17.0277	15.731	16.4014	14.5813	16.8523	15.9705	15.951	17.0405	15.8063	14.6894	15.3017	15.4404	16.2696	15.0278	15.4915	15.0366	15.9743	15.1712	19.1229	14.9143	17.9707
C9JT64	Peptidyl-prolyl cis-trans isomerase	PPIG	20.3	6.6177		0.941942	1.58237	-0.57635	0.588795	14.4502	14.6386	14.3104	13.8944	14.9644	15.437	15.063	15.986	16.2806	16.2515	16.1465	13.9608	15.532	15.1941	15.843	15.627	15.666	15.7454	15.1896	16.2548	15.5405	14.8822	14.1121	14.225
C9JTN7		TIA1	14.7	31.624		-0.363416	0.3757	0.164665	0.103609	16.2132	15.8435	15.701	13.8277	15.0761	16.1511	16.6323	15.7233	14.7779	15.8326	16.1844	15.2707	14.8288	14.2832	14.6206	15.9993	15.6248	15.5595	14.8797	16.1189	14.7294	14.6873	17.1372	15.9452
C9JTY3	Protein TFG	TFG	21.9	14.759		-0.406961	0.408882	-0.157701	0.0875212	18.729	17.8969	18.3451	17.6388	15.502	17.3059	16.8826	17.6307	16.339	17.6597	16.2451	17.0841	17.2712	17.2217	17.5074	17.1241	15.2656	16.2578	15.8394	14.9555	16.6154	17.3205	17.2578	17.0764
C9JUF8	Zinc finger protein 391	ZNF391	19.5	14.895		-0.126379	0.0664327	0	-4.34294e-08	17.3607	13.2491	13.7496	16.4102	15.4478	16.4441	15.8541	16.7768	14.9652	16.5016	15.7673	13.8941	14.4137	15.3123	15.0537	16.221	16.2526	15.9752	15.0178	16.2996	16.6485	14.8011	13.2557	14.3809
C9JUL4	DnaJ homolog subfamily B member 4	DNAJB4	22.7	19.238		-0.0244117	0.0259267	0	-4.34294e-08	16.0683	15.8186	15.9152	16.1262	16.8145	16.3501	15.0199	16.1024	15.8251	16.5087	16.2744	16.9447	15.1703	15.1161	15.3432	14.6787	15.0687	15.3759	16.0165	15.6793	15.7079	14.2236	14.0027	15.2808
C9JVB6	Mitochondrial ribonuclease P protein 1	TRMT10C	11.9	36.828		-0.0347857	0.0328199	0	-4.34294e-08	16.0609	16.0438	16.7086	16.2766	15.3272	15.2026	15.589	16.6686	15.8755	15.6415	17.0187	15.9801	14.6176	15.1631	15.7149	16.7926	14.8576	16.871	16.1149	17.0228	15.8292	13.9433	14.056	14.4679
C9JVG3		UGP2	59.6	19.497		0.955355	1.38714	-0.218729	0.174292	14.8727	14.007	15.004	15.0539	15.7944	13.7873	15.0542	14.9773	15.7502	16.7024	16.7626	15.4279	16.1847	14.4557	15.7603	16.7329	15.2381	15.8252	16.0679	16.6788	16.1878	14.7181	15.4006	14.9635
C9JWJ8	Nuclear factor 1	NFIX	6.7	44.655		-0.161651	0.136894	0	-4.34294e-08	16.2002	15.8802	15.8467	16.8639	14.2402	14.8937	15.5797	15.1198	16.5639	15.6667	15.9906	16.0124	15.0437	13.9759	15.1805	15.6383	16.0337	15.3866	15.8147	15.4167	16.5559	15.4058	13.5796	14.9382
C9JWS9	Chromobox protein homolog 1	CBX1	16.4	12.83		-0.209158	0.12081	0.445884	0.500518	17.5342	17.341	18.2436	18.377	15.5519	15.4073	14.5838	15.5792	17.0286	15.6552	15.5366	17.5136	17.1396	17.122	16.4701	15.354	15.3803	15.7637	15.1307	16.2705	16.0582	16.7503	16.4884	16.8032
C9JXB8	60S ribosomal protein L24	RPL24	33.1	14.369		-0.692951	3.8449	-0.372777	2.282	21.3189	21.2919	21.3713	20.9563	20.8095	20.9435	20.7232	20.1425	20.1632	20.3478	20.2016	20.4772	20.6145	20.6172	21.0293	20.7498	21.1512	20.5486	20.7011	20.6647	20.4884	20.649	20.4386	20.7377
C9JXC1	Ribonucleoside-diphosphate reductase subunit M2	RRM2	10	33.789		0.420324	0.514403	0	-4.34294e-08	16.1674	14.6811	15.9812	14.5397	16.1557	15.5818	15.6201	15.6623	16.912	16.8287	16.4442	14.8113	15.676	15.335	16.3676	15.5589	15.2631	15.7252	15.7063	16.6446	15.6832	15.1336	13.2308	15.2014
C9JXQ7	Testis-expressed sequence 264 protein	TEX264	5.1	24.129		0.0262963	0.0271783	0	-4.34294e-08	15.152	15.3157	15.7461	15.8883	15.1475	15.5294	16.03	16.2667	16.5607	15.9875	15.7455	14.2989	14.7089	15.4247	15.6088	16.2567	14.6192	14.9965	15.0671	16.7434	16.4863	14.8553	15.0038	14.717
C9JXZ7	Replication factor C subunit 4	RFC4	23.6	13.34		1.11446	2.33073	0	-4.34294e-08	14.7692	14.432	14.935	14.308	16.2012	15.8014	15.3781	16.592	16.5448	15.8828	16.5863	15.4311	16.6333	15.9557	15.474	15.2748	14.8767	15.3247	15.6656	16.6974	16.2978	15.4898	14.6626	14.4839
C9JYP1	Protein FAM107B	FAM107B	49.3	8.0132		-0.261664	0.246469	0	-4.34294e-08	15.9173	16.0418	15.7582	15.2899	16.1306	14.1404	15.6149	15.1409	16.5744	16.1594	15.592	13.6993	14.6345	15.261	15.753	15.8852	13.9221	15.5078	15.7012	16.0854	16.5029	16.1811	15.3937	15.5572
C9JYQ9	60S ribosomal protein L22-like 1	RPL22L1	19.8	14.478		-0.841687	0.610437	0	-4.34294e-08	17.315	17.4897	17.5631	18.2408	15.0778	14.7021	15.2193	16.7658	16.5527	16.7065	15.7912	14.7111	13.9125	15.276	17.0429	16.4316	13.9852	16.6171	15.536	17.078	16.5364	15.6521	13.3918	15.109
C9JZR2	Catenin delta-1	CTNND1	17	104.85		-1.71801	1.13539	-0.201158	0.0777481	20.304	20.4396	20.2026	20.3378	17.0392	18.6696	16.1568	17.1447	15.7578	15.509	16.4895	19.3649	18.2873	18.5703	18.0322	17.3119	17.2319	15.9513	15.6776	16.2707	16.5675	19.3644	18.437	19.0008
C9K025	60S ribosomal protein L35a	RPL35A	22.3	10.645		-1.31194	0.619177	-1.40063	0.861799	18.5765	18.8641	18.9316	18.9196	19.085	13.3914	19.0179	18.445	15.8033	16.079	18.6026	15.2441	19.0921	14.3364	19.8075	19.078	19.8561	16.102	19.4374	16.2274	19.0444	18.656	18.9632	18.8289
D3DQV9	Eukaryotic translation initiation factor 4 gamma 2	EIF4G2	13	102.33		-0.685561	0.389837	-0.248161	0.104781	18.8809	19.2228	19.6064	18.5909	15.0447	16.6184	15.534	16.4396	17.8623	16.6055	15.3672	17.9699	16.5743	17.8806	16.9941	15.9939	17.8671	15.3079	15.0766	16.4605	16.1119	17.9548	18.8295	17.1836
D4Q8H0	Mitogen-activated protein kinase kinase kinase MLT	pk	4.4	51.582		-0.41419	0.472405	0	-4.34294e-08	14.7833	16.25	16.5572	16.7663	15.7029	15.3276	15.9566	16.0863	16.4039	16.2936	15.3309	15.0616	15.2549	14.0133	15.1988	14.9869	15.9028	14.9858	15.5815	15.0175	16.0186	14.4688	14.0331	15.1232
D6R938	Calcium/calmodulin-dependent protein kinase type II subunit delta	CAMK2D	16.9	56.298		-2.14766	2.17766	-0.335424	0.161825	18.853	18.7156	18.5808	18.4748	14.9171	17.242	17.6847	16.267	15.5741	15.9624	15.7713	16.9057	13.5849	15.369	14.6113	17.2385	15.7803	14.8948	16.1414	15.2379	17.7413	15.101	15.3851	14.2872
D6R956	Ubiquitin carboxyl-terminal hydrolase	UCHL1	42.3	26.839		-0.0407707	0.0280084	-0.531597	0.172674	20.9433	21.054	21.0245	20.8087	18.3967	20.319	18.4916	19.553	19.8504	19.5239	19.6956	20.9178	21.0354	20.1763	19.2939	18.4747	19.4743	15.8706	16.5926	19.2936	16.9788	20.2026	20.4498	20.4575
D6R9P3	Heterogeneous nuclear ribonucleoprotein A/B	HNRNPAB	15	30.302		-0.614153	0.329084	-0.00722567	0.00879711	20.5691	20.5609	20.0128	20.3576	20.4911	21.1297	20.9729	20.1034	20.7139	19.6686	15.353	21.3577	21.1955	21.4029	21.0854	21.0981	21.5356	21.4317	21.0684	21.8241	21.7407	20.7739	20.7223	21.0665
D6RAN6	Adaptin ear-binding coat-associated protein 2	NECAP2	26.7	11.325		-0.561745	0.576678	0.189207	0.112459	17.0013	17.0376	16.6549	16.8858	16.0546	14.2848	16.1319	16.4879	16.5572	15.7621	16.5522	15.1642	14.951	14.6441	15.5339	16.946	14.3064	16.2519	15.4753	15.8872	16.9248	15.9201	15.4483	14.5848
D6RAT4		CNBP	14	12.298		-0.386205	0.446532	0	-4.34294e-08	15.6147	15.8253	16.2127	16.5678	15.7047	15.3825	15.0001	16.2327	15.3285	16.4611	15.8408	14.3614	15.4449	13.9349	15.2455	15.965	15.0186	16.1016	15.9745	15.4654	16.0034	14.6049	14.6661	14.0791
D6RAW0	Ubiquitin-conjugating enzyme E2 D2	UBE2D3	40.3	8.2133		-0.47962	0.258316	-1.05595	0.757885	20.0684	19.9066	20.4481	20.2767	16.5301	18.7277	15.6949	18.339	17.4379	18.5288	17.2061	19.0658	18.7362	18.9815	18.8837	18.46	18.7648	18.1551	18.2348	18.2466	15.8337	18.4997	16.0348	18.5233
D6RAY7	Glucosamine-6-phosphate isomerase	GNPDA1	30.4	26.987		-1.32352	1.06157	0.817207	0.585911	17.3114	17.2183	17.4942	18.7953	17.1053	17.4341	17.4225	16.3208	15.6671	16.6788	17.2743	19.2417	14.1835	14.1503	15.4045	15.935	15.0877	16.8291	16.5307	15.7874	15.507	14.5526	17.8987	16.945
D6RB59	Exocyst complex component 3	EXOC3	3.7	53.241		0.747824	1.18385	0.0625435	0.0472611	15.0972	14.9615	14.7796	14.9874	14.6797	15.765	15.1046	15.7946	17.3643	16.3681	15.3226	14.7631	16.1004	14.8967	15.8997	15.5533	14.8399	15.8107	16.4094	15.8909	16.0199	15.0621	14.7715	14.4902
D6RB81	Alpha-methylacyl-CoA racemase	AMACR	4.4	40.674		-2.21135	1.57711	0	-4.34294e-08	19.4498	18.9974	19.5221	19.691	16.5408	14.8875	15.5473	15.737	16.2401	16.7769	15.8508	13.5053	15.4962	15.5501	15.5505	16.1515	15.7768	15.2545	16.6495	15.9324	15.9067	15.5614	14.6902	14.0161
D6RBT7	Transmembrane and coiled-coil domains protein 1	TMCC1	19.3	8.6587		0	-4.34294e-08	0	-4.34294e-08	14.0188	14.0555	14.6074	14.4234	16.0668	14.0134	15.7355	16.824	16.3039	16.5878	15.0717	14.9817	14.569	15.0076	15.5652	15.9805	14.8047	16.1009	13.8814	15.9463	15.7594	15.0139	15.5892	13.8891
D6RBW7	F-box/LRR-repeat protein 5	FBXL5	20.5	9.4305		0	-4.34294e-08	0	-4.34294e-08	14.2352	14.4054	13.6504	13.8182	15.5094	15.0319	15.8241	14.9756	16.0344	16.3705	14.5825	14.4412	13.7536	15.2575	16.1884	16.1569	16.0003	15.5232	14.2568	15.0843	15.0584	14.9968	14.3694	15.7972
D6RCF4	CDGSH iron-sulfur domain-containing protein 2	CISD2	9.7	16.074		0.35591	0.389857	0.381147	0.377061	15.9423	16.0817	16.065	14.3919	16.3139	15.0909	14.913	16.1483	16.0865	17.3946	15.8952	14.7397	15.5445	15.4813	15.5128	15.1045	15.3401	16.9095	16.0403	16.105	15.5689	15.1411	14.6108	15.5261
D6RD67	Methylcrotonoyl-CoA carboxylase beta chain, mitochondrial	MCCC2	7	31.578		0.280284	0.237925	-0.728888	0.609359	16.4207	16.2477	15.1468	14.984	14.7402	15.1558	15.6402	16.2527	16.5743	17.3714	15.8959	15.1237	15.1263	13.9531	16.2865	16.034	16.1933	14.9751	14.9784	15.9151	17.2167	14.1879	15.039	15.7845
D6RDA2	Protein DEK	DEK	35.2	14.156		-0.0859205	0.0834254	-0.561819	0.498401	16.6354	16.9759	16.8139	16.6513	17.1999	17.4128	17.67	16.3126	17.4367	16.3013	15.4726	17.6547	17.7501	17.8298	17.9894	17.532	17.5552	17.2881	15.2121	17.3708	17.6374	17.1342	17.6029	17.6671
D6RDB2	GTP-binding protein SAR1b	SAR1B	29.2	16.424		1.16874	2.21009	0	-4.34294e-08	14.167	14.3201	14.6396	13.3855	15.2753	14.7227	15.6519	16.579	15.9024	16.2827	15.4718	15.7747	15.438	14.8946	13.91	16.0146	15.5765	16.1243	15.2366	16.3074	15.4313	14.9425	13.8313	14.2049
D6REB4	Polyadenylate-binding protein-interacting protein 1	PAIP1	11.4	39.908		-1.25652	1.40656	0.0336434	0.0266863	17.6704	17.6205	17.8627	18.1433	15.2164	15.8893	16.1661	15.8367	16.2726	16.0983	15.6898	14.8922	16.7519	14.2317	15.8381	16.3181	16.0613	15.5718	15.4739	16.7182	16.1462	15.157	16.9899	16.6861
D6REL8	Fibrinogen beta chain	FGB	5.5	31.18		0.781447	0.657034	2.36016	0.762465	13.2288	14.8025	16.0043	13.8352	16.1326	13.9643	16.3291	15.4313	15.4095	16.8195	17.242	14.9046	14.6005	15.3594	15.0862	15.3776	14.7003	19.4705	19.6304	19.545	19.4483	14.5878	14.6894	14.5326
D6REX3	Protein transport protein Sec31A	SEC31A	9.1	136.22		-2.74956	2.32701	-1.3491	1.24015	20.7213	20.6745	20.4412	20.6925	17.0881	18.2605	17.5104	15.2804	15.7941	15.9289	15.702	18.7628	16.7099	17.9634	18.8486	18.5174	18.5989	16.5781	16.3033	16.3403	16.7976	18.306	18.4829	18.333
D6RF76	Coiled-coil domain-containing protein 112	CCDC112	2.2	49.666		-1.5714	1.81199	-1.45618	1.68857	18.3252	18.1775	18.0162	18.0651	18.5273	18.7932	18.8489	14.8115	16.4949	17.8424	16.5273	15.3271	18.3335	18.4171	18.7348	19.0319	19.1478	17.8272	17.9724	17.9455	15.6324	17.7408	17.6771	17.8117
D6RFH4	Cytochrome b5 type B	CYB5B	32.8	14.846		-0.640607	1.14683	-0.437528	0.219281	16.9713	16.7188	16.4323	16.4676	17.8572	17.5056	17.5593	16.1209	15.2685	16.3382	16.3358	16.9665	17.1652	16.8328	15.4376	16.829	17.7753	15.7832	15.0324	15.266	15.2165	17.6128	17.5077	17.283
D6RFM5	Succinate dehydrogenase [ubiquinone] flavoprotein subunit, mitochondrial	SDHA	24.9	63.566		-1.47451	0.501392	1.72084	1.3323	20.8747	20.7069	20.9575	19.7918	14.7245	13.2624	14.5986	15.3727	15.8896	16.9003	15.6946	14.9614	18.9916	16.7848	14.7635	15.75	14.9318	15.6149	15.8305	16.3044	16.3718	18.3813	18.5754	17.0068
D6RGG3	Collagen alpha-1(XII) chain	COL12A1	16.2	333.2		-4.94965	1.63582	2.33173	0.623601	24.2948	24.6299	24.5649	24.4767	15.604	14.5537	16.1843	17.1939	16.7446	16.8921	15.3152	13.8671	15.3325	14.3151	15.1031	16.1607	14.8156	20.3152	20.5653	20.0953	19.0127	16.2466	13.5396	14.0661
D6RGI3	Septin-11	2017-09-11	40.9	49.005		-2.69402	1.73932	-0.629953	0.1593	22.2171	22.5053	21.9452	22.0266	17.458	19.8279	19.0926	16.8411	16.6639	15.8178	17.609	19.9312	20.2922	19.0593	18.124	16.3069	18.7775	15.3206	14.0632	15.4724	15.9186	20.002	19.8536	19.1129
D6RID1		DTNBP1	9.5	26.794		0	-4.34294e-08	0	-4.34294e-08	15.0635	15.457	14.6863	14.5893	15.516	14.6575	15.4828	15.6226	15.2706	16.0925	16.0962	14.0723	14.3986	15.0987	15.6496	15.037	14.7344	17.1642	16.9025	16.1468	14.8123	14.6968	13.6031	15.1327
D6RIE3	Cytochrome c oxidase subunit 7A2, mitochondrial	COX7A2	14.3	10.264		-0.125986	0.124854	-1.22976	0.844992	16.3074	16.258	16.6636	16.5788	17.5758	17.735	18.0273	16.1136	16.617	16.3092	16.3533	17.6456	17.3725	17.8528	18.0276	17.7607	17.6337	15.83	15.0948	15.6738	15.7718	18.0921	17.5823	17.9982
D6RIU4	Vesicular integral-membrane protein VIP36	LMAN2	43.2	21.947		-1.73898	2.26359	-0.0585793	0.0285714	18.6507	19.0835	18.923	18.1929	18.1601	17.7468	17.9099	16.5886	16.3388	15.3493	14.8081	17.4549	18.2789	17.6754	16.253	16.9284	17.6591	15.908	15.8603	15.6903	16.6395	18.0122	18.0673	18.0403
E0YMJ8	Hepatocyte nuclear factor 1-beta	HNF1B	8.2	47.451		-2.27743	1.625	0	-4.34294e-08	20.4806	19.6697	19.7327	19.7092	16.0633	15.8729	15.672	16.4398	14.4077	16.3234	16.3626	15.3169	16.8023	15.6055	15.3916	15.4586	15.0696	15.9341	15.7054	15.4341	16.136	15.3312	15.6534	15.3358
E1CKY7	Protein phosphatase 1 regulatory subunit 12B	sm-M20	4.3	21.367		0	-4.34294e-08	0	-4.34294e-08	14.336	14.2637	14.3501	15.0237	15.7471	15.4994	15.0674	17.2024	17.2438	16.3933	17.7456	15.0248	15.0238	14.0504	14.8304	15.1463	14.6368	16.4898	15.5178	16.2276	15.5824	14.7112	15.1411	14.8887
E5KLK1	Dynamin-like 120 kDa protein, mitochondrial	OPA1	7.3	111.82		-1.17018	1.29872	0.508501	0.279357	16.9988	16.9481	16.9361	15.9946	17.5299	15.6367	18.125	15.9073	15.6667	15.9859	17.7279	14.4379	15.9429	14.3092	15.2273	16.8761	14.2853	16.4063	15.8282	16.9588	15.7465	17.4122	14.7354	14.7123
E5RFP0	NudC domain-containing protein 2	NUDCD2	13.6	14.745		-0.250952	0.298702	0	-4.34294e-08	16.3493	16.3261	16.2432	16.4538	15.9854	15.7718	14.9515	16.4292	16.7045	16.4755	15.8714	15.088	14.9849	14.771	15.3162	16.1904	16.3313	16.8407	14.8426	15.7486	16.71	14.5373	15.5511	13.5382
E5RG77	Proline synthase co-transcribed bacterial homolog protein	PROSC	13.8	16.995		-0.648531	0.645359	0	-4.34294e-08	17.0646	17.0538	16.5935	16.9471	15.3594	15.0312	15.7441	16.0453	16.8684	15.5191	15.9995	13.5906	16.0624	15.1686	16.2982	15.7401	16.1327	15.3919	16.1854	15.7901	14.1171	16.3077	14.8548	15.2957
E5RHG8	Transcription elongation factor B polypeptide 1	TCEB1	62.9	9.9601		-1.08108	0.721201	0.974003	0.467007	18.3976	18.4074	18.5483	18.5603	15.5026	14.0371	15.0304	16.1033	16.093	16.7114	15.7139	15.2943	15.0698	15.9302	16.1387	16.4339	16.5832	18.9127	15.8443	15.7311	16.425	16.3637	19.2693	18.9686
E5RHW4	Erlin-2	ERLIN2	14.2	37.725		-0.888314	0.720415	-0.116214	0.120744	18.0897	18.4715	18.5776	18.5126	16.1213	18.9371	16.2988	16.3177	15.862	15.781	16.0113	18.5653	18.1908	18.0623	18.1123	18.6078	18.5754	17.2821	18.5538	18.4411	19.202	17.9693	18.3114	18.4499
E5RHX8	Transcription and mRNA export factor ENY2	ENY2	17	11.315		-0.670964	0.27648	-0.549587	0.511533	18.5234	12.1973	13.9631	20.0562	15.4796	14.9803	15.684	15.9607	15.396	14.7286	16.0357	14.6126	14.6301	14.8235	16.4723	16.824	14.8098	15.5807	15.7876	16.4296	15.7665	15.0569	14.9062	14.8729
E5RID6	2,4-dienoyl-CoA reductase, mitochondrial	DECR1	13.7	10.222		-0.707143	0.573514	0	-4.34294e-08	17.6044	17.1621	17.3801	17.3817	16.015	14.3152	15.5612	17.1692	16.5804	16.0143	15.5851	14.6389	14.2789	16.203	15.8109	16.1945	14.9118	15.7133	16.0035	16.252	15.519	14.878	13.4917	15.4496
E5RIM3	Phospholipase A-2-activating protein	PLAA	9	66.734		-0.643853	0.584714	0	-4.34294e-08	18.0378	17.4877	17.4392	14.8941	15.3345	15.4218	15.054	15.9265	15.4148	15.591	16.4217	14.7632	15.4755	15.5693	15.0664	15.0246	16.5663	15.5327	16.5689	16.6733	16.504	14.0182	15.3487	14.5829
E5RIP7	Inositol monophosphatase 1	IMPA1	24.9	19.982		-0.658955	0.449033	-0.0556585	0.0272661	17.8232	17.8101	17.446	18.2093	15.2213	15.4015	15.8408	15.3965	15.5301	15.237	16.7502	14.6513	18.0767	17.4978	15.9842	15.6008	16.5123	16.7579	16.8951	15.6025	15.9645	17.4088	14.0769	15.1316
E5RIW3	Tubulin-specific chaperone A	TBCA	69	10.08		-0.863765	0.629288	-2.66069	0.869356	20.9504	20.6436	20.8014	20.7743	19.6588	20.1554	19.6156	20.2225	15.6404	19.6245	19.8089	20.4969	20.1909	20.5692	19.9794	20.2883	19.9512	14.8249	14.8622	16.1404	15.3523	20.1428	20.2153	20.3479
E5RJ48	Acyl-protein thioesterase 1	LYPLA1	24.4	9.6199		-0.952932	0.67402	0.935937	1.30088	17.3096	17.3606	17.4362	16.5929	15.8801	14.4913	14.0425	16.0325	17.0428	14.2791	16.5515	14.2353	13.9217	14.3798	15.7427	14.9233	15.2276	16.8768	17.063	16.3852	16.2765	15.3705	15.4921	16.1725
E5RJR5	S-phase kinase-associated protein 1	SKP1	33.1	18.72		-0.219993	0.375705	-0.379105	0.17645	19.3074	19.9909	19.3805	18.8482	20.2535	19.9783	19.542	19.2335	19.0937	19.0918	18.6777	19.8699	20.0568	19.7373	18.8456	19.3983	19.2286	18.8356	18.4446	15.8618	18.8662	19.8417	19.9238	19.6753
E5RK64	Vesicle-associated membrane protein-associated protein B/C	VAPB	36.6	7.8009		-0.591605	0.274673	-0.526362	0.437219	19.7292	18.8215	18.4392	18.8403	16.7112	13.8286	14.7951	16.774	15.7908	17.4418	17.276	15.1568	17.1934	17.3911	16.7983	17.189	16.8006	16.0585	15.6417	15.1572	16.2082	17.5381	16.6707	17.546
E7EM64	COP9 signalosome complex subunit 6	COPS6	27.9	36.064		-1.94705	4.07419	-0.830162	0.950637	18.4423	17.2642	18.9176	18.6973	18.5376	19.3678	19.147	16.4947	16.9946	16.1254	15.775	16.9928	17.3543	17.0077	15.2388	17.1267	16.3688	15.1731	15.4589	15.5631	16.3515	14.6158	15.7056	15.0343
E7EMB1	Switch-associated protein 70	SWAP70	5.5	62.032		-0.241325	0.111335	0.828092	0.590624	18.5518	19.0939	18.4373	18.5585	15.0197	14.8429	15.5211	16.7549	18.1011	16.8805	18.08	16.8911	16.5908	15.0375	16.2482	15.5736	15.0401	15.7268	15.7004	18.0926	16.1188	15.0793	17.0443	17.3791
E7EMM4	Acid ceramidase	ASAH1	8.4	41.796		-0.0282025	0.01437	-0.232999	0.148505	17.3091	16.0481	17.3175	17.1685	15.6083	14.2027	15.9704	15.787	18.132	17.963	16.5253	15.1054	14.8652	15.0492	16.4314	15.4784	17.0365	14.8414	15.4089	16.4181	17.3433	16.6825	15.2979	16.585
E7EN19	Mitogen-activated protein kinase kinase kinase kinase 4	MAP4K4	7.5	144.92		0.706383	0.870919	0	-4.34294e-08	15.7008	16.8887	15.6482	15.2086	16.7632	14.6137	15.079	17.6439	16.4376	16.4225	16.924	16.129	16.2579	15.032	14.817	15.9732	14.3918	15.9938	14.782	15.3857	16.069	16.2958	14.5835	14.972
E7ENN3	Nesprin-1	SYNE1	0.3	964.83		-0.353624	0.545145	0	-4.34294e-08	16.7717	17.3119	16.7823	16.606	16.4298	16.4794	15.2849	16.4927	15.8293	16.4949	16.7876	15.9777	15.1408	16.4675	15.1037	15.2591	16.4059	16.3419	15.7502	16.4574	15.5919	15.3967	13.5439	15.5319
E7EPB3	60S ribosomal protein L14	RPL14	41.1	14.558		-0.975725	0.686099	-0.634992	1.16366	20.9936	20.9137	20.9259	20.8654	21.9885	21.9496	21.9862	20.2976	20.8466	16.4456	20.2991	21.7459	21.6789	21.4791	22.0348	22.0114	22.0508	21.3363	21.4478	21.2927	21.4647	20.4143	21.8371	21.9883
E7EPT4	NADH dehydrogenase [ubiquinone] flavoprotein 2, mitochondrial	NDUFV2	17.1	27.907		-0.243372	0.12709	0.78291	0.680259	16.8044	16.8494	16.9873	16.3697	17.3278	17.4675	17.2984	16.5268	14.7976	20.6441	15.8173	17.1112	17.0594	15.4446	14.3832	16.3497	14.8044	16.2166	15.7752	15.4624	15.2008	16.4816	17.2839	15.3137
E7EPW2	28S ribosomal protein S25, mitochondrial	MRPS25	11.8	12.946		0.688155	0.935247	0	-4.34294e-08	13.9921	15.0925	14.2621	14.2427	16.2387	15.537	15.2679	16.446	15.4854	15.9075	16.0995	14.3606	15.9717	15.1795	14.7165	14.8314	14.7965	15.8638	14.1583	15.1294	15.7917	15.0746	15.816	15.3859
E7EQ29	Beta-galactosidase	GLB1	9.5	60.482		0.595691	0.780352	0.250957	0.307939	16.1403	16.4982	15.8878	17.5425	14.8614	14.6867	15.2789	15.8514	16.7507	16.1256	16.723	16.4221	16.3248	16.868	15.5401	15.0308	16.0098	15.5549	15.7235	15.2193	16.1256	16.3763	16.3197	15.1258
E7EQ69	N-alpha-acetyltransferase 50	NAA50	14.9	19.311		-0.475059	0.581653	0	-4.34294e-08	16.5296	15.367	16.0162	15.8555	15.6397	15.9906	15.435	15.394	15.3366	15.4105	16.0894	16.4828	13.3402	15.4546	16.7346	16.1261	14.3972	15.8694	15.7569	15.307	17.2929	14.4771	14.6672	14.9312
E7EQ72	Transmembrane emp24 domain-containing protein 2	TMED2	12.7	18.488		-0.777334	0.88136	0	-4.34294e-08	17.0177	17.1115	17.1531	17.7021	15.8101	15.0787	15.8256	16.1313	16.8629	16.0817	16.423	14.844	14.642	15.2725	15.2095	15.9402	14.8332	15.9342	16.2554	15.8651	17.1092	15.137	14.5984	15.4289
E7EQR4	Ezrin	EZR	34	69.371		-1.63925	1.71483	-2.8373	0.984604	20.6325	20.9484	20.283	20.4624	20.2403	20.2455	20.4376	19.0323	18.2801	16.7249	16.8728	20.0429	20.4526	20.3693	20.6262	20.853	20.5176	16.0412	16.2547	16.1826	14.7273	20.7549	20.2406	20.5968
E7EQS8	Methylcytosine dioxygenase TET2	TET2	2.6	226.08		-0.835802	0.611178	0	-4.34294e-08	14.1126	18.3006	18.0785	18.6661	16.5295	15.1197	16.3187	15.6972	16.9218	15.7367	16.3653	15.7832	15.2157	15.5552	15.0887	15.4378	15.1383	14.6424	15.1244	16.9763	15.8054	15.4654	14.4882	15.2712
E7ES33	Septin-7	2017-09-07	41.7	48.715		-2.23298	1.88037	-0.874816	0.772804	21.9986	22.0835	22.5157	22.0752	19.7479	18.8843	20.0823	16.6847	17.4538	19.0026	18.2082	20.4435	19.7221	20.2416	19.8034	19.5187	19.552	17.424	18.4868	18.194	18.3723	18.7261	20.1762	19.8698
E7ES68	Zinc phosphodiesterase ELAC protein 2	ELAC2	3.5	70.106		0.315719	0.378013	0	-4.34294e-08	14.7884	14.51	14.8506	14.5013	16.0823	15.3759	15.8114	16.2041	16.6983	15.4866	15.2177	14.4956	15.2281	14.7996	15.4376	16.2726	15.0658	15.3011	15.4195	16.9808	15.4564	14.8085	14.5376	14.4951
E7ESF5	Calcitonin gene-related peptide 2	CALCB	13.8	14.919		-0.510812	0.609409	0	-4.34294e-08	17.2425	17.075	17.0067	16.6468	15.3208	15.3541	15.6956	16.6083	16.7535	14.9585	16.0563	15.4633	15.0342	15.8918	15.8513	17.1255	14.7672	16.3448	13.8683	15.8366	15.8013	15.7721	15.2515	14.7701
E7ESI2	Cyclin-dependent kinase 2	CDK2	19.3	27.164		0	-4.34294e-08	0	-4.34294e-08	15.0919	13.6619	13.3225	13.878	15.5568	14.925	15.3985	16.1593	15.8761	15.9842	16.1253	14.7824	14.5866	14.6024	15.4083	16.0025	15.0794	16.37	15.6896	15.5583	16.2379	14.3923	14.2702	15.3781
E7ESU0	Ubiquitin carboxyl-terminal hydrolase	USP19	2.3	130.91		0.0887572	0.101433	0	-4.34294e-08	15.5737	15.5238	14.9547	16.0882	15.724	16.0779	15.4458	16.1256	16.0576	16.4677	15.9007	15.2833	16.0232	14.1514	15.5646	15.8874	14.7216	14.568	15.7832	15.1114	17.0224	14.8044	14.7882	15.2943
E7ETK0	40S ribosomal protein S24	RPS24	29.8	15.197		-0.855339	1.831	-1.50494	0.877536	18.7932	18.7669	18.8606	18.7681	18.2661	18.4819	17.9417	16.1937	18.1158	18.2816	18.1935	17.567	17.6293	17.9104	17.7885	17.5279	17.7147	15.8555	16.1949	14.9562	16.2952	15.8807	14.7254	19.2966
E7ETU5	RNA-binding motif, single-stranded-interacting protein 1	RBMS1	8.1	40.147		-0.34656	0.462222	0.150735	0.113406	16.2642	16.032	16.2138	16.4085	15.3348	15.121	14.5976	15.0043	15.9651	15.9876	16.046	14.6446	14.689	15.2093	15.0806	15.9977	14.889	14.4096	16.0432	15.8585	16.5595	14.6783	15.235	15.5279
E7ETU9	Procollagen-lysine,2-oxoglutarate 5-dioxygenase 2	PLOD2	5.7	81.169		-0.76471	0.546218	0.496854	0.704792	17.4797	17.8342	17.4231	17.6222	15.9334	15.2176	16.165	16.5489	15.4029	14.8979	19.0523	14.6136	15.6007	16.206	16.0054	15.507	15.0841	15.978	16.6704	15.9028	16.7421	15.4512	15.3973	16.0617
E7ETZ4	Basic leucine zipper and W2 domain-containing protein 2	BZW2	9.3	46.913		-1.3593	2.13579	-0.821815	0.650114	18.3211	18.3764	17.9677	18.3237	18.0592	18.308	17.5845	16.3137	15.3785	15.9073	16.2027	17.6276	18.0858	17.9096	18.2674	18.0866	18.2205	18.1194	16.7672	17.0271	15.3993	18.0233	18.2078	18.0437
E7EU96	Casein kinase II subunit alpha 3	CSNK2A1	21.8	45.31		-0.428741	0.510196	-0.777428	0.380065	18.8207	18.784	18.9806	18.6809	19.0496	18.7352	18.3465	18.7358	17.2802	18.4837	16.5137	19.0848	19.0385	19.2596	18.4885	18.147	18.5981	16.4564	16.5044	15.3692	18.0634	18.9917	19.1807	18.8705
E7EV99	Alpha-adducin	ADD1	16.8	70.055		-0.218531	0.118488	-1.90343	0.983877	17.9492	18.1154	17.5606	18.0979	15.1365	18.0467	15.902	16.235	16.4873	16.123	15.0615	18.2832	18.5211	18.5676	18.4139	18.2792	18.1531	14.9875	14.7788	15.3318	15.0457	17.4137	18.2312	18.8616
E7EVA0	Microtubule-associated protein	MAP4	6.7	245.44		-0.625713	0.712555	-2.05077	0.86094	20.0543	19.9415	20.1807	20.0678	20.1505	19.0919	18.3472	19.0927	17.9223	18.3778	17.9816	20.0209	20.0577	20.0009	19.7608	18.6106	19.4597	14.6952	15.8303	15.9226	16.0278	19.3935	19.3489	19.3655
E7EWK3	ATP-dependent RNA helicase DHX36	DHX36	3.6	91.43		1.06672	1.64375	0.145087	0.107091	15.4161	14.6313	15.8308	13.7164	14.8717	15.1915	15.6454	16.9618	15.7381	17.1267	16.4341	16.1666	15.4297	14.9134	15.6956	15.7237	14.7019	16.3266	15.9503	16.1204	15.9864	14.5348	14.436	15.277
E7EWP2	Triple functional domain protein	TRIO	1.8	262.68		1.13232	1.17657	-0.501646	0.59134	13.381	13.9242	13.8456	14.4016	15.6415	15.2414	15.1954	16.4598	17.3638	16.2473	16.1507	13.9906	14.5995	14.7451	15.8778	15.3594	15.3909	16.1296	14.9719	15.6538	15.1212	14.619	14.5918	14.1999
E7EWW9	Glutathione S-transferase Mu 1	GSTM1	9.3	27.617		-1.4354	1.30803	0	-4.34294e-08	18.6757	18.5685	18.5481	18.2853	17.9515	14.8421	15.3925	16.4295	15.9331	15.8614	17.1703	15.367	15.6342	15.8205	15.8806	16.0993	15.305	15.9811	15.9116	14.7174	15.6822	15.3012	14.6973	14.3927
E7EX17	Eukaryotic translation initiation factor 4B	EIF4B	7.8	69.697		-2.2446	1.84147	-1.79717	0.930153	19.0015	19.3077	19.0019	18.9812	15.336	14.4065	17.7285	15.3276	15.2877	15.6087	16.5336	14.7252	15.1494	15.4189	17.0446	18.7038	18.2126	17.449	14.961	16.0338	16.3036	19.0634	14.1706	15.3474
E7EX73	Eukaryotic translation initiation factor 4 gamma 1	EIF4G1	17.4	158.64		-2.52988	1.84197	-1.40463	0.607478	21.1242	21.1799	21.1021	21.307	18.665	19.3014	19.0184	18.2787	16.0685	15.7382	15.0951	19.613	19.5867	19.6088	20.0247	18.8073	19.7176	16.706	15.8664	17.1034	16.9956	20.0951	20.1301	19.887
E7EX90	Dynactin subunit 1	DCTN1	12.9	139.09		-1.56506	1.68661	-0.877963	0.904325	18.5075	19.0611	18.4758	18.1149	17.5218	17.8049	17.4777	15.9895	15.0859	15.1951	15.5677	17.5875	18.4542	18.1284	17.6155	17.2708	17.6749	16.0907	16.37	15.1898	16.7428	17.1275	17.2219	17.7544
E9PAV3	Nascent polypeptide-associated complex subunit alpha, muscle-specific form	NACA	3.1	205.42		-1.07606	2.26065	-0.333438	0.720777	21.7169	21.4975	21.5639	22.1914	20.6906	20.5007	20.7599	19.9403	19.7416	19.7423	19.6182	20.6304	20.7824	20.933	20.8641	21.1789	20.7384	20.1744	20.1669	20.7873	20.3552	20.6871	20.8711	21.1139
E9PB61	THO complex subunit 4	ALYREF	20.8	27.557		-1.14996	1.02005	-1.63931	0.733867	18.7793	18.6593	19.0702	18.7957	19.6087	19.679	19.992	16.9743	16.3924	17.8073	16.2907	20.0194	19.5994	19.451	19.578	19.356	17.362	15.2844	15.5935	16.1548	15.9172	18.9385	19.0438	18.9501
E9PCX7	NAD(P) transhydrogenase, mitochondrial	NNT	9.3	99.728		-1.57082	1.46757	0	-4.34294e-08	18.5436	18.4536	18.7268	18.206	16.4281	14.7699	15.952	16.0626	16.3828	16.2583	16.4204	14.6603	14.7587	15.5413	14.3528	15.1426	15.71	15.2077	16.6389	17.3913	16.2536	15.9211	14.3288	15.111
E9PD68	Dihydropyrimidinase-related protein 1	CRMP1	10.9	62.029		1.45265	3.57	0.449353	0.381321	15.1809	14.7045	15.2388	14.8099	15.7273	14.4634	14.9029	16.8645	17.2795	16.7754	15.3179	16.2046	16.1868	16.5675	15.3941	16.2797	14.6008	16.015	17.4464	15.6235	15.7038	15.2577	15.5223	15.5507
E9PDD2	Vascular cell adhesion protein 1	VCAM1	2.8	59.221		-1.21289	1.02172	0	-4.34294e-08	18.538	17.5181	17.7062	16.5404	16.3636	15.0948	14.9811	15.4063	16.6851	16.0882	16.7764	13.5392	15.1034	14.6534	15.8219	16.9048	15.8967	15.9827	15.2399	14.8994	16.3775	13.7051	14.3932	14.2367
E9PDF6	Unconventional myosin-Ib	MYO1B	8.1	128.48		-1.27442	1.01188	-0.68202	0.385763	18.3505	18.1608	18.2642	17.876	15.0521	14.8404	17.689	15.907	14.3894	15.6969	14.8876	16.6844	16.1732	17.5736	17.8108	15.6164	17.7479	15.386	15.7539	15.3902	15.538	17.0979	17.8601	17.6083
E9PDQ8	Succinyl-CoA ligase [GDP-forming] subunit beta, mitochondrial	SUCLG2	9.5	41.438		-0.928501	0.714586	0.509292	0.408625	18.0852	18.7491	18.7436	13.8449	17.3316	16.8105	17.0555	16.117	15.9192	16.5689	17.3078	16.3376	15.4403	16.4299	15.4223	15.728	15.3512	16.0994	16.3332	17.2823	14.2006	16.3347	16.0981	15.7204
E9PDV9	Semaphorin-6A	SEMA6A	11.2	44.68		0.0242577	0.0213962	-0.951021	1.05681	15.9287	15.0741	15.816	15.8626	14.8624	15.9591	14.5234	16.118	15.9786	16.6354	14.4616	14.3987	15.0473	15.5566	15.2296	16.4773	17.2728	15.387	15.0378	15.254	15	16.4499	15.7198	14.7802
E9PE82	Short-chain specific acyl-CoA dehydrogenase, mitochondrial	ACADS	3.2	44.012		-0.379328	0.248978	0	-4.34294e-08	16.7059	16.4811	16.515	16.7408	16.5552	14.1932	14.6982	16.8925	16.2932	16.1124	17.0716	14.0298	14.9108	13.9238	14.2755	16.0294	16.1556	16.4984	15.5601	16.17	17.1329	15.322	14.116	14.7871
E9PEB5	Far upstream element-binding protein 1	FUBP1	15.3	68.903		-0.657782	0.583801	-1.3488	0.550802	19.1357	19.9484	20.0676	19.6271	18.9204	18.6879	18.6013	17.9851	16.9191	17.5207	17.9109	20.1545	20.0231	19.8706	18.4807	19.2236	19.2497	16.4601	14.7405	16.9876	16.5953	19.2416	19.8595	19.5664
E9PEI4	Focal adhesion kinase 1	PTK2	4.7	76.797		0.0382626	0.0402603	0	-4.34294e-08	16.4161	16.3742	16.432	16.8716	15.6637	16.2018	15.1156	15.8581	16.2509	17.2124	15.969	16.9377	15.8494	15.2654	15.7065	15.6692	14.1332	15.9535	15.2696	17.2355	15.9911	15.6917	13.3461	15.5446
E9PEM5	Lipopolysaccharide-responsive and beige-like anchor protein	LRBA	0.5	286.97		0.140066	0.110251	0	-4.34294e-08	15.0859	15.2207	15.5654	17.5913	15.8273	15.2396	15.5621	16.9457	16.6132	15.5916	16.5906	14.375	15.9361	15.0206	15.3571	16.4852	15.4143	15.0148	16.2576	15.9799	16.3099	14.6783	15.1714	13.6269
E9PES6	High mobility group protein B3	HMGB3	29.4	17.522		-1.62141	1.16994	-1.67552	0.829807	21.4092	20.9654	21.0257	21.2731	20.6484	20.8998	20.6915	19.7832	19.753	17.0321	15.825	21.136	21.0118	21.0222	21.0804	21.4119	20.915	19.6839	19.5993	19.6578	15.6386	20.4793	20.5685	20.594
E9PF05	Sulfatase-modifying factor 1	SUMF1	6.2	25.707		0.407223	0.336606	0	-4.34294e-08	14.225	16.2271	16.3599	16.0513	15.0217	14.5664	16.2987	15.8625	16.7121	15.8364	17.6021	15.1	16.2468	14.2407	15.5535	16.1276	15.8943	16.2708	15.9108	16.5968	16.4216	15.7438	14.7375	15.4415
E9PF10	Nuclear pore complex protein Nup155	NUP155	8.4	148.09		-1.49436	0.75055	1.50049	0.532511	18.8977	18.9459	19.6808	19.6111	15.2756	14.7302	15.7091	15.7816	14.8134	14.84	16.0033	19.437	14.7711	16.7437	15.2772	15.9687	16.6136	19.8103	19.5497	19.5714	15.3369	15.804	14.7371	17.3662
E9PFH4	Transportin-3	TNPO3	8.4	96.669		-0.644343	0.603301	0	-4.34294e-08	17.7916	16.3379	18.0507	17.027	16.3063	14.9376	15.8063	16.8332	15.9771	17.3395	15.979	14.8275	15.2318	15.5589	15.6166	15.1216	15.4799	16.2843	16.4993	15.8292	16.0245	14.7566	14.6315	14.1073
E9PFR3	Serine/threonine-protein phosphatase 2A 56 kDa regulatory subunit delta isoform	PPP2R5D	9.8	69.116		1.76349	0.969786	0.181519	0.0642235	17.8695	16.9157	17.3736	16.5837	15.3744	18.0904	17.2081	22.4412	16.425	17.2956	22.4264	18.1642	17.3005	17.7069	16.5455	15.9225	15.6757	15.6107	17.4661	15.267	19.0561	14.6419	17.0395	14.5246
E9PFW3	AP-2 complex subunit mu	AP2M1	25.9	52.303		-2.03969	1.12543	-0.88574	0.822688	19.0217	19.2854	20.5286	20.2158	15.0942	14.7607	15.0542	15.3492	16.8756	16.2551	16.5391	14.8034	15.3926	14.4677	16.978	17.6721	16.8494	15.3852	16.0349	15.2201	15.7838	17.4766	17.1444	16.9204
E9PG39	Acylglycerol kinase, mitochondrial	AGK	15.6	26.925		0.220718	0.154273	1.1905	2.29973	16.2284	15.0424	13.3916	14.2976	16.8412	16.3445	15.093	16.3442	15.5456	16.2412	14.8486	15.7526	14.0365	16.015	15.8585	15.7848	15.1112	16.6007	16.0462	16.7487	16.7813	17.5809	17.0148	16.6548
E9PGC0	Ras GTPase-activating protein 1	RASA1	3.2	101.79		0.847869	1.43486	0	-4.34294e-08	13.3137	14.7622	14.7881	14.5726	14.8608	15.8341	14.8362	15.7257	15.3199	15.9508	16.4501	15.4584	15.5085	14.4892	16.0334	16.155	15.1085	16.5779	17.1871	15.3478	16.2211	13.9166	13.9472	16.6416
E9PGC8	Microtubule-associated protein 1A	MAP1A	2.3	331.25		-1.26744	1.67683	0	-4.34294e-08	18.3857	18.3623	18.1757	18.406	16.3885	16.7593	16.0243	15.5001	15.9088	15.5075	16.9659	16.0545	16.4432	17.2497	15.9354	15.2388	14.8086	16.0692	16.4685	14.6467	15.5773	14.5369	15.5632	14.6196
E9PGF6	Pleckstrin homology-like domain family B member 2	PHLDB2	2	86.647		-0.194353	0.209681	0	-4.34294e-08	16.5675	16.4248	17.0047	16.1193	15.4704	15.5393	15.1975	16.8534	16.5659	15.6281	16.4135	15.0796	15.0146	15.408	15.8853	15.3987	14.7047	15.862	16.2398	15.8136	17.1274	14.8882	14.7296	15.2574
E9PGT1	Translin	TSN	39	25.572		-1.59493	2.22159	-1.41202	1.26464	18.7795	18.7196	18.6123	18.7582	17.2288	17.873	18.0928	15.7802	15.5929	16.0718	15.8221	17.9218	17.5803	18.1307	18.0137	18.3001	18.087	16.0613	15.7931	15.1575	17.0691	17.7285	17.4448	17.797
E9PGZ1	Caldesmon	CALD1	31.7	61.705		-0.181523	0.0829633	-2.17293	1.38732	21.4055	21.6518	21.4986	21.4582	19.1677	16.1633	19.5435	19.8084	19.5191	18.6657	20.6979	20.5092	20.1903	20.2274	20.683	20.6196	20.9217	17.546	17.2308	17.4186	17.3134	20.3255	20.0457	20.0997
E9PGZ4	Phosphatidylinositide phosphatase SAC1	SACM1L	5.8	55.571		-1.09662	1.22364	0	-4.34294e-08	18.2233	17.6579	17.4	17.4993	15.9791	14.7257	17.0613	16.5804	16.1489	16.1534	16.6876	15.1116	14.9249	15.2634	15.8135	15.4195	14.4387	15.6808	16.5184	15.829	15.8544	15.0793	14.8803	14.4121
E9PH82	Protein FAM98A	FAM98A	17.6	34.431		-0.708708	0.755423	0	-4.34294e-08	17.1748	17.3873	17.4026	17.8826	15.5684	14.7483	16.3227	15.57	15.866	16.6466	15.9538	15.7296	16.7996	14.9601	14.6477	14.9932	15.9334	16.107	15.5935	16.684	16.4035	15.403	14.4892	14.4102
E9PHS0	LanC-like protein 1	LANCL1	17.3	22.042		0.700521	0.375975	0.448845	0.176066	15.6667	13.7623	13.9874	15.4325	18.4172	18.0594	18.0573	15.6929	17.3286	15.6945	16.2876	18.2944	17.517	17.4715	14.3109	17.6618	17.1839	15.0263	15.8924	16.8726	15.7165	18.0325	18.3239	17.9763
E9PHY5	Band 4.1-like protein 2	EPB41L2	8.8	104.36		-1.35738	1.45136	0.916404	0.804557	18.0855	18.6982	18.8339	18.7389	16.2095	16.9069	15.6805	15.9246	16.7043	16.2721	14.7405	16.2403	16.9743	16.7955	15.6619	15.0485	14.6878	15.8131	14.9969	16.0754	14.9132	17.264	17.2174	16.0639
E9PIB9		GLI1	8	19.818		-1.26773	1.56597	0	-4.34294e-08	17.2685	17.2367	17.0946	17.3155	15.1251	15.3558	15.4511	15.9633	15.6217	15.9838	14.8252	13.7044	15.3948	14.4798	16.2614	15.6947	14.808	16.4727	15.6445	15.6905	17.7228	14.3799	13.2471	15.0898
E9PIM6	Thy-1 membrane glycoprotein	THY1	19	17.041		0.682636	0.366499	-1.0936	0.746026	13.4269	14.8346	12.8269	14.0294	17.3338	17.4901	17.8737	15.805	16.1096	16.2257	16.179	17.3111	15.2984	15.665	19.7232	19.0931	19.9295	16.0135	19.2067	18.0015	18.8812	18.9856	18.5698	19.7603
E9PIN0	Serine-protein kinase ATM	ATM	2.7	156.95		0.767301	0.670518	0	-4.34294e-08	13.514	14.7353	13.8225	17.3358	15.8566	14.9546	15.5022	15.9164	16.6446	16.5528	16.5822	14.7045	15.9832	14.7085	16.1337	16.0502	14.6499	15.6029	15.1931	16.8029	15.3786	13.4526	15.0545	14.7068
E9PIR7	Thioredoxin reductase 1, cytoplasmic	TXNRD1	13.1	53.166		-1.65944	2.56511	0.0641496	0.0260914	19.8187	19.715	19.6732	19.6124	18.0038	17.4856	17.6811	17.0812	16.6086	16.6534	17.3455	17.8828	17.2261	17.5762	18.2574	16.2647	15.6828	15.0738	16.7392	16.3879	15.6766	18.3251	17.9653	17.4259
E9PIZ4	Cysteine and histidine-rich domain-containing protein 1	CHORDC1	49.1	13.143		-1.26645	1.45572	-0.346532	0.147259	18.057	18.2949	18.3697	17.9719	17.7914	17.8047	17.9565	16.2122	14.9304	15.3286	16.4754	18.3828	18.1129	17.9386	17.5543	15.9377	18.4606	16.9452	15.4874	15.4284	16.1007	18.1808	18.5262	18.1284
E9PJ34	Ubiquitin carboxyl-terminal hydrolase 2	USP2	6.6	14.728		-2.49717	1.14345	0.375528	0.123871	20.7146	21.1236	20.3376	21.0366	16.058	15.1631	13.6821	14.7467	16.6022	17.0173	16.7493	14.8491	15.0958	15.575	16.125	15.3745	15.0241	16.0253	15.6558	17.3657	19.145	14.3675	15.1314	13.4931
E9PJ95	COMM domain-containing protein 9	COMMD9	11.4	20.687		0.619384	0.733441	0	-4.34294e-08	13.4653	14.076	15.2004	13.6745	15.4471	13.8771	15.9784	15.9012	15.6553	15.0163	14.4074	14.6584	14.6541	15.7618	14.8697	15.7569	15.9621	16.1956	15.3296	16.2321	16.6176	14.9852	12.4515	15.8318
E9PJA7	Bcl-2-associated transcription factor 1	BCLAF1	8.6	52.917		0.49862	0.507384	0.842298	1.28891	17.0334	14.6372	17.1855	14.7258	16.8494	16.5777	16.3757	16.1039	17.6793	16.7975	17.1663	16.5115	15.775	16.8416	15.8493	16.0116	14.5071	15.5242	16.1256	16.3817	16.5382	16.7406	16.4486	16.3294
E9PJN3	Protein phosphatase 1A	PPM1A	16.2	16.157		0.145492	0.141581	0	-4.34294e-08	15.1533	16.0862	15.9468	16.1425	14.88	14.8225	15.7967	17.3645	16.0932	15.4131	15.624	14.9772	14.6229	15.7514	15.3617	16.4372	14.748	16.357	15.7045	15.5028	16.0176	14.9023	14.7452	15.1934
E9PK01	Elongation factor 1-delta	EEF1D	35.2	28.821		-0.814288	1.09519	-3.24223	0.935238	22.1982	21.4771	22.3222	22.0498	21.8525	21.9083	22.1429	21.6216	19.4292	20.8302	20.0898	22.168	22.2587	21.8533	22.4549	22.2646	22.199	16.3896	15.472	16.2625	18.8542	21.8122	22.2087	22.4485
E9PKG1	Protein arginine N-methyltransferase 1	PRMT1	33.2	37.709		-1.675	1.33635	-1.286	0.449659	20.7218	20.5825	21.0794	21.0189	17.7392	18.3641	18.5941	16.2995	17.3386	18.4585	16.3591	19.4831	18.9628	19.4734	18.5529	19.2513	18.7566	15.3315	15.7307	16.1056	16.1668	19.935	19.6647	20.0389
E9PKH6	NADH dehydrogenase [ubiquinone] iron-sulfur protein 8, mitochondrial	NDUFS8	27.5	15.892		-0.579598	0.57333	0.701083	0.413886	17.4121	17.4237	17.7352	17.1451	15.4779	17.3544	15.9867	15.8574	15.8073	16.5898	17.2828	17.0506	14.5697	17.3203	16.0095	15.7461	14.4465	15.257	15.4694	15.7803	16.2416	17.8569	14.6251	17.4823
E9PKP7	Nucleolar transcription factor 1	UBTF	5.8	87.435		1.14331	2.13538	1.49109	0.969449	16.5963	16.3132	16.1586	16.2467	17.8517	17.6062	15.2629	17.8133	17.8993	17.1612	18.1049	17.6047	17.6669	17.7885	17.6773	15.8931	15.2109	18.6937	19.0566	18.33	18.4431	16.8763	16.9056	15.9555
E9PL69	Ribonucleoside-diphosphate reductase large subunit	RRM1	17	64.836		-0.0565913	0.0413884	-1.12222	0.835895	16.6804	16.7236	16.7201	16.3156	17.6374	17.8709	17.7903	16.5112	14.9771	16.5415	17.4975	17.7718	18.0281	18.0152	17.6081	17.7222	17.638	15.7547	16.1599	15.7162	14.9497	17.7928	17.6486	17.7153
E9PLK3	Puromycin-sensitive aminopeptidase	NPEPPS	26.7	102.99		-1.7068	1.49695	-2.14395	0.710518	21.1108	21.4169	21.6482	21.6222	19.6468	20.4798	20.3321	18.6151	17.1014	18.1187	17.6818	21.171	20.8123	20.8088	20.2675	19.8366	20.2722	17.0527	15.7702	15.2379	15.9366	20.5115	20.6889	20.6726
E9PLL6	60S ribosomal protein L27a	RPL27A	43.5	12.201		-0.530979	2.23783	0.0987242	0.174951	22.2578	22.1025	22.0507	21.481	21.8877	21.606	21.6224	21.0826	21.0961	21.2103	21.6308	21.5979	21.6861	20.9875	22.1044	21.6177	22.1687	22.3762	22.5326	22.1924	21.9505	22.0297	21.6618	21.693
E9PM26	Membrane-spanning 4-domains subfamily A member 7	MS4A7	17.3	10.63		0.605583	0.427353	-1.2599	0.641297	12.5648	14.5862	14.5433	13.3251	16.4133	15.8083	15.9004	14.7084	17.0952	16.2943	14.4796	14.6761	14.7157	15.4111	15.9679	16.2371	16.6301	16.377	16.2733	15.4487	16.1307	14.0323	11.9145	14.9526
E9PM35	Beta-arrestin-1	ARRB1	11.2	29.239		-0.521115	0.331817	0.935845	0.736767	14.2132	17.8302	17.368	18.057	15.8892	14.981	15.3316	16.7658	15.0865	15.73	16.9523	15.2941	14.0053	16.1883	15.5023	15.6125	14.1433	16.1435	16.4627	16.7801	15.4713	14.8483	17.4585	14.9887
E9PMI6	Methylosome subunit pICln	CLNS1A	7.8	18.259		-0.907007	1.5573	-0.345389	0.405005	17.8663	17.7967	17.8198	18.7221	16.8133	16.7142	16.7008	16.5695	15.6325	16.248	16.4618	16.7231	17.01	17.4393	17.123	17.1645	16.8036	16.5441	15.39	16.7083	16.6983	17.1263	17.0303	17.2976
E9PMR6	Rho guanine nucleotide exchange factor 12	ARHGEF12	1.9	161.91		-0.261284	0.0924456	-0.645868	0.251268	19.3846	19.468	19.3609	13.5777	16.5102	15.4365	15.1352	15.2269	16.2938	16.9358	16.4722	18.3528	15.1308	18.6319	18.8113	15.9448	18.6515	16.5836	15.2323	16.2791	15.849	18.6251	18.7525	18.7749
E9PN17	ATP synthase subunit g, mitochondrial	ATP5L	31.6	8.4518		0.173569	0.1176	-2.058	1.07805	17.2636	16.5827	16.468	16.0874	14.4741	17.4588	15.3517	16.7089	15.8813	16.4685	15.1998	15.3553	18.2108	17.0769	18.3449	18.4287	18.0683	15.1645	14.9545	16.949	16.0737	13.8084	17.8686	18.7395
E9PN66	Tumor protein p53-inducible protein 11	TP53I11	40.3	6.8649		0.730631	0.589205	0	-4.34294e-08	13.9747	16.4452	15.6487	16.1101	14.4595	15.2334	15.3084	17.0034	16.3173	16.8179	16.6916	17.293	14.2662	13.9052	16.2041	16.2017	15.4793	16.0256	15.7812	16.7086	16.0782	15.5208	14.0158	14.0885
E9PN76	RING finger protein 214	RNF214	11.9	57.571		-2.22461	0.784356	-3.01431	0.989793	20.7271	21.561	20.8507	21.3663	14.5765	14.3893	16.038	15.9523	16.2787	16.129	16.0019	14.2256	20.8357	14.5135	20.8007	21.14	15.6818	15.8397	14.8225	15.8029	17.4242	14.5938	14.5308	20.3384
E9PNH7	Alpha-crystallin B chain	CRYAB	15.1	11.996		0.534486	0.413296	0	-4.34294e-08	14.5461	14.0109	14.7811	14.5503	17.1445	13.1157	16.1815	16.7813	15.8353	15.2377	15.5356	15.1158	14.0969	15.4687	14.9619	17.1825	15.2575	15.653	16.1629	16.5204	15.3252	14.4834	13.6826	14.6037
E9PNJ4	Stromal interaction molecule 1	STIM1	4.7	57.62		-0.535638	0.761333	0	-4.34294e-08	16.2563	16.5471	16.4755	16.1521	15.874	15.3999	15.1846	16.6984	15.2618	16.4096	15.3177	14.718	14.4508	15.2836	13.8223	16.9624	15.2319	15.4626	16.5601	15.8378	16.3827	13.7099	13.9735	14.7746
E9PNM1	Squalene synthase	FDFT1	7.3	47.285		-0.184021	0.162096	-1.52964	0.846401	16.5674	16.2579	16.3484	17.1314	15.3114	17.8883	15.6334	15.6077	15.8597	15.478	15.5959	17.3576	17.0297	16.9215	18.068	18.3739	18.0042	14.8456	15.644	14.477	17.6535	17.7052	18.0471	17.9611
E9PNW0	Nucleosome assembly protein 1-like 4	NAP1L4	53.3	12.25		-1.12343	0.960683	-2.35656	0.908983	18.0571	18.1684	18.1382	18.2514	18.7639	18.502	18.4937	15.5333	16.403	17.3963	14.7422	18.6224	18.9765	18.8371	19.0002	18.8434	19.8924	14.6745	15.8172	14.3225	15.7659	19.1362	19.8392	18.666
E9PPC8	Serine/threonine-protein phosphatase	PPP3CA	22	15.365		-1.68986	1.4848	0	-4.34294e-08	18.0602	18.1032	18.2361	18.5145	16.7883	14.4388	15.1713	14.9805	16.625	15.7727	16.0872	14.0674	15.1944	14.7562	14.9139	16.1285	14.7823	14.719	14.9374	15.9929	16.9318	14.4721	15.1656	15.7956
E9PPJ0	Splicing factor 3B subunit 2	SF3B2	6.9	98.169		-0.459326	0.641833	1.37737	0.753864	17.3545	17.2437	18.0422	17.618	17.5284	17.5331	17.3195	16.8425	15.8252	16.9586	15.9988	18.1483	17.8562	17.7946	15.7567	15.2285	16.0101	16.5297	15.7433	15.7395	15.3616	18.7635	18.6195	18.5402
E9PQA1	Small acidic protein	C11orf58	26.7	9.6277		-0.385368	0.413981	0.300788	0.273587	16.9955	16.4195	17.082	18.065	15.3911	15.5078	15.8491	16.6901	16.078	15.9352	16.5371	15.1291	15.6178	16.6253	15.9187	15.9167	15.1038	15.7019	15.2067	16.6763	15.8817	16.7704	14.9269	16.4665
E9PQA5	Zinc finger protein-like 1	ZFPL1	13.4	18.871		-0.323184	0.335488	0	-4.34294e-08	15.8554	15.496	15.1655	15.682	15.6127	14.8879	15.2833	14.6175	15.2674	16.1513	16.906	14.0499	14.601	14.1274	14.9071	15.1958	14.8112	16.1182	16.3617	16.2105	16.7089	15.1981	15.1972	14.8505
E9PQD8	Parkinson disease 7 domain-containing protein 1	PDDC1	20	12.782		-0.454061	0.424128	0	-4.34294e-08	16.3646	16.3048	15.4761	16.1704	15.8741	14.3921	14.7944	16.6183	15.3086	15.5636	15.7468	14.0203	15.4092	13.5311	17.1936	15.9448	15.2666	14.8907	15.4754	17.0112	16.3162	14.7613	14.7152	14.1637
E9PQP3	ADP-ribosylation factor GTPase-activating protein 2	ARFGAP2	10.2	30.597		-0.0589927	0.0451689	0	-4.34294e-08	17.0472	16.3638	16.6342	15.9473	16.0996	13.5861	16.2345	15.302	16.5244	16.4974	16.3256	15.4618	15.7781	15.6106	16.1203	16.3022	15.223	15.45	16.2372	15.865	15.2088	16.159	14.8037	13.5258
E9PQY2	Prefoldin subunit 4	PFDN4	11.8	15.598		-0.612065	0.552795	0.365421	0.234962	17.6306	16.5911	17.5926	17.5774	15.9595	15.1916	14.0776	15.6598	15.8891	16.1123	16.2724	15.6013	15.7122	15.0888	14.7023	16.4368	15.573	15.5949	16.1508	17.1045	16.1919	16.5165	14.0953	15.899
E9PR30	40S ribosomal protein S30	FAU	11.2	10.905		-1.05129	0.906496	-3.07969	1.22831	19.6812	19.6782	19.9582	20.4406	19.5418	20.18	19.8718	18.8992	19.4466	16.1131	17.0436	20.1765	20.3575	19.9563	20.5391	20.5612	21.2353	16.2071	15.4136	15.7864	15.9459	20.1177	20.2093	20.212
E9PRU1	EGF-containing fibulin-like extracellular matrix protein 2	EFEMP2	13.1	48.191		-1.02547	0.740046	0	-4.34294e-08	18.2713	18.6862	18.4177	19.0963	15.5189	15.6472	14.5751	16.921	16.5306	16.3864	15.5136	15.8394	15.7782	16.0653	16.2604	15.4475	15.1772	16.3477	15.2044	15.0632	15.9311	16.2249	14.9704	15.1132
E9PRV7	Beta-adrenergic receptor kinase 1	ADRBK1	8.1	46.537		0.0420638	0.0199089	0.607227	0.597049	16.8957	17.3603	16.8554	11.8969	15.6971	15.0666	15.4128	15.915	16.0841	15.8412	16.0264	15.5261	14.3383	15.7482	14.9737	15.2337	15.5003	15.5361	15.6086	17.5198	16.1685	15.4565	15.0329	15.5796
E9PS17	N-terminal kinase-like protein	SCYL1	5.7	85.718		-0.745728	0.665093	0.409216	0.332276	17.1976	16.7658	16.9715	16.182	15.7999	14.089	15.3205	16.3798	15.6519	16.1234	15.9554	13.4846	15.1323	14.3788	14.2895	15.6224	15.5297	16.0621	14.9508	16.8561	15.7971	14.5041	15.6136	15.1112
E9PSE5	Palmitoyl-protein thioesterase 1	PPT1	17.2	10.016		-0.601714	0.753266	-0.0887669	0.0498102	17.4638	17.2143	17.5808	17.0476	17.0809	17.1101	17.586	17.0964	16.7541	17.2861	15.1362	17.7176	17.647	15.2342	17.3456	15.9824	17.4897	16.8432	15.2481	15.8572	17.3529	17.4066	17.6507	17.5946
F2Z2V0	Copine-1	CPNE1	9.2	58.634		-1.59993	1.89494	0.750077	0.609477	19.4061	19.1818	19.3344	18.8504	16.8975	16.6306	17.1207	17.3646	16.7285	15.0673	16.7283	16.7941	16.601	16.938	15.08	15.7314	15.5439	16.4828	14.5791	16.6984	15.0639	16.6877	16.6426	17.2584
F2Z2Y6	U6 snRNA-associated Sm-like protein LSm8	LSM8	53.7	7.3713		-1.32499	2.14501	0.913675	0.820001	17.5471	17.631	17.602	18.5622	16.3826	16.8837	17.0796	16.3957	15.1255	16.0508	17.041	16.6653	16.398	14.7369	16.3381	15.676	15.4522	15.8932	15.1652	17.0428	16.8205	17.9857	17.0456	17.1976
F2Z2Y8	Toll-interacting protein	TOLLIP	20.7	23.28		0.583602	0.412776	0	-4.34294e-08	13.8317	16.8071	17.082	15.395	14.5887	14.7609	14.3706	16.5627	17.2601	16.7061	16.5797	14.4909	14.757	14.5649	15.3324	16.4269	15.9307	16.5809	15.4195	16.9764	15.784	16.1719	15.1634	13.8891
F5GWE5	Phosphatidylinositol transfer protein alpha isoform	PITPNA	23.3	31.802		0.125437	0.0880848	0	-4.34294e-08	16.7673	16.8929	17.0718	16.5509	15.8976	14.5977	14.3792	16.4496	16.5436	17.2178	16.8519	15.82	15.0296	15.1229	15.6526	15.9385	16.2777	14.81	14.8386	16.1639	16.556	14.5529	15.8242	14.9886
F5GWX5	Chromodomain-helicase-DNA-binding protein 4	CHD4	7.5	217.1		-0.399422	0.315495	3.02562	1.58042	17.1712	16.9826	17.183	17.3478	15.3874	17.3142	15.3665	16.5075	15.6178	17.1226	16.0233	14.9446	15.4134	18.3277	13.0627	15.3888	17.9462	18.9707	19.2521	19.4908	19.3078	16.0118	18.4003	18.0071
F5GX77	Multifunctional methyltransferase subunit TRM112-like protein	TRMT112	36.8	11.972		0.699227	0.795183	-0.464085	0.473103	15.6639	13.4047	16.4843	16.915	15.7496	16.6251	16.6361	17.0465	16.2605	16.3783	16.5308	16.6915	16.8253	16.6403	16.6521	16.2554	16.6751	16.2038	15.1241	15.3493	15.4603	16.5541	16.8026	16.95
F5GXG4	Serine/threonine-protein phosphatase PGAM5, mitochondrial	PGAM5	20	15.911		-0.155486	0.0986599	1.00543	1.62219	15.5876	16.9229	14.3545	15.7164	16.4297	17.5175	15.148	16.6788	16.1308	16.789	17.0491	14.7218	14.2781	14.9405	15.4269	15.4993	16.2373	15.8425	17.3167	16.3535	16.4913	17.3085	16.6887	17.0848
F5GXJ9	CD166 antigen	ALCAM	8.1	59.528		0.305269	0.294802	0.12299	0.0559901	15.1073	15.3271	15.3463	15.0475	15.197	16.6188	14.949	16.7379	16.4253	16.7218	15.0555	14.3205	14.5138	15.9551	15.4064	15.84	15.1327	15.99	17.1434	15.7241	16.623	15.4692	13.1389	14.9905
F5GXU9	2-oxoisovalerate dehydrogenase subunit alpha, mitochondrial	BCKDHA	12.2	36.163		-1.70733	1.40351	0	-4.34294e-08	18.7312	18.4403	18.5549	18.2696	15.3567	14.9378	15.9885	15.9047	15.6843	16.6517	16.2502	15.0852	13.5631	15.1884	15.7194	16.5279	14.2874	16.6334	15.7138	16.8095	15.6789	15.1263	13.616	15.2865
F5GXX5	Dolichyl-diphosphooligosaccharide--protein glycosyltransferase subunit DAD1	DAD1	37.6	9.5541		0.0380819	0.0221822	-2.21685	0.913491	18.1592	18.0989	18.0674	18.2642	19.5141	19.1261	19.3731	16.5826	17.8977	17.9219	18.073	20.3404	19.7895	20.2644	19.7477	19.2424	19.8926	16.4487	15.7466	16.0358	14.8201	18.9925	19.7857	20.0454
F5GY03	SPARC	SPARC	30.2	17.47		-2.61313	1.52693	0.466815	0.244072	20.4832	20.8143	19.5172	20.6744	15.2199	15.2011	16.163	15.0745	16.201	15.8833	16.2544	14.2662	15.0455	17.0563	15.2383	15.8044	14.7018	15.7792	15.7587	15.2622	18.2223	16.06	14.649	14.2735
F5GYN4	Ubiquitin thioesterase OTUB1	OTUB1	41.5	28.05		-2.64319	1.61424	-0.715248	0.211358	20.919	21.0085	21.1309	21.1086	19.7105	19.2293	18.5541	15.2151	15.8968	16.0226	15.2933	20.4617	20.3164	19.9526	19.565	17.6412	17.4314	16.2981	15.9752	15.1396	15.7042	19.3765	20.1426	19.845
F5GZB0		MDM2	64.7	5.4754		1.01669	0.517748	0.338896	0.16197	13.4756	14.7356	13.5928	15.4415	19.8517	13.9493	14.9485	16.2076	15.3822	16.5231	16.9684	18.0164	15.7157	14.2982	16.6726	15.4929	15.2105	16.1887	15.7369	16.0052	16.545	14.7859	18.6778	14.9768
F5GZP6	Liprin-beta-1	PPFIBP1	6.5	84.071		-1.02691	0.863017	1.04682	0.600279	17.2501	17.6075	17.5968	17.0856	14.7524	14.843	15.2969	16.412	14.181	15.6723	16.582	15.6961	14.9824	13.7181	14.5266	16.1846	16.1306	16.4053	15.464	14.754	17.1688	16.4391	18.4076	17.9863
F5GZS6	4F2 cell-surface antigen heavy chain	SLC3A2	38.1	64.872		-1.38604	2.71588	-1.56103	0.394255	21.6417	21.6826	21.5427	21.484	20.5857	20.8388	20.656	18.8407	19.4999	19.2361	19.3199	20.5738	20.3071	20.9517	18.9944	19.4169	20.4667	16.5796	15.0855	16.5208	14.9249	20.8595	21.4941	20.9904
F5H1H2	Cell division cycle and apoptosis regulator protein 1	CCAR1	9	75.724		-0.344641	0.31062	0	-4.34294e-08	16.1018	16.5829	16.5492	16.1406	15.0864	16.1273	15.2739	16.726	15.6634	16.489	15.2344	16.0889	13.317	15.931	15.6809	15.2947	14.7091	16.0149	15.7016	16.3463	15.6262	15.193	15.4852	16.2888
F5H1S8	Malectin	MLEC	19.2	16.729		-1.32485	1.7185	0.667153	0.613718	18.5431	18.7218	18.8887	18.7983	16.6376	16.8682	17.2443	15.8318	15.7384	16.2618	16.2077	17.4105	17.8789	17.099	15.0699	16.6974	15.2228	16.5113	16.825	15.6947	16.2977	15.0591	16.9678	16.9581
F5H2F4	C-1-tetrahydrofolate synthase, cytoplasmic	MTHFD1	18.5	110.61		-0.349631	0.792429	-0.186537	0.342799	20.1371	20.0346	19.7725	20.1167	20.0973	20.0013	20.0083	18.7766	19.2741	19.6373	19.2575	20.1766	20.1598	20.4383	20.4444	20.1927	20.5126	20.2329	20.2319	19.4226	20.0825	20.3705	20.3836	20.6526
F5H2U8	High mobility group protein HMGI-C	HMGA2	32.3	10.767		0.440443	0.335019	0.480311	0.466029	16.5238	16.6619	16.0229	16.2053	16.5401	15.08	16.6511	15.1984	15.1483	16.1405	15.8677	18.5884	17.7534	18.0715	14.9632	15.7528	15.8807	15.6096	15.8706	17.3889	16.0402	15.6544	16.4594	15.0648
F5H365	Protein transport protein Sec23A	SEC23A	16.2	82.968		-2.2375	1.25251	-0.11622	0.0937737	21.0397	21.3111	21.1675	19.3015	16.3558	15.4339	15.5154	17.1981	15.9828	15.4788	16.0391	16.5189	16.3938	16.851	16.1204	15.8194	15.1684	16.1517	16.2119	16.2207	15.1383	14.314	15.3091	15.7599
F5H369	Phosphatidylinositol 4-phosphate 3-kinase C2 domain-containing subunit gamma	PIK3C2G	4.6	170.68		0.579503	0.384335	0	-4.34294e-08	15.0425	16.722	14.426	13.131	15.4927	14.6473	14.1113	16.7433	14.7714	17.0155	16.7153	13.5506	14.2711	14.5622	15.9697	15.9745	15.5825	16.0738	15.6155	16.3326	15.4092	15.3219	15.8824	15.2428
F5H459	AP-3 complex subunit sigma-1	AP3S1	9.3	18.771		-0.0938274	0.0831068	-0.335534	0.291345	17.2036	16.6684	17.1874	16.8688	14.714	16.0019	15.8802	15.3804	17.3567	16.7919	15.8232	16.2028	16.0641	16.2484	14.9414	16.9202	16.6174	15.8453	15.8714	15.8127	16.6053	14.7806	15.864	15.9897
F5H4Z0	COP9 signalosome complex subunit 7a	COPS7A	25	6.127		-0.306255	0.348089	0	-4.34294e-08	16.5222	16.2379	16.2027	15.7304	15.035	14.4764	15.933	15.7387	15.2242	16.7175	15.4974	15.4315	15.0972	14.2873	16.2079	14.6448	14.93	15.7856	15.5082	15.518	16.1077	15.0591	14.8472	14.8317
F5H5D3	Tubulin alpha-1C chain	TUBA1C	58	57.73		-2.47583	2.41366	-1.4114	0.393843	20.065	20.1505	19.9396	20.0386	20.037	20.1608	19.8951	16.2581	15.4232	16.3202	16.4971	19.3044	19.7307	19.4222	20.2188	16.9831	19.8479	15.4887	15.2446	16.678	15.2379	19.8765	20.3125	20.3982
F5H6E2	Unconventional myosin-Ic	MYO1C	16.7	118.99		-2.21513	1.26337	-1.68826	2.54601	20.6493	20.9085	20.6315	20.9491	15.4668	15.5504	17.9926	16.3278	17.029	17.6913	16.3658	18.0178	14.6486	16.5621	18.0918	17.5743	17.6779	15.078	16.37	15.6237	16.399	15.7954	17.0716	16.3137
F5H6I6		CAND1	55.6	6.0591		0.355382	0.433073	-0.900532	1.30158	14.4149	15.7068	16.4763	15.9192	15.4723	14.5942	15.8445	16.3625	16.257	16.0657	16.666	15.1075	15.6372	14.8201	15.2092	16.8606	16.7205	15.8724	15.23	15.6975	14.8441	15.0521	15.6685	15.1757
F5H6I7	Atlastin-3	ATL3	6.5	58.772		0.223886	0.188747	-0.878463	1.20039	15.8376	15.9705	15.634	15.168	16.1232	14.8219	16.0117	17.0084	15.9437	16.6854	17.3202	15.047	14.4989	14.6306	16.9439	16.2529	16.0892	16.3509	15.6157	15.8881	15.9823	14.4981	14.9844	15.5319
F5H796	Diablo homolog, mitochondrial	DIABLO	12.7	17.785		0.00872244	0.00687048	0.853577	0.684709	16.4527	15.9385	16.3507	16.3319	17.1601	17.0077	16.6027	15.915	15.3248	15.9655	15.6696	17.8154	17.6632	17.5519	15.5662	16.0927	15.7965	16.5837	15.4069	15.381	16.9702	16.6537	18.1573	17.5513
F5H7R9	Parathymosin	PTMS	19.3	6.2542		-1.11582	0.844889	-0.389789	0.158864	19.3844	20.0998	19.7554	20.196	18.2757	18.1902	18.1044	17.8428	17.8307	16.0215	15.8514	19.9259	19.1561	19.5669	17.5689	17.5879	17.5767	17.955	15.4147	15.6074	15.5195	18.3117	18.9942	18.514
F6RFD5	Destrin	DSTN	34.1	15.397		-2.83175	2.05735	-0.467912	0.230859	22.2576	22.1486	22.4882	22.7232	19.6491	19.7489	18.65	16.3429	16.9762	16.2651	18.5694	20.1101	19.654	19.9257	20.0261	19.7114	19.8431	20.5275	20.4208	16.4579	20.1073	19.3266	19.4496	19.4563
F6TLX2	Glyoxalase domain-containing protein 4	GLOD4	8	54.719		-0.207164	0.131902	0.25515	0.0916198	18.1971	19.0512	19.7065	18.1761	17.5765	17.7557	17.5285	18.5997	17.019	16.0318	16.9601	19.3897	19.2002	19.3408	17.9033	17.3579	15.0597	16.4884	15.9141	15.2404	15.8747	18.5299	18.6284	18.5257
F6U1T9	Calcineurin subunit B type 1	PPP3R1	17.5	18.208		-0.456472	0.523059	0	-4.34294e-08	17.1174	16.8956	16.7796	16.8202	15.2404	15.6088	14.9885	15.5962	16.2789	15.984	16.7238	15.5044	15.5402	14.6275	14.8417	15.5134	16.1078	15.1583	17.3635	14.9202	14.8192	15.1114	15.1031	16.1712
F6VRR5	Polymerase delta-interacting protein 3	POLDIP3	12.1	48.103		0.317902	0.202591	0	-4.34294e-08	16.4596	15.6921	13.4061	15.9699	14.614	15.3033	14.7816	15.8213	15.0909	16.6481	17.6403	15.0365	14.6817	13.5331	15.4043	16.1788	15.8173	15.9174	16.2036	16.5326	15.4198	15.7301	15.6639	14.3379
F6WFU6	Mitochondrial carrier homolog 1	MTCH1	6.3	39.97		-0.261139	0.263839	-0.417407	0.57432	16.4501	16.3293	16.508	16.5533	15.1834	14.4114	14.5917	15.9318	15.4877	15.6422	15.4216	15.4355	15.9809	14.2993	16.1611	16.7227	15.1998	15.6845	15.9612	15.5597	14.8195	15.6316	15.9302	15.6866
F6WMF4	TRIO and F-actin-binding protein	TRIOBP	14.5	9.4803		0.545782	0.542603	0	-4.34294e-08	13.7284	16.3172	15.9906	14.6361	15.6785	14.8902	14.8486	15.7119	16.7565	16.2454	15.9903	14.0137	16.2703	14.9221	15.9374	15.724	15.072	15.6891	16.866	16.6952	15.2014	14.1332	15.1724	14.3032
F8VPD4	CAD protein	CAD	12.8	236.02		-1.79986	1.73522	-0.266771	0.0690257	20.1928	20.1461	20.1371	20.0828	19.7973	19.9026	20.4729	18.1259	15.6706	16.5698	18.0191	19.9713	19.5941	20.1819	19.7491	17.7089	17.7112	17.9472	15.6798	15.6046	16.542	20.4206	20.3727	20.294
F8VQR7	Cysteine and glycine-rich protein 2	CSRP2	29.9	20.677		-1.29713	0.785901	0.999981	0.5161	17.6951	18.3257	17.7918	17.6668	18.1917	14.7013	15.4635	15.9531	15.6763	15.7909	16.6489	14.0563	19.0995	13.5311	15.2537	16.4574	15.729	15.6528	16.1239	17.1015	16.4279	14.902	18.9465	18.5388
F8VR50	Actin-related protein 2/3 complex subunit 3	ARPC3	32.1	9.7261		-1.01653	1.44517	0	-4.34294e-08	17.2278	17.325	17.3951	17.1543	16.9437	17.1938	15.2811	17.0605	16.4622	15.8474	16.1319	15.0034	14.5701	16.3296	14.8601	15.1977	16.2554	14.7673	16.7235	15.6069	15.4533	15.2189	14.5365	14.7087
F8VR84	UPF0160 protein MYG1, mitochondrial	C12orf10	9.4	24.058		0.279045	0.266389	0.191847	0.13127	14.8801	15.3585	15.5352	15.3606	16.1412	17.0147	16.2087	17.4516	15.1609	15.0688	15.7211	15.493	16.8881	16.6687	15.4119	16.2348	15.3005	16.3606	16.5926	16.9013	14.2888	15.7028	15.3116	15.7284
F8VS07	LIM domain and actin-binding protein 1	LIMA1	5.7	51.09		-0.640537	0.442287	0.319006	0.120713	17.7776	17.9489	17.9943	18.2889	15.8222	13.9537	15.4442	16.3643	16.2015	15.6871	16.6585	15.3423	17.0029	15.4895	14.205	16.527	17.1621	17.9142	15.1209	17.6091	17.7836	15.2043	14.8296	15.5243
F8VSC5	SCY1-like protein 2	SCYL2	2.6	77.053		0	-4.34294e-08	0	-4.34294e-08	13.0735	13.7362	13.3152	14.5002	15.4566	15.3948	14.8332	16.2536	16.2636	15.6195	15.3042	15.079	14.3957	14.5498	15.8616	15.4717	13.7611	16.4673	15.9708	16.7729	16.0165	15.167	13.753	14.7528
F8VU90	Peptidyl-prolyl cis-trans isomerase	FKBP11	9.9	19.814		-0.772718	0.828969	0.17	0.105811	17.5554	17.3452	17.5133	17.5881	16.6609	14.7941	15.9709	16.109	15.4356	16.892	17.1099	15.5033	14.917	16.0519	17.0849	14.9721	14.596	15.3637	16.4826	16.0969	15.6969	16.0809	15.8058	14.5202
F8VUA7	Oxysterol-binding protein	OSBPL8	4.3	79.209		0.206308	0.42789	0	-4.34294e-08	15.0279	15.23	15.1021	14.5929	15.615	15.1009	15.551	15.47	15.6975	16.0679	14.5593	15.2382	15.5358	15.0951	15.4418	16.373	14.9327	16.0401	16.238	16.4677	16.7146	13.369	13.8532	14.2917
F8VV04	Squamous cell carcinoma antigen recognized by T-cells 3	SART3	6.5	89.04		-0.569099	0.704457	0	-4.34294e-08	16.7803	16.7556	16.8564	16.2353	15.9276	14.5851	15.3376	16.3079	15.7413	15.4327	15.593	14.1775	16.0808	15.1611	16.0291	16.1482	14.6392	16.8069	16.3332	17.6531	15.1188	14.4742	14.8616	14.6452
F8VVA7	Coatomer subunit zeta-1	COPZ1	31.3	22.34		-2.16265	2.21443	-0.770168	0.303037	19.2227	18.8127	19.3243	20.7161	17.5403	17.6806	18.3279	16.7876	14.8042	14.7923	16.9296	17.3522	17.8648	17.9554	17.1266	16.9031	16.94	15.4618	14.3557	14.9269	14.4571	18.3819	18.1218	17.8328
F8VVL1	Density-regulated protein	DENR	15.6	17.77		-0.7408	0.920935	0	-4.34294e-08	16.3927	17.1033	16.4313	16.8349	15.1626	15.1958	16.4287	16.6216	16.3436	15.9583	15.6387	14.5649	14.8979	14.3388	14.5422	16.8122	15.2196	16.6356	15.177	15.4505	16.8824	16.0305	14.692	14.3872
F8VVM2	Phosphate carrier protein, mitochondrial	SLC25A3	17	36.161		-3.66764	2.86614	-3.15625	2.02478	21.1364	21.0494	21.0387	19.9701	19.9108	18.0707	19.4106	14.8293	16.0604	19.2042	19.2036	14.8254	16.5342	14.2561	20.4568	19.1442	19.9951	15.9972	15.3968	16.2577	15.6703	19.6239	17.862	16.156
F8VVW8	3(2),5-bisphosphate nucleotidase 1	BPNT1	20.8	14.405		-0.421426	0.544545	0	-4.34294e-08	16.7252	16.8095	17.0191	16.8545	15.8035	14.9907	15.4992	16.6936	16.0022	15.519	16.0651	14.741	15.9236	15.8074	14.6619	16.0401	15.6751	16.1457	15.0743	16.7719	16.4647	15.2187	15.6187	14.434
F8VXC8	SWI/SNF complex subunit SMARCC2	SMARCC2	3.8	136.18		0.559537	0.965141	0	-4.34294e-08	15.5801	15.447	15.0476	15.47	15.4096	15.2524	14.4486	16.3583	16.9297	15.4807	15.508	15.7852	14.5146	15.9955	15.4162	15.5333	16.4684	15.4431	15.6516	16.1609	15.7217	15.7994	14.0376	14.1838
F8VYE8	Serine/threonine-protein phosphatase	PPP1CC	49.7	34.95		1.06565	0.787922	-0.257868	0.114788	16.8013	17.4175	17.0284	17.129	15.0138	18.8749	14.6715	16.2224	17.0249	17.0449	17.0181	18.7853	18.8341	19.4662	18.2786	16.4912	15.9112	15.5923	15.9389	16.4877	16.048	15.7528	18.8425	17.7882
F8VYY9	5-AMP-activated protein kinase subunit gamma-1	PRKAG1	16.4	31.905		0.619989	0.8896	0.936371	0.595673	16.382	16.1153	15.8129	15.5339	15.1926	16.5551	15.7358	16.3573	15.8359	15.1092	16.4462	17.4703	16.8305	17.6182	15.6371	16.2436	15.849	16.8351	15.4223	15.729	15.6182	18.1402	18.0965	18.0825
F8W108	AT-rich interactive domain-containing protein 2	ARID2	1.9	153.12		-0.115545	0.0680686	0	-4.34294e-08	16.5874	16.352	16.0798	16.1016	15.2475	13.5527	15.2698	17.3581	16.0749	15.821	16.2327	13.8047	15.0469	14.0437	16.589	15.091	14.8508	16.1033	15.9546	15.8587	14.5911	16.7151	14.358	14.2521
F8W118	Nucleosome assembly protein 1-like 1	NAP1L1	48.3	24.694		0.0244667	0.0426104	0.00543313	0.00374452	20.9101	20.7491	20.7516	21.1259	21.5582	21.4217	21.4149	21.1499	20.8277	20.7574	20.671	21.4553	21.4806	21.7608	20.8987	21.0585	21.0915	21.1113	20.9272	19.2892	21.0448	21.5507	21.5804	21.6481
F8W1K5	Protein canopy homolog 2	CNPY2	43.1	11.662		-2.09715	3.1925	-0.255572	0.122611	19.6368	19.567	19.5953	19.3801	17.7265	17.4219	17.8833	16.3477	16.401	16.1723	15.7345	17.4148	17.572	16.8885	17.8674	17.409	14.3365	16.4625	15.9887	15.1632	16.8333	16.9596	15.6024	16.9648
F8W1R7	Myosin light polypeptide 6	MYL6	57.9	16.29		-0.817486	1.28436	-0.320136	1.04949	23.9422	23.96	23.7048	23.7648	21.6496	22.0495	22.3769	22.3769	22.101	22.2392	22.1582	22.3084	22.3033	22.2382	22.3475	22.0943	22.815	22.284	21.9033	22.0265	21.897	22.0387	22.3475	22.1946
F8W696	Apolipoprotein A-I	APOA1	7.3	27.908		-1.76032	2.76827	0	-4.34294e-08	17.7128	17.835	17.7979	17.5365	15.314	15.4829	17.1465	15.5859	15.5115	15.3425	15.0053	14.7315	14.8134	15.5133	15.9441	16.6461	15.288	15.946	15.5403	14.6781	17.397	14.4364	15.5761	14.9959
F8W6G1	Nuclear receptor-binding protein	NRBP1	9.2	60.829		-1.37393	1.89998	1.03486	0.694002	17.4801	18.0341	17.8926	16.7975	15.2428	16.7529	17.8854	16.3766	16.0724	16.6632	15.8093	15.4371	15.7393	14.3702	15.4465	16.685	14.4784	15.2527	16.1765	15.2999	17.1583	16.5183	17.883	17.7118
F8W6I7	Heterogeneous nuclear ribonucleoprotein A1	HNRNPA1	49.5	33.155		-0.136228	0.180833	0.531743	1.72252	22.8199	22.7845	22.845	22.5553	23.5092	23.3818	23.0335	22.255	22.1963	22.2681	22.3958	23.6058	23.6792	23.5755	23.1279	22.9938	22.5306	23.1409	23.6297	23.3784	23.8385	23.2763	23.2277	23.4194
F8W726	Ubiquitin-associated protein 2-like	UBAP2L	13.3	113.63		-1.55053	1.94437	-1.65349	0.744713	19.7541	20.1284	20.0223	19.9482	18.2176	18.702	18.3204	17.4577	16.1847	17.2866	17.0166	19.3839	18.6177	18.2919	17.5397	17.3874	19.4879	15.8396	15.3022	16.0469	13.8103	17.2406	18.4165	18.7379
F8W733	BRCA1-A complex subunit BRE	BRE	4.9	31.972		0.745787	0.828978	-0.215733	0.171974	15.0233	14.9089	14.0753	13.9566	15.9347	13.5109	16.7037	15.1889	15.4132	15.6536	16.5516	15.8637	14.7717	15.8912	15.0253	16.1809	15.2163	15.6053	15.9401	15.2012	15.874	15.6921	14.486	14.0104
F8W7C6	60S ribosomal protein L10-like	RPL10	49.1	18.565		0	-4.34294e-08	0	-4.34294e-08	14.3665	13.5113	13.8557	14.4031	16.4113	14.2852	16.3172	15.8682	16.1851	17.2188	15.9937	15.2251	14.4987	14.6311	15.1338	15.0735	14.9509	16.0574	15.8874	16.5081	16.0354	16.9125	13.7293	13.8098
F8W881	Constitutive coactivator of PPAR-gamma-like protein 2	FAM120C	3.7	99.351		-0.269117	0.183057	0	-4.34294e-08	14.6855	15.1792	17.8823	13.5092	14.7	15.0118	16.4439	15.8228	15.4315	15.8736	15.0203	14.3337	14.7406	14.3055	15.9565	16.3759	15.2403	16.7646	15.8588	16.3828	15.4649	13.9917	15.5981	14.3952
F8W8I6	Nucleolysin TIA-1 isoform p40	TIA1	10.6	42.835		0.178549	0.134133	0.72655	0.97519	17.2613	17.0295	17.4219	16.8896	15.3078	15.8332	15.1068	15.4623	15.7959	15.5072	17.1139	17.3339	17.6942	17.1927	15.4506	16.5421	15.4424	16.0276	15.9824	16.1493	16.264	17.2736	16.8962	17.1748
F8W8I7	BTB/POZ domain-containing adapter for CUL3-mediated RhoA degradation protein 3	KCTD10	29.9	8.4265		0.710747	1.03973	0	-4.34294e-08	13.4691	15.3924	14.4394	15.0636	14.7047	15.3448	15.6098	16.3489	16.1245	16.3127	15.1628	14.9764	15.529	14.5447	15.6046	16.3859	15.8286	15.9021	16.1849	15.2329	15.3203	15.9089	14.5858	14.0265
F8W8V9	Kinesin-like protein	KIF1A	3.7	165.98		-0.0882518	0.0594912	0.318537	0.278649	15.6856	15.8749	15.7112	14.8207	16.0205	15.0141	15.4757	17.0297	15.8397	16.9468	15.5081	15.1234	13.4256	14.1115	15.5813	16.0017	15.0284	15.9156	15.3697	16.5851	17.0964	15.4442	14.9094	15.6695
F8W930	Insulin-like growth factor 2 mRNA-binding protein 2	IGF2BP2	21	66.785		0.0777463	0.0417472	0.398555	0.555783	19.99	20.3075	20.5546	20.4493	17.5833	17.2944	18.0012	19.7854	20.1505	20.187	19.8822	18.3011	18.2153	18.2029	18.6409	18.8248	18.4883	19.2708	19.1292	19.0055	20.1096	18.8316	18.2958	18.7066
F8W943	Argininosuccinate lyase	ASL	14	27.379		0.499988	0.466476	0	-4.34294e-08	15.8442	15.8872	14.8685	15.48	15.2511	14.1617	15.3112	16.5434	16.4224	17.3798	16.3566	14.4659	14.4862	14.6496	14.4525	14.8394	15.6569	16.1299	15.7467	15.5338	16.2213	15.5219	14.7404	14.8424
F8WA11	CLIP-associating protein 1	CLASP1	5.8	162.76		0.00498731	0.00352955	-1.36439	0.924526	15.9635	17.1584	15.8346	15.7138	15.7568	14.0491	15.6269	16.978	15.8689	16.55	16.1774	14.7014	15.0044	14.8579	15.171	17.9001	18.1418	15.8773	16.0405	16.5396	16.4383	15.851	15.2979	13.9014
F8WAE5	Eukaryotic translation initiation factor 2A	EIF2A	8.6	64.449		-0.899911	0.988431	0	-4.34294e-08	16.6928	16.8484	17.0821	16.6486	15.9098	14.83	16.5908	15.7951	16.8205	15.9802	15.8109	13.9031	16.0311	13.9623	15.3243	15.5889	15.4029	16.1462	15.1546	16.2319	15.8867	14.4911	15.2299	15.5679
F8WAS3	NADH dehydrogenase [ubiquinone] 1 alpha subcomplex subunit 5	NDUFA5	22.9	7.8423		0.918032	0.840883	-0.845147	1.01166	16.277	16.5276	13.5055	13.7311	15.9096	17.0561	17.0669	17.0509	16.4224	16.9205	15.8885	17.0664	16.5807	16.5705	17.2618	17.4054	17.3825	16.4187	16.9863	16.446	14.9615	16.772	17.3329	16.6158
F8WAW4	Enoyl-CoA delta isomerase 2, mitochondrial	ECI2	8.6	15.64		0.252377	0.261319	0	-4.34294e-08	15.2268	15.0438	14.9416	14.9053	15.1609	15.0432	15.268	16.0067	16.8613	15.1216	15.8046	13.4246	15.2126	14.9249	15.5878	15.9228	14.9658	16.2405	15.7332	15.8562	14.9235	14.99	14.8966	14.0912
F8WBD4	Zinc finger protein with KRAB and SCAN domains 5	ZKSCAN5	8.1	25.568		-0.0102779	0.00407585	0	-4.34294e-08	14.882	19.6902	13.4215	15.1881	15.793	14.6185	16.5223	17.2802	16.4585	15.7743	16.443	14.4919	15.2682	14.3277	15.2985	15.248	15.6969	15.229	15.2987	15.4728	16.2606	14.9134	15.2552	16.0375
F8WBE2	Cytochrome P450 20A1	CYP20A1	11.1	23.323		0.649529	1.01983	0	-4.34294e-08	14.5015	14.8725	16.0028	14.0638	15.4263	14.4362	14.9281	15.8179	15.781	15.883	16.194	15.2243	14.1192	15.7584	15.6496	16.2593	15.2016	16.3797	15.4291	15.9823	15.2201	16.0347	14.3752	14.6741
F8WBH7	Proteasome assembly chaperone 1	PSMG1	15.9	7.182		0.335188	0.27669	-0.576271	0.593831	13.8102	15.9854	13.3501	15.8537	15.3527	15.4759	15.2785	15.529	17.2146	14.7672	15.4935	14.8982	14.4443	15.1059	14.9443	16.5934	16.5816	16.6445	15.3176	15.2139	15.716	15.0589	15.134	15.1593
F8WBT4	Ribulose-phosphate 3-epimerase	RPE	31.7	6.3293		-0.426852	0.343191	0	-4.34294e-08	17.357	16.2709	16.2636	15.7631	15.5501	14.3121	15.7555	16.0444	16.4843	15.9208	16.7863	14.3946	13.7683	14.8857	14.9513	16.3974	14.8903	16.4454	15.5776	14.9756	16.956	15.3842	14.3452	13.9498
F8WCN7	Protein BUD31 homolog	BUD31	54.1	4.1828		1.17365	2.87504	0	-4.34294e-08	14.5568	14.8826	14.755	15.5618	14.773	14.0401	15.2352	16.7736	15.659	16.8066	16.0178	15.6512	15.7274	15.3846	15.6467	15.5858	16.597	16.2859	15.5778	15.5786	15.3503	15.0302	12.8326	15.2507
F8WDD7	Actin-related protein 2/3 complex subunit 4	ARPC4	26.5	13.057		-0.730603	0.312051	-0.267279	0.750376	19.9449	19.9052	20.0588	20.0455	15.2138	19.0483	15.2146	17.0886	18.9857	16.4396	15.3739	18.7224	18.534	19.1727	18.965	18.5974	18.7167	18.8229	18.6035	18.7286	18.3065	18.284	18.6537	18.0478
F8WEH4	Sonic hedgehog protein	SHH	13	13.506		0	-4.34294e-08	-0.0765065	0.0418717	14.0852	14.3596	14.8381	13.3501	15.1034	15.2352	15.4581	16.5464	16.6426	16.6107	15.6216	13.8549	15.9729	15.8947	15.5155	16.5732	15.1143	16.1532	16.0713	15.9955	16.0808	14.3322	14.2084	16.7634
F8WF69	Clathrin light chain A	CLTA	7.7	27.818		-1.69243	1.55171	-1.92638	1.70653	18.4336	18.4181	18.106	19.1155	18.1917	19.5953	15.5973	15.9745	17.766	16.2671	15.2018	18.061	14.8749	17.4652	18.4157	18.6216	18.6025	14.7855	16.7422	16.8443	16.8994	15.5305	17.8288	17.711
F8WF90	PRA1 family protein 3	ARL6IP5	33.9	6.8708		-0.609004	0.277993	0.101166	0.0626524	18.1232	17.4905	18.7446	18.3018	14.617	14.4218	14.2945	15.9087	15.9951	18.3321	17.3242	14.9364	14.6094	14.6244	14.8564	15.8205	16.1018	15.7488	16.4639	16.8985	16.2509	14.7791	14.5489	15.1686
F8WJN3	Cleavage and polyadenylation specificity factor subunit 6	CPSF6	3.3	52.269		-0.234007	0.141149	0.258408	0.127239	17.6261	17.4341	17.7542	16.081	14.5646	14.6637	14.9635	16.9652	15.7794	15.696	17.294	15.7204	15.1868	14.8074	15.0903	16.1344	17.2113	15.6663	15.488	15.7936	17.2285	17.4559	15.1629	18.0312
G3V0E5	Transferrin receptor protein 1	TFRC	11	75.963		-0.93719	1.4204	-1.45224	0.798049	17.5373	17.0489	17.3297	18.1399	18.4331	18.1986	18.3933	16.2783	16.0783	16.0207	16.4825	17.8952	17.7965	17.969	18.3593	17.5092	19.3966	14.9895	16.3722	15.9907	16.0635	18.1178	18.4636	18.7891
G3V0I5	NADH dehydrogenase [ubiquinone] flavoprotein 1, mitochondrial	NDUFV1	29.8	50.054		0.557877	0.183492	0	-4.34294e-08	18.8748	18.6447	18.9171	18.6128	17.1404	15.1013	14.8863	20.3208	20.2511	19.929	20.1316	14.8943	15.4914	15.0644	16.2377	15.7902	15.4402	15.4826	16.1461	15.1985	15.9982	15.6153	15.8997	14.7803
G3V126	V-type proton ATPase subunit H	ATP6V1H	19	51.57		-0.65866	0.557277	0.813624	0.841422	16.9743	17.5513	17.7025	17.0938	15.0029	16.2782	14.8611	15.6128	15.7577	17.7939	15.3512	14.604	15.4733	16.2606	14.7753	15.6124	13.8805	15.2477	15.142	15.6646	16.3785	16.607	14.918	15.0299
G3V1C3	Apoptosis inhibitor 5	API5	13.5	57.56		-0.876311	1.10534	-1.32627	0.936063	18.7093	18.4626	18.3358	18.1296	18.2311	18.3638	18.4278	16.6875	17.1181	16.2956	16.2195	18.7431	18.8732	18.5889	18.4817	18.3657	18.5685	16.6491	15.3921	16.5815	16.1509	18.4351	18.3127	18.4983
G3V1R5	Nardilysin	NRD1	6	125.12		-0.240069	0.152956	0.168975	0.104172	16.903	17.2073	17.8492	17.0421	15.8915	14.2447	15.3584	15.8078	16.2443	16.8587	16.9505	14.5822	15.0084	17.3638	14.9292	15.3402	16.3554	17.0938	15.441	16.267	15.6935	14.8834	16.2272	14.3679
G3V1U5	Vesicle transport protein GOT1B	GOLT1B	20.3	8.2139		-0.194228	0.194788	0.835711	1.70234	16.0292	15.9488	15.9231	14.5748	15.5457	15.8069	15.6511	16.3853	16.501	15.4785	16.2443	14.5459	14.5944	14.3706	15.3993	14.4984	15.1879	15.4634	15.7721	16.7068	15.9191	15.7476	15.8003	15.6405
G3V203	60S ribosomal protein L18	RPL18	36.6	18.756		0.0143215	0.0128362	-0.585934	2.38545	21.5378	21.4703	21.2436	21.4598	22.9523	23.0837	23.0106	22.2358	22.1778	22.2778	22.2376	22.5306	22.4875	20.9112	23.0181	23.0698	23.1352	22.5664	22.6684	21.9847	22.3648	22.5488	22.647	22.6392
G3V2K3	Zinc finger and BTB domain-containing protein 25	ZBTB25	20.9	9.6401		0.2053	0.248485	0	-4.34294e-08	14.6398	14.812	14.5025	14.3745	16.1622	14.9532	15.5161	15.7153	15.3647	15.1953	16.1884	14.2971	14.4733	15.1632	14.611	15.238	16.2391	16.642	15.6774	17.2545	15.3486	14.6741	15.5669	15.3947
G3V2S6	V-type proton ATPase subunit D	ATP6V1D	14.6	21.921		1.33544	1.21151	0	-4.34294e-08	14.5222	14.6576	14.2865	12.956	15.2351	14.5911	14.1939	16.7426	16.9316	16.7966	16.3083	15.6559	14.7516	12.6039	14.771	15.2601	15.2268	16.6732	16.1077	16.6361	16.2025	15.56	15.3292	14.1291
G3V2T4	Legumain	LGMN	24.4	14.635		0.976079	1.66153	0	-4.34294e-08	14.9832	14.6	14.5325	13.4049	15.2942	15.034	15.7143	16.2487	16.2043	16.5919	16.034	15.0268	15.2921	14.9979	15.4119	15.7681	15.8018	16.9395	16.0795	16.9256	15.7095	14.6733	14.8661	14.4437
G3V2V8	Epididymal secretory protein E1	NPC2	47.5	13.078		-2.69278	2.33239	-1.35512	0.818318	19.9872	20.1362	19.836	20.1615	15.3079	18.9408	18.6809	15.7154	15.6943	15.6264	16.3607	17.6523	18.0133	15.1385	16.6348	15.5739	18.3052	16.9519	16.0943	15.6113	15.9917	15.0274	13.14	15.5633
G3V3U5	Galactose-1-phosphate uridylyltransferase	GALT	17.9	9.4915		0.853393	1.06341	0	-4.34294e-08	13.872	13.8525	14.161	13.9657	14.6261	14.9218	15.5181	16.7288	15.1081	16.2853	15.6023	13.7763	14.9996	14.3907	15.4257	15.8571	15.9574	15.3866	16.4219	16.4956	16.0791	14.8571	14.6742	13.3361
G3V4F7	Signal recognition particle 54 kDa protein	SRP54	6.6	48.67		-0.886987	0.845836	-0.212122	0.0793682	16.494	16.3583	16.1578	16.3597	15.9745	14.8221	16.5906	17.1111	16.8776	15.6985	14.8433	13.8648	13.8606	14.2925	15.6596	16.0125	16.9481	15.1092	15.2693	15.4648	16.8968	16.29	14.0064	18.9258
G3V4P8	Glia maturation factor beta	GMFB	24	17.512		-0.500704	0.493424	-0.141521	0.086931	18.0075	18.2554	18.0834	17.7265	17.6713	18.1208	15.9848	15.9461	17.3512	16.4405	16.1369	18.0147	18.4287	18.0266	16.8864	16.1322	16.3822	14.7375	15.5684	16.5205	15.843	17.2194	17.2909	17.0984
G3V4W0	Heterogeneous nuclear ribonucleoproteins C1/C2	HNRNPC	38.9	28.916		0.848067	2.86048	1.33962	1.00281	21.0084	20.8884	20.8059	21.0555	21.6532	21.6028	21.4155	21.6068	21.6197	21.8825	21.8017	22.4613	22.4745	22.5196	21.2953	21.4449	21.2316	23.8211	23.7991	23.6664	23.1369	21.2445	21.5882	21.3884
G3V500	Echinoderm microtubule-associated protein-like 1	EML1	16.1	31.737		0.556919	0.487262	0	-4.34294e-08	13.8151	14.688	16.0318	14.0393	14.9309	15.4327	15.5552	17.4896	15.7907	14.1959	16.0724	14.2813	14.6487	15.9127	15.2537	15.5124	15.1788	16.0585	16.2105	15.3084	15.6995	16.1615	14.1476	14.2261
G3V511	Latent-transforming growth factor beta-binding protein 2	LTBP2	0.7	189.24		-0.429098	0.410974	0	-4.34294e-08	16.2956	16.1224	16.178	16.3252	15.4747	15.2635	15.3274	16.9415	16.2866	16.041	15.7131	14.5229	14.9972	13.4808	15.8763	15.1691	14.3909	15.7315	15.7473	15.8726	16.5702	14.958	15.1895	15.6574
G3V577	X-linked retinitis pigmentosa GTPase regulator-interacting protein 1	RPGRIP1	5.4	18.584		-0.567868	0.390024	0	-4.34294e-08	16.6091	17.967	16.3616	14.5803	16.7508	14.646	13.6474	15.2262	15.9547	16.0064	15.899	14.9043	13.6166	14.9799	15.7402	16.4152	14.493	16.2021	16.6347	16.2415	15.901	15.1681	14.3487	14.1858
G3V595	Alpha-1-antichymotrypsin	SERPINA3	9.5	34.625		0.894685	1.10221	0.309466	0.259216	15.5744	15.8662	14.2427	14.155	15.7616	14.7697	15.7244	17.4978	17.2109	15.687	16.3156	15.0641	15.2784	15.303	15.8089	16.5053	14.4227	16.4839	16.119	15.8878	15.6701	15.9995	16.2941	14.7646
G3V5X4	Nesprin-2	SYNE2	0.6	787.71		-0.537912	0.416562	0	-4.34294e-08	18.2975	17.4321	17.6536	14.4279	16.2638	15.4122	15.4855	16.7354	16.2843	16.6659	15.7392	14.926	15.3059	15.5505	16.0185	16.0848	16.0312	16.7172	15.4584	14.7698	16.7145	15.3169	15.5426	14.6267
G3V5Z7	Proteasome subunit alpha type	PSMA6	35.3	28.147		-0.701612	1.47452	-0.606909	0.463466	21.005	21.0638	20.7547	20.5992	20.3042	20.5717	20.1179	19.4209	19.3809	19.048	19.9032	20.7276	20.8435	20.1813	19.7615	20.5505	20.6974	18.7397	19.1826	19.3084	18.6809	20.58	20.7512	20.8643
G5E975	SWI/SNF-related matrix-associated actin-dependent regulator of chromatin subfamily B member 1	SMARCB1	12.9	45.05		-0.069831	0.0384402	0	-4.34294e-08	17.1146	17.0549	17.0027	13.143	15.5591	14.6787	15.7982	15.9826	16.9867	16.129	15.8947	15.5923	14.734	14.5431	15.8315	15.1778	15.7034	15.423	15.2997	15.4854	16.0529	15.5894	13.5206	15.2925
G5E9S8	Kinesin light chain 1	KLC1	16.6	62.506		-1.2325	0.829151	0.00469062	0.00203527	19.3816	19.4108	19.5114	18.9433	15.646	16.8002	15.0821	16.4586	15.7137	15.8322	15.7636	17.5261	17.285	17.5687	16.7849	16.0759	17.1556	15.3596	14.9786	17.1105	15.9304	18.0249	17.2371	18.0969
G5E9W8	Glycogenin-1	GYG1	13.5	21.51		-0.133765	0.149023	0	-4.34294e-08	16.2973	16.0974	16.3363	16.3532	14.9514	15.0155	15.8299	15.8701	16.1113	16.1824	15.636	15.847	14.188	16.1099	15.2023	16.3301	15.0145	15.5678	15.2103	15.784	15.3751	14.9754	16.2278	14.4666
G5E9Z2	Cleft lip and palate transmembrane protein 1-like protein	CLPTM1L	4.3	43.28		0.266412	0.493907	0.271273	0.162325	15.6702	15.9406	16.0468	15.6379	15.6705	14.1742	15.543	15.8194	15.708	15.989	15.7371	15.259	15.9241	16.1114	15.3319	15.9723	14.8724	16.8492	15.397	16.737	16.1494	14.0908	14.5883	15.8324
G5EA31	Protein transport protein Sec24C	SEC24C	6.8	111.98		-1.05257	1.41966	0.399455	0.385477	17.7861	17.8923	17.8243	17.6981	16.3292	17.1336	17.0981	15.8975	16.3397	15.8043	14.5004	17.0936	17.4335	17.3247	16.5832	16.0881	15.9977	15.0565	17.0334	16.2586	16.9727	16.8669	17.0072	17.1618
G8JLB6	Heterogeneous nuclear ribonucleoprotein H	HNRNPH1	33.9	51.229		-0.0458099	0.176757	0.620241	1.51086	22.4653	22.1563	22.2462	22.5717	22.175	22.4261	22.319	22.2809	22.0019	21.9746	22.5547	22.3712	22.3781	22.4775	21.6929	21.6571	21.5441	22.0346	22.1388	21.7509	21.8929	22.7441	22.5379	22.6622
H0Y360	AMP deaminase 2	AMPD2	3.6	98.401		-0.405314	0.504498	0	-4.34294e-08	17.0222	17.2579	16.4585	16.7041	15.7305	15.3906	14.9875	16.1687	15.9837	16.1931	16.5532	15.2608	15.1469	15.4076	14.9934	15.3377	14.9312	15.9444	16.8182	15.341	16.3337	15.3888	15.1541	14.9918
H0Y3T6	45 kDa calcium-binding protein	SDF4	6.6	28.001		-0.964312	1.25748	0	-4.34294e-08	17.2954	16.8258	17.0705	16.8511	15.9858	14.2722	15.9977	16.0823	16.252	15.004	15.0842	14.9202	15.5279	14.6778	14.8838	16.1092	15.663	16.442	15.0308	14.749	15.0474	15.3583	14.8359	14.6658
H0Y512	Adipocyte plasma membrane-associated protein	APMAP	7.3	45.294		-0.0383575	0.0266001	-2.0531	1.95409	16.7765	16.6128	16.8258	16.9253	17.1015	17.6254	15.6695	17.6333	15.7015	15.4128	15.3673	17.8991	17.8805	17.3738	18.2603	18.2379	17.7668	15.3487	15.1928	14.9291	15.4456	16.8406	17.0432	17.4468
H0Y5B4	60S ribosomal protein L36a-like	RPL36A	15.2	13.228		-0.568821	0.69886	-1.22047	0.459888	19.2583	18.7746	18.7052	18.8838	20.7198	20.5133	20.0277	18.6902	18.5703	18.8186	18.1372	19.8561	20.0811	18.7476	19.7398	19.8244	20.1571	19.7831	16.3433	19.9067	15.1915	20.3222	19.8539	19.4056
H0Y5B5	Protein polybromo-1	PBRM1	1.7	126.29		0	-4.34294e-08	0	-4.34294e-08	13.8919	13.6762	13.1402	12.3097	14.9503	14.7084	15.9888	16.227	14.9677	14.8099	16.3196	15.3429	16.0782	15.05	17.2457	14.7724	15.1708	15.5976	15.5701	16.9458	15.7749	14.614	15.5806	14.7337
H0Y5C0	Latrophilin-2	ADGRL2	2.3	151.14		0.556552	0.547201	0	-4.34294e-08	15.6729	15.1821	14.9581	13.1549	15.5023	14.963	15.0987	16.535	15.8965	16.5629	16.0159	14.0228	14.9306	14.4641	15.3556	15.9749	15.2855	15.8691	16.1698	15.4176	15.6423	14.5384	14.1116	15.1672
H0Y5G7	Neuroblastoma-amplified sequence	NBAS	1	160.41		1.02782	1.253	0	-4.34294e-08	13.803	14.2294	14.1289	14.1287	14.5268	15.2297	13.995	16.4732	15.7712	16.6766	14.7738	13.1839	15.5709	14.7866	15.5866	15.7202	14.8997	15.7491	16.2516	16.2011	16.3003	14.6205	15.0369	14.9251
H0Y630	Serine/threonine-protein kinase 24	STK24	13.8	40.781		0.153704	0.0917832	-0.12788	0.0897209	16.8756	16.5904	15.45	13.4402	15.1425	15.657	16.1706	16.1122	16.5315	14.7521	17.9475	15.3449	14.5544	15.1598	15.2875	14.5771	15.9057	15.1968	15.3548	14.8023	16.6074	13.9998	14.8026	15.1384
H0Y6E7	RNA-binding motif protein, X chromosome	RBMX	20.2	31.745		0.995727	0.666522	1.13821	0.733028	19.8892	19.5839	19.6468	20.0803	19.376	19.9707	15.551	20.3609	20.4294	17.4415	20.5693	20.8183	20.5108	20.9377	19.7392	19.6379	20.3193	22.0067	22.1361	22.4841	21.58	19.7218	19.5223	19.8081
H0Y6I0	Golgin subfamily A member 4	GOLGA4	1.8	246.6		0.314192	0.1393	-0.616357	0.745073	14.0809	12.8919	13.5445	14.5871	16.2944	18.185	17.9464	16.8447	16.3317	16.1277	15.5185	15.242	15.6432	14.022	16.7228	16.5083	16.5199	17.3977	15.9597	15.1823	15.5434	15.7493	15.8346	16.1042
H0Y6T7	Nicastrin	NCSTN	7.3	30.045		-0.0655834	0.0531478	0.320889	0.49568	16.3531	16.5757	16.4048	16.0296	15.4043	14.6194	15.1039	16.7463	16.4564	16.684	15.5498	15.1385	14.604	14.8526	15.3153	16.0585	15.0445	16.0232	15.5725	15.204	15.9732	15.9014	15.4676	16.4135
H0Y6V3	Non-specific serine/threonine protein kinase	CDC42BPA	2.5	81.575		0	-4.34294e-08	0	-4.34294e-08	13.7099	12.9181	14.0166	13.9982	15.2929	14.9103	15.063	16.7477	15.9546	16.9525	15.0808	15.682	15.0186	15.1131	16.3588	16.6133	14.5329	15.3486	16.4253	15.6435	16.0438	15.6254	14.9942	14.5526
H0Y6Y4	Ubiquitin carboxyl-terminal hydrolase	UCHL5	11.5	25.335		0.663718	1.19239	0.258542	0.156133	16.3853	16.4018	16.4556	16.3242	15.8075	16.1904	14.325	17.1779	16.004	16.2466	16.7407	16.9223	16.6832	16.7612	15.2753	15.9313	14.7598	16.3404	16.0059	16.6986	15.183	16.3297	14.2459	14.2611
H0Y6Z7	Receptor-type tyrosine-protein phosphatase F	PTPRF	4.1	174.84		1.56341	0.763394	-1.37109	0.489052	13.67	13.6264	13.5993	13.4808	18.7547	18.5515	18.6061	16.1223	18.2377	16.2557	17.1891	18.2479	17.0047	18.1752	18.9335	18.4716	15.8387	17.9017	18.9789	16.2066	17.9464	15.2754	13.6807	14.6482
H0Y711	Methylosome protein 50	WDR77	22.3	30.987		0.802366	1.10356	0.169983	0.0916807	15.3294	16.0635	15.4453	17.2514	17.224	16.4152	14.591	16.4293	16.9683	15.9726	17.2433	17.2144	16.9403	17.1681	16.9939	16.1746	15.2012	15.6301	15.0899	15.2851	16.047	17.2485	17.3478	17.404
H0Y7A7	Calmodulin	CALM2	31	20.762		-0.552916	1.40917	-0.907058	0.585598	23.5483	23.3074	23.5297	23.7462	22.9566	22.8168	22.9785	22.4122	22.2639	22.455	22.1391	23.2908	23.024	23.4282	22.3724	22.1879	22.756	20.6669	20.3693	20.6897	20.4516	22.6723	22.896	22.9762
H0Y7L2	Dedicator of cytokinesis protein 7	DOCK7	2.7	241.41		-0.241413	0.146299	0	-4.34294e-08	17.5823	17.5543	17.3997	16.7742	16.7171	14.459	14.1696	17.3701	15.6443	15.8948	16.2266	17.2899	15.3396	15.2009	15.3766	16.6856	15.4959	16.2313	14.7859	16.0009	16.8448	14.8756	14.4011	14.4796
H0Y8B3	Adenosylhomocysteinase	AHCYL2	4.8	58.004		-1.10591	1.41289	-0.264655	0.217529	16.4758	17.1658	16.6846	16.7921	15.4154	16.6564	15.1592	16.5029	16.3173	15.9102	14.4621	15.0732	14.0395	14.3026	14.7027	16.3177	16.0591	14.4193	16.3965	15.547	15.7471	15.0482	15.8464	14.9949
H0Y8C6	Importin-5	IPO5	22.7	123.75		-2.25062	1.76077	-2.66669	0.768436	21.054	20.9716	21.0443	20.9797	20.246	20.8378	20.8073	17.2324	16.6906	16.5865	17.0816	21.1573	20.4986	20.9393	20.8487	20.4974	20.7068	15.4758	15.2034	15.9353	16.0173	20.813	21.3283	21.3502
H0Y8X9	Calcium-transporting ATPase	ATP2C1	6.5	23.902		0.616812	0.625195	0	-4.34294e-08	14.683	14.7108	14.9951	14.8511	15.1494	15.4368	15.1069	15.4479	15.2081	17.7191	16.1617	14.3362	16.407	13.9707	14.0328	16.8719	16.0566	14.8992	16.0516	16.1423	16.3903	15.0409	14.7374	15.3818
H0Y9R3	WD repeat-containing protein 26	WDR26	6.4	33.135		1.02353	1.88771	0.124245	0.0858002	14.7543	15.8269	15.6998	13.5943	14.5821	14.1622	14.2668	16.6551	15.7925	15.3358	15.67	15.3615	15.5406	15.6956	15.3063	16.5786	16.0298	17.1275	16.2157	16.9921	16.4248	15.1482	15.3287	15.4338
H0YAK4	Neurolysin, mitochondrial	NLN	9.7	46.91		-1.17171	1.1612	-1.00933	0.89598	17.2205	17.3418	17.3142	17.1741	15.7008	13.8963	15.5246	16.2067	15.9163	15.1486	14.8507	13.7585	15.3929	14.6966	17.3213	17.2301	16.7261	16.7306	15.3166	16.1277	15.6154	16.0349	14.9132	17.8439
H0YAS9	ER membrane protein complex subunit 2	EMC2	16.3	15.931		-0.558004	0.504513	0	-4.34294e-08	16.971	17.8547	17.2372	17.5193	14.6586	15.7142	15.5676	16.0495	16.4226	15.9958	16.2378	14.3158	16.155	16.4402	15.1485	15.9079	16.1074	15.0785	16.2944	15.3316	16.0203	14.3686	14.7105	15.2105
H0YB37	Tetratricopeptide repeat protein 1	TTC1	27	18.901		1.38152	1.7472	-0.909767	1.38889	15.8391	17.1669	15.1433	15.0315	13.6114	14.9464	14.9134	17.5482	15.3078	17.3154	15.8999	16.5756	16.7457	16.9301	17.0872	17.2282	16.9552	15.5304	16.0085	16.4712	15.199	16.6337	16.5681	16.852
H0YC35	Clusterin	CLU	13.7	33.419		0.640732	0.399887	0.158157	0.0687388	15.8129	15.4999	14.6615	15.3267	17.8576	17.9958	17.8511	15.9425	16.552	15.5007	16.2008	18.2953	18.3961	18.6031	17.1988	14.6406	14.736	16.0933	15.7878	15.4066	17.8495	15.0748	15.2522	14.3189
H0YC42	Tumor protein D52	TPD52	23	31.17		-0.66789	1.70737	0.385263	0.470117	17.1232	16.8732	16.891	16.7611	16.9209	16.1736	15.6817	16.5787	15.3404	16.0389	16.0972	15.8792	16.2261	15.589	15.3613	16.1895	14.6612	15.165	15.4095	16.1015	15.4521	16.2997	15.8267	16.2704
H0YCK3	Double-stranded RNA-specific adenosine deaminase	ADAR	4.3	132.65		-0.536162	0.70275	0	-4.34294e-08	16.1292	16.0699	15.905	16.2894	15.4718	16.1619	15.6417	15.2872	15.1713	16.8986	16.6897	14.9499	14.3288	14.5903	15.5318	16.1634	16.0149	14.8997	15.5729	14.9606	16.7304	14.4654	14.9719	14.8044
H0YCM7	Engulfment and cell motility protein 2	ELMO2	7.3	51.338		0.0994622	0.0622625	0	-4.34294e-08	12.8704	16.1544	15.4719	15.9649	16.225	15.6638	16.0102	17.1052	16.5232	15.6802	14.709	15.1784	15.5278	14.3331	17.2394	16.9255	16.2368	15.9329	15.8765	14.6302	15.3157	15.9096	15.1339	14.2713
H0YDD4	Acetyltransferase component of pyruvate dehydrogenase complex	DLAT	16.1	51.201		0.208643	0.314586	0.913324	0.4914	15.3151	15.4722	16.1291	15.7798	17.1494	16.8675	16.5967	16.1204	16.6668	16.3389	15.9036	16.601	16.4678	16.6718	14.8401	16.5731	14.826	16.0236	15.2432	16.0709	14.2426	17.8401	17.732	17.1325
H0YDU8	Serine/threonine-protein phosphatase	PPP5C	8.2	55.096		0.0288523	0.0161342	0	-4.34294e-08	17.0615	17.0774	16.83	16.5661	15.9034	14.7567	14.6682	16.5832	16.0414	15.9863	16.8626	14.425	18.2321	14.9346	15.3733	16.5775	15.4739	15.2289	15.1827	15.5224	15.6166	15.2936	13.7655	13.4398
H0YDX6	CD44 antigen	CD44	12.2	19.46		-0.219649	0.134448	-2.63622	1.80997	16.2571	16.2462	16.2833	15.9321	18.5415	18.2011	18.6965	15.9152	15.9861	16.25	16.0992	18.0696	17.9383	18.362	19.5391	19.6687	19.7949	15.2099	17.5997	16.1974	15.2789	18.0937	18.4993	18.3403
H0YEN5	40S ribosomal protein S2	RPS2	52.3	21.154		-0.470446	1.63692	0.451398	0.756188	22.0747	22.4122	22.3515	22.0528	22.4787	22.502	22.4223	21.4848	21.7404	21.1152	22.0033	22.2245	22.0673	22.3657	22.6565	21.6938	21.6875	22.11	21.9194	22.1973	22.6195	22.8917	22.5868	22.9233
H0YFA9	N-acetylglucosamine-6-sulfatase	GNS	10.6	34.608		-0.165873	0.117838	-0.454923	0.670408	15.4899	16.942	15.9794	17.8429	14.756	15.8401	15.6427	16.5493	16.456	16.2675	17.2897	15.2564	14.617	14.896	15.6732	16.1247	16.9891	16.0361	16.5747	15.3675	15.8019	15.8153	15.4292	15.6274
H0YG54	Oligoribonuclease, mitochondrial	REXO2	9.6	21.848		-1.18296	1.01702	0	-4.34294e-08	17.8778	17.9513	18.0172	18.0074	15.6405	15.388	14.6777	16.6862	16.7431	15.9051	15.5564	14.4556	15.155	14.7777	15.2372	15.9369	14.9153	16.2293	15.3607	16.2339	15.0918	14.9195	13.7897	15.3429
H0YGX7	Rho GDP-dissociation inhibitor 2	ARHGDIB	13.3	22.273		-0.364619	0.290327	0	-4.34294e-08	16.3933	16.386	16.7985	17.15	15.0295	15.1168	15.3923	17.3692	16.3003	16.2394	16.2459	14.5397	14.4903	14.5294	15.7816	15.3858	16.545	15.1171	16.3558	16.0822	15.4968	16.0874	15.031	13.7129
H0YH15	Intron-binding protein aquarius	AQR	2.2	75.811		0.21637	0.154951	0	-4.34294e-08	14.4253	16.0769	14.8081	13.3094	16.9167	15.924	14.3818	15.3259	15.5642	16.2939	15.6019	14.0905	14.6029	15.8774	15.157	15.002	15.4027	15.223	15.9196	16.7656	15.3082	15.6384	16.2128	14.9324
H0YH87	Ataxin-2	ATXN2	6.4	98.004		-0.225456	0.178737	0	-4.34294e-08	16.9097	16.7959	16.8736	17.1116	14.5153	15.9783	14.9484	16.7118	16.6604	15.703	16.7887	14.8737	14.9136	15.9035	16.3198	16.8771	15.8813	15.9683	14.895	16.0441	15.9345	15.2179	14.746	14.8013
H0YHD8	Cysteine-rich protein 2	CRIP2	26.9	11.048		-1.32483	0.94897	0	-4.34294e-08	18.7201	18.2504	18.5438	18.9834	15.865	14.4812	15.0576	16.6072	15.5601	16.7785	16.0135	14.7916	15.3572	15.5199	15.1398	15.5002	15.522	15.8448	15.7663	15.8349	15.6751	15.7763	14.7173	15.2239
H0YHG0	SAP domain-containing ribonucleoprotein	SARNP	11.1	59.075		-1.47414	1.39835	-0.880472	0.461388	18.8167	19.3683	19.3473	19.2243	18.0135	19.0798	18.5263	17.0376	15.5401	16.1968	16.0151	19.1176	18.7523	19.3977	18.3982	18.2378	18.6327	15.003	18.3019	15.9477	18.0068	18.0857	18.7911	18.661
H0YHG9	Kinesin-like protein KIF21A	KIF21A	12.3	15.319		-0.218092	0.145171	0	-4.34294e-08	16.741	16.8445	16.6859	17.1823	15.6564	13.8048	15.4565	17.1719	17.0798	15.9429	15.4535	15.4003	15.4456	14.3508	16.146	14.6278	16.2529	14.5135	15.9976	15.1854	15.6934	15.0674	15.0728	15.2285
H0YHS6	Tyrosine--tRNA ligase	YARS2	6.2	32.184		1.15112	1.50768	0	-4.34294e-08	15.4798	14.339	14.4213	15.4922	15.2559	14.989	15.1899	17.4598	15.7045	17.8493	16.2794	15.2963	14.5878	16.0478	15.7588	16.3395	15.5945	16.2197	16.5395	15.9174	16.2574	15.5771	14.8833	15.0762
H0YJX6	Protein arginine N-methyltransferase 5	PRMT5	15.4	32.311		-0.036811	0.0543527	0.210883	0.164337	16.1198	15.9109	16.1502	16.4719	16.2213	16.6963	16.6782	15.4038	16.3453	15.6221	16.3022	16.7389	16.6955	16.883	15.3748	15.3237	16.8999	15.3047	15.571	15.4832	15.9269	16.8079	16.627	16.8187
H0YK09	DET1 homolog	DET1	13.4	7.9051		0	-4.34294e-08	0	-4.34294e-08	14.2389	14.0332	13.55	14.9509	15.5861	14.7588	15.48	16.2295	16.3578	16.3835	15.6744	15.0838	14.7461	15.5127	14.9605	17.4921	15.2526	15.1728	15.572	17.0025	15.5417	14.6955	14.0784	14.7778
H0YK48		TPM1	50	28.579		-1.28206	1.13036	0	-4.34294e-08	17.8099	17.9152	17.8616	17.9074	16.0644	14.3447	16.0284	16.638	15.5277	16.9786	16.0228	14.3495	14.6901	14.7505	15.7513	15.09	15.3536	16.3914	16.2586	15.7841	16.2778	15.5007	14.0832	14.0903
H0YKH0	Transducin-like enhancer protein 3	TLE3	3.4	47.761		1.04778	2.25496	0	-4.34294e-08	14.0282	14.6885	14.7302	14.767	14.953	13.4172	15.1366	16.4314	16.0476	15.5032	15.3437	15.2233	15.7786	14.7273	15.6531	16.5073	16.2059	15.6258	15.8535	16.0252	15.1198	14.8913	16.4763	14.824
H0YKX5		TPM1	73.2	16.365		-0.474079	0.447585	0	-4.34294e-08	17.0759	16.7912	16.3025	16.5972	15.9763	15.1576	15.6865	15.6658	16.9632	15.4866	17.2629	15.7126	15.3172	13.8602	16.0275	15.3926	16.2603	14.6859	16.6948	15.8375	15.2889	15.4548	13.7294	13.7317
H0YL43	Reticulocalbin-2	RCN2	22.6	17.609		-0.835108	1.40516	0.941156	0.382409	18.1275	18.6084	18.6289	17.4192	18.6697	18.6553	18.0555	17.0328	16.3192	17.1468	16.8636	18.2995	18.3305	18.3262	15.8517	17.4323	14.8878	15.4482	15.1652	15.9811	16.2677	18.8515	18.0651	19.2103
H0YLP6	60S ribosomal protein L28	RPL28	44.9	9.657		-0.880201	0.666319	-0.144154	0.183424	19.8768	19.3366	19.2786	19.519	17.4458	20.774	20.6877	18.4081	18.9017	16.3659	17.4682	20.3564	19.767	19.4898	19.529	20.2332	20.6912	20.5695	19.8378	19.6138	19.8867	19.972	19.6297	20.5393
H0YM23	Ankyrin repeat domain-containing protein 17	ANKRD17	1.1	263.25		0	-4.34294e-08	0.837084	0.224753	15.1326	14.4137	13.2467	14.6988	15.159	15.1186	15.5089	15.1031	15.1759	14.852	15.5067	13.7555	14.4342	16.4864	15.3859	15.5795	14.5292	21.5814	14.6902	15.9491	15.2341	15.4803	14.6065	14.472
H0YM59	Zinc finger protein 770	ZNF770	15.2	15.851		0.768155	0.415676	-0.671802	0.305941	20.1515	19.8461	14.2244	20.039	18.3096	17.8145	18.1061	20.5126	19.5401	19.5799	19.4053	18.0147	18.3627	18.453	18.1984	18.0313	17.8638	15.3014	16.6029	15.4222	17.922	18.7131	18.7169	18.8369
H0YM60	H/ACA ribonucleoprotein complex subunit 3	NOP10	66.7	4.2337		1.27452	0.449057	-3.75623	1.42572	14.7049	14.2033	14.8803	14.456	19.026	15.4258	19.2334	20.4295	20.8405	15.6592	19.1268	15.1098	15.1511	14.5344	20.8494	19.8691	20.4311	20.0403	15.0786	20.5	15.4108	15.519	15.2066	14.6336
H0YM70	Proteasome activator complex subunit 2	PSME2	13.2	26.011		-1.33245	2.40976	-0.307582	0.218114	17.3769	17.0899	17.1468	17.0688	15.7793	15.8173	16.8799	16.466	15.5927	15.798	15.8903	14.7243	14.3569	15.0034	16.5276	17.0385	15.257	15.9599	16.0932	15.6892	16.4922	17.3482	15.0753	15.1096
H0YML5	Phosphoenolpyruvate carboxykinase [GTP], mitochondrial	PCK2	8	52.466		-1.12264	1.07628	0.254702	0.192063	17.5138	17.6149	17.7665	17.7397	15.9796	15.4456	15.0148	16.5716	15.8385	17.077	15.7109	14.2471	14.5628	15.2084	15.7574	15.8449	15.3171	16.3846	15.1797	16.2023	17.3798	16.0063	14.8933	15.2156
H0YMV8	40S ribosomal protein S27	RPS27L	32	11.345		0.333729	0.201971	-0.445046	0.154351	16.9636	15.4003	17.284	15.1674	18.0504	18.1989	18.0572	15.833	15.8685	18.8576	16.5586	18.1595	18.3426	17.8381	18.7202	15.1897	18.3492	18.6654	17.3841	15.1985	16.6565	14.7876	17.9903	18.1402
H0YMZ1	Proteasome subunit alpha type	PSMA4	50.2	24.583		-1.79029	1.46137	0.117024	0.0252786	20.2402	19.8845	20.353	20.4149	19.8566	18.3096	19.5645	18.4357	16.5222	15.7603	16.0685	19.6696	19.7054	19.9295	19.4927	15.0581	19.0817	15.6286	15.4167	17.3661	16.575	20.3364	20.3175	20.3212
H0YN26	Acidic leucine-rich nuclear phosphoprotein 32 family member A	ANP32A	35	19.997		-1.00655	1.21135	0.242787	0.0703601	18.5061	18.337	18.2808	18.1996	18.7769	17.9227	17.3812	16.4069	18.2529	15.9564	16.4217	19.0808	16.2949	17.9448	16.3103	15.8802	19.0639	16.3986	16.8202	16.4158	14.373	19.2931	18.8833	19.1091
H0YNG3	Signal peptidase complex catalytic subunit SEC11	SEC11A	17.8	18.651		-0.132725	0.0758803	-0.406337	0.212164	17.9259	17.4113	17.6119	18.2839	15.0492	15.2472	16.251	17.6597	16.1499	16.805	17.3736	14.4939	17.1053	17.264	17.6307	16.5934	15.1503	15.5955	15.9613	16.8229	17.526	14.8857	16.894	14.6769
H3BLT9	Protein NLRC3	NLRC3	1.1	119.54		0	-4.34294e-08	0	-4.34294e-08	14.9101	13.5865	12.9358	15.6109	15.0706	14.8476	15.5101	16.3169	16.37	17.6312	15.7647	15.0398	14.9745	15.9165	15.644	16.2963	15.762	16.3406	15.0062	16.3892	15.4307	14.3786	14.618	14.7778
H3BLU7	Aflatoxin B1 aldehyde reductase member 2	AKR7A2	10.8	34.684		-0.561213	0.378819	-0.00345262	0.00242405	17.2534	17.2064	17.509	18.8254	16.1161	15.0187	14.2753	16.6576	15.8294	16.642	17.2388	14.9923	15.6706	15.245	15.2833	15.2859	15.7637	15.0844	15.3315	15.3946	17.181	14.9439	14.9535	15.1969
H3BLV9	SRSF protein kinase 1	SRPK1	7.3	76.039		0.286808	0.187875	0.0601647	0.0317271	15.6166	16.3875	16.0223	14.0645	15.9274	17.2192	16.9649	18.0117	15.9366	16.6346	17.1724	14.1159	15.6042	16.7348	15.3309	16.4631	14.8459	15.3785	15.1512	14.3399	16.5308	14.6555	17.0135	16.1783
H3BLZ8	Probable ATP-dependent RNA helicase DDX17	DDX17	33	80.439		-1.38584	0.762182	0.137814	0.174492	20.9277	20.4062	20.8685	21.3206	19.8704	19.4296	20.0386	15.7108	15.5256	18.8102	20.6955	20.9295	20.5173	20.9718	19.8679	19.8848	20.5646	20.7509	19.6247	19.6717	20.3144	20.1198	20.7651	20.4584
H3BMS6	Sulfide:quinone oxidoreductase, mitochondrial	SQRDL	15.5	19.943		-0.0329699	0.025626	0	-4.34294e-08	16.7699	16.5043	16.4387	16.405	15.9231	14.1977	17.2434	17.0229	16.3356	16.5067	16.7919	15.8649	15.6298	15.0996	15.6066	16.0823	15.2073	14.9378	16.5861	15.9005	15.1055	15.1118	15.1345	14.0814
H3BMT0	Hematological and neurological expressed 1-like protein	HN1L	38.3	12.23		-0.553422	0.378307	-1.31449	1.25319	17.931	18.5132	18.3791	18.5751	14.5902	17.5004	18.2107	15.3012	16.1857	16.9137	17.7449	17.9684	17.878	17.8338	18.1438	18.1211	18.1436	15.2115	15.8993	16.9597	16.6186	17.88	17.5805	17.602
H3BMU8	Group XV phospholipase A2	PLA2G15	11.7	33.878		-1.17452	0.848398	0	-4.34294e-08	17.6183	18.1908	18.4113	17.5391	15.8394	14.1141	15.6563	17.053	16.6981	16.4336	15.581	13.9905	14.6477	14.744	14.4518	15.9083	15.7673	15.7255	15.2736	16.9278	15.9766	14.574	14.9811	14.6171
H3BN98		RPS15A	17.3	27.168		0.305147	0.188846	0	-4.34294e-08	13.2077	15.9382	14.7764	15.9717	16.419	15.1514	14.7902	16.294	17.6713	15.5703	16.0374	13.6264	14.7421	14.4492	15.8916	17.0346	16.0358	15.8716	15.7343	16.5509	14.9856	14.6961	14.8482	14.9926
H3BNE1	Synaptosomal-associated protein	SNAP23	28.9	11.14		-0.410379	0.432992	-0.0183018	0.00993473	16.7217	16.6784	16.7148	17.7258	17.8511	17.5894	17.8962	16.5492	15.9559	16.6112	15.4929	17.7308	17.8828	18.082	17.3275	17.4248	15.2963	16.3098	16.0562	15.6611	16.2403	17.6	17.201	17.5835
H3BNJ0		POLR3E	13.3	9.9619		-1.32014	0.974735	0.59807	0.440904	18.0384	19.5701	14.5843	19.9075	16.3098	16.8221	16.5242	16.3327	15.7813	16.2139	16.2217	15.5468	17.1654	15.2538	15.1036	15.7014	15.9393	15.3713	16.3614	15.244	17.3325	15.881	17.7244	15.3419
H3BNK3	Acyl carrier protein	NDUFAB1	13.5	12.099		-0.65358	0.506299	0.855965	1.3701	15.7612	16.4453	16.3677	18.364	16.1609	16.0705	16.3193	16.7073	15.5066	17.3406	16.9147	13.1599	15.3435	15.9413	15.0017	15.5444	15.0574	15.5715	15.4548	16.2637	16.9942	15.5108	16.2457	16.3592
H3BNL6	Putative pyridoxal-dependent decarboxylase domain-containing protein 2	PDXDC1	7.7	30.007		0.39269	0.265863	0	-4.34294e-08	13.8011	16.995	17.4331	15.7431	15.3723	14.9193	15.2012	17.6557	16.7005	15.6773	16.9533	15.0259	15.5606	14.6407	15.6565	16.044	15.5539	16.6351	16.2018	15.4847	16.0065	14.734	14.5149	15.0834
H3BNX8	Cytochrome c oxidase subunit 5A, mitochondrial	COX5A	17	17.235		-2.83469	1.47925	0	-4.34294e-08	20.3236	20.3644	20.9246	20.578	15.3844	14.5738	15.5651	15.9932	16.1954	15.0024	16.9247	15.8446	13.6417	14.2689	14.6594	16.5398	15.1615	15.8596	15.9729	16.7115	16.1372	15.2163	14.8432	14.5985
H3BP99	Kelch domain-containing protein 4	KLHDC4	24.4	9.6771		0.491972	0.485587	0	-4.34294e-08	15.5808	14.5109	14.3808	14.5169	16.2359	14.1903	16.3287	16.6952	15.5218	16.0391	16.2844	14.7333	15.7393	14.1751	16.1962	15.5562	14.5245	14.7227	15.9334	15.6623	15.4608	14.7767	14.9914	14.8374
H3BPC4	SUMO-conjugating enzyme UBC9	UBE2I	34.3	7.8891		-0.058303	0.0539362	-0.446661	0.445655	15.9139	17.4861	17.5279	17.5403	17.315	17.4132	17.2613	17.0116	15.9073	17.0682	16.3657	17.3897	18.3298	17.9772	17.01	17.2885	17.2039	16.9653	15.5475	17.2222	16.1611	17.2894	17.6639	16.1962
H3BPE1	Microtubule-actin cross-linking factor 1, isoforms 1/2/3/5	MACF1	2.1	856.87		-0.732686	0.460819	-0.0270262	0.0125972	17.7828	17.9222	17.8024	17.5432	15.084	14.5245	16.071	17.344	15.8487	16.8908	17.5002	14.4604	15.4527	14.1046	15.57	16.3643	14.9874	15.7602	15.6817	16.1146	15.0707	15.7325	17.39	13.5452
H3BPE7	RNA-binding protein FUS	FUS	16.5	53.496		-1.46447	0.998981	-0.681796	0.793858	20.778	21.0603	21.5263	21.3762	20.0498	20.6656	19.4697	15.348	18.9899	19.0833	18.3257	21.0484	20.7547	21.1246	20.6353	20.2245	20.0577	19.0121	18.823	19.1351	19.3252	20.073	20.4242	20.5756
H3BPF6	Prefoldin subunit 5	PFDN5	34.2	17.047		-1.87087	2.29974	0.430294	0.313436	17.9039	17.6366	17.8468	16.6077	15.4944	17.9735	17.6153	16.1597	16.984	14.8333	15.6811	15.3245	15.5817	13.4179	14.8335	14.9888	15.408	14.7209	15.9227	16.0237	14.5518	14.813	15.2411	17.2761
H3BPG5	RNA-binding protein with serine-rich domain 1	RNPS1	11.7	15.108		-0.936541	1.87407	1.20515	0.997813	18.245	17.638	18.1486	16.9161	16.8101	16.8492	17.0236	16.7927	15.9977	16.2825	15.4193	16.699	17.1334	16.7502	16.851	16.4498	17.014	18.8233	19.0341	18.8298	18.641	16.7855	16.8996	16.8238
H3BQB1	Adenine phosphoribosyltransferase	APRT	31.5	17.451		-0.935302	1.1063	-0.983346	0.382077	19.2291	18.4651	18.6371	18.7446	16.2598	17.833	17.3906	16.2621	17.2143	16.318	16.5114	17.8707	18.2759	17.5599	18.5429	15.7276	18.4555	15.4502	15.9181	15.8752	14.3629	18.3272	19.1089	17.1015
H3BQZ7	Heterogeneous nuclear ribonucleoprotein U-like protein 2	HNRNPUL2-BSCL2	10.7	84.69		-0.846199	1.1587	1.09898	0.389619	18.3154	18.5659	17.9725	18.1399	17.6236	16.0421	18.4086	16.4109	16.0131	16.6348	16.9527	18.008	17.5192	17.6058	17.3788	15.8784	18.9347	20.3044	19.4866	20.3537	19.7019	15.6181	16.901	17.1081
H3BRR2	DNA-directed RNA polymerase II subunit RPB3	POLR2C	32.6	5.1729		1.0632	1.73983	0	-4.34294e-08	14.1956	14.0577	14.3218	14.3461	15.2431	15.7956	15.543	16.635	16.566	15.7733	16.5337	14.8496	15.4528	15.1349	15.5096	16.5677	15.19	16.1055	16.1667	15.2958	16.2994	15.1986	14.3414	13.8849
H3BRV9	Nuclear transport factor 2	NUTF2	32.7	12.159		-1.0372	0.666456	1.64251	0.915934	18.8256	19.7596	18.4965	18.9645	17.9737	17.3861	14.7054	15.5364	17.7145	15.5	15.752	17.9596	18.2794	18.1092	15.4492	15.8441	15.2108	15.6086	16.4158	16.6594	15.1151	18.857	18.5652	18.786
H3BS10	Beta-hexosaminidase	HEXA	8.8	58.44		-1.31333	1.1125	0	-4.34294e-08	17.9921	17.5291	17.8271	18.0266	15.0098	14.5575	17.0926	16.1519	17.3037	15.7757	14.6986	15.9231	14.4624	14.5262	15.4353	15.1932	15.7337	15.6572	16.1478	15.8428	15.7691	14.8626	13.6337	13.7646
H3BSA1	Casein kinase II subunit alpha	CSNK2A2	12.2	27.025		0.420418	0.388751	0	-4.34294e-08	15.4173	15.3422	13.7517	14.8862	16.1696	15.1319	15.4429	14.9821	16.4605	16.9364	15.67	13.7972	16.2117	15.0268	16.2721	15.121	15.0021	15.6066	15.3768	16.7632	15.5602	14.9173	14.5182	15.6037
H3BSJ9	Cytochrome b-c1 complex subunit 2, mitochondrial	UQCRC2	19.6	36.389		-1.54286	1.86247	-1.53826	0.940326	19.542	19.6398	19.6218	19.295	19.2493	19.2174	19.6019	18.0589	17.3822	17.4368	15.2489	18.8995	19.3143	19.0265	19.6326	19.3546	19.9003	16.1153	16.3278	17.4829	18.6598	19.5311	19.1333	19.3862
H3BSK4	E3 ubiquitin-protein ligase ARIH1	ARIH1	8.4	17.617		-0.940551	1.13458	0	-4.34294e-08	16.5114	16.5973	16.6187	16.5461	16.0099	15.5507	17.0692	16.7027	15.6893	15.6629	16.8227	15.1524	14.9066	13.3827	15.1737	15.2855	15.0596	16.046	15.4366	16.1651	16.0886	15.8598	14.2408	14.4609
H3BSW0	Leucine-rich repeat-containing protein 57	LRRC57	19.6	16.324		1.19123	1.65782	0	-4.34294e-08	13.4159	14.3625	14.1083	14.1032	15.9166	14.4611	15.2119	16.6938	15.6612	15.8098	16.2656	14.4368	16.4257	14.625	14.6229	16.8368	15.8247	15.5262	15.5932	15.1715	15.6732	15.9123	14.0733	15.2379
H3BTL1	Microtubule-associated proteins 1A/1B light chain 3B	MAP1LC3B	18.7	9.0115		-0.142148	0.104992	0	-4.34294e-08	15.1671	16.258	15.0009	16.2406	16.0246	16.3776	15.1976	15.7865	16.7982	16.6213	16.4509	15.6543	13.6146	14.3456	15.3974	16.6427	15.5754	16.3998	15.4262	15.669	15.3994	14.6354	15.3874	14.8682
H3BTN5	Pyruvate kinase	PKM	56.3	53.045		0	-4.34294e-08	0	-4.34294e-08	14.9593	13.206	14.1513	13.4046	15.881	15.674	15.619	16.3876	15.6503	15.6163	16.3675	13.5829	14.048	15.9862	14.9914	15.2013	14.4969	15.9288	16.1036	14.8293	15.638	15.2341	14.9702	15.0026
H3BUU8	Protein VAC14 homolog	VAC14	8	22.425		0.65363	0.993657	0	-4.34294e-08	14.6973	14.7391	14.9038	14.6573	15.7617	14.1507	16.0003	16.61	16.3772	16.0236	15.6211	14.914	15.1422	14.7976	15.8612	16.0233	14.9742	15.3587	15.0061	16.2908	16.7421	14.4228	14.4043	15.8499
H3BUU9	Cadherin-11	CDH11	8.4	73.792		-1.04795	1.30899	0	-4.34294e-08	17.6696	18.0739	17.7239	17.9857	16.2549	15.6405	15.7745	16.7356	15.5377	16.3379	16.3807	15.9167	16.1402	14.7386	16.2302	15.8401	16.3236	16.4603	16.7107	16.4516	14.2291	15.8196	15.3146	14.0186
H3BV22	Serine/threonine-protein phosphatase	PPP4C	24.1	23.145		-0.44048	0.544282	0	-4.34294e-08	16.3262	15.7125	16.5231	17.3593	14.7659	15.4847	15.7022	15.9514	14.5317	15.6326	16.4866	15.08	15.4213	15.687	16.2151	15.2471	15.4274	16.5404	15.4772	16.0384	16.4675	14.8328	13.7737	14.3741
H3BV23	Ubiquitin-like protein 7	UBL7	6.2	18.169		0.627268	0.68686	0	-4.34294e-08	15.7992	13.1613	15.7531	15.1292	14.6411	14.4011	13.9388	15.7464	15.0733	16.0757	16.3733	15.153	14.27	14.523	15.538	16.5825	16.0159	16.0651	15.7926	15.8678	15.9696	14.5553	14.6178	15.6684
H3BVG0	Nuclear pore complex protein Nup93	NUP93	14.4	99.554		0.173237	0.0636834	0.0537171	0.0150128	18.6421	19.4551	19.3712	18.7323	13.5454	15.3932	16.7676	17.2553	16.5557	16.1404	16.3907	18.6267	19.0534	19.0974	18.1066	15.5669	18.3311	15.7983	19.595	18.9717	18.3789	14.3381	17.6231	17.0148
H7BXE3	SAFB-like transcription modulator	SLTM	7.1	48.848		0.153321	0.126406	1.20334	0.506346	15.0094	15.9302	16.0386	14.5401	16.434	15.8142	15.7302	16.1379	16.78	17.1208	15.9789	14.8968	15.5415	14.1142	14.5826	15.4334	15.182	14.9874	18.5265	16.9521	18.426	16.4043	13.6611	14.928
H7BXI1	Extended synaptotagmin-2	ESYT2	10.2	98.008		-1.82565	1.34459	1.20225	1.94153	18.9362	18.9406	18.3633	17.781	16.7887	14.5367	15.0554	16.1039	16.9252	16.0673	16.0733	14.0398	14.1074	14.3054	15.0399	14.5722	15.234	15.6015	15.5902	16.8433	16.5398	15.708	15.8909	16.8829
H7BY10	60S ribosomal protein L23a	RPL23A	35.4	17.692		-0.218051	0.551152	-0.857216	1.90059	21.1696	21.2061	21.0889	21.3155	21.728	21.6629	21.5853	20.7645	20.7299	20.9856	20.8874	21.7775	21.3946	21.6905	21.8812	21.6028	21.816	20.5856	20.6538	20.405	20.7596	20.9722	21.3831	21.6067
H7BY37	Histone-lysine N-methyltransferase 2C	KMT2C	0.6	269.5		-1.06618	0.588497	-1.46807	0.767759	19.2992	19.1709	19.0232	14.1846	16.0725	15.4856	16.4065	16.927	15.3259	16.0483	15.3832	14.4436	15.9863	18.065	15.9746	17.8935	17.9585	16.6429	15.7457	16.632	14.6624	18.3157	14.5175	14.1361
H7BYC8	Cytoplasmic dynein 2 light intermediate chain 1	DYNC2LI1	7.9	35.501		0	-4.34294e-08	0	-4.34294e-08	13.9814	12.7057	13.5121	13.9341	15.645	15.7397	15.5715	16.6944	15.5378	16.155	17.0344	13.9425	15.2828	15.3478	16.1337	15.685	16.4815	15.9617	14.4988	16.075	16.6647	15.9823	14.1985	15.017
H7BYV1	Interferon-induced transmembrane protein 1	IFITM2	21.6	8.0866		-0.640472	0.842969	0	-4.34294e-08	16.8821	17.4864	17.2172	16.9985	15.9736	16.0039	15.1823	16.438	15.5916	16.6016	16.8056	15.302	15.1376	15.3845	16.1644	15.9003	14.4006	15.5832	16.7462	16.268	14.3072	14.1954	13.7744	14.5401
H7BZE2	Thyroid receptor-interacting protein 6	TRIP6	17.1	23.097		-0.300656	0.354397	0.532482	0.391414	16.2793	16.3668	16.3741	16.4854	15.4259	14.5539	15.0983	16.2944	15.9501	15.7882	15.3543	15.624	15.1514	14.3167	16.0391	15.8471	14.451	14.8764	16.5608	14.9164	15.3652	16.8229	16.5826	16.7235
H7BZJ3		PDIA3	58.5	13.519		0.217771	0.0687704	-2.01083	1.08357	13.4633	18.8828	18.944	18.9245	20.1135	19.8098	20.1363	16.3965	19.0997	19.5107	15.734	19.9955	20.532	20.5301	20.9449	20.7207	20.4644	18.7548	15.4975	18.1978	18.0396	20.0858	20.0949	20.224
H7BZP2	Phosducin-like protein 3	PDCL3	32.7	16.983		-0.755708	0.737714	0	-4.34294e-08	17.2362	16.8752	17.0938	17.0316	16.2084	15.7483	15.4874	16.9705	15.8461	17.3983	15.9159	14.0939	14.3266	15.8397	15.7207	16.3583	14.8534	16.541	15.4337	17.0043	17.0654	15.423	15.129	12.4387
H7C048	SWI/SNF-related matrix-associated actin-dependent regulator of chromatin subfamily E member 1	SMARCE1	17.2	18.257		0.362744	0.430158	0.18559	0.11636	16.5836	16.8584	17.1035	16.7788	14.6661	16.3944	15.6145	16.8465	16.5836	16.7363	15.7295	16.5251	17.6701	16.4474	16.3788	15.1978	15.2543	16.4425	17.2917	15.4499	15.331	14.3967	16.1522	15.5072
H7C053	Polyglutamine-binding protein 1	PQBP1	16.7	16.455		0.346794	0.230242	0.174637	0.093276	16.7872	15.6274	16.1643	13.0789	15.5387	15.4609	15.4006	16.6778	15.5755	16.2222	17.6398	15.582	14.4355	14.3527	14.3862	15.1964	16.7001	16.6732	16.367	14.559	15.7646	14.4598	16.4323	14.9595
H7C0M2	Multidrug resistance protein 1	ABCB4	31.3	11.148		0.370001	0.273329	0	-4.34294e-08	16.8285	16.6216	14.03	13.4579	15.3172	14.6977	14.9643	16.3932	15.7149	16.3436	16.0241	15.3297	14.1462	14.5553	16.3577	15.3628	15.1575	15.8701	15.1067	15.2696	14.6663	14.356	14.1269	14.9465
H7C109	Putative ATP-dependent RNA helicase DHX57	DHX57	2.4	74.934		0.693683	1.06751	-0.215949	0.204345	14.4526	14.5727	14.8416	15.4698	15.4719	14.6501	16.071	16.1917	16.7583	16.6042	15.6497	15.0327	15.3938	14.7551	16.0136	16.0606	15.4443	16.4028	15.6261	15.9016	16.3914	15.4846	14.9697	14.5888
H7C131	3-ketoacyl-CoA thiolase, peroxisomal	ACAA1	5.2	30.222		-0.872954	0.918504	0	-4.34294e-08	17.8492	17.61	16.6187	15.7123	16.6539	14.8676	16.1381	16.2695	16.331	16.1361	16.3223	15.5398	14.1023	14.6381	13.956	15.4451	15.6462	16.6083	15.158	15.6748	16.7156	15.5112	14.5511	15.6553
H7C1E4	AP-1 complex subunit sigma-1A	AP1S1	8.4	22.065		0	-4.34294e-08	0	-4.34294e-08	14.4544	14.3618	14.6645	13.7374	15.6153	15.0954	14.9298	16.2992	15.3063	16.9414	15.5291	15.719	15.4815	14.2219	15.5215	15.1949	14.6109	15.5227	15.4231	15.6405	17.0917	15.3703	14.5811	14.939
H7C1T3	Choline-phosphate cytidylyltransferase A	PCYT1A	31.8	22.779		-0.65809	0.646284	-1.091	0.844712	17.2497	17.7146	17.4238	18.8097	15.2048	17.7037	17.342	16.5999	17.2635	16.3939	15.0059	17.464	16.9567	17.1577	17.4889	16.1308	17.3038	15.4486	15.0389	16.184	16.2296	17.0022	17.057	14.2239
H7C1W2	Isocitrate dehydrogenase [NAD] subunit, mitochondrial	IDH3G	17.1	22.384		-0.711672	0.484729	-0.202738	0.0889672	15.9726	16.1597	16.2774	16.1123	19.3073	18.6439	15.3711	17.477	15.7182	15.2449	16.3891	16.6579	14.3926	16.9828	17.2153	18.5426	15.7514	15.1907	18.3221	16.4315	18.5232	16.9649	16.688	16.6489
H7C2Q8	Probable rRNA-processing protein EBP2	EBNA1BP2	13	40.684		-0.555325	0.434299	1.99983	0.744743	17.6163	17.0094	17.0515	17.1199	15.5986	15.4561	15.9395	16.175	15.6897	16.4704	15.07	15.455	18.5642	14.4797	14.0254	16.2731	15.5482	18.6852	18.8732	19.1583	19.3477	15.3033	14.7441	14.8626
H7C3A1	Serrate RNA effector molecule homolog	SRRT	7.4	56.733		-0.688466	1.33038	0.664943	0.50096	16.2887	16.1528	16.4148	16.398	16.2247	17.0025	15.5668	15.6375	15.8659	16.0066	15.227	15.7831	16.4593	14.2499	15.5726	16.16	15.0063	16.7122	14.1074	16.4999	16.2056	16.7141	16.3784	17.0946
H7C3P7	Ras-related protein Ral-A	RALA	17.7	18.26		-0.487628	0.457588	-1.17519	0.515528	17.7543	17.5241	17.3905	16.9971	15.2642	15.7687	15.9917	15.9442	14.8753	17.2273	17.1548	16.7676	15.5657	15.7423	19.7092	15.2994	15.7252	17.0751	16.2025	16.5736	15.3573	16.0072	13.6462	15.2904
H7C463	MICOS complex subunit MIC60	IMMT	19.4	68.064		-0.250241	0.170489	-0.141754	0.0779256	17.9669	17.7601	17.5716	17.0811	18.36	18.1682	18.2632	17.1113	17.5633	15.8701	16.3983	19.9105	17.2547	19.3113	19.019	18.6634	18.7581	18.9052	19.3125	16.3685	18.6505	18.493	19.7694	19.2032
H7C488	Leucine zipper transcription factor-like protein 1	LZTFL1	9.4	26.795		-0.0919729	0.0502565	-0.392422	0.239083	17.1317	13.2182	17.114	15.679	16.1697	15.5155	14.3258	15.5753	16.9979	15.7909	16.0403	15.6075	14.2318	14.2663	14.9722	16.408	15.189	15.1108	15.9057	16.7203	15.4984	14.8261	14.2326	13.6208
H7C4M9	Ubiquitin-conjugating enzyme E2 H	UBE2H	48.4	7.0801		-0.144968	0.205534	0.586482	0.731122	16.8456	16.7807	17.1066	15.6475	16.7783	16.5911	15.5014	16.8838	16.4456	16.3879	15.8693	16.1324	15.7511	16.7663	15.9815	15.8014	14.9302	16.2133	15.7192	16.0385	16.5051	17.1093	15.2245	16.2926
H7C5E8	Serotransferrin	TF	9.8	15.728		-0.232241	0.265756	-0.399267	0.298748	16.1491	17.0819	16.0413	15.0466	15.8748	15.8031	15.4429	16.4875	16.8025	15.7904	15.4558	15.1752	15.4491	14.6535	16.1389	16.3442	15.095	16.1031	16.1002	14.8064	16.8188	15.053	14.7855	14.5539
H7C5Q2	Acyl-coenzyme A thioesterase 9, mitochondrial	ACOT9	13.3	30.047		-0.627836	0.872455	-0.0840508	0.0592834	16.4778	16.5241	16.4086	16.5233	15.1214	15.2429	16.3605	16.6677	14.9965	15.9103	15.7966	14.109	15.7338	15.0497	15.7898	15.4009	15.8958	16.0725	15.4247	15.7629	15.3411	14.3152	17.0494	15.3142
H9KV28	Protein diaphanous homolog 1	DIAPH1	2.3	136.85		-0.105279	0.232017	0.201664	0.311041	15.316	15.4342	15.4777	15.2337	16.3348	15.527	15.6766	15.2454	15.7733	15.4934	15.3371	15.746	14.8808	15.787	15.3693	15.23	15.9326	15.3454	15.1718	15.9953	16.0363	15.3648	15.8396	16.2331
I1E4Y6	PERQ amino acid-rich with GYF domain-containing protein 2	GIGYF2	4.7	152.53		0.667264	1.33541	-0.496775	0.283456	14.5196	15.8072	16.0704	15.8691	16.736	16.2602	15.1792	16.0803	16.4193	16.6351	16.0274	16.4449	16.9312	16.5744	15.6276	16.2869	16.4142	16.5253	16.2334	15.939	16.9181	15.1412	13.2778	15.255
I3L0H8	ATP-dependent RNA helicase DDX19A	DDX19A	11.9	50.519		-1.51891	1.71094	-1.23725	0.86925	18.369	18.3638	19.0949	18.746	17.4419	17.7959	17.8597	15.7529	16.1511	15.258	16.2792	18.9481	16.3128	18.3367	17.534	18.0357	18.2078	15.0338	16.1306	15.5217	16.4601	18.2642	17.8718	17.538
I3L0N3	Vesicle-fusing ATPase	NSF	17.5	82.091		-1.8522	1.42692	0.194606	0.269514	18.756	20.3653	20.2979	20.5717	17.4872	15.9916	17.9532	16.5648	15.4487	16.6309	15.8844	17.2708	17.7693	18.8887	15.7837	15.1101	16.3869	16.2286	16.282	15.9502	15.2967	15.8125	15.8808	16.2331
I3L1L3	Myb-binding protein 1A	MYBBP1A	5.8	140.13		-0.469887	0.153984	0.236585	0.0511976	19.6565	20.3335	18.9045	18.6034	19.7108	14.7019	20.6453	19.9188	20.4516	16.2076	15.8045	20.5179	15.5836	20.7826	20.1517	15.7137	20.1108	15.6887	16.7856	21.2188	16.9608	20.8184	20.5279	20.2669
I3L1P8	Mitochondrial 2-oxoglutarate/malate carrier protein	SLC25A11	28.4	32.182		-1.71083	1.39193	-1.91301	0.788951	19.3827	19.3868	19.8262	18.9424	19.5511	19.5525	19.4169	18.7261	16.1257	15.6699	15.228	19.5642	19.412	19.3569	19.1666	19.5354	19.3616	15.5193	15.4959	16.9027	15.4134	19.2015	19.8506	19.7073
I3L276	Heme oxygenase 2	HMOX2	14.5	12.647		0.456688	0.562651	0	-4.34294e-08	15.0519	14.8343	15.2152	15.139	16.1731	14.3082	15.3859	14.926	15.6092	16.9883	16.7056	15.3305	14.8597	14.8851	15.4706	15.6252	15.7384	16.36	17.0382	16.3378	17.1249	15.8618	14.1569	15.5718
I3L2B0	Clustered mitochondria protein homolog	CLUH	3.3	138.23		0.29265	0.270487	1.32336	1.23459	16.7328	16.8396	16.7221	16.7656	14.7313	16.3972	14.7579	16.6268	16.4904	15.2768	17.2579	17.1896	16.5585	15.5951	14.2405	15.5981	14.7377	16.4967	16.2811	16.521	15.1705	17.2882	14.6951	16.8224
I3L2W9	Segment polarity protein dishevelled homolog DVL-2	DVL2	7.4	39.917		0.841783	1.1909	-0.40462	0.224177	16.2563	15.8462	15.3505	15.4932	15.577	15.0027	13.5646	16.4329	17.1284	16.8036	16.0909	15.4338	15.403	15.6903	16.7707	14.6508	15.7989	15.6932	16.327	15.9262	16.6393	14.4299	14.3898	13.9432
I3L397	Eukaryotic translation initiation factor 5A	EIF5A	66	16.118		-1.8256	2.53924	0.300658	0.208544	22.3969	22.3149	22.4526	22.6694	20.5534	20.538	20.6983	19.2049	19.1844	18.9426	19.4355	20.8443	20.487	20.7456	19.3334	19.9722	19.5844	19.9749	19.0401	19.0094	18.8905	21.0967	20.6387	20.8645
I3L3B4	Vitamin K epoxide reductase complex subunit 1	VKORC1	12.5	11.082		-1.48837	1.17555	-1.68564	1.10672	18.4091	18.7802	18.4482	18.6927	15.2931	15.0027	16.011	16.3559	15.8706	17.4027	15.8731	14.8306	14.9314	14.9541	17.7245	15.3364	17.8011	16.0207	15.1719	16.6548	16.296	13.7977	13.8402	15.097
I3L3C6	Brain-specific angiogenesis inhibitor 1-associated protein 2	BAIAP2	13.9	23.4		1.23693	0.874818	-1.1606	0.551907	14.205	14.2658	16.0663	15.4949	17.9531	17.9342	17.8477	16.7627	17.9859	15.4913	16.9011	18.3605	18.5596	18.3643	17.7601	18.036	18.1232	17.1331	16.12	19.8226	15.4121	16.263	14.9376	17.9992
I3L3E4	Charged multivesicular body protein 6	CHMP6	11.5	12.939		0.751925	0.589779	0	-4.34294e-08	14.0116	17.0049	15.3246	12.4494	15.8289	15.3376	15.0053	16.978	16.5006	16.3405	14.7854	15.4054	15.302	14.9139	15.3502	15.4395	16.0982	16.6718	16.5288	16.5308	16.4198	15.1814	15.27	14.1076
I3L3P7	40S ribosomal protein S15a	RPS15A	50	11.477		-0.785081	1.34668	-0.272694	1.06538	22.0726	22.2797	22.1591	22.3964	21.7953	22.2442	21.9984	21.1865	21.296	19.4641	21.5099	22.0431	21.8059	22.1447	22.1722	22.0692	22.2338	21.6845	21.591	21.7512	22.2163	21.9688	21.8773	22.1106
I3L3T0	Coronin	PAM16	24.1	15.942		0.821787	0.7352	0.467189	0.294775	12.9132	14.1663	15.9536	13.747	16.5111	15.3945	14.578	16.4372	16.7195	15.6814	16.0366	14.9004	14.6016	14.6393	15.1678	15.1168	14.7999	16.8029	16.1164	15.7083	16.1026	15.6849	13.4478	14.6046
I3L440	Monoacylglycerol lipase ABHD12	ABHD12	36.2	11.797		0.311546	0.340332	0	-4.34294e-08	16.2742	16.1481	15.6391	16.4107	15.176	15.0718	14.9547	15.7162	16.5769	16.5207	16.5963	14.4992	16.7931	15.153	14.3786	15.2867	16.2036	15.4973	15.4741	16.1665	16.3572	14.4295	15.3403	15.2544
I3L4P0	Rho GTPase-activating protein 17	ARHGAP17	33.8	8.3545		-1.36899	0.206534	-1.12659	0.127533	23.4517	24.6243	24.2733	24.7055	15.6455	15.0264	24.9311	25.7155	25.8337	21.7119	25.7725	15.334	14.9004	13.8069	14.7694	25.1487	24.9809	16.0165	15.7777	20.9949	16.185	24.9298	24.7959	24.845
I3L506	Retinoid-inducible serine carboxypeptidase	SCPEP1	17.9	10.445		0	-4.34294e-08	0	-4.34294e-08	14.6469	14.1936	13.7091	14.1741	15.4754	15.6576	14.7948	16.9188	17.1183	14.2143	16.591	13.9787	13.4371	14.7232	15.5735	15.5771	13.3082	14.9334	15.1857	16.156	15.9766	14.3429	15.0161	14.0215
J3KN18	Cytoplasmic polyadenylation element-binding protein 2	CPEB2	3	65.947		0.977678	1.14799	0	-4.34294e-08	13.8387	12.9153	14.3565	15.7884	15.0461	14.1632	15.6288	15.7866	15.3978	16.9245	15.3646	15.8853	14.4289	14.793	15.9301	14.5802	15.0964	16.2393	16.0011	16.5696	17.0677	14.9924	14.8761	15.7929
J3KN29	26S proteasome non-ATPase regulatory subunit 9	PSMD9	5.4	24.553		-0.532914	0.800779	0.0589204	0.034498	17.084	16.4304	16.6168	16.3855	16.1492	14.876	15.8332	15.1782	16.1347	16.3507	16.319	14.9412	14.9936	15.7272	15.4133	16.5705	15.3307	16.9775	15.9746	16.2361	16.534	15.2488	15.6318	14.21
J3KN36	Nodal modulator 3	NOMO3	7	139.38		-1.29563	1.63823	-1.2569	0.848412	17.8383	19.3944	19.1533	19.0715	17.4469	17.228	17.3729	16.4757	16.204	15.8627	16.284	17.781	17.8224	18.0059	17.734	17.9085	18.0765	15.3863	15.2103	16.1326	15.9185	17.7888	18.3828	17.7269
J3KN67		TPM3	51.2	33.222		1.78479	1.06927	0.725525	0.284807	19.3747	14.1392	14.5832	18.6684	15.2163	14.4882	15.6215	17.0363	16.8225	17.6604	15.7551	19.2339	18.7627	19.3141	14.2151	16.3579	15.7549	16.3555	15.0234	16.8661	17.4505	15.0502	13.739	18.6921
J3KNC0	Transcription initiation factor IIA subunit 1	GTF2A1	39	6.7407		0.0968722	0.0836625	0	-4.34294e-08	15.2808	14.9074	15.0358	13.8321	14.8968	16.2368	15.4664	15.4554	15.662	16.7785	14.9029	14.9327	14.2627	14.3402	17.7177	15.2934	14.4276	16.7977	15.1958	15.335	16.3733	14.944	15.2875	14.4125
J3KNQ4	Alpha-parvin	PARVA	12.4	46.589		-2.16948	1.67376	0.23573	0.113726	18.9726	18.8454	19.3238	19.8805	15.1337	15.0044	16.4626	15.6115	14.9398	16.1393	15.8657	15.7483	15.8265	14.3055	17.5887	14.8704	14.4822	16.7187	15.8692	16.0328	15.6164	16.0403	14.1768	16.7257
J3KNW4	Four and a half LIM domains protein 2	FHL2	5.7	44.205		1.06735	0.355918	-1.25486	0.586281	14.067	14.5935	14.1359	14.1534	20.1411	19.521	19.7738	15.6497	15.5985	15.9997	18.0751	19.7551	19.4269	19.3521	18.6471	18.7138	19.3268	16.5919	16.0782	16.541	15.9395	19.4663	19.7827	19.0877
J3KP58	CAP-Gly domain-containing linker protein 1	CLIP1	6.5	148.13		-0.846904	0.76165	0	-4.34294e-08	17.3765	17.5039	17.2742	18.4645	15.8593	15.5602	14.9072	17.0376	15.4988	16.835	15.8923	15.6502	15.6737	14.43	15.5783	17.2914	15.7015	15.9576	16.103	16.2876	16.6148	15.2886	14.0138	13.5871
J3KPG2	Translationally-controlled tumor protein	TPT1	21.9	18.108		-3.00036	2.52922	1.11154	0.668833	20.7959	20.7383	20.468	20.2315	15.8331	17.7722	18.3666	16.677	16.7364	17.6408	16.4796	14.9904	15.0689	15.6102	15.038	16.7333	15.4597	15.6808	15.9298	16.0913	15.7737	18.7889	17.6344	18.0875
J3KPG9	Cysteine sulfinic acid decarboxylase	CSAD	5.6	57.632		-0.881936	0.398341	0	-4.34294e-08	19.069	18.6053	18.8317	18.752	14.9462	15.2289	14.3696	16.6898	16.2809	19.5296	15.434	15.4128	14.5958	15.6861	14.9129	15.8142	15.7286	15.9775	16.225	15.7746	16.3255	16.1895	15.259	14.2215
J3KPP4	Luc7-like protein 3	LUC7L3	13.1	58.22		-0.471843	0.388089	-0.573467	0.298945	17.676	17.5877	17.853	17.9405	17.3908	17.7144	16.3008	16.0613	15.4462	17.0867	15.6271	17.9737	18.9312	18.0341	17.6628	16.2424	18.3424	17.9232	15.7907	15.8364	15.6897	16.2892	18.6226	17.7452
J3KPX7	Prohibitin-2	PHB2	50.3	33.239		-1.50339	1.89996	-1.69168	0.692044	22.1669	21.6983	22.0351	21.8383	21.0738	21.5171	21.2434	20.0872	20.1487	19.5865	17.6196	21.0802	21.3499	21.1772	21.3784	21.2288	21.2751	18.1081	17.7465	18.1267	17.9026	22.0081	21.7048	21.6202
J3KQ18	D-dopachrome decarboxylase	DDT	20.5	14.192		-1.04801	0.858087	0.0209726	0.00556469	18.8062	18.5005	18.11	18.0183	15.2584	15.3125	15.4298	16.5422	15.4826	16.1704	16.4924	16.1696	14.8858	16.3567	15.8849	14.9744	18.2593	15.5204	14.327	16.9027	15.8872	17.6241	19.7964	14.6992
J3KQ32	Obg-like ATPase 1	OLA1	30.5	46.937		-1.80838	1.46636	-0.219781	0.105274	20.5961	19.66	19.7618	19.7639	16.9807	15.6701	16.7428	16.1945	16.3257	16.7074	15.9194	16.9601	17.5021	16.9076	17.4603	16.0514	15.8631	16.1236	14.7713	15.8322	14.9083	17.7136	17.7391	16.5815
J3KQ48	Peptidyl-tRNA hydrolase 2, mitochondrial	PTRH2	8.3	19.325		0.904152	0.924076	0	-4.34294e-08	14.9697	14.581	13.1738	14.4415	16.2339	14.3172	16.2659	16.419	16.8278	15.9372	16.4979	15.164	15.125	14.3413	14.8534	15.6019	15.3128	15.2884	15.6954	15.6039	17.0072	15.3378	15.1865	14.3934
J3KQ96	Treacle protein	TCOF1	2.9	144.12		-0.325231	0.548184	-0.745759	1.62181	17.0232	16.6217	16.682	16.7607	17.0589	17.2025	16.8623	16.5147	15.9591	16.6293	15.3734	16.9607	16.8274	17.67	17.2406	17.3244	17.1497	15.965	16.5543	16.1762	16.0021	16.9434	16.781	17.0252
J3KR97	Tubulin-specific chaperone D	TBCD	3.3	136.55		0.351665	0.353566	0	-4.34294e-08	15.8887	16.2034	13.2967	15.379	15.1834	14.6219	14.5168	15.0195	16.3532	16.193	14.9475	15.2158	15.205	14.6176	15.4623	15.811	15.7357	14.9455	15.3273	15.1778	15.0429	14.4499	15.3084	14.473
J3KRT0	Core-binding factor subunit beta	CBFB	26.2	7.3251		0.0402918	0.0331408	0	-4.34294e-08	16.3523	16.8425	15.8391	16.0193	15.9502	16.2461	14.8278	16.6839	16.7573	16.1736	17.1025	14.384	15.2845	15.9736	15.0806	15.7478	14.7334	16.6224	15.0746	15.1535	15.1318	15.1423	14.2224	13.9427
J3KSX6	5(3)-deoxyribonucleotidase, cytosolic type	NT5C	15	17.764		-1.61242	1.92445	0	-4.34294e-08	18	18.1921	17.9941	18.0888	15.9827	16.2959	15.3388	15.7709	15.6471	15.8863	16.7504	14.4745	14.5912	15.4849	15.1653	14.8418	16.4674	16.383	15.0344	15.4098	16.0988	14.8155	15.7213	14.5597
J3KT51	Hematological and neurological expressed 1 protein	HN1	60.6	11.012		-0.19785	0.0985032	-1.59924	1.07408	18.4639	18.3104	18.6406	19.7127	17.7167	18.6625	15.3042	18.7538	16.7363	16.5996	16.027	19.5969	19.329	18.3834	18.9791	18.7985	18.8918	16.3508	16.8452	15.9976	15.9938	19.5044	18.4592	17.8831
J3KT73	60S ribosomal protein L38	RPL38	39.1	7.5649		-1.40473	0.939436	-0.233299	0.11003	19.2895	19.2399	18.4675	19.3092	19.416	19.804	19.7721	16.6584	15.3971	20.0447	15.0655	19.4967	19.3089	19.4937	19.5882	19.4854	19.6305	19.913	19.9261	16.3997	20.3479	19.431	19.5803	19.7454
J3KTA4	Probable ATP-dependent RNA helicase DDX5	DDX5	35.2	69.086		-0.757807	1.21804	-0.0775532	0.146876	22.1407	22.3673	22.1996	22.2863	22.2922	22.4049	22.338	20.9585	20.4895	20.9398	20.7022	22.4861	22.7003	22.4479	22.4237	22.3364	22.7343	22.5143	22.6636	22.6918	22.7328	21.874	22.2137	22.2538
J3KTG2	Pre-mRNA-splicing factor ATP-dependent RNA helicase PRP16	DHX38	12.5	13.793		1.64752	1.62727	0	-4.34294e-08	13.3264	13.7936	13.4631	13.1128	16.0818	14.4447	16.3748	16.5719	16.4601	15.7412	17.2469	16.7402	14.8065	14.5632	16.7916	14.8602	16.1482	14.9786	14.4005	15.5091	16.8801	14.3803	15.6751	15.6442
J3KTL2	Serine/arginine-rich splicing factor 1	SRSF1	38.7	28.329		-0.654832	1.6417	0.791317	0.942803	20.6527	20.5396	20.8076	20.8938	20.2827	20.0415	20.4015	19.0258	20.2113	19.1717	19.6474	20.2949	20.5793	20.1052	20.4703	19.91	20.3172	21.4609	21.572	21.8407	21.4939	20.045	20.4113	20.3428
J3QK89	Calcium homeostasis endoplasmic reticulum protein	CHERP	5.3	104.93		0.223222	0.165691	-0.34718	0.308747	16.5545	13.9104	16.2292	16.265	16.7857	15.8146	14.4497	16.8449	15.9467	16.5827	15.4727	14.7946	14.9934	16.9366	15.6696	16.238	16.5814	16.852	15.7514	16.7721	15.785	15.3399	14.7608	15.4495
J3QKT4	Pyrroline-5-carboxylate reductase	PYCR1	9.9	25.626		-0.727154	0.711798	0.867063	0.923221	18.0768	17.7977	17.8526	17.8226	16.0089	15.4363	14.9319	16.2225	16.1032	15.4041	15.7687	16.5238	16.2899	16.5246	15.5224	15.3895	16.8332	15.506	16.9043	16.3327	17.0333	17.2018	16.8238	17.6728
J3QL05	Serine/arginine-rich splicing factor 2	SRSF2	18.5	15.156		-0.383095	0.132841	-1.72095	0.802621	19.2414	19.2133	19.1248	19.5446	15.56	15.3595	19.4799	16.0066	19.2669	14.2491	16.4126	19.7456	20.0744	19.0866	20.2316	19.9949	20.1132	20.0837	18.7551	19.7017	18.5911	18.6629	14.4424	18.5094
J3QL14	V-type proton ATPase subunit d 1	ATP6V0D1	17.7	26.705		-1.29346	1.47081	0	-4.34294e-08	17.7618	17.509	17.1893	17.5221	15.3857	15.2508	15.2614	15.2966	15.2345	16.2327	15.5277	15.8613	13.7378	14.9354	14.5575	15.7678	14.8031	15.9252	15.6608	16.7248	15.9177	15.8948	14.617	15.7086
J3QLD9	Flotillin-2	FLOT2	7.7	47.142		-0.0514471	0.0359663	-0.485226	0.459099	16.7546	16.4931	16.773	16.2094	15.303	14.3097	14.4799	16.2485	16.6052	16.4667	15.3076	15.7814	14.3142	15.2392	15.1898	16.9576	15.7101	14.3675	15.0023	15.951	16.0876	15.8752	15.2619	15.7254
J3QLE5	Small nuclear ribonucleoprotein-associated protein N	SNRPN	17.8	17.546		-1.22434	1.39667	-0.0195415	0.0134577	18.876	18.0323	18.3394	20.3222	17.4823	17.5578	17.7476	15.8237	16.3118	16.528	16.8003	18.293	17.7749	18.2556	17.8248	17.5714	17.9974	18.5634	18.1952	18.3507	16.1077	17.8246	17.4739	17.9329
J3QQX3	NADPH:adrenodoxin oxidoreductase, mitochondrial	FDXR	12.3	50.619		-0.906481	1.74464	0.0867022	0.0649271	17.2865	16.5196	16.6026	16.4773	16.3993	15.3978	15.8253	15.8735	15.7509	16.037	15.9008	14.6898	15.4797	14.4312	15.0049	16.8943	15.801	16.3921	15.6194	16.4705	16.4725	14.8568	15.9561	16.1402
J3QQY2	Transmembrane and coiled-coil domain-containing protein 1	TMCO1	22.1	11.372		-0.379136	0.477736	0.301108	0.390632	16.797	15.8962	16.4593	17.0782	16.0394	15.5138	16.013	15.8399	14.7808	17.1986	16.5742	15.8286	15.0433	15.8775	14.8029	16.2238	15.583	16.0828	15.0937	16.2351	15.6912	15.7255	15.7901	16.2455
J3QR09	Ribosomal protein L19	RPL19	22.8	23.134		-0.455393	0.764274	-0.521019	1.42541	21.4119	21.2359	21.1034	21.5221	21.2726	19.9634	20.4655	19.9944	20.6993	20.2347	19.8982	20.3203	21.5362	21.104	22.1017	21.7503	21.4325	21.0371	21.3811	21.2606	20.7226	21.204	21.5048	21.5733
J3QRD6	60S ribosome subunit biogenesis protein NIP7 homolog	NIP7	20	7.9962		0.895129	0.623596	-0.260959	0.12885	14.4967	14.5946	14.4057	15.589	15.4905	15.0478	14.871	16.6973	17.1981	16.8643	18.0065	14.6783	12.8582	14.4585	15.9939	16.2751	14.1335	16.0233	15.3229	15.9831	16.2897	14.5484	15.1573	13.121
J3QRG6	Cyclin-dependent kinase inhibitor 2A	CDKN2A	29.7	14.968		-0.858065	1.04667	-0.357128	0.214526	17.3627	17.5678	17.597	18.0798	15.8913	16.432	16.1461	15.8878	15.3788	16.7411	15.4961	15.1574	16.9082	17.5009	14.9166	15.859	15.83	14.7477	16.5134	14.4694	15.8866	14.7814	13.549	16.2991
J3QRI7	60S ribosomal protein L26	RPL26	37.4	12.63		-0.312969	0.284381	-1.1108	0.40212	20.0383	20.1743	19.6356	20.4646	20.7235	21.9123	22.1643	19.8501	19.3361	20.1431	19.9773	21.4942	21.2684	20.853	20.8571	20.7169	20.8598	20.3683	20.4004	15.0134	20.2444	20.6868	20.5443	20.646
J3QRM9	ORM1-like protein 3	ORMDL3	11.6	14.788		0.0665763	0.131842	0	-4.34294e-08	15.1966	15.2906	15.3901	15.297	15.9263	14.9436	14.7591	15.0331	15.552	15.788	15.5965	15.4387	15.0382	14.8228	15.0062	16.0486	15.5204	17.3283	16.0024	15.3744	16.0063	14.5452	14.9643	14.0358
J3QRS3	Myosin regulatory light chain 12A	MYL12A	60.5	20.457		-1.46682	2.00618	-0.0402746	0.0448014	22.2518	22.3398	22.5844	22.6082	20.3066	20.3173	20.0856	19.7431	19.8127	19.4425	19.864	20.6206	20.2063	20.5368	20.3688	19.255	20.5769	20.1167	19.9724	19.8078	19.4355	20.1192	20.4829	20.252
J3QSV6	Ribosomal L1 domain-containing protein 1	RSL1D1	19.5	48.208		1.00991	0.690676	2.87222	1.97784	18.8115	18.3695	17.9063	17.9544	15.091	18.9341	15.4227	15.8453	19.4507	19.0683	18.6693	18.7012	18.8242	18.9997	17.672	15.1847	17.3793	20.6675	20.4357	20.5316	20.5822	17.7194	18.7913	18.5949
J3QT28	Mitotic checkpoint protein BUB3	BUB3	34.5	31.703		-0.767096	0.47443	-2.11701	1.01895	17.6776	18.4885	17.7236	18.2906	18.6215	19.5538	18.7276	15.1289	17.6473	16.8857	15.5254	19.3012	19.917	19.308	19.6399	19.2726	19.2794	15.2044	16.1341	15.1752	16.913	19.3345	19.1195	19.0814
J9JID7	Lamin-B2	LMNB2	8.9	69.948		1.14871	1.0154	1.84306	0.78191	16.6874	16.7345	16.912	17.2461	15.3773	14.5599	15.8447	17.31	16.4864	15.5688	15.9354	18.7275	18.5606	18.8143	15.7733	15.6651	17.9955	20.0654	19.6836	19.3474	19.2424	17.5397	14.6902	17.6783
K7EJE8	Lon protease homolog, mitochondrial	LONP1	18.6	93.296		-1.76332	2.07469	-0.998131	0.945964	19.6779	19.0395	19.9572	19.5236	16.7121	17.7261	17.1716	16.5261	16.4581	15.9159	16.3808	17.9096	17.4401	16.8342	17.4763	17.5683	18.9395	15.9264	16.9642	16.8507	16.1358	17.1219	17.8177	18.159
K7EJL1	AP-1 complex subunit mu-1	AP1M1	15.1	40.296		-0.320892	0.329617	0.297846	0.182794	17.169	16.7973	16.5366	16.0313	14.9208	15.2998	15.7378	16.2347	15.684	15.9785	16.0119	15.1737	16.8013	14.362	15.102	16.8849	14.9082	16.4367	15.2265	16.1411	17.0526	14.822	16.7283	15.0995
K7EK06	Phenylalanine--tRNA ligase alpha subunit	FARSA	14.8	18.502		0.400831	0.361807	-0.223642	0.130034	16.4002	15.7159	16.5971	15.0504	17.902	15.3563	15.465	15.8458	16.7719	15.706	15.2025	17.2471	17.147	17.3724	14.88	17.3309	16.1937	15.9637	16.0996	16.4332	15.3479	17.362	14.8789	15.2932
K7EK35	Signal transducer and activator of transcription	STAT5A	7.1	87.361		-0.457082	0.570669	0	-4.34294e-08	16.6752	16.5548	16.5186	16.7655	15.3988	15.8968	15.7116	17.1699	16.0172	16.0179	15.0773	15.0945	16.3632	14.5817	15.5781	15.9361	14.0823	16.2923	16.0069	14.6695	15.0458	14.21	15.3193	14.9593
K7EK42	Tubulin-folding cofactor B	TBCB	24.1	21.296		-0.0883055	0.0512076	-0.50715	0.212523	17.3392	17.5331	17.5066	17.914	15.6021	17.1948	18.349	15.4608	15.9329	16.1065	17.7196	18.5687	18.8216	18.2106	17.5782	15.9635	17.6055	15.6701	16.5729	16.8642	15.7732	14.1687	18.2141	18.5302
K7EK72	HAUS augmin-like complex subunit 1	HAUS1	21.1	8.5855		-1.28484	0.772432	0	-4.34294e-08	21.3445	16.5129	16.8522	17.9381	14.9959	15.4073	15.7746	16.1192	14.6612	16.4004	16.0458	15.3252	14.5744	16.7052	15.9407	15.5649	14.693	16.9253	15.1173	17.5244	16.083	15.2546	14.6479	14.4062
K7EKS1	DNA-directed RNA polymerase II subunit RPB9	POLR2I	26.1	10.245		0.985305	1.43336	0	-4.34294e-08	14.0807	14.1769	14.2542	13.8519	14.7713	14.5279	15.3151	16.6263	15.5717	16.4659	15.3013	13.8451	15.5669	14.498	15.8981	15.0574	15.6909	17.0145	16.0324	16.1641	15.6954	14.521	14.8972	14.4427
K7ELG9	Protein LSM12 homolog	LSM12	11.7	24.955		-1.4226	2.34808	0.228381	0.195679	17.326	16.9734	17.1331	17.2989	15.3762	17.4076	15.3346	16.2161	14.8806	15.3164	14.9022	15.7939	15.1302	14.6523	15.7628	15.6306	15.5239	15.1622	15.6607	15.8677	16.4205	15.4442	15.1886	17.3284
K7ELL7	Glucosidase 2 subunit beta	PRKCSH	10.7	60.192		-1.54856	1.4344	-1.92158	1.16257	18.2177	19.2629	19.3342	18.8132	18.402	18.475	18.7337	15.9407	15.558	16.2779	15.653	19.0742	19.0453	18.8496	19.3775	18.3612	19.3832	15.8628	15.6494	16.6959	16.3853	16.83	18.9672	19.4426
K7ELX4	Ferrochelatase, mitochondrial	FECH	12	37.01		0.0846015	0.0880602	0	-4.34294e-08	16.2094	15.8658	16.3326	16.3867	16.3771	15.01	15.5262	16.8277	15.9538	17.1979	16.0269	14.7984	15.7095	15.7857	15.6482	14.361	15.2382	15.964	15.9217	16.532	16.0381	14.032	14.2936	14.6679
K7EM02	Katanin p60 ATPase-containing subunit A-like 2	KATNAL2	9.4	13.999		-1.46257	1.52238	-0.154316	0.0444632	19.392	19.2624	19.2983	19.3172	18.5788	18.5327	18.3273	15.9763	16.3431	15.6063	17.7157	18.8367	18.8542	19.1382	17.1961	15.8332	19.0069	17.599	15.9835	15.5857	14.5127	18.6864	19.0049	18.9652
K7EM11	PDZ domain-containing protein GIPC1	GIPC1	22.7	13.988		-0.251653	0.167066	0	-4.34294e-08	17.0265	16.4481	17.0559	17.0376	14.917	15.5792	13.9815	16.6443	16.5695	16.2931	15.4732	14.8695	14.0135	16.421	15.7914	16.5295	15.1257	14.9443	15.5515	15.1061	15.1845	14.4146	13.825	13.9225
K7EM18	Eukaryotic translation initiation factor 1	EIF1	60.3	13.607		-1.12404	0.627589	-1.26526	0.806357	18.7024	18.8039	18.7527	19.1491	15.7345	14.6399	15.8567	17.5879	16.6046	15.8247	14.3047	17.4906	17.5858	14.3727	15.028	18.3495	18.1999	16.1817	15.478	17.2523	16.589	14.8528	15.3835	15.7532
K7EM38		ACTG1	75.2	14.522		1.56259	2.31027	0	-4.34294e-08	13.3182	13.7931	13.1185	15.5193	15.3883	15.1053	14.3918	16.5228	16.0542	16.5125	16.0302	14.9884	16.4676	14.9968	15.0392	15.9824	15.0331	15.676	16.8141	15.8889	16.0007	15.2272	13.991	14.3003
K7EM56	40S ribosomal protein S15	RPS15	46.4	12.99		-1.56309	1.86562	-1.18821	0.467791	19.3805	20.6042	18.9534	17.9261	17.3639	19.6818	20.1899	17.8328	17.9751	16.4644	16.4799	17.7567	17.9847	18.6647	18.6461	18.7132	18.5159	15.8529	15.4279	16.3252	15.9515	19.7234	19.7387	19.0387
K7EM73	Calpain small subunit 1	CAPNS1	30.1	15.958		-1.85716	1.6321	0	-4.34294e-08	18.4326	18.6622	18.6053	17.3246	15.975	14.4841	16.4142	16.9357	15.2807	15.5808	15.7811	13.6111	15.1117	14.5967	16.3436	16.271	15.5292	16.354	14.7401	15.638	16.7882	15.18	14.4014	14.1483
K7EMT0	Splicing factor 3A subunit 2	SF3A2	14.1	15.224		0.928131	0.623288	0.826699	0.547894	17.1991	16.2633	13.6105	16.2036	15.1077	15.9718	14.0039	15.5452	16.974	18.0531	15.985	15.4395	18.4831	14.3769	15.2094	14.9611	16.4866	15.2786	16.3649	16.1244	15.9746	15.1727	17.8599	17.8784
K7EMV3	Histone H3	H3F3B	29.3	10.334		-0.753707	0.170214	0.818215	0.322359	17.7379	21.9521	17.5296	21.3442	21.651	20.6114	20.6853	17.1904	16.5176	15.1067	15.5119	24.2423	24.2099	23.4566	22.0533	22.1617	21.5744	21.0875	24.7605	25.5876	23.2917	21.7317	21.5042	21.2728
K7EMW4	Nicalin	NCLN	12.3	54.873		-1.09754	1.77989	-1.53483	1.56289	17.5978	17.2883	16.934	15.7773	16.65	16.984	15.7049	16.1253	16.2692	15.5177	15.8949	15.6131	15.8267	14.0067	17.7356	16.3941	16.1715	16.0697	15.495	15.542	16.2754	14.4122	14.2373	14.5939
K7EMZ9	Protein LSM14 homolog A	LSM14A	10.2	34.488		-1.70215	1.97619	0	-4.34294e-08	17.8274	17.7062	17.548	17.8663	16.6838	15.515	15.982	14.9851	16.9437	16.2272	15.7813	13.6184	14.2983	15.3595	14.5362	15.1235	15.7071	17.3939	17.1315	16.3784	15.0267	15.6559	15.7912	15.1755
K7EN45	Peptidyl-prolyl cis-trans isomerase NIMA-interacting 1	PIN1	24.4	9.8329		-0.486697	0.608936	0.202789	0.107003	16.2113	16.9168	16.5478	16.2269	15.124	15.7802	16.3749	16.6102	16.0926	15.9865	16.5704	15.4949	14.4726	14.548	15.7419	16.3838	14.586	15.2024	15.9785	16.9801	17.2888	14.4472	14.8495	15.6669
K7EN82	Glycylpeptide N-tetradecanoyltransferase 1	NMT1	61.1	8.1691		-0.912152	0.825441	-1.09573	0.828026	18.018	17.9818	18.0781	18.2345	15.7347	14.9333	16.054	16.5241	16.0778	15.5354	16.369	15.4256	17.388	15.3295	17.6825	17.8245	14.8111	15.9825	15.6689	16.4552	15.9603	15.6124	14.5349	15.5246
K7ENH2	Proteasome activator complex subunit 3	PSME3	30.2	20.593		-0.464952	0.193186	-0.84262	0.369957	18.9842	19.0881	19.36	19.3193	17.3929	14.2444	15.7201	15.4639	16.5705	17.0424	15.4104	18.174	19.1679	19.0253	16.0943	18.4411	18.749	16.3667	16.2679	14.8715	15.8691	17.741	18.5114	18.8043
K7ENK9	Vesicle-associated membrane protein 3	VAMP2	35.3	7.7752		-1.67099	1.15786	0.367472	0.227111	18.7941	18.819	18.3918	18.5037	16.8639	14.7363	14.6783	15.6558	15.7527	15.6273	17.9086	14.6784	14.0186	15.4488	15.3798	16.1469	15.0622	15.3207	16.2813	17.9215	15.6833	14.6857	16.2018	15.1855
K7ENV7	Isochorismatase domain-containing protein 2, mitochondrial	ISOC2	8.6	19.005		0.86429	1.17378	-0.114226	0.0801656	14.6035	14.181	13.6811	16.3358	15.6403	13.6085	15.4529	15.6499	15.3646	16.5352	15.7507	15.3165	15.6931	15.2431	16.2453	16.1852	15.4623	16.7336	15.4765	16.8294	16.4609	14.6376	15.5406	15.2717
K7EPP7	DnaJ homolog subfamily C member 7	DNAJC7	9.1	28.704		0.474689	0.682011	-0.534886	0.533713	15.2385	14.8814	15.226	15.2256	16.1232	16.0787	15.799	16.1318	14.8701	15.9766	17.3032	15.2771	15.7444	16.5919	16.5079	15.9909	15.1597	15.5961	15.404	15.5249	15.7475	16.2893	14.6755	14.2217
K7EPZ5	Nucleoporin SEH1	SEH1L	46.8	8.6984		-0.714875	1.28028	0	-4.34294e-08	16.7062	16.4466	16.5052	16.4901	15.764	14.859	14.919	15.0267	15.8846	15.4206	15.5059	14.9808	14.6999	15.1674	15.0127	16.3764	14.8014	14.8444	16.8223	17.6071	15.4793	15.2512	15.059	13.8505
K7EQ02	DAZ-associated protein 1	DAZAP1	14.4	35.02		-0.794318	0.38596	-2.78333	2.16945	18.577	19.3591	19.4768	19.3107	14.8428	19.0103	15.3586	15.6946	16.9595	17.0326	18.102	18.8635	18.6429	15.0801	18.1489	19.0156	18.5424	16.681	14.2391	16.3466	16.1425	17.6245	15.1295	14.3364
K7EQ03	RNA-binding protein 42	RBM42	6.3	44.638		-0.377924	0.370013	0.177618	0.155986	16.1897	16.5647	16.3423	16.6454	15.2965	16.3384	16.0152	16.5653	15.1127	16.4995	17.7536	15.091	14.9449	14.7799	15.3234	15.6582	15.6885	14.697	15.5161	16.7327	15.9677	15.8948	14.9629	16.369
K7EQB1	Syntaxin-8	STX8	14.4	14.164		0.0346895	0.00990622	1.19137	0.362127	19.1992	19.3338	16.9839	19.2397	15.042	15.5401	15.0145	16.5799	15.3785	16.698	16.0524	14.6023	20.7062	20.5787	16.2094	16.5879	15.2876	16.0749	16.0391	15.7176	15.9045	15.3946	20.6079	20.7993
K7ER15	Haloacid dehalogenase-like hydrolase domain-containing protein 2	HDHD2	10.3	22.49		0.0342515	0.0247837	0	-4.34294e-08	16.7418	16.4729	16.2808	16.384	16.2071	14.4102	15.6261	16.0468	16.829	16.7125	16.3253	14.4282	14.9383	17.0823	14.72	15.8514	15.7681	15.2336	16.25	15.5331	15.4228	16.1418	14.7756	14.4863
K7ERF7	Endoplasmic reticulum membrane-associated RNA degradation protein	ERMARD	5.4	62.462		-0.218926	0.248559	0	-4.34294e-08	16.0091	15.9805	16.2544	16.4147	15.2014	15.4253	16.2835	16.2624	16.3794	15.2248	17.0579	15.0763	15.406	14.6296	15.3811	15.8738	15.2013	14.6064	16.404	17.1931	15.381	14.4983	15.049	14.9785
K7ERI7	60S ribosomal protein L22	RPL22	44.2	11.168		-0.631409	0.383145	-2.28984	0.879223	21.3016	21.0154	21.0722	21.1694	21.7888	21.3983	21.1755	20.1609	21.4432	16.386	21.4571	21.5073	21.7567	21.7901	22.2999	22.4263	22.0552	20.4025	20.0869	19.6749	15.0899	21.5049	21.4989	21.5364
K7ERI8	Ras-related protein Rab-5C	RAB5C	40.4	17.852		-1.51929	1.82517	-1.08099	0.653572	19.4608	19.5358	19.8224	19.6871	19.2858	19.1983	19.2722	16.3836	16.8218	17.5174	16.748	19.0554	19.625	19.4764	19.6905	19.475	19.605	18.6004	18.9789	18.9853	15.4675	18.9997	19.0675	19.4648
K7ERP4	Glutathione peroxidase	GPX4	17.4	17.629		0.53163	0.411118	0.364868	0.179371	15.2706	14.4263	17.6344	13.5492	15.1716	16.2814	15.0232	16.1846	15.0044	15.2631	15.8734	16.8255	14.8856	17.0416	15.9131	15.4121	14.9817	16.4361	14.8035	16.2646	16.2952	16.6037	13.2407	16.9597
K7ERV3	Thymidine kinase	TK1	5.6	28.594		0	-4.34294e-08	0	-4.34294e-08	15.8477	15.8675	14.9608	13.1373	15.3138	14.853	14.9368	15.9816	15.9112	16.5284	16.104	13.8018	15.575	13.8208	15.8342	16.6208	16.0311	15.6784	15.3914	15.8744	17.0028	14.1122	14.2098	14.4194
L7UQJ2	Autophagy protein 5	ATG5	16	19.21		0.0293169	0.0247114	0	-4.34294e-08	15.4865	15.7874	16.0247	15.6413	15.2351	14.0452	14.5485	16.3773	16.4679	15.3037	14.5909	14.8296	15.0105	14.3942	15.6706	14.7871	15.2207	16.2007	15.8521	17.3233	16.8968	15.3573	15.1144	15.3232
M0QXF7	Myeloid-derived growth factor	MYDGF	10.7	9.5594		-0.509996	0.382123	-0.0732208	0.0400327	17.4578	17.3182	17.5306	17.2596	14.6123	15.1435	15.1964	15.4874	16.2319	16.1316	15.936	16.6419	16.5701	13.9496	15.8184	15.7917	16.7074	14.7312	15.3223	16.1078	16.3533	17.0765	17.5042	15.1332
M0QXM4	Amino acid transporter	SLC1A5	11.8	39.443		-0.397291	0.604454	-0.869399	0.737839	16.6062	16.706	17.365	16.8814	17.6734	17.388	17.8478	16.46	16.3663	17.3633	15.5157	17.2997	17.3232	17.3585	17.4465	17.6017	17.2624	15.0828	16.5724	15.8164	15.9466	17.694	17.3931	17.467
M0QYE0	Endophilin-A1	SH3GL1	9.3	14.401		0.694134	0.43222	-0.499124	0.308262	18.3514	13.5191	17.7747	13.6897	15.6583	14.2343	16.1345	16.1762	16.077	16.5236	15.7083	16.85	16.2776	16.6084	16.8178	15.9191	16.9325	17.5967	16.6393	15.7989	15.8969	16.1267	16.4108	13.9322
M0QYS3	Rho guanine nucleotide exchange factor 1	ARHGEF1	8.1	34.198		0.130216	0.143163	0	-4.34294e-08	16.4766	15.8331	15.7069	16.6839	15.4113	14.4618	14.9407	15.2352	16.0105	16.5734	16.0368	15.891	15.1839	15.4951	14.562	16.1041	15.7788	15.1508	15.9168	16.1688	16.5836	14.0299	15.7821	16.0865
M0QZQ3	Spectrin beta chain, non-erythrocytic 4	SPTBN4	3	225.49		-1.6873	0.967634	0.439577	0.201628	15.0926	19.6986	18.4618	19.8339	15.2793	15.4671	15.0652	16.5463	15.5756	16.984	15.4382	14.2701	13.3679	14.9053	14.8436	15.0443	15.429	17.4133	15.7964	14.1488	17.5903	14.4175	14.3021	15.148
M0QZS6	SUMO-activating enzyme subunit 1	SAE1	11.7	29.422		0.221818	0.241176	-0.458525	0.179251	16.5181	16.8382	16.2918	16.4938	17.8955	17.8952	17.5758	16.5712	16.5451	17.2955	16.6027	18.0849	18.2448	17.7169	15.344	17.5728	17.6809	15.5645	15.1639	14.7593	15.376	18.1167	18.0363	17.835
M0R057	Cytochrome P450 2S1	CYP2S1	5.9	20.496		0.972611	1.23992	0	-4.34294e-08	15.1924	15.1993	14.9581	15.184	15.835	13.9064	14.6732	17.2019	14.6952	16.5686	17.137	15.8644	14.5692	15.7203	14.9675	16.1311	15.6254	17.279	16.298	15.5791	16.7085	14.8394	13.4779	15.1672
M0R061	Coatomer subunit epsilon	COPE	41.1	16.453		-1.93255	2.13494	0	-4.34294e-08	18.2764	18.2312	18.2473	18.6181	15.8678	17.6253	15.3332	15.0821	15.8847	15.9133	17.1084	14.8006	15.4951	14.3873	14.8832	15.7147	14.5689	15.2158	15.9092	16.1956	15.3777	14.7881	13.9837	14.9002
M0R0C3	Mitochondrial import inner membrane translocase subunit TIM50	TIMM50	16.3	11.866		0.888315	1.82795	0.719512	0.529225	15.3907	15.1963	15.0868	14.6632	15.6936	14.9001	14.7134	16.0502	16.496	16.2072	16.6262	14.4561	16.3407	15.6859	15.5441	16.0564	15.8534	16.6738	14.6118	17.1174	15.7598	17.9401	16.768	16.8915
M0R0R2	40S ribosomal protein S5	RPS5	40.4	25.333		-1.66825	2.99247	0.106535	0.0905643	21.8296	21.4079	21.536	21.3207	21.6205	21.4335	21.2236	19.3715	18.2921	19.2596	20.2955	19.585	20.5024	21.388	20.5522	20.3455	20.1587	19.5942	20.8265	19.8255	20.2817	20.0877	20.9737	21.6215
M0R0S5	Mast cell-expressed membrane protein 1	MCEMP1	11.8	16.31		0	-4.34294e-08	0	-4.34294e-08	14.6843	14.0927	14.21	13.1459	16.1744	14.6594	16.5516	16.436	16.2603	15.6176	16.4076	13.959	15.4074	14.681	15.8648	16.4027	15.2559	16.4985	16.7925	15.9162	15.438	14.9666	15.4702	14.5528
M0R0X1	Ras-related protein Rab-4B	RAB4B	16.1	21.21		-0.405311	0.47425	0	-4.34294e-08	16.0233	15.8143	16.0254	17.2552	15.0666	15.5172	15.3075	16.3011	16.5245	15.0446	15.9372	15.1305	14.7404	14.494	15.413	15.004	15.1108	16.0704	15.4065	16.8014	15.6827	15.3905	15.3748	14.4109
M0R0Z3	General transcription factor IIF subunit 1	GTF2F1	22	14.685		0.0217896	0.0296106	0.10906	0.0559203	15.6556	15.4642	16.1343	16.5893	16.4432	16.3505	16.4743	16.2214	15.8944	16.1092	15.1848	16.6181	16.5795	16.6565	16.8783	15.4948	15.2192	16.3283	15.8851	16.8154	14.6378	14.4428	16.9542	16.7486
M0R165	Epidermal growth factor receptor substrate 15-like 1	EPS15L1	6.5	83.474		0.341608	0.293775	0.178471	0.211485	16.8487	16.2634	16.5043	16.2239	14.4578	14.9509	15.5998	17.0934	17.3619	16.5848	16.3728	14.5702	15.1962	16.0609	15.178	15.1879	15.8384	16.5067	15.3526	15.1226	15.6473	15.7889	14.8962	15.7449
M0R1B0	ER membrane protein complex subunit 8	EMC8	25	11.728		0	-4.34294e-08	0	-4.34294e-08	15.0496	13.8109	14.3091	14.1798	16.4736	14.968	14.8173	16.7803	16.8716	15.7998	15.1022	14.5508	14.3407	14.7583	16.3661	15.2108	15.7546	16.9722	17.0185	16.8072	16.9847	15.3817	14.1716	15.5167
M0R210	40S ribosomal protein S16	RPS16	62.8	14.419		-0.309859	0.835509	-0.451146	1.34872	21.5244	21.7437	21.6536	21.674	21.9827	21.9762	21.8086	21.2712	21.3176	21.0693	20.7087	22.0172	21.995	21.8154	22.3009	22.1261	22.3292	21.6563	21.8837	21.4056	21.4161	22.0467	22.024	22.1738
M0R268	U1 small nuclear ribonucleoprotein A	SNRPA	7	28.388		-0.0854408	0.0783062	0	-4.34294e-08	15.8671	15.6404	15.824	15.8075	14.6336	15.0507	15.5762	16.9493	16.2522	15.3191	15.6031	14.8809	14.3412	14.4557	16.0713	15.383	14.8459	15.0806	16.911	17.1156	17.7057	14.8689	14.4889	15.756
M0R3F1	Heterogeneous nuclear ribonucleoprotein U-like protein 1	HNRNPUL1	15.3	71.611		-0.55558	0.623155	-0.0631527	0.021454	16.942	17.7697	17.8433	18.7424	17.6083	17.9919	17.1958	15.6618	16.6938	17.7658	16.0371	17.7751	18.2138	18.057	18.3174	16.1671	18.1621	16.849	18.8465	14.5631	19.3411	17.7112	17.7048	17.3844
O00116	Alkyldihydroxyacetonephosphate synthase, peroxisomal	AGPS	13.7	72.911		-0.35056	0.281138	0.278514	0.200852	16.8939	16.7097	16.7315	16.4087	15.4895	17.4458	17.4313	15.7337	16.9173	16.3476	16.3646	17.5738	14.043	17.6765	15.6583	15.3354	16.4274	15.3576	15.6399	15.7151	16.6472	15.501	15.9184	17.8197
O00139	Kinesin-like protein KIF2A	KIF2A	2.7	79.954		0.242326	0.22644	0	-4.34294e-08	15.156	14.7507	14.9093	14.871	16.3949	16.2894	14.4829	16.2891	16.4992	15.6166	16.1155	14.1697	14.5545	15.3059	14.3113	15.3927	15.2465	15.7902	15.4571	15.5795	16.8053	14.9793	15.331	15.1898
O00151	PDZ and LIM domain protein 1	PDLIM1	54.1	36.071		-2.43166	1.78608	-1.56329	0.793751	21.2398	20.9755	21.2174	21.5185	17.1324	17.7008	17.3692	18.2766	16.0689	18.3142	16.4101	18.1695	16.4263	16.4665	18.7791	17.8915	18.4965	16.0627	15.8388	15.1302	15.3887	17.2128	19.1847	18.9624
O00154	Cytosolic acyl coenzyme A thioester hydrolase	ACOT7	14.5	41.796		-1.86068	1.23311	1.74372	1.14251	19.7199	18.8877	19.7068	19.2828	15.0736	15.4458	16.0177	15.4628	16.3651	16.2527	15.7432	17.6751	15.2122	14.3985	15.4937	14.9782	14.6844	17.0043	17.5918	15.3291	16.3048	14.7767	18.3018	18.2622
O00170	AH receptor-interacting protein	AIP	7.9	37.636		-0.0427039	0.0293917	0.295689	0.192675	16.9779	16.6194	17.2135	18.376	15.3585	14.6896	15.4854	15.8923	16.8986	16.1233	16.6027	15.8619	16.2228	16.8198	14.7429	16.4074	15.4806	16.4439	16.723	16.7202	15.1186	14.9297	16.2914	14.6485
O00178	GTP-binding protein 1	GTPBP1	6.9	72.453		-0.165772	0.461261	0.71534	2.70062	15.529	16.2648	16.1054	16.4537	15.9163	16.3006	15.7993	16.2992	16.2864	15.8078	15.4488	15.6966	15.8645	15.8053	15.5463	15.4752	15.3408	15.9903	15.7894	16.0807	16.5387	16.377	16.0714	16.3385
O00186	Syntaxin-binding protein 3	STXBP3	3.5	67.764		-0.120676	0.10216	0	-4.34294e-08	15.8694	16.1487	15.6686	16.2406	16.2997	14.0882	16.148	15.9763	15.7783	15.9372	17.1519	14.3158	15.385	15.0742	15.4631	16.5263	15.2787	16.2872	16.1834	16.0659	16.5491	16.6629	15.15	15.6433
O00203	AP-3 complex subunit beta-1	AP3B1	5.9	121.32		-0.953659	1.16462	0.173	0.073557	17.738	18.0694	17.7728	17.656	16.6054	15.4154	15.6466	16.238	15.953	16.8752	15.9235	16.6003	15.6425	14.9955	16.9863	16.4756	14.0639	15.8486	16.0672	15.7553	15.5428	14.1728	17.3798	17.338
O00231	26S proteasome non-ATPase regulatory subunit 11	PSMD11	39.3	47.463		-2.53162	1.87473	-1.58191	0.640606	21.4606	21.1795	21.5824	21.5339	20.3656	20.3217	20.3168	15.988	16.3863	16.9778	17.4191	20.8373	20.3147	21.116	20.4181	19.9493	20.4919	16.0153	17.4002	17.9903	17.2031	20.6416	20.8925	20.789
O00232	26S proteasome non-ATPase regulatory subunit 12	PSMD12	18	52.904		-1.15923	1.10641	-1.20252	0.75848	17.9636	17.8076	18.5081	17.4748	18.2032	18.0467	18.6792	15.3099	16.6624	15.1648	15.9493	18.7628	18.3358	18.3836	17.7976	18.7434	18.6855	16.4323	17.0064	15.7378	15.7089	18.5143	18.804	18.2405
O00264	Membrane-associated progesterone receptor component 1	PGRMC1	22.6	21.671		-0.61981	0.976607	0.209442	0.165554	20.2611	19.7491	19.9375	20.0198	19.1682	18.8255	18.7727	17.8496	19.9187	18.4435	18.4414	18.9357	19.3306	19.4757	19.2631	18.9625	17.5058	18.2228	17.77	18.8498	18.6241	19.2381	19.4258	19.3755
O00267	Transcription elongation factor SPT5	SUPT5H	4.2	121		-0.341125	0.414942	0	-4.34294e-08	16.8051	16.5869	16.3638	17.5077	15.8228	15.8321	15.5569	15.6678	15.6286	17.0596	16.9632	15.8567	15.06	15.8516	14.095	16.1154	15.4415	16.01	15.8677	16.5306	15.3198	16.6467	15.4893	14.8419
O00273	DNA fragmentation factor subunit alpha	DFFA	9.4	36.521		-0.089136	0.0748891	0	-4.34294e-08	16.3926	16.1998	16.4798	16.1033	15.616	14.4666	15.1954	15.6271	15.688	15.9479	17.0281	14.5148	16.3654	14.6583	15.0256	15.2	14.7933	15.5617	16.454	15.9724	15.441	14.3769	14.4219	14.5939
O00299	Chloride intracellular channel protein 1	CLIC1	68.9	26.922		-2.07838	1.93539	-1.53425	0.885096	22.0727	22.4231	22.5663	22.6426	21.2377	19.6138	19.6322	19.9851	17.0575	18.6014	18.8146	20.3203	20.4747	20.3864	20.477	21.424	21.0589	17.7536	18.0322	18.1465	19.3504	20.9795	21.0074	20.8973
O00303	Eukaryotic translation initiation factor 3 subunit F	EIF3F	22.7	37.563		-1.30088	1.26483	-0.526693	0.211995	19.4264	19.6301	19.7284	19.9258	19.2445	19.4639	19.5982	18.3366	15.7653	16.3073	19.3735	19.4277	18.9513	19.7494	19.7739	19.6989	19.5931	19.6507	20.6444	19.2754	15.5042	19.3734	20.0519	19.6335
O00308	NEDD4-like E3 ubiquitin-protein ligase WWP2	WWP2	4.1	98.911		-0.56211	0.435077	-1.46137	0.895337	19.5766	20.8926	19.1639	18.6241	17.616	18.1955	18.5619	19.2948	15.8947	19.028	19.3028	18.4245	18.4443	18.3067	19.3231	18.9266	19.5843	18.8008	16.0849	18.6248	15.4444	18.8873	18.373	18.5012
O00330	Pyruvate dehydrogenase protein X component, mitochondrial	PDHX	3.8	54.122		0.104445	0.0803793	0	-4.34294e-08	13.7098	16.4421	16.4725	16.3322	15.3483	15.0919	14.9216	16.4095	15.7814	16.6864	15.4365	14.6953	14.9917	15.0488	15.8157	14.7628	16.4384	14.9099	15.4539	16.212	16.9439	14.889	14.4487	15.627
O00425	Insulin-like growth factor 2 mRNA-binding protein 3	IGF2BP3	28.7	63.704		-1.36271	1.30178	-0.224232	0.682421	19.853	19.6173	20.1351	19.9192	19.1971	19.7146	19.148	16.1111	19.0609	15.7951	19.6384	19.2425	19.1395	19.0579	19.3976	19.2972	18.9677	18.7711	19.1349	19.2139	19.3456	18.9302	18.8906	18.6901
O00429	Dynamin-1-like protein	DNM1L	24.2	81.876		-1.17097	1.43371	-0.501842	0.287181	19.0342	18.7424	18.9084	19.7416	17.797	17.1326	17.6264	16.236	16.7983	16.4624	16.6476	18.1387	17.8688	18.6339	17.166	16.414	17.6341	16.0901	16.1037	15.1732	15.3083	17.9968	17.7666	17.5481
O00442	RNA 3-terminal phosphate cyclase	RTCA	6.6	39.336		-0.488521	0.894632	-1.21499	0.851933	16.2718	16.1854	15.9969	15.5143	15.4282	16.1137	16.4163	16.135	16.3465	15.9735	15.1445	15.5832	14.6589	14.6653	16.6283	15.9358	16.9614	14.8297	16.3062	17.0525	15.8807	15.2293	14.0109	13.7451
O00461	Golgi integral membrane protein 4	GOLIM4	4.5	81.879		0.968435	1.17856	-0.601242	0.518602	15.493	15.1944	15.3979	12.9359	15.2624	15.3902	16.3487	16.6607	17.0877	16.3966	16.3574	15.679	15.6229	14.9973	15.7844	16.1742	16.3151	15.4629	15.1848	15.8788	17.2913	15.2535	14.6654	14.6935
O00483	Cytochrome c oxidase subunit NDUFA4	NDUFA4	37	9.3697		-0.387227	0.16978	-1.92995	0.861425	18.7345	19.8198	18.8081	19.7005	20.421	15.2572	19.4622	17.9355	16.5432	19.369	16.0146	20.0485	19.4815	20.1005	19.5775	19.8729	19.7839	17.5543	15.2896	16.0707	16.8231	20.5118	18.449	20.0051
O00487	26S proteasome non-ATPase regulatory subunit 14	PSMD14	7.4	34.577		-0.5238	0.506956	-0.170686	0.0652377	18.1766	17.9659	17.7879	17.5962	18.0995	17.9061	17.7784	16.7101	16.9697	15.5895	16.3417	18.4347	18.915	18.6834	19.0532	15.6888	18.7618	18.4356	18.3088	16.1641	15.868	17.9178	18.626	18.3271
O00499	Myc box-dependent-interacting protein 1	BIN1	9.4	64.699		-2.37232	2.77716	0	-4.34294e-08	18.4555	18.5558	18.5028	18.4061	16.6944	14.9783	18.4902	15.4799	15.7559	16.1676	15.174	14.0462	14.937	15.9164	15.3617	15.4395	15.6101	15.646	15.3791	15.356	15.6651	14.648	14.6064	15.3888
O00505	Importin subunit alpha-4	KPNA3	23.2	57.81		-1.79774	2.26123	-0.0885928	0.10321	18.1239	17.7313	17.5329	17.544	16.4152	14.6329	15.3325	15.4299	15.2503	15.5096	14.5833	14.9768	14.4881	14.4904	16.0277	16.2896	16.9256	16.0092	16.0247	15.8396	15.9722	16.7906	16.7073	16.9364
O00560	Syntenin-1	SDCBP	10.4	32.444		0.285956	0.331675	-1.033	0.78578	17.1581	16.0802	15.3221	16.2176	16.7473	15.9726	16.4238	17.3449	16.5469	15.7612	15.1532	16.8494	17.2193	17.0484	17.7919	16.1994	17.6003	16.6582	14.2689	16.0101	15.5502	16.4339	17.1259	17.1023
O00567	Nucleolar protein 56	NOP56	25.4	66.049		-1.18195	0.649065	1.34799	0.338937	19.6538	19.6619	20.3422	20.1957	17.7186	16.9816	16.2188	17.0437	15.7551	15.6886	16.0031	19.4511	19.303	19.2542	16.8567	16.7311	17.1041	20.9109	20.3668	19.4911	20.9533	13.6577	16.2806	16.0566
O00592	Podocalyxin	PODXL	5.7	58.635		-0.307876	0.100062	-1.17886	0.431436	18.1933	18.4634	18.3203	18.3289	15.2672	21.6483	13.7808	15.6002	16.1086	15.9336	16.6274	19.332	19.4132	18.8319	15.1129	19.2522	19.7162	15.7084	15.4209	15.3914	16.2832	18.2846	18.7812	18.0683
O00629	Importin subunit alpha-3	KPNA4	35.5	57.886		-1.26549	0.536738	0.650339	0.382045	19.707	19.9488	20.2314	19.8741	14.979	14.4245	15.5163	17.1373	15.8102	14.9186	14.6108	17.8226	18.01	17.5131	14.4945	16.7004	18.0498	16.5693	16.9709	16.2869	16.3072	17.8326	18.0771	17.4125
O00743	Serine/threonine-protein phosphatase 6 catalytic subunit	PPP6C	12.5	35.144		-0.495852	0.65196	-0.476021	0.264801	17.6166	16.8504	17.2855	17.2822	17.6917	17.7814	17.489	15.6244	16.1303	17.1809	16.0787	17.9665	17.8565	17.6886	17.7289	16.1234	17.7094	16.3288	16.0289	15.0218	16.0625	17.9258	17.7644	17.8462
O14495	Lipid phosphate phosphohydrolase 3	PPAP2B	8	35.116		-0.783988	0.719467	0	-4.34294e-08	17.8641	17.0165	17.0037	17.1726	15.7848	13.8993	15.513	15.5273	15.3723	16.0678	16.5915	15.3592	15.3492	14.4989	14.7551	16.1456	14.7685	16.4588	15.4748	16.1756	16.2584	14.2168	14.9793	14.9522
O14617	AP-3 complex subunit delta-1	AP3D1	2.9	130.16		-0.556089	0.913584	-0.037128	0.0261475	17.0936	17.1169	17.043	16.9946	16.3653	15.9521	16.6542	15.0082	15.5125	16.9593	15.7213	16.7124	16.8198	16.5936	17.3685	17.4966	15.3764	16.6947	16.2145	16.3713	16.2557	16.9036	17.2461	17.2846
O14657	Torsin-1B	TOR1B	8.6	37.978		-0.0511646	0.0356931	0	-4.34294e-08	15.7652	15.4332	15.5064	15.5575	16.484	15.3879	15.2298	16.0769	17.1331	16.7363	14.7948	15.022	13.405	15.8378	15.2772	15.7275	14.4396	16.1863	17.7099	16.3253	15.1978	16.239	15.5165	15.9659
O14672	Disintegrin and metalloproteinase domain-containing protein 10	ADAM10	5.5	84.141		0.111895	0.101154	0.709223	0.623645	15.5633	15.5567	15.5796	15.504	14.0866	15.4765	14.8433	15.5569	14.5827	17.1096	15.798	14.8938	15.1732	14.2789	15.7396	14.4403	14.5849	15.3807	16.04	16.4916	16.4265	14.6846	16.003	14.3893
O14737	Programmed cell death protein 5	PDCD5	47.2	14.285		-1.45345	2.62656	-0.847627	0.722534	18.7434	18.3624	18.0529	19.3397	18.1857	18.2029	18.1555	16.2272	16.9981	15.7853	16.3289	17.8407	17.606	18.0821	17.6736	17.7377	17.8347	16.5568	16.9686	15.801	15.5069	17.801	17.9319	17.7413
O14745	Na(+)/H(+) exchange regulatory cofactor NHE-RF1	SLC9A3R1	23.2	38.868		-0.552126	0.475848	-2.27665	1.20156	17.4584	17.7575	17.7362	17.6583	18.4787	19.3008	18.966	16.1859	16.729	16.4206	17.3657	18.8294	19.0509	18.9095	19.0233	18.777	19.1158	16.6874	15.2636	14.0922	15.6394	18.4365	18.4262	18.3225
O14776	Transcription elongation regulator 1	TCERG1	3	123.9		-0.35754	0.322092	0	-4.34294e-08	16.6698	16.5497	16.6527	17.0342	15.5807	15.2015	15.6565	14.6016	15.3372	16.4063	15.9361	14.4482	17.0581	17.0549	14.8041	16.795	14.9968	15.655	16.3744	16.3057	16.1547	15.3474	14.5953	15.307
O14818	Proteasome subunit alpha type-7	PSMA7	63.3	27.887		-1.19502	1.75138	-0.978062	0.261348	21.9277	21.8365	21.8175	22.2577	20.3562	20.9762	20.8911	19.298	19.692	19.6516	19.4194	21.1731	21.1597	21.304	20.1178	19.7113	20.8126	17.043	19.8057	19.4196	14.5177	20.9901	21.4431	21.4316
O14828	Secretory carrier-associated membrane protein 3	SCAMP3	15.3	38.287		-1.69784	1.42867	-0.433527	0.259708	19.6971	18.8014	19.2621	19.8719	15.2385	17.2204	17.5823	16.0582	15.4018	16.2101	15.5874	17.3574	17.4346	17.7393	18.2806	15.5109	17.436	15.4956	16.5644	15.7067	16.84	17.8425	16.7908	17.2562
O14907	Tax1-binding protein 3	TAX1BP3	25	13.735		-1.25365	0.822726	-0.517273	0.766214	18.4814	18.4375	18.3252	18.8976	16.1723	14.5236	14.894	16.5493	15.0407	16.4137	14.8969	14.2536	16.7485	17.0532	16.2012	16.9513	16.1948	15.2753	16.4685	15.5886	15.3476	16.3658	16.0685	16.4084
O14929	Histone acetyltransferase type B catalytic subunit	HAT1	6.9	49.512		-0.00541237	0.00478385	-0.349965	0.261145	16.0743	16.1282	15.0508	16.3958	14.7204	14.8389	15.8306	15.393	15.403	16.7107	16.3859	15.3142	15.3568	14.4376	15.4878	16.6441	16.6341	16.7928	15.2567	16.3211	16.5166	14.3125	16.0257	16.1121
O14936	Peripheral plasma membrane protein CASK	CASK	11.9	105.12		-0.768638	0.55558	0	-4.34294e-08	17.9146	17.98	18.044	17.5575	15.7492	14.8433	14.3895	16.9193	15.4181	16.475	16.5883	15.4851	15.5609	14.6509	15.2051	15.3917	15.0805	16.2099	16.7127	14.7604	16.7827	14.0762	13.6404	14.7342
O14949	Cytochrome b-c1 complex subunit 8	UQCRQ	15.9	9.9062		-1.23454	2.2909	-0.210048	0.123171	17.9762	17.8291	17.8931	17.8724	16.9378	17.1211	16.9901	16.8301	16.5993	16.2564	16.3277	15.4901	14.9912	17.4833	15.5565	17.0803	17.6876	16.4193	17.5096	16.6265	16.9011	15.0423	15.9596	17.4947
O14957	Cytochrome b-c1 complex subunit 10	UQCR11	21.4	6.5696		0.266469	0.298649	-0.145181	0.161004	15.1066	14.9434	14.9784	14.4834	15.1448	14.2975	15.43	15.3439	15.3814	16.66	15.9165	14.7471	14.0868	14.1137	15.7202	15.957	15.6901	16.0302	16.0038	15.933	16.2394	14.5854	15.4777	15.2376
O14964	Hepatocyte growth factor-regulated tyrosine kinase substrate	HGS	4.9	86.191		0.712339	0.771299	0	-4.34294e-08	14.541	14.229	14.8448	13.8472	15.9643	14.3782	15.4241	16.1956	16.804	15.4039	15.6818	13.3859	15.2274	15.5163	15.4412	15.9466	14.9306	16.5045	17.0332	16.0326	16.7264	14.6483	13.0502	14.1014
O14974	Protein phosphatase 1 regulatory subunit 12A	PPP1R12A	6.1	115.28		-0.233315	0.138167	-0.293203	0.131024	17.7702	18.0583	17.6531	17.6075	15.216	14.6759	15.4029	15.9205	16.414	16.2337	16.0046	14.988	17.7334	17.4564	14.8805	16.5438	16.6176	15.3711	14.6642	16.4272	16.5399	15.8388	17.5781	13.6259
O14980	Exportin-1	XPO1	20.9	123.38		-2.02942	2.32683	0.0849803	0.0453215	20.1562	20.0167	20.0674	19.4561	18.4307	19.0048	19.2023	16.0653	15.6714	16.7916	17.0568	18.7062	18.4773	19.3597	19.0307	17.6075	18.1802	17.9592	19.0512	16.3264	18.2443	18.88	18.5828	19.4606
O15031	Plexin-B2	PLXNB2	2.7	205.12		-0.24905	0.212235	0	-4.34294e-08	16.7678	16.7509	16.8794	16.7471	14.1257	15.4763	16.0465	16.1349	15.3841	16.2364	16.9824	15.7385	16.0372	14.537	13.7412	16.0478	17.3036	16.2598	15.3817	16.4877	16.1492	15.3447	14.8002	15.2995
O15042	U2 snRNP-associated SURP motif-containing protein	U2SURP	9.8	118.29		-0.642731	0.590459	-0.165548	0.097895	16.5957	16.6981	16.5501	17.0662	17.0536	16.9697	17.6863	16.3605	14.8769	15.0453	14.8696	17.6861	17.3634	17.9186	15.2953	16.577	17.4443	16.252	16.7916	16.0649	15.7353	16.7812	14.8485	17.4397
O15067	Phosphoribosylformylglycinamidine synthase	PFAS	14.3	144.73		-1.37893	0.994137	-1.93709	0.838521	19.1787	19.607	19.4703	19.6841	19.414	18.9204	19.1033	16.8956	15.2229	16.4419	17.0331	20.173	19.8137	20.1451	19.308	19.0383	19.3434	15.6294	16.5095	15.3457	15.3792	19.5194	19.3768	19.2899
O15116	U6 snRNA-associated Sm-like protein LSm1	LSM1	24.1	15.179		0.565171	0.422303	0	-4.34294e-08	16.3592	16.4445	16.5134	13.445	14.6267	15.8959	14.3927	16.8594	16.3778	15.4778	17.0742	14.8792	16.7098	14.2555	14.7697	14.9552	15.0184	15.5866	16.6828	15.4515	16.9323	15.3758	14.3652	14.372
O15126	Secretory carrier-associated membrane protein 1	SCAMP1	14.8	37.92		1.14585	1.87893	-0.504064	0.83213	14.8559	14.4461	14.0907	15.4804	15.533	15.5079	14.209	16.9698	14.9499	15.7832	15.6507	16.6443	16.9271	15.219	16.4286	16.337	15.999	15.7886	15.7003	15.5897	15.904	14.7609	16.3308	16.1811
O15143	Actin-related protein 2/3 complex subunit 1B	ARPC1B	31.2	40.949		-2.85366	1.95943	0.725002	0.708174	21.5123	20.8978	19.6553	19.9255	16.0358	16.4096	16.3452	16.4623	16.8774	15.3806	16.336	14.5632	14.8243	16.3619	15.1229	15.5741	17.4248	16.8436	15.7787	17.1428	17.0559	17.1568	16.8982	16.4833
O15144	Actin-related protein 2/3 complex subunit 2	ARPC2	35.7	34.333		-1.63206	1.69402	-0.720677	1.26786	19.913	20.9303	20.4131	20.6017	18.4719	18.9355	18.0513	18.1698	16.5817	16.2626	18.0556	18.9672	19.299	18.5566	19.543	19.1186	19.7455	18.6272	18.8046	18.7222	19.6472	18.282	19.0279	18.1271
O15173	Membrane-associated progesterone receptor component 2	PGRMC2	13.9	23.818		-1.26293	1.24097	-1.20339	2.4642	18.8284	18.5333	18.7435	18.6396	17.297	14.7743	16.9159	16.9665	16.404	15.775	15.5439	16.4493	16.8812	16.8716	17.7231	17.77	17.7802	16.287	16.5156	15.9052	16.1025	17.258	16.9487	16.8636
O15212	Prefoldin subunit 6	PFDN6	17.8	14.582		-0.791066	0.588072	-1.08353	1.23539	17.6023	17.744	17.8983	17.6829	15.6801	14.8152	14.2443	17.139	16.027	15.6895	15.173	15.6256	15.966	14.5096	17.2533	17.2464	15.8406	15.3279	16.0433	16.7137	16.0534	15.6046	14.5681	15.565
O15270	Serine palmitoyltransferase 2	SPTLC2	3.2	62.924		0.331045	0.403798	0	-4.34294e-08	15.1248	15.0427	15.0378	14.6871	15.4444	14.3293	15.8047	16.7201	15.2912	16.1672	15.3743	14.3876	14.331	15.5167	16.0948	16.3368	15.4783	15.3691	15.4165	17.1459	14.3873	15.2594	13.3799	13.7249
O15294	UDP-N-acetylglucosamine--peptide N-acetylglucosaminyltransferase 110 kDa subunit	OGT	7.5	116.92		-0.235544	0.162969	-0.159485	0.176005	16.3662	16.4898	16.7122	16.7596	15.8796	14.7639	14.4079	17.3166	14.9278	14.5465	16.1644	15.7275	16.8253	14.2224	16.4261	16.8334	15.96	16.2367	15.6309	16.5787	16.5624	16.523	16.8228	15.3748
O15355	Protein phosphatase 1G	PPM1G	9.7	59.271		-1.20596	1.23502	0.681694	0.534385	17.7594	17.4268	17.2278	17.8249	15.3179	17.9792	15.238	15.3139	16.8368	15.8277	16.1679	16.894	15.0079	14.284	15.7615	16.4956	16.3808	16.4964	15.9524	15.5459	16.7821	17.3641	17.9739	18.1454
O15371	Eukaryotic translation initiation factor 3 subunit D	EIF3D	26.3	63.972		-1.71337	1.93984	1.80836	0.927607	18.8313	18.5762	19.6068	19.5034	19.2077	19.2967	19.0539	16.0253	16.4006	16.5518	16.1012	18.9045	18.8295	19.2696	15.1032	15.2178	17.5601	16.4057	18.5819	15.9471	16.1068	19.0117	19.0139	19.3141
O15400	Syntaxin-7	STX7	24.5	29.815		-0.457179	0.614825	-0.0187605	0.00831484	17.6542	17.6987	17.5063	17.6628	16.0062	17.3646	17.7159	16.0057	17.3569	16.3926	16.0454	17.9413	17.5432	17.1233	18.2367	15.6473	16.7018	16.8893	16.4934	16.2435	15.0779	17.1767	18.051	17.9707
O15460	Prolyl 4-hydroxylase subunit alpha-2	P4HA2	10.3	60.901		-1.13227	1.54232	-1.36907	2.71829	17.5546	17.8451	17.8119	18.1477	16.9495	15.742	16.8349	15.9579	16.4763	17.1726	16.1469	15.0789	17.128	14.9992	18.5677	17.3679	17.5049	15.8728	16.2666	16.5803	16.5318	16.8055	16.7921	16.2621
O15498	Synaptobrevin homolog YKT6	YKT6	32.8	22.417		-1.9413	2.06662	-1.11588	1.32486	18.7133	18.7402	19.0447	18.7714	15.5316	17.745	17.7379	15.1072	15.7689	15.8613	15.8711	17.2523	14.9353	17.8989	17.7935	17.8298	18.1926	16.0411	16.2548	16.561	16.0374	17.9042	17.2991	17.6617
O15511	Actin-related protein 2/3 complex subunit 5	ARPC5	31.1	16.32		-1.36075	0.599481	0.215482	0.0923025	19.9326	20.2339	20.625	20.5471	15.3847	15.0229	15.1763	16.2741	16.7166	16.5878	17.513	16.635	18.7134	14.9573	15.5276	15.4478	17.3702	16.2724	15.9868	15.7487	17.8671	17.5606	16.8793	13.9997
O43143	Pre-mRNA-splicing factor ATP-dependent RNA helicase DHX15	DHX15	20.8	90.932		-0.0527107	0.0314178	1.03409	0.797443	19.4181	19.3388	20.0964	19.2608	19.2862	19.5807	19.2572	20.4077	18.9959	16.3342	18.8669	20.6043	20.3486	20.3115	19.3405	20.0908	19.3366	21.5468	21.4901	21.3432	21.5861	19.3837	19.4387	19.5753
O43155	Leucine-rich repeat transmembrane protein FLRT2	FLRT2	2.7	74.048		0.5645	0.735707	0	-4.34294e-08	13.9879	15.678	15.2821	15.9354	15.5666	14.594	14.964	16.4246	16.6773	15.4301	16.3593	14.9482	15.5961	14.5239	15.6004	15.3779	15.625	15.798	14.9698	14.7809	16.0577	15.725	14.0261	14.2119
O43175	D-3-phosphoglycerate dehydrogenase	PHGDH	34.5	56.65		-1.24786	1.43903	-0.57649	0.35854	22.3922	22.5763	22.5295	22.5346	21.156	21.3608	21.126	20.153	20.5134	18.5315	20.378	21.9359	21.9852	21.4434	21.577	20.9942	21.256	20.4323	18.6821	20.0772	20.3484	21.8752	21.666	21.8137
O43237	Cytoplasmic dynein 1 light intermediate chain 2	DYNC1LI2	10.4	54.099		-1.80683	1.36045	0.28204	0.209359	19.3766	19.0786	18.2308	17.5526	15.8838	15.6349	14.7432	15.452	15.7828	16.0029	15.4293	13.6406	14.4669	17.0782	16.3699	16.3103	15.3364	15.8239	15.8947	17.7102	15.0545	16.6493	16.7471	16.1332
O43242	26S proteasome non-ATPase regulatory subunit 3	PSMD3	27.7	60.977		-1.07781	1.8911	-0.12997	0.0529267	20.6203	21.0376	21.0246	20.9812	19.8187	20.1357	19.929	19.1359	18.8391	18.3987	18.865	20.0825	20.1303	20.5508	19.5112	18.6258	18.8255	17.8562	17.7989	17.6188	17.5745	20.2063	20.5325	20.4157
O43252	Bifunctional 3-phosphoadenosine 5-phosphosulfate synthase 1	PAPSS1	10.6	70.832		-1.16255	0.775794	1.04798	0.569536	18.2702	18.158	18.1271	18.0591	15.9699	14.8936	15.2608	16.2643	16.4571	16.9643	16.7818	13.4815	13.9739	16.678	14.7717	15.9167	14.3195	15.6052	15.7633	16.0772	15.9623	17.487	13.586	17.8733
O43294	Transforming growth factor beta-1-induced transcript 1 protein	TGFB1I1	5	49.814		-0.52548	0.565459	0	-4.34294e-08	15.7812	15.8652	16.0563	15.7361	16.9314	15.6905	14.5661	15.9713	15.9819	15.8925	15.7601	14.4046	15.5178	13.42	16.2747	14.6131	15.8149	15.1863	15.1854	15.6693	14.9402	14.6366	14.2524	13.7768
O43390	Heterogeneous nuclear ribonucleoprotein R	HNRNPR	23.1	70.942		-0.260378	0.211924	-0.101364	0.0367016	19.2893	19.2302	19.1885	19.4175	19.1343	19.0354	19.4619	18.8817	18.8927	19.4081	16.1695	19.9305	19.6841	19.9678	18.8669	17.6928	18.9281	19.568	18.9862	16.3086	15.9457	19.4608	19.1322	19.3602
O43395	U4/U6 small nuclear ribonucleoprotein Prp3	PRPF3	6	77.528		-1.86527	3.10845	-0.702881	0.578765	17.3952	17.3041	17.4632	17.7833	18.6059	17.5564	17.3485	15.9336	15.8628	16.5183	16.1704	14.1817	14.6834	17.0496	16.8971	17.1709	17.2357	16.2353	16.9261	15.4866	17.8592	14.9043	16.6174	16.7596
O43396	Thioredoxin-like protein 1	TXNL1	50.9	32.251		-2.63612	2.37272	-1.54218	0.496555	22.258	21.7396	22.3352	21.1227	20.0394	20.262	19.7979	18.2209	18.4469	15.4307	17.3166	20.1006	19.8242	19.762	20.2245	18.7129	20.8446	16.0864	14.5459	18.72	18.0264	20.5106	20.4928	20.3141
O43592	Exportin-T	XPOT	10.6	109.96		-0.207193	0.228067	-0.0837932	0.0533426	16.6239	16.392	16.0714	16.3894	16.7928	17.1323	17.3023	15.256	15.9573	16.1131	15.9021	17.048	17.7962	17.181	17.4186	15.7977	17.0789	15.8444	16.0175	17.1375	15.6738	17.3718	17.4266	17.2972
O43615	Mitochondrial import inner membrane translocase subunit TIM44	TIMM44	12.2	51.355		-0.488176	0.730966	-0.0395447	0.0203643	16.8342	16.8556	17.0639	16.8589	16.9498	16.208	17.0076	16.1941	15.5319	16.7321	15.2659	17.398	15.8024	17.4364	15.3691	16.5644	15.1522	15.9127	16.2203	15.715	15.8474	15.5041	16.846	13.5445
O43660	Pleiotropic regulator 1	PLRG1	5.3	57.193		-0.0636613	0.0790836	0	-4.34294e-08	15.1848	15.0409	15.6133	15.6834	15.1819	16.1964	15.7629	16.0143	15.9772	16.05	15.8964	14.686	14.5856	15.0085	15.7164	15.6896	14.8674	15.4331	15.7351	16.3393	15.7226	16.6979	13.8768	15.3361
O43665	Regulator of G-protein signaling 10	RGS10	6.9	20.236		0	-4.34294e-08	0	-4.34294e-08	14.8062	12.7302	14.2364	13.88	14.9055	15.4636	15.9745	15.7059	16.3267	16.4302	16.4952	14.7983	14.1231	15.3514	15.8482	16.2965	15.7739	15.6223	14.5244	14.8407	15.5571	14.5758	15.577	13.7902
O43707	Alpha-actinin-4	ACTN4	63	104.85		-1.55174	2.30353	-1.10873	1.48321	24.524	24.5603	24.6096	24.6829	22.5263	22.5347	22.5841	21.7307	21.5532	22.1046	21.834	22.5104	22.7135	22.7136	23.5591	23.2268	23.5798	22.3875	21.8359	21.6834	21.4153	23.0397	22.8778	23.1856
O43747	AP-1 complex subunit gamma-1	AP1G1	3.9	91.35		0.201014	0.287333	-0.101209	0.126817	15.462	15.9929	15.5613	15.8672	15.6673	16.4943	16.2114	15.4464	16.6422	17.2492	15.8426	16.4381	15.722	15.323	16.449	15.6312	16.4874	16.4886	15.836	16.0747	16.8244	15.7085	15.6992	15.9846
O43765	Small glutamine-rich tetratricopeptide repeat-containing protein alpha	SGTA	13.1	34.063		-0.922822	1.12452	-0.0954671	0.0500063	18.0548	17.4824	17.773	18.0915	15.9984	16.3216	15.1316	15.7949	16.7087	16.1116	15.6172	15.9462	15.5488	16.6661	16.0025	16.5203	14.5237	16.5799	14.5907	14.9543	15.4575	14.5046	16.1442	16.8754
O43772	Mitochondrial carnitine/acylcarnitine carrier protein	SLC25A20	7.3	32.943		-0.336814	0.247663	0	-4.34294e-08	16.9332	16.8489	16.67	16.5076	16.0085	14.951	15.6398	16.278	16.122	17.5161	17.378	14.2005	14.4139	15.2928	15.2021	15.9241	16.0489	16.8698	15.8459	14.8554	15.1098	15.1232	13.9944	15.6265
O43776	Asparagine--tRNA ligase, cytoplasmic	NARS	27.6	62.942		-1.89488	1.71929	-0.0998943	0.0270289	20.3666	20.2193	20.0608	20.1182	18.2122	19.2568	19.3206	15.6141	15.6999	17.1089	17.763	19.3213	19.3954	19.3878	19.3057	15.3166	18.7175	16.9818	16.7347	14.7489	17.3248	19.3594	19.3366	19.274
O43809	Cleavage and polyadenylation specificity factor subunit 5	NUDT21	30.4	26.227		-1.17109	1.05338	0.501039	0.124239	19.1203	19.1698	19.1575	18.8663	19.3522	19.4788	19.6769	15.9655	18.211	16.9041	16.4653	19.6248	19.5833	19.8704	13.7394	18.9424	19.2997	16.8206	18.2616	14.8395	16.5167	19.527	19.3631	19.4689
O43815	Striatin	STRN	2.7	86.131		-0.889217	1.48672	0	-4.34294e-08	16.1093	16.0355	16.601	16.4779	15.9989	15.1017	15.6465	15.5165	15.8842	15.7854	15.0505	13.8932	15.6056	14.0108	15.4174	15.3759	14.4325	15.8383	16.5084	15.0736	16.3964	15.1903	13.6152	14.7108
O43852	Calumenin	CALU	42.2	37.106		-0.491731	0.509154	-2.35025	1.07779	20.257	20.1057	19.7898	19.752	18.9287	19.6901	19.9826	19.3609	19.594	19.291	16.8143	19.7732	19.8991	20.3313	19.9898	19.1953	19.6164	16.1069	15.4949	15.9987	15.1477	19.452	19.1572	19.3945
O43903	Growth arrest-specific protein 2	GAS2	8	34.945		0.0848311	0.0805691	0.0153211	0.00673005	14.3864	15.5832	15.4877	14.9931	15.4034	15.9383	15.8475	15.9663	16.1435	15.7099	15.2774	13.8886	14.8286	16.4192	16.7306	15.8387	14.6241	15.4735	15.7388	16.3346	15.2026	17.5321	13.8244	16.1191
O60264	SWI/SNF-related matrix-associated actin-dependent regulator of chromatin subfamily A member 5	SMARCA5	6.4	121.9		0.9171	0.785666	1.9645	0.84578	16.8094	16.7126	16.4188	16.9251	15.268	15.4712	16.2748	16.4215	15.3097	16.5394	16.6866	17.3167	18.0096	20.0162	17.2936	14.4062	15.325	17.9961	18.6589	18.2501	15.8988	16.0412	15.8519	20.7789
O60271	C-Jun-amino-terminal kinase-interacting protein 4	SPAG9	4.5	146.2		0.295555	0.291056	-0.0839578	0.0682216	16.7341	16.9346	16.4725	16.7112	16.1933	14.2153	16.0047	15.5256	16.7856	15.5467	17.3929	16.5407	16.7427	16.8003	15.5316	15.5898	16.1432	15.2521	15.7122	16.6954	16.2918	14.7678	16.0296	14.9477
O60282	Kinesin heavy chain isoform 5C	KIF5C	9.5	109.49		1.35658	1.47838	0	-4.34294e-08	13.797	14.2031	13.0786	13.0427	15.6856	15.4525	15.1398	16.5761	15.9631	16.5031	16.6307	14.9016	13.9731	15.3478	16.5804	14.9164	15.4704	15.9264	15.464	14.9516	16.1206	14.6935	13.8986	15.927
O60341	Lysine-specific histone demethylase 1A	KDM1A	2.8	92.902		1.04986	1.12801	0.101246	0.107387	14.7757	15.2481	14.4515	12.5388	14.5638	15.3664	15.6695	16.5226	16.0188	16.6957	15.5062	13.737	15.8786	15.604	15.3695	15.4769	15.4809	16.353	15.4093	16.286	15.1056	15.1663	15.6514	14.8342
O60488	Long-chain-fatty-acid--CoA ligase 4	ACSL4	7.7	79.187		-0.129298	0.109753	0.648481	0.556884	15.5181	15.4891	15.5757	15.5076	15.6932	15.2909	15.2261	16.0656	16.0504	16.6559	15.7871	13.2246	14.507	15.105	15.3367	15.8532	15.3961	16.4288	16.8062	15.5693	16.6708	16.8833	16.5331	14.3485
O60493	Sorting nexin-3	SNX3	16.7	18.762		-0.599345	0.587583	0	-4.34294e-08	17.0875	16.9038	17.0599	17.6296	15.0336	14.6252	16.0875	15.8787	15.2164	15.6417	16.5218	14.5075	16.1029	16.3629	16.1515	17.0267	16.4393	16.6818	15.8807	16.5867	15.9832	14.553	14.2668	14.329
O60502	Protein O-GlcNAcase	MGEA5	5.8	102.91		-0.852798	1.01729	0	-4.34294e-08	16.2598	16.3324	16.8792	16.6689	15.2771	17.6526	15.5222	16.6016	15.9966	14.7404	15.3412	14.5573	14.5917	16.7939	15.2239	16.5075	15.4316	15.2048	15.9681	15.2343	15.8027	13.8798	15.5174	14.1656
O60506	Heterogeneous nuclear ribonucleoprotein Q	SYNCRIP	32.1	69.602		-1.98257	2.21636	1.15219	2.90347	21.7585	21.8139	21.8432	22.161	21.0444	20.5042	21.1401	18.9838	19.4495	18.8042	16.8094	20.7599	20.8244	20.756	20.1727	19.1073	19.182	20.6027	20.6797	20.6518	20.3425	20.9261	20.4613	20.8125
O60518	Ran-binding protein 6	RANBP6	5.4	124.71		1.38279	0.306174	-0.208101	0.0356909	13.4254	18.993	19.6357	12.7035	20.0548	21.9018	21.855	18.7699	16.3662	17.1597	16.2132	22.1632	25.4291	22.1476	20.5956	16.2253	15.57	14.5582	16.1377	16.0791	16.1454	21.4238	21.7099	14.7347
O60547	GDP-mannose 4,6 dehydratase	GMDS	8.6	41.949		-0.9561	1.44825	0	-4.34294e-08	16.9579	16.6664	14.9865	14.5186	16.2891	16.431	15.3665	15.6493	14.8043	15.2912	14.8279	13.9362	14.9188	15.0956	15.4025	14.8332	14.8044	16.1232	16.2665	16.5056	16.3576	13.8349	14.6345	14.1774
O60551	Glycylpeptide N-tetradecanoyltransferase 2	NMT2	2.8	56.98		0	-4.34294e-08	0	-4.34294e-08	15.164	12.9127	14.5862	13.8063	16.4136	15.8009	16.3209	16.6275	15.2258	15.2949	17.2428	15.2464	15.8724	16.3062	16.0151	15.9295	15.7916	15.4475	15.9371	15.964	15.8834	14.0788	13.8457	14.4901
O60568	Procollagen-lysine,2-oxoglutarate 5-dioxygenase 3	PLOD3	9.3	84.784		-2.04372	1.48429	-0.273449	0.180301	19.765	19.7586	19.3421	19.6205	15.8706	15.2374	16.1874	16.2254	15.9582	16.6679	17.1834	15.1569	15.0243	15.2593	16.1799	16.7507	16.0521	16.3968	17.7962	16.035	16.3776	14.6495	15.7022	15.4217
O60664	Perilipin-3	PLIN3	31.1	47.074		-0.741237	0.550705	-2.88363	1.22219	18.6737	18.8094	18.7576	18.4521	19.4692	19.4144	19.7103	15.9995	17.8345	16.2119	18.8402	19.4144	19.556	20.2417	20.5799	20.2463	20.8132	16.8062	16.4525	14.8706	15.7961	19.8673	19.4695	20.3777
O60673	DNA polymerase zeta catalytic subunit	REV3L	1.2	352.77		0.628748	0.502785	0	-4.34294e-08	13.6207	13.9088	14.1411	15.7191	16.5544	13.9465	15.4644	15.9066	16.1524	16.5092	16.4123	13.8732	14.7113	14.1912	15.7775	16.0653	15.546	14.8624	16.2638	15.4814	17.0001	14.4584	15.1688	14.0683
O60684	Importin subunit alpha-7	KPNA6	10.8	60.029		-1.07481	1.70314	0.847113	0.559749	18.1046	18.3023	17.9729	18.3179	17.229	17.3844	17.6265	17.568	17.2621	16.1022	16.2682	17.1494	15.1655	17.8985	15.5129	16.9522	16.1223	15.8927	17.0951	17.3264	15.0937	17.9193	18.0345	17.9387
O60701	UDP-glucose 6-dehydrogenase	UGDH	40.5	55.023		-2.91326	1.92657	-0.966118	0.564352	21.6861	21.5483	21.3152	20.8973	18.0421	17.934	17.4898	16.0148	15.948	15.3906	14.9653	18.9634	19.2127	18.0252	19.475	19.5762	17.4465	18.6912	17.0462	17.0244	16.2562	17.6158	19.3828	19.0487
O60749	Sorting nexin-2	SNX2	18.1	58.47		-2.29196	2.15726	1.53064	0.754474	19.9904	19.5466	19.842	19.5536	18.2635	18.4842	18.795	15.5005	16.5332	14.9702	15.3866	18.6126	18.2463	19.1821	14.78	15.9159	19.2636	16.0583	19.0065	18.7129	17.6391	18.9771	18.9252	17.9676
O60763	General vesicular transport factor p115	USO1	16.1	107.89		-1.71831	1.60216	-1.33501	0.93916	19.5974	19.7098	19.482	19.2607	17.8787	17.324	18.4102	16.2698	16.5977	15.9175	15.0182	18.7331	18.7227	18.3756	18.1121	18.0473	18.4486	15.2169	16.7441	15.7986	16.1547	17.3284	18.6282	18.2028
O60783	28S ribosomal protein S14, mitochondrial	MRPS14	11.7	15.139		0	-4.34294e-08	0	-4.34294e-08	13.1467	14.2447	13.5867	14.4636	15.1016	15.8658	15.3917	16.6889	15.627	15.4697	17.1137	14.7849	14.1172	13.7596	15.2449	15.5199	15.0545	15.9025	16.1213	15.4152	16.1783	16.1516	15.0256	15.189
O60869	Endothelial differentiation-related factor 1	EDF1	18.2	16.368		-0.581196	0.481411	1.59698	0.671649	18.546	18.5814	18.4025	18.3825	18.5405	18.3376	18.5402	17.0487	16.207	19.5789	15.7979	18.9871	18.8161	18.8268	15.4169	15.2688	16.0703	14.8775	15.1186	16.4505	16.697	20.2574	18.2315	18.6436
O60884	DnaJ homolog subfamily A member 2	DNAJA2	16.7	45.745		-0.326648	0.203233	-1.04254	0.448778	18.4539	17.7524	17.492	17.7064	17.8462	18.6077	16.305	16.6524	16.076	15.8598	16.2627	18.6175	19.7411	18.6676	19.0033	17.4965	18.6694	14.6954	16.3704	17.5952	15.9377	18.7553	18.9226	19.1536
O75083	WD repeat-containing protein 1	WDR1	52.3	66.193		-2.61808	2.53788	-1.82892	0.84628	23.2315	23.204	23.2323	23.2033	21.323	21.2648	20.7953	18.2811	19.7249	18.9784	17.6102	21.4739	21.0122	20.8471	21.2662	21.8725	21.1213	17.2942	18.3241	17.7629	19.3457	21.3769	21.3944	21.6394
O75116	Rho-associated protein kinase 2	ROCK2	5.9	160.9		-2.52987	1.43569	0	-4.34294e-08	20.3104	20.1033	20.2966	20.2498	14.9836	14.175	16.1852	16.0837	15.7815	15.6749	15.798	15.6478	14.8895	14.7195	15.9164	16.3434	14.7138	15.2392	17.5332	16.7665	15.8113	15.5388	14.1626	14.6493
O75131	Copine-3	CPNE3	7.3	60.13		-0.874808	1.22782	-0.667667	0.435078	17.5021	17.8124	17.9423	17.6224	17.4322	17.5039	17.3716	17.231	15.1682	16.6621	15.2592	17.6218	17.3319	17.7892	16.4012	17.0462	17.3562	15.8482	15.6692	15.3042	14.7804	17.2416	17.4674	17.5571
O75161	Nephrocystin-4	NPHP4	2.2	157.6		-1.56293	1.00002	0	-4.34294e-08	18.8532	18.5585	19.8219	18.5617	15.2859	15.1395	15.1247	16.1508	16.7274	16.9429	15.9536	15.4604	13.7117	15.4581	16.1499	16.8586	15.271	16.8118	16.8701	16.3242	15.8595	15.7303	15.0897	15.4852
O75165	DnaJ homolog subfamily C member 13	DNAJC13	3.5	254.41		-0.852538	0.643148	0.5305	0.523274	18.5905	17.8023	17.5198	17.543	14.9945	15.602	14.8011	16.1365	15.7913	17.2019	15.437	14.5848	15.0646	16.6694	14.589	15.6671	15.7884	17.151	16.1741	15.3079	15.3392	15.1886	15.7233	16.2666
O75223	Gamma-glutamylcyclotransferase	GGCT	18.1	21.007		0.717275	0.532471	0.803137	2.1443	16.4732	16.3637	16.3487	17.9661	19.4905	19.5014	18.0694	18.6357	18.717	19.2564	16.2256	18.5998	18.8328	18.9667	18.3847	18.943	18.7652	19.7137	19.8071	19.9562	18.9907	19.3054	19.389	19.3434
O75306	NADH dehydrogenase [ubiquinone] iron-sulfur protein 2, mitochondrial	NDUFS2	7.8	52.545		-1.42556	2.08113	0.296576	0.178342	17.7259	17.0611	17.0242	17.0701	17.3669	16.4201	14.7905	16.3461	15.8199	14.7267	15.8928	15.4353	14.8335	14.4257	16.2134	14.9925	15.862	15.2186	14.6854	15.9758	15.0348	17.3582	16.8137	16.8148
O75312	Zinc finger protein ZPR1	ZPR1	11.8	50.925		0.482285	0.306752	-0.102018	0.0661422	16.108	16.0112	12.917	15.8416	15.0355	13.9403	15.7795	16.1379	17.6011	16.1529	16.0344	13.9843	15.2587	13.8397	14.9702	15.0922	15.6936	15.5064	15.5738	15.6234	15.8273	13.4277	14.3757	15.7154
O75342	Arachidonate 12-lipoxygenase, 12R-type	ALOX12B	4.3	80.355		0.919662	0.526514	-0.794614	0.537536	15.4579	13.5686	14.2117	14.064	18.0413	17.8703	17.9179	16.4954	18.0043	16.1805	15.1054	17.0096	17.5077	17.2665	17.8147	16.8924	17.7203	16.001	14.8455	18.0642	15.9337	17.7285	17.1227	17.0728
O75348	V-type proton ATPase subunit G 1	ATP6V1G1	22.9	13.757		-1.62499	1.30916	0	-4.34294e-08	18.6577	18.5519	18.5757	18.3974	16.392	15.1453	14.6686	16.1221	16.4346	16.1717	15.7183	14.8688	13.9517	15.7465	16.1203	16.6584	15.4727	16.9306	15.4514	16.7165	16.1491	15.1869	15.7557	15.2307
O75351	Vacuolar protein sorting-associated protein 4B	VPS4B	14.4	49.301		-0.916488	1.18604	0.564277	1.19854	18.269	17.6547	17.7842	17.2881	15.7764	16.5859	15.9709	16.4761	16.0791	15.87	14.7712	17.0718	16.5637	16.0819	15.4145	16.1263	15.5271	15.5551	16.1841	16.2544	16.2413	16.2364	16.4954	16.8083
O75367	Core histone macro-H2A.1	H2AFY	21.2	39.617		0.267264	0.137342	1.80413	0.812488	18.9759	18.9642	17.8554	21.2397	18.4415	16.8329	15.6907	18.3968	18.1258	17.8363	17.3878	19.6024	18.5785	19.9433	17.2789	16.3	17.3991	21.3076	20.1672	19.8092	19.6917	16.852	16.6001	17.1499
O75368	SH3 domain-binding glutamic acid-rich-like protein	SH3BGRL	50	12.774		-3.25318	2.32198	0.019116	0.00933161	21.1744	21.3472	21.5121	21.1451	18.0299	17.2675	15.5937	15.2321	16.2111	16.1802	15.7629	16.4376	16.9982	16.4754	16.0467	15.8955	16.0218	15.2972	15.177	14.6323	15.2705	17.0782	17.3593	17.2356
O75369	Filamin-B	FLNB	41.9	278.16		-2.01372	1.88903	-0.494109	0.394238	24.7463	24.6675	24.6922	24.7018	21.4617	21.7933	21.8298	20.5704	20.4315	21.9797	20.5178	22.484	21.9024	21.9109	22.1957	21.4495	21.894	21.845	19.8371	20.3479	21.3165	21.9641	21.9953	22.1602
O75396	Vesicle-trafficking protein SEC22b	SEC22B	41.9	24.593		-2.14709	2.32159	-1.73995	2.08962	20.2012	20.2497	20.1924	20.2674	17.248	18.0806	17.7573	15.8159	16.5423	16.6006	16.3345	18.0958	17.4576	18.1201	19.0191	18.4434	18.3652	16.3818	15.9551	15.961	16.736	17.7046	17.6465	17.7001
O75400	Pre-mRNA-processing factor 40 homolog A	PRPF40A	2.6	108.8		-0.67179	0.841378	-0.321048	0.340463	16.6825	16.9105	16.9963	17.1697	17.3349	18.0016	16.7927	17.391	15.0992	15.2738	15.7648	17.3135	16.8342	17.5092	15.709	16.5111	17.5574	16.3889	15.7682	16.1341	15.8031	16.4376	16.3391	17.0292
O75436	Vacuolar protein sorting-associated protein 26A	VPS26A	23.5	38.169		-1.3089	2.78724	0.507826	0.420898	17.7691	18.0043	17.8905	17.5888	18.0739	17.6767	17.5011	16.4716	16.4834	16.073	14.8658	17.0846	17.2423	17.1214	14.5644	15.8972	15.8161	16.1685	15.668	16.4082	15.4278	14.976	17.4041	15.4833
O75475	PC4 and SFRS1-interacting protein	PSIP1	9.6	60.103		1.35172	1.9242	1.01546	0.955902	16.8276	16.5628	16.7572	16.5817	16.219	16.4852	14.657	16.4389	16.646	17.7443	17.0414	18.5662	18.4228	18.6931	16.2116	16.3726	15.6169	18.0198	15.1851	17.4437	17.7036	16.8852	17.0673	17.2728
O75487	Glypican-4	GPC4	26.8	62.411		1.28541	2.4586	1.3239	2.3898	20.2066	20.0774	19.6776	20.2876	17.9237	19.414	19.8806	21.3968	20.8076	21.5374	21.1947	20.6714	20.2701	20.5873	19.5389	19.1051	19.5888	21.4309	20.8422	20.9346	21.2473	19.9144	20.4433	20.3311
O75489	NADH dehydrogenase [ubiquinone] iron-sulfur protein 3, mitochondrial	NDUFS3	26.1	30.241		-1.81811	2.76885	1.41906	1.0117	19.2104	18.9769	18.6135	18.4688	18.6865	18.5542	19.4252	15.5052	16.5768	15.999	16.6234	17.9553	18.0614	18.4875	14.9807	15.6087	17.7377	17.1164	16.2782	16.3559	17.8315	18.2388	18.2541	18.6216
O75531	Barrier-to-autointegration factor	BANF1	21.3	10.058		0.353077	0.419235	0	-4.34294e-08	15.8188	15.2929	15.6101	14.5207	15.4779	15.7428	15.9234	16.1899	16.6964	16.5062	15.2282	14.061	16.1649	16.0114	15.4922	15.9345	16.0662	15.2074	15.5092	16.086	14.9506	13.2398	14.7621	15.1687
O75533	Splicing factor 3B subunit 1	SF3B1	22	145.83		-1.52406	0.959696	1.09221	2.24647	20.763	20.4847	20.4582	19.954	19.0486	19.2491	19.2556	16.8585	15.6206	19.2089	15.7237	20.1502	20.5673	20.4156	19.4111	18.0134	19.0508	19.9936	19.6567	19.8313	19.5932	19.9106	20.2859	20.1499
O75534	Cold shock domain-containing protein E1	CSDE1	16.4	88.884		-2.32605	2.20757	-1.26493	0.827382	19.4285	19.1557	19.5029	19.6164	19.1427	19.661	18.1562	16.6599	15.3394	14.6018	15.6914	19.048	18.551	18.4894	19.431	19.158	19.5275	17.786	17.5925	18.3444	15.5307	19.0683	19.1116	19.317
O75569	Interferon-inducible double-stranded RNA-dependent protein kinase activator A	PRKRA	10.9	34.404		-0.20288	0.191893	0	-4.34294e-08	16.521	17.0784	16.8329	17.1229	15.8946	14.9058	15.1285	16.0197	16.557	16.8234	16.2848	15.0309	15.2399	16.1083	15.6691	16.0509	16.0981	15.1933	15.2824	14.9651	14.3357	14.0358	15.6043	14.4475
O75607	Nucleoplasmin-3	NPM3	17.4	19.343		-0.0810163	0.0497624	-0.239685	0.120519	18.0207	15.7681	14.4583	16.3273	16.4994	14.2212	16.4047	17.3195	16.4162	16.2224	15.4364	14.9205	15.5499	15.2677	16.7348	15.5882	15.6786	15.65	15.3203	17.736	17.1066	15.1013	14.8987	14.5132
O75643	U5 small nuclear ribonucleoprotein 200 kDa helicase	SNRNP200	9.8	244.5		-1.5184	1.1248	1.92022	2.66501	19.581	19.4036	19.6732	19.1029	17.4704	19.3994	19.8191	16.2312	16.694	15.9161	15.8838	19.6097	19.6863	19.7997	17.8536	18.1678	16.2228	18.9589	19.7751	19.7462	18.7539	19.4214	19.1103	19.579
O75746	Calcium-binding mitochondrial carrier protein Aralar1	SLC25A12	16.2	74.761		-0.644456	0.915924	-1.97811	1.51388	16.9747	17.9048	17.7237	17.3623	18.0786	18.0379	18.0367	15.9518	15.8526	17.3542	16.7783	18.3478	17.6878	17.6349	18.2766	18.4278	18.4236	15.4942	14.7284	15.6178	16.0849	18.0884	17.854	16.9174
O75821	Eukaryotic translation initiation factor 3 subunit G	EIF3G	24.1	35.611		-1.63823	1.67759	-1.92907	1.04709	18.8102	18.547	18.5892	18.2866	18.8459	18.7747	19.4562	16.0513	15.8288	15.1984	16.4445	18.5941	18.8756	18.8496	19.0303	19.2936	19.1133	15.1534	16.7932	15.8687	15.9192	18.9817	18.7846	19.016
O75822	Eukaryotic translation initiation factor 3 subunit J	EIF3J	17.1	29.062		-1.29993	1.40769	-0.286708	0.21781	18.9357	18.4174	18.3082	19.4493	16.1175	16.81	16.5076	16.5628	15.6375	16.3221	15.5222	17.2222	17.3719	16.8075	16.2038	16.4166	17.1307	14.743	16.8876	15.8616	16.0698	17.3552	16.4707	16.6911
O75844	CAAX prenyl protease 1 homolog	ZMPSTE24	6.9	54.812		-0.186222	0.151345	0	-4.34294e-08	16.4966	16.3042	15.9775	16.3898	16.114	15.3747	14.53	15.7388	16.9531	15.6389	17.0277	14.5643	14.2338	15.7267	16.126	15.6053	15.233	15.7231	16.7163	15.2399	16.1067	15.1351	15.4061	14.296
O75874	Isocitrate dehydrogenase [NADP] cytoplasmic	IDH1	30.2	46.659		-1.21377	1.31504	-0.667088	0.385019	21.7847	21.2223	21.1186	21.2386	21.38	21.4648	20.7553	17.9453	19.5184	19.41	19.1501	21.5658	21.6929	21.1856	21.6193	21.509	21.359	19.0267	19.0467	21.6553	20.6857	21.7287	21.7441	21.9134
O75891	Cytosolic 10-formyltetrahydrofolate dehydrogenase	ALDH1L1	6.7	98.828		-0.284844	0.159488	-0.496124	0.133007	16.2531	16.6597	16.781	16.1602	15.1504	14.9861	14.6301	16.5693	16.0325	16.9424	16.1642	16.6227	13.2466	13.049	18.955	15.7742	16.5784	19.5778	19.4082	16.0194	17.1547	14.9231	14.8469	14.3147
O75923	Dysferlin	DYSF	2.3	237.29		-1.66666	1.29949	0	-4.34294e-08	17.5556	17.8457	18.606	18.5588	14.5386	15.6098	16.1468	14.5833	16.7868	16.4009	16.1176	13.0155	15.16	15.1306	15.0152	16.7828	14.6529	17.3616	15.1452	15.9592	14.7628	15.6937	15.2548	14.4498
O75937	DnaJ homolog subfamily C member 8	DNAJC8	13	29.841		0.287949	0.425823	-1.61601	1.53856	16.1286	16.2582	16.4591	16.1465	15.9902	17.1526	15.5269	16.4427	16.0522	15.6318	16.0102	17.0021	17.2386	17.3002	17.5255	17.8596	17.1053	14.4838	15.5394	15.4043	15.1193	16.7532	17.1314	16.7342
O75940	Survival of motor neuron-related-splicing factor 30	SMNDC1	11.3	26.711		1.16429	1.14113	0	-4.34294e-08	13.9401	14.1223	13.4398	13.8128	17.1683	15.7778	15.4218	16.3474	16.833	15.3119	16.0541	14.9584	16.9573	15.3709	15.9299	15.6371	15.4761	14.4797	15.9149	17.0099	15.7973	15.0784	13.6084	14.5224
O75947	ATP synthase subunit d, mitochondrial	ATP5H	39.8	18.491		-0.489707	0.219014	0.194143	0.0700897	18.3083	13.2913	17.5982	17.9871	15.1847	18.1089	18.3404	16.8036	16.3753	16.2086	16.7069	19.0103	16.1807	14.1054	18.0116	15.1809	17.8982	15.986	16.3139	15.8553	16.3487	18.2935	18.9333	18.8399
O75955	Flotillin-1	FLOT1	10.5	47.355		-0.345291	0.281363	0.0317958	0.0234209	17.0452	17.4839	16.8991	16.8989	17.7311	17.5617	15.1087	16.4329	15.565	16.6137	16.1054	18.118	15.4695	18.007	14.9134	15.5622	15.3382	15.0129	15.564	15.4407	15.044	15.1694	14.1871	16.7033
O76003	Glutaredoxin-3	GLRX3	30.4	37.432		-1.6873	2.49753	-0.00740851	0.00411522	19.2904	19.178	19.266	19.0832	17.8533	18.6633	18.9282	16.5717	16.4191	16.2812	16.0543	18.362	18.4189	18.3443	17.0604	17.2816	17.0633	17.4121	16.9064	16.4341	15.2906	17.7599	17.8231	18.2676
O76031	ATP-dependent Clp protease ATP-binding subunit clpX-like, mitochondrial	CLPX	3.6	69.223		-0.19692	0.205838	0.365061	0.190742	16.2755	15.9211	16.7936	16.47	16.5741	14.4958	15.2662	16.5094	15.6784	15.7559	15.471	15.121	15.1671	16.7149	14.1869	16.2289	15.6539	16.2622	15.9474	16.903	16.2297	15.9189	15.3886	13.4018
O76071	Probable cytosolic iron-sulfur protein assembly protein CIAO1	CIAO1	9.7	37.84		0.338427	0.314574	0	-4.34294e-08	15.7619	15.7498	15.7574	15.7601	16.1238	14.9541	14.899	17.7259	16.1809	15.677	17.0643	15.0496	15.1394	14.5381	15.2784	16.3728	15.2442	16.755	15.4813	16.9217	15.7255	15.0015	15.3907	14.7585
O76094	Signal recognition particle subunit SRP72	SRP72	21.2	74.605		-1.23	1.15239	-0.250155	0.0944644	20.2013	19.9078	20.7498	20.9691	19.5663	19.0599	17.8564	16.5825	19.275	19.8111	19.9253	18.6827	17.7821	17.642	17.8484	17.5276	19.9411	19.4133	19.3339	18.6601	15.1396	18.4388	17.8289	18.5075
O94808	Glutamine--fructose-6-phosphate aminotransferase [isomerizing] 2	GFPT2	16	76.93		-0.515351	0.636027	-1.24067	1.1817	17.5571	17.2572	17.0578	16.7353	15.4464	15.5136	16.9005	16.5126	16.9748	15.787	16.2313	16.0893	16.4578	14.8076	17.7055	17.772	17.4649	16.1196	15.6539	15.3419	15.5751	17.0024	17.3798	17.7749
O94826	Mitochondrial import receptor subunit TOM70	TOMM70A	9.2	67.454		-0.394365	0.211954	-1.5577	1.02691	17.6183	18.4777	18.046	17.8394	14.6998	14.6949	14.365	15.6292	17.279	15.7925	16.5025	16.5921	14.7778	16.4073	17.8459	17.9853	16.3324	16.1358	16.1508	17.1298	17.2065	15.2253	15.4378	13.525
O94855	Protein transport protein Sec24D	SEC24D	6	113.01		-1.80086	1.5014	-0.689418	1.45998	19.0435	18.7316	18.7539	18.697	16.7043	16.3936	14.7859	16.8556	15.3564	17.506	16.0317	14.5368	15.3301	14.8873	17.0493	16.5965	16.7982	16.0041	15.6411	15.7588	16.8951	16.2423	15.9023	16.4328
O94874	E3 UFM1-protein ligase 1	UFL1	3	89.594		-0.520182	0.695274	0	-4.34294e-08	16.1455	16.0564	16.0157	16.4992	15.8665	15.7271	15.4207	16.1634	15.0923	16.2243	16.4092	15.1777	13.6323	15.3906	15.8143	15.9179	15.5409	16.0634	16.4971	15.3899	16.069	15.4061	14.904	15.3832
O94906	Pre-mRNA-processing factor 6	PRPF6	6.6	106.92		0.396752	0.415689	1.04277	0.972892	16.9889	17.6424	16.9533	16.9853	14.991	14.9451	16.5852	15.9977	16.4665	17.0464	16.6698	17.1398	17.1219	17.4264	15.7056	15.3061	16.2474	17.2286	15.8141	15.7152	16.2283	17.2144	18.2672	17.1029
O94925	Glutaminase kidney isoform, mitochondrial	GLS	11.4	73.46		-1.17288	1.04347	-0.569575	0.319835	18.4671	18.439	18.3304	18.4516	15.859	16.3839	14.9571	16.5841	16.5523	16.7938	16.5933	14.7248	16.0686	15.3611	15.8107	16.2429	17.8756	15.013	16.7409	17.3641	16.3488	15.3773	14.4944	17.1756
O94973	AP-2 complex subunit alpha-2	AP2A2	23.2	103.96		-1.21252	0.598256	0.398244	0.264504	19.5993	18.8514	19.6677	19.1727	14.6361	13.9767	15.1675	15.9774	16.9631	16.4464	16.5107	15.7156	14.702	16.2684	16.2151	15.3138	16.2149	15.2265	17.7601	17.6685	16.094	15.9421	16.03	15.4688
O94992	Protein HEXIM1	HEXIM1	8.6	40.623		0.121596	0.12034	0	-4.34294e-08	17.3056	16.229	15.4381	14.8651	15.2483	14.8015	15.6611	16.16	16.0517	15.059	16.5645	15.7414	15.4573	15.3663	14.3791	15.7784	15.3882	14.8794	15.7099	15.3816	15.6268	15.254	13.7906	15.2643
O95084	Serine protease 23	PRSS23	6.8	43.001		-0.431244	0.359406	0	-4.34294e-08	16.2321	15.8474	16.0726	15.8909	16.1241	14.5959	15.3482	15.703	16.3941	16.9585	16.0621	13.741	14.4093	13.8247	14.7772	16.9516	15.4155	16.2636	16.4069	14.951	15.5339	15.4895	15.3485	14.5884
O95104	Splicing factor, arginine/serine-rich 15	SCAF4	2.8	125.87		0.048612	0.0432509	-0.498901	0.818153	14.9735	14.8784	14.8546	14.3699	15.8064	16.0517	15.7208	16.614	15.7626	15.6428	15.4995	14.556	14.0529	14.8679	16.6876	15.2828	16.7132	15.8452	15.8779	15.2902	15.6892	15.903	15.5654	15.9318
O95155	Ubiquitin conjugation factor E4 B	UBE4B	3.9	146.18		-0.0157633	0.0127379	1.27412	1.76306	16.1266	15.9599	16.0465	16.6351	16.3418	14.5925	15.1629	17.3302	16.1586	16.1367	15.8782	15.6174	14.6861	14.9477	15.1539	16.0013	14.2382	16.5454	16.2257	17.4455	16.3825	16.0218	16.2329	15.9831
O95197	Reticulon-3	RTN3	4.8	112.61		-0.836191	0.435875	-1.22455	0.453703	18.1698	18.4671	19.2704	18.5886	17.0563	15.5121	15.23	16.732	15.2565	15.4762	15.7496	15.0918	18.846	19.289	18.6866	18.6952	16.3243	16.516	15.7167	16.591	15.5425	19.1492	13.9982	19.2287
O95202	LETM1 and EF-hand domain-containing protein 1, mitochondrial	LETM1	6.4	83.353		-0.598026	1.24219	0.893777	0.621875	16.6658	16.5618	16.3338	15.8865	15.4319	15.6942	15.4414	16.3155	14.5049	15.3226	15.1888	15.4755	15.3305	15.6916	15.7675	14.1932	14.6236	17.8459	14.8486	14.9439	15.5031	16.4932	15.0681	15.5836
O95219	Sorting nexin-4	SNX4	12.2	51.908		-1.82668	1.32103	0	-4.34294e-08	18.7332	18.6107	18.3813	18.5222	14.3578	14.8038	15.6876	15.9762	14.7009	16.3038	16.2742	14.0988	14.4073	14.5487	15.0805	15.6471	16.068	15.4953	15.3232	16.5491	15.1241	15.7044	14.5534	14.5915
O95295	SNARE-associated protein Snapin	SNAPIN	15.4	14.874		0	-4.34294e-08	0	-4.34294e-08	12.9468	13.2905	14.8563	14.5892	15.709	15.1344	15.3956	16.1615	16.4421	16.0238	16.2136	14.6078	14.1044	16.0836	15.2571	15.7923	14.9823	16.1373	16.7089	14.3679	15.8708	15.091	13.8422	14.4167
O95302	Peptidyl-prolyl cis-trans isomerase FKBP9	FKBP9	6.3	63.083		-1.55559	0.959009	-1.05568	0.723035	19.8941	19.4447	19.9652	19.5794	15.6501	15.2478	15.1599	16.485	16.2862	16.8987	15.9262	15.8159	16.7059	15.9342	16.5055	16.8906	15.7176	15.064	15.9115	16.3092	14.8247	13.3227	16.9139	14.8627
O95336	6-phosphogluconolactonase	PGLS	25.6	27.547		-1.58487	1.06623	-1.56465	1.54577	19.6844	19.5839	19.8075	19.9435	16.38	15.4495	15.6993	17.0468	16.4914	16.6633	16.1693	17.4364	15.0734	16.5735	18.2929	16.5971	18.2228	14.8943	15.4987	15.6995	16.1958	16.7525	16.8444	17.092
O95347	Structural maintenance of chromosomes protein 2	SMC2	2.9	135.65		0.411934	0.661276	-0.0800234	0.105961	16.1084	16.0742	15.9847	13.959	16.0595	15.9192	16.2471	16.3778	15.67	16.2558	16.0975	16.2963	16.3463	16.1918	16.0755	16.1188	16.1735	15.8224	15.9635	16.4141	15.3259	16.0472	15.9063	16.8188
O95352	Ubiquitin-like modifier-activating enzyme ATG7	ATG7	4.3	77.959		0.46809	0.597899	0	-4.34294e-08	14.4523	15.1057	15.2289	15.1558	14.0538	14.4543	15.4219	16.0065	15.7327	15.2977	15.632	15.9967	13.4459	15.0378	15.6843	17.1194	14.6669	15.5726	15.9384	16.7613	15.2031	15.0387	14.0409	14.9929
O95372	Acyl-protein thioesterase 2	LYPLA2	20.8	24.737		-0.516909	0.267527	0	-4.34294e-08	18.0632	13.4469	18.5194	15.0325	15.3941	14.2736	15.2181	17.2388	14.9823	14.6797	15.6865	15.3341	14.4139	13.9941	15.3169	15.2829	15.4224	14.9971	14.6904	15.2472	15.8828	14.7195	15.3301	13.9287
O95373	Importin-7	IPO7	11.4	119.52		-1.62176	2.11045	-1.03178	0.397019	20.0886	19.1804	19.8684	19.076	19.0334	18.5249	19.7218	17.4817	16.5268	16.9989	16.2442	19.1606	18.6034	19.1255	18.9937	18.2967	18.5647	15.5173	15.9705	16.8125	15.983	19.9251	19.4011	19.4966
O95376	E3 ubiquitin-protein ligase ARIH2	ARIH2	3.4	57.818		0.798659	1.12391	0	-4.34294e-08	14.4654	14.2565	15.7946	14.3959	15.2288	14.0638	14.2534	17.0045	15.0858	15.5283	16.0636	15.1676	14.2796	14.9197	14.7162	16.6559	15.0049	15.4527	15.5231	16.1402	14.8259	15.1423	15.9235	13.969
O95433	Activator of 90 kDa heat shock protein ATPase homolog 1	AHSA1	14.2	38.274		-0.399312	0.210056	-1.00215	0.635218	18.4605	18.5909	18.5632	18.4646	15.1595	17.5211	14.9168	15.3155	16.9882	15.309	17.0779	17.9639	18.1028	18.1242	17.931	16.2094	18.6011	16.2723	15.808	16.6404	14.7449	17.2729	17.9483	17.3616
O95486	Protein transport protein Sec24A	SEC24A	7.3	119.75		-0.0245207	0.0173904	0.521814	1.01307	16.1437	16.8421	15.6932	14.7966	17.083	16.6204	14.1086	16.5327	16.0613	15.505	16.7209	15.6889	15.877	14.73	15.2179	16.1135	15.1146	16.4323	15.9565	16.4003	15.4325	15.9803	15.9641	15.8607
O95487	Protein transport protein Sec24B	SEC24B	6.2	137.42		-0.47888	0.378051	0	-4.34294e-08	17.3439	17.1382	17.4729	16.5053	15.3755	14.4038	15.3884	16.9902	15.3802	16.6303	16.4236	14.5521	15.4793	14.82	15.4635	15.8602	14.0251	14.8412	16.7035	16.4634	16.3084	14.985	13.5054	15.0804
O95573	Long-chain-fatty-acid--CoA ligase 3	ACSL3	11.8	80.419		-0.89136	1.23492	-0.942771	1.08024	17.5229	17.6737	17.7167	17.7847	18.1935	18.5709	19.161	16.2464	16.6056	15.9282	17.2229	18.0116	18.0849	18.2843	18.7648	19.044	18.9265	16.9036	18.1926	17.6934	17.0135	18.3409	18.7384	18.9005
O95747	Serine/threonine-protein kinase OSR1	OXSR1	10.1	58.022		0.381448	0.491576	0.113624	0.0703153	16.5619	16.1121	16.0398	16.057	15.5271	14.1894	15.084	15.9032	16.3365	16.7601	15.3031	16.2335	15.2907	16.4141	16.0752	16.9677	15.256	16.2671	16.2544	15.5071	17.6343	14.9391	16.4954	16.3952
O95782	AP-2 complex subunit alpha-1	AP2A1	25.1	107.54		-1.49235	1.1817	-0.923348	0.356657	20.7681	21.0108	20.6804	21.0444	17.815	18.5111	18.1662	17.6145	19.0236	15.7724	18.9628	18.9242	17.7584	19.4935	19.4653	16.245	18.3575	15.9687	16.3398	16.2958	14.7743	18.9068	18.6599	18.7494
O95793	Double-stranded RNA-binding protein Staufen homolog 1	STAU1	10.7	63.182		-0.367601	0.32907	1.00081	0.771531	17.5504	17.6265	17.0639	17.801	15.1456	17.4947	17.6154	16.0377	16.9349	16.0241	15.6613	17.421	17.7886	17.8566	15.1904	16.3738	15.2855	15.7887	16.2851	15.4554	15.7198	17.6775	17.4802	17.9151
O95810	Serum deprivation-response protein	SDPR	5.9	47.173		-1.10837	0.732555	0	-4.34294e-08	18.4555	18.7167	18.5864	18.4634	14.8405	15.6376	14.5681	16.2027	16.5682	16.3191	16.6796	15.5825	14.3067	15.8507	14.7304	15.2876	14.4703	15.749	15.3204	15.9343	16.0012	14.9556	14.8184	14.44
O95816	BAG family molecular chaperone regulator 2	BAG2	20.4	23.772		-1.37625	0.82626	-0.8785	0.315345	18.6744	18.8937	19.1219	19.1588	18.7572	18.9235	18.9049	15.0698	14.6824	18.0147	15.6973	19.4944	20.2775	19.5646	18.8225	19.4439	18.0215	15.6119	19.4718	15.6325	16.155	19.5941	19.3367	19.3869
O95817	BAG family molecular chaperone regulator 3	BAG3	12.5	61.594		-0.553511	0.429541	0.177351	0.101127	17.8498	17.498	17.4306	17.2278	14.5099	15.1824	16.0746	16.3054	15.4951	17.564	15.7334	16.4535	15.643	14.7041	16.3076	14.7996	15.951	15.9593	15.7333	15.9196	16.5882	17.1153	13.925	15.8031
O95831	Apoptosis-inducing factor 1, mitochondrial	AIFM1	18.3	66.9		-1.24901	1.19136	-0.136495	0.0366594	19.1785	19.0558	19.3392	19.6609	17.9355	18.1733	18.4125	17.25	15.9643	15.7281	16.9806	19.1495	18.5058	19.4345	18.2139	16.1641	17.6835	15.6862	15.439	16.0028	15.1084	19.6283	19.4642	19.1923
O95864	Fatty acid desaturase 2	FADS2	14	52.259		-0.581538	0.530713	1.20059	0.42156	17.012	16.8701	17.1223	18.0567	17.4246	18.4696	18.5104	15.781	16.3882	16.4794	15.7683	18.3116	18.2855	18.381	15.339	16.9801	18.057	15.6046	15.4134	16.8389	18.8415	19.8254	20.201	19.2238
O95865	N(G),N(G)-dimethylarginine dimethylaminohydrolase 2	DDAH2	15.8	29.644		-0.661531	0.365593	0	-4.34294e-08	18.5017	18.807	18.4242	18.0532	14.5649	14.1215	17.0756	16.7194	16.9513	16.1905	16.8581	14.9413	15.6428	17.614	15.5255	16.9885	15.754	16.0296	15.7544	16.1012	16.2909	15.5532	15.725	14.4682
O95881	Thioredoxin domain-containing protein 12	TXNDC12	35.5	19.206		-1.91749	3.01304	-0.657515	0.406377	18.361	18.3142	17.9064	17.6364	17.6946	17.9735	17.4088	16.2533	15.5124	15.416	15.6105	17.1972	14.3224	17.5607	17.2854	17.2658	17.4347	16.3302	15.8144	14.4313	17.7095	17.4813	17.5022	17.4288
O96005	Cleft lip and palate transmembrane protein 1	CLPTM1	9	76.096		-0.773597	0.776386	0	-4.34294e-08	16.9373	16.7427	17.2229	16.7589	17.062	15.1442	15.1399	16.8632	16.575	16.2063	16.3259	14.6794	14.551	14.3919	14.392	15.7661	15.6545	15.999	14.5572	15.2898	15.4474	15.1836	15.5697	14.3863
O96014	Protein Wnt-11	WNT11	2.3	39.179		-0.474331	0.10108	-0.403112	0.0577428	14.3175	13.3393	15.2987	14.9345	26.2594	14.8369	14.8277	16.8181	17.2199	15.7875	17.3093	14.737	13.8306	14.7914	15.7551	16.0545	23.598	20.1303	15.4308	19.9481	20.3042	13.9305	22.0872	14.6316
P00167	Cytochrome b5	CYB5A	32.1	15.33		-2.30686	1.23866	0.290037	0.11359	19.8061	20.4709	20.3506	20.5809	15.5966	14.5006	15.8973	16.937	16.149	15.4718	17.5206	15.479	15.0725	14.4252	18.0751	15.9283	14.8454	15.7431	15.9513	15.6409	17.1181	15.1356	18.6289	17.793
P00338	L-lactate dehydrogenase A chain	LDHA	39.2	36.688		-0.674002	0.593854	-3.36492	0.819314	23.1822	23.5082	23.3229	23.2096	23.7304	23.4939	23.3735	21.9931	22.2767	22.5133	20.1029	24.1202	24.1249	23.9715	24.6379	24.6489	24.5743	20.089	20.7489	14.6991	20.0838	24.5171	24.6724	23.978
P00367	Glutamate dehydrogenase 1, mitochondrial	GLUD1	38.5	61.397		-2.04696	1.52663	-1.66768	0.619478	21.7372	21.7801	21.8912	22.1039	19.9947	18.869	19.7515	16.892	19.8832	15.8189	20.4778	19.7283	19.9661	19.0326	19.6751	19.1181	18.6006	15.7306	15.7863	15.8025	15.5711	19.5014	19.8997	19.9536
P00387	NADH-cytochrome b5 reductase 3	CYB5R3	27.2	34.234		-0.598351	0.368778	-1.5868	0.655221	18.438	18.1295	18.2279	17.8566	19.6895	20.1067	18.534	17.3331	17.2035	17.2956	15.838	19.4983	18.5814	21.044	18.7389	18.6197	20.1818	16.5119	15.505	15.0594	18.5423	18.4811	18.6895	20.3639
P00390	Glutathione reductase, mitochondrial	GSR	11.5	56.256		-1.1576	0.85142	0.346728	0.165382	19.1667	18.2891	18.3348	18.4183	15.0402	16.1644	19.0314	15.5887	15.0085	16.0268	16.4267	17.929	17.8182	17.544	14.5983	16.533	18.0382	16.1135	15.9342	16.9481	15.3419	17.4527	17.7349	17.6306
P00441	Superoxide dismutase [Cu-Zn]	SOD1	60.4	15.936		-1.30531	1.43097	-0.173646	0.0407893	20.1653	20.4988	20.8252	20.2505	19.5957	19.0047	19.135	19.16	15.9212	18.8116	18.1536	18.9636	19.7249	19.6031	19.3704	19.3291	14.918	18.5556	16.4085	15.3484	15.2223	18.5886	19.979	19.7898
P00491	Purine nucleoside phosphorylase	PNP	22.8	32.118		-1.07275	0.663635	0	-4.34294e-08	18.4514	18.4592	18.3612	17.9104	16.5639	15.4397	14.8295	16.5086	16.8183	17.0068	15.9869	13.5605	14.5375	18.0873	15.2097	15.0359	14.5202	14.4508	15.6522	16.9683	17.4143	14.6604	13.7476	14.7828
P00492	Hypoxanthine-guanine phosphoribosyltransferase	HPRT1	23.4	24.579		-1.26951	1.79883	-0.525682	0.281856	18.3198	18.3906	18.4595	18.6805	18.7176	18.6492	18.4888	16.685	16.5325	15.589	16.6234	18.661	18.379	18.3497	17.6662	18.3124	17.6026	17.4059	15.5729	15.9469	16.7234	18.8389	18.3346	18.5203
P00505	Aspartate aminotransferase, mitochondrial	GOT2	36	47.517		-2.05224	1.70702	-0.236178	0.0566559	21.5058	21.2783	21.5066	21.2583	19.5293	20.0643	19.6071	16.3973	18.4499	18.6064	16.1298	20.0987	20.063	20.639	18.372	17.5724	17.2505	15.4405	15.4231	16.0217	15.2391	19.8862	20.3166	20.141
P00558	Phosphoglycerate kinase 1	PGK1	60.7	44.614		-0.488081	0.964511	-1.95359	0.685173	23.6273	23.9692	23.9467	23.7418	23.5011	23.6206	23.8075	22.6493	22.6221	22.589	22.8747	23.9671	24.1584	23.9371	23.5589	23.8754	23.5545	19.5543	21.1735	19.8503	18.9458	24.1516	24.1262	24.1637
P00918	Carbonic anhydrase 2	CA2	13.5	29.246		-0.61374	0.964166	-0.622409	0.493376	16.74	16.6437	16.932	16.7779	16.3347	15.0207	16.3974	15.5405	15.4244	15.6159	16.5321	16.7014	14.7381	15.9979	16.1163	15.5168	15.7187	14.3673	16.4581	16.0825	15.5082	15.0703	13.6388	15.0054
P00966	Argininosuccinate synthase	ASS1	21.4	46.53		-2.50126	1.51635	-0.353063	0.462181	22.0195	21.8065	19.9893	19.67	15.2347	16.9856	16.6995	15.7397	16.0315	16.6473	15.7725	16.9658	16.8405	16.8991	16.8465	17.0269	16.5866	16.982	17.163	16.7618	15.7877	15.7807	16.715	16.0783
P01111	GTPase NRas	NRAS	37	21.229		-1.56032	4.21533	1.62362	1.67122	18.084	18.2204	18.1404	18.4023	17.7242	17.8787	17.4563	15.7505	16.2158	16.3875	16.1165	16.4226	16.3974	17.6936	16.1328	15.0485	14.4648	15.5338	16.9935	16.2155	16.5219	17.7477	17.0698	17.7906
P01344	Insulin-like growth factor II	IGF2	13.9	20.14		0.13745	0.173272	0	-4.34294e-08	15.7253	15.3499	15.4211	15.7952	14.9293	16.0466	15.7405	16.4464	16.5652	15.2621	16.0877	15.3628	14.4348	15.811	16.4699	15.6048	16.3016	16.2241	17.2897	15.5454	15.2383	14.67	14.6459	14.213
P01876	Ig alpha-1 chain C region	IGHA1	7.1	37.654		1.68617	1.38702	3.49228	1.96089	13.2065	13.972	13.9827	14.8102	17.255	16.9172	16.6906	17.8057	17.9374	18.2134	15.6116	16.3805	16.0622	16.6264	13.8352	16.5627	15.4311	19.9205	20.3298	20.0642	19.8137	17.0153	16.9408	17.2963
P02452	Collagen alpha-1(I) chain	COL1A1	8	138.94		-3.27695	2.29258	-0.0991927	0.0234388	20.5313	21.9354	20.8214	20.3883	17.9389	17.8507	18.0089	16.2981	19.8943	16.0472	14.9635	14.4114	17.7783	15.1433	19.7208	19.1887	19.8588	20.8355	20.5097	20.6618	22.3411	18.9161	14.8615	18.3059
P02461	Collagen alpha-1(III) chain	COL3A1	4.5	138.56		-2.28153	1.32296	0	-4.34294e-08	19.8892	19.69	19.753	19.9751	15.0951	14.3996	15.5948	15.7064	17.0158	15.5927	15.9417	15.165	14.3999	14.6045	16.2292	16.0764	14.5673	15.9909	14.9221	15.5479	15.8335	16.3112	14.8306	15.7502
P02545	Prelamin-A/C	LMNA	42.8	74.139		-0.136829	0.403897	0.748371	0.272405	23.5941	23.6628	23.6628	23.48	23.1398	23.0275	22.8216	23.1516	23.3386	23.3484	23.4556	23.3244	22.9846	22.8275	23.6758	23.1978	23.9022	25.7804	25.7763	25.9877	25.9499	22.3947	22.3803	22.113
P02649	Apolipoprotein E	APOE	17.4	36.154		-0.994205	1.09434	-0.765157	0.573496	17.6957	18.3045	17.7014	18.2727	18.553	18.5595	18.4354	16.945	15.9895	16.8688	15.2653	18.7907	18.3044	18.399	18.4347	18.0384	17.3683	15.7663	16.0586	16.7331	18.6117	17.6365	17.7117	17.7558
P02751	Fibronectin	FN1	26	262.62		0.181921	0.342651	-1.34816	3.20771	21.4511	21.6242	21.6207	21.9673	22.686	22.6418	22.6581	22.6467	22.3381	22.5039	21.9059	22.4566	21.9955	22.0759	24.6545	23.9338	24.2473	22.9114	22.8024	23.1903	23.5587	22.6688	22.4559	22.925
P04040	Catalase	CAT	10.6	59.755		0.952746	1.52662	0.573319	0.571048	17.423	18.2231	17.7778	17.9335	18.308	19.5752	18.6232	19.7912	19.9562	19.7698	19.5547	18.2718	19.0441	18.1453	18.5493	18.9228	17.9512	19.8038	19.8935	19.6958	18.4384	18.3117	19.0405	18.1504
P04075	Fructose-bisphosphate aldolase A	ALDOA	76.9	39.42		-2.61444	2.06069	-3.53556	0.785562	23.869	23.9159	23.75	23.7957	22.902	23.0779	23.4285	20.0935	19.2864	19.2056	18.3237	23.0873	23.2012	23.2402	23.1855	23.902	23.4722	15.3579	15.1512	18.6971	19.4521	23.724	23.8059	23.7021
P04080	Cystatin-B	CSTB	45.9	11.139		-0.678354	0.916039	-1.49857	0.854439	18.7702	18.3981	18.5299	18.5345	19.388	19.1482	18.9618	16.8057	18.376	17.8808	16.8167	19.2954	18.9148	18.8928	19.525	19.7306	18.8787	17.4851	18.9111	15.1927	16.6393	18.8121	19.163	18.9533
P04083	Annexin A1	ANXA1	49.4	38.714		-2.29408	0.884345	0.251461	0.133959	22.7528	23.4211	23.8352	23.5229	17.5133	16.1284	17.8949	16.496	17.1904	17.2255	17.8285	20.2045	19.7283	20.3367	16.9097	17.3133	18.9494	17.7712	19.5545	18.791	17.339	16.34	17.9952	18.0383
P04181	Ornithine aminotransferase, mitochondrial	OAT	49.2	48.534		-2.15747	1.92602	0.082187	0.206898	21.288	21.1548	21.1732	22.2424	20.4406	20.5374	20.5507	18.2813	18.2173	18.1516	15.797	20.5961	20.771	20.4706	21.1944	21.5198	21.127	21.4831	21.2153	21.1927	21.3135	21.2513	21.8552	21.2271
P04259	Keratin, type II cytoskeletal 6B	KRT6B	49.3	60.066		-0.746995	0.311123	-1.10595	0.260396	15.3025	14.2241	15.8213	13.8042	20.1689	20.0399	15.6169	16.7103	15.9169	15.4197	16.8909	14.9359	15.4425	14.4327	19.8796	19.5473	19.5727	20.5268	20.5649	20.8139	20.7038	14.8254	18.5045	13.985
P04350	Tubulin beta-4A chain	TUBB4A	55	49.585		1.12646	1.3711	-1.06402	0.926174	13.9321	13.6703	14.2042	15.0054	15.9554	15.8352	16.0919	16.1555	17.4849	16.6678	15.9431	15.8992	15.4893	14.94	15.8538	15.8997	18.0199	16.5774	14.8046	15.9007	15.5131	15.4256	14.4557	16.0129
P04406	Glyceraldehyde-3-phosphate dehydrogenase	GAPDH	73.1	36.053		-0.34368	1.82973	-0.464537	0.460248	24.9204	24.8865	24.9775	24.9996	24.7973	25.0674	24.9797	24.4804	24.2751	24.3272	24.3872	24.7924	24.9481	25.0122	24.8445	25.1283	25.0504	23.9729	23.9972	24.0407	23.7093	25.3048	25.4001	25.3774
P04733	Metallothionein-1F	MT1F	32.8	6.0863		-1.74747	1.44345	0	-4.34294e-08	18.8955	18.8748	18.3276	18.196	16.2027	15.573	15.1455	15.9679	15.985	15.9829	17.4469	14.3509	14.6936	14.5555	15.1309	16.3129	15.9106	15.5328	14.8125	16.4504	16.5851	15.2547	14.4325	14.6943
P04792	Heat shock protein beta-1	HSPB1	25.9	22.782		0.358406	1.52349	0.299368	0.600733	20.1688	20.0518	19.8872	20.6781	20.3551	20.3984	20.3788	20.5016	20.6614	20.7517	21.172	20.339	20.3594	20.6418	19.5134	20.6026	20.6389	20.7958	20.5063	20.5115	20.3511	20.3647	20.679	20.6486
P04818	Thymidylate synthase	TYMS	10.9	35.716		0.336298	0.26695	0.588049	0.407882	16.5078	16.4486	16.6334	15.7915	16.1486	15.4127	16.9249	15.0224	15.6104	15.233	16.8995	18.2706	17.3014	17.8843	15.0532	15.2042	16.6766	15.5798	16.1899	15.105	15.2099	17.19	17.1153	17.2391
P04843	Dolichyl-diphosphooligosaccharide--protein glycosyltransferase subunit 1	RPN1	51.2	68.569		-2.51611	1.62036	-2.18138	1.00436	21.7128	21.7123	21.9259	21.9398	21.1874	21.7863	21.698	16.1099	15.5078	19.18	19.0499	21.5325	21.0417	21.9278	22.4136	21.846	22.3269	18.5612	19.5065	19.728	16.8004	22.0187	21.7173	21.767
P04844	Dolichyl-diphosphooligosaccharide--protein glycosyltransferase subunit 2	RPN2	30.4	69.283		-1.08158	1.82021	-2.679	0.788097	21.7091	22.0282	22.1381	21.4855	21.731	22.4924	22.2647	20.7674	19.6321	20.7789	19.7437	21.7407	21.6562	21.9589	22.6493	21.7962	22.0163	15.1408	19.2871	18.9431	16.4184	22.448	21.7443	22.3429
P04899	Guanine nucleotide-binding protein G(i) subunit alpha-2	GNAI2	41.4	40.45		-2.03125	1.4283	0.29116	0.0771907	21.4022	22.1292	21.8736	21.765	19.204	19.8908	19.3913	18.5262	14.9923	18.587	18.2982	20.3705	20.2393	20.4239	18.9927	16.3543	19.5102	18.9132	20.3816	18.9332	14.006	19.1116	19.3231	19.3696
P05023	Sodium/potassium-transporting ATPase subunit alpha-1	ATP1A1	19.2	112.89		-1.86265	1.92779	-2.20317	0.769334	21.9144	21.8807	21.9955	22.0218	20.8436	20.7065	20.7921	19.2765	18.2894	18.239	17.8227	21.0124	21.2725	21.2034	20.7118	20.3819	20.8451	16.5922	15.2935	18.1227	16.4042	20.7274	20.8095	21.1525
P05091	Aldehyde dehydrogenase, mitochondrial	ALDH2	17.4	56.381		-2.47145	1.25561	1.01626	0.857842	21.0051	21.5297	21.0599	21.2642	16.0941	16.5563	14.3684	15.9126	16.5656	16.5197	15.8963	17.1084	15.7696	16.8055	15.117	16.2576	15.7813	18.0757	17.4547	16.947	16.8392	15.0311	16.0383	16.7582
P05141	ADP/ATP translocase 2	SLC25A5	37.9	32.852		-0.019774	0.022479	-0.170194	0.366735	21.9046	21.7928	22.0434	22.2163	21.9551	22.5769	22.5438	22.5123	20.693	21.8966	21.7567	22.5147	22.8246	22.6967	22.6963	22.3352	23.0092	22.5406	22.2976	22.341	22.0983	22.636	22.7452	22.9113
P05186	Alkaline phosphatase, tissue-nonspecific isozyme	ALPL	11.3	57.304		0.632715	0.81431	0.338142	0.280792	16.3355	15.479	16.0478	16.0454	17.6263	14.7275	17.4958	16.2725	16.6601	16.7665	16.8177	17.2121	17.2122	17.2451	14.999	16.1507	15.5464	14.8431	16.6349	16.3685	15.5755	15.0187	16.0455	16.8386
P05198	Eukaryotic translation initiation factor 2 subunit 1	EIF2S1	41.6	36.112		-2.02798	1.83896	-0.157739	0.106873	21.5014	21.5212	21.7811	21.1419	19.2774	19.2298	18.466	18.1478	18.1767	17.8146	16.1081	19.9089	19.7021	18.8648	18.8415	18.5446	18.3651	17.6659	17.6124	17.6758	18.0203	18.921	19.9118	19.175
P05204	Non-histone chromosomal protein HMG-17	HMGN2	43.3	9.3926		1.17494	1.68425	-0.686496	0.572055	15.4899	16.5265	15.6101	14.2019	15.2474	15.5805	16.0223	16.5331	16.395	16.8206	14.8708	17.4618	17.4998	17.3222	15.7627	16.7689	15.5363	14.7122	15.8963	16.3657	15.9076	15.679	15.0076	13.7844
P05386	60S acidic ribosomal protein P1	RPLP1	74.6	11.514		-1.7945	1.13625	-0.0999145	0.0174606	21.1573	20.688	20.684	20.1794	22.0001	21.2471	21.614	20.4744	20.8593	15.7895	15.9977	20.2767	21.1508	20.4597	19.8712	19.7604	16.0995	17.4884	15.538	15.1094	16.3449	21.879	21.7033	21.2767
P05387	60S acidic ribosomal protein P2	RPLP2	80.9	11.665		-0.438138	1.64822	-0.909739	0.807001	23.7959	24.0184	23.8646	23.6976	24.3978	24.3264	24.4883	23.3876	23.5761	23.4074	23.2718	23.9675	23.895	24.0164	24.3322	24.2349	24.3602	22.7922	22.8088	22.6963	22.2442	24.4306	24.3919	24.4317
P05388	60S acidic ribosomal protein P0	RPLP0	55.2	34.273		-0.573907	1.77609	-0.569785	0.446054	22.7358	22.8368	22.7502	22.7663	23.0831	23.4922	23.2482	22.5044	22.2789	21.5866	22.1255	22.6871	22.9297	22.7829	22.837	22.5799	22.8258	21.6201	21.3884	21.6244	21.0256	23.3017	23.1045	23.1796
P05455	Lupus La protein	SSB	19.4	46.836		0.239061	0.171677	1.42268	0.373194	18.5743	18.4207	18.6923	18.4359	18.2242	17.872	19.0626	20.4809	20.2017	16.2497	17.9688	18.8705	18.6855	18.4982	16.3581	15.3479	16.7391	15.382	14.6855	20.3708	13.8536	19.5313	19.5136	19.6606
P05556	Integrin beta-1	ITGB1	17.4	88.414		-1.99752	0.739773	-1.92791	0.419477	25.2377	25.6055	24.8462	25.4723	24.5835	25.1857	25.1162	22.7971	15.1989	23.8674	26.8517	24.6719	24.1347	24.5428	25.4166	24.4816	25.9489	15.6628	25.1033	23.3834	24.8763	24.2832	24.9505	25.2218
P05783	Keratin, type I cytoskeletal 18	KRT18	38.8	48.057		0.577729	2.06822	-0.0402412	0.0293161	21.4627	21.2858	21.6136	21.5599	22.0898	22.0992	21.5836	21.7462	22.1522	22.2243	21.8731	22.604	22.8075	22.3315	22.6753	23.0667	22.8815	23.1968	23.4545	23.6186	23.5585	22.0054	22.0629	21.9429
P06280	Alpha-galactosidase A	GLA	4.2	48.766		0.529891	0.64858	0.193742	0.111943	15.7523	16.1239	15.7805	16.6774	15.5939	14.7262	14.6171	17.2209	15.9102	16.2164	16.5913	15.372	16.7747	14.895	14.5881	15.7306	16.3032	15.2729	15.1594	16.2096	16.4381	17.3322	15.1894	14.5393
P06576	ATP synthase subunit beta, mitochondrial	ATP5B	54.4	56.559		-0.862585	2.34507	0.28277	0.717861	24.3172	23.8981	24.1528	24.2776	22.9718	23.1878	23.0819	22.6242	22.6543	22.6825	22.5758	23.0145	22.9988	23.2989	22.4298	22.3564	22.6558	22.5009	22.385	22.5523	22.6334	23.0208	23.0598	23.1918
P06730	Eukaryotic translation initiation factor 4E	EIF4E	27.6	25.097		-1.50846	1.72698	-1.51299	0.828231	20.123	19.801	19.6581	19.9228	18.7332	18.8929	19.2909	16.2668	18.2034	17.9376	16.0034	19.2621	19.4499	18.7395	19.1463	19.0946	19.1325	15.7648	16.0713	15.9827	18.3867	19.0788	18.9376	19.0585
P06733	Alpha-enolase	ENO1	70.3	47.168		-1.01121	3.6637	-1.2927	0.654266	25.4197	25.4738	25.3858	25.3934	25.2803	25.3834	25.3807	24.0059	23.9315	24.018	23.9377	25.0067	24.7686	24.9702	24.4984	24.5417	24.7598	22.286	22.0149	21.8596	21.8655	24.9704	25.1914	24.9632
P06748	Nucleophosmin	NPM1	36.1	32.575		-0.42887	1.20003	-0.499165	0.0994132	22.7865	22.9581	22.6611	22.61	22.9513	23.2363	22.9944	21.9067	22.2405	21.8091	22.3703	23.1098	22.8996	22.8596	22.7728	23.2597	23.4464	23.9132	24.1416	24.5904	15.6888	23.7099	23.2228	23.3566
P06756	Integrin alpha-V	ITGAV	5.2	116.04		-1.44453	1.35997	0.382489	0.269572	17.3491	17.2219	17.642	16.7499	15.0356	15.5216	16.0451	16.5863	15.7855	15.6872	14.392	15.5906	15.0633	12.3487	16.8496	16.3882	14.6314	16.8335	16.9493	17.1843	15.9005	15.4837	15.413	16.6078
P07093	Glia-derived nexin	SERPINE2	9	44.002		0.0675802	0.0559914	-0.63593	0.797498	17.2025	16.1345	17.7513	17.4649	15.876	15.0549	15.3012	16.0099	16.6884	16.1252	16.0087	16.6655	16.9311	16.8295	16.4759	17.0472	17.4242	15.2142	16.2906	16.4978	16.0287	17.1047	16.9649	16.3245
P07099	Epoxide hydrolase 1	EPHX1	23.5	52.948		-0.656229	0.565691	-1.21023	0.602377	18.1834	18.8824	19.0432	18.4519	14.9683	17.5626	17.4678	16.3673	17.0839	16.8849	16.5618	17.734	17.3124	18.0216	18.2326	18.0277	17.0301	15.2765	13.8218	15.9589	17.1574	17.9582	17.9112	17.7888
P07195	L-lactate dehydrogenase B chain	LDHB	37.7	36.638		-0.449502	0.672741	-2.33026	0.909999	22.9057	22.7906	22.7696	22.8414	23.5787	23.7484	23.5943	22.2088	22.2112	22.0858	21.9051	23.6941	23.57	23.407	23.5886	23.4855	23.6599	19.4239	19.502	19.4745	19.3527	23.4035	23.7148	23.8631
P07237	Protein disulfide-isomerase	P4HB	48	57.116		-0.954206	1.45279	-0.183216	0.191354	24.0657	23.985	23.9579	24.2695	21.9371	22.258	22.1802	22.2558	22.2358	22.0172	22.106	22.438	22.4054	22.5157	22.2029	22.1789	22.0922	22.0589	20.7061	21.8693	21.7603	22.4742	22.5321	22.4226
P07305	Histone H1.0	H1F0	17.5	20.863		-0.745237	0.609236	1.49722	0.529602	18.0386	17.7029	17.1624	17.6842	15.4774	14.4554	15.8646	16.7885	15.9779	16.5504	16.5683	15.1831	15.713	14.3877	14.7166	15.8958	15.658	18.8573	18.4828	18.92	18.3385	15.1228	13.7526	14.9709
P07339	Cathepsin D	CTSD	26.2	44.552		-1.07369	0.948152	-0.221076	0.0729386	19.8215	20.7264	19.5821	19.7444	19.102	19.2649	19.4831	18.7517	17.8666	19.5975	15.3526	19.6041	19.3456	19.6906	18.9678	20.0491	20.4265	15.7647	19.9186	19.8015	19.3714	20.7589	20.5335	21.0053
P07355	Annexin A2	ANXA2	68.7	38.604		-0.958769	1.71187	-0.228665	0.94366	25.6405	25.5879	25.4802	25.5446	23.9443	23.8429	23.6717	23.7747	23.988	23.824	23.7967	23.9415	23.7779	23.8981	23.7223	23.4154	23.7477	23.4879	23.4529	23.4028	22.9924	23.4619	23.5706	23.4303
P07384	Calpain-1 catalytic subunit	CAPN1	15.5	81.889		-1.73731	1.93867	0.0319074	0.0115913	18.9019	19.0834	18.9223	19.6511	16.7048	16.761	18.0177	16.0665	15.0308	16.1625	16.3151	17.2839	18.2091	16.8132	17.4316	18.6051	17.0483	19.5454	16.2745	15.754	16.6173	18.9458	18.85	18.1013
P07686	Beta-hexosaminidase subunit beta	HEXB	14.4	63.111		-0.680342	0.692123	0.909464	0.747422	17.1035	17.2359	17.1036	17.3208	18.2246	17.672	16.6249	15.5087	16.5485	18.7927	16.0871	17.4032	15.1447	17.0381	17.2827	16.6178	14.3723	17.0153	17.4462	16.3623	17.8942	16.7932	17.0393	16.4524
P07737	Profilin-1	PFN1	62.9	15.054		-0.266199	0.610856	-0.800464	0.359563	23.7854	23.5046	23.6539	23.4124	22.5978	23.1749	23.3253	22.8663	22.9461	22.5317	22.8358	23.6813	23.6268	23.1028	23.135	22.9394	22.654	21.6264	20.5349	20.9329	20.2865	23.6559	23.841	23.8855
P07814	Bifunctional glutamate/proline--tRNA ligase	EPRS	24.1	170.59		-1.14047	0.937848	-0.42529	0.276106	20.8936	21.4185	21.8334	21.3579	19.6251	19.2558	19.5963	19.8762	18.7062	16.6561	19.5049	20.1517	21.2196	19.8827	20.7099	19.538	20.0562	19.6611	19.3999	18.5174	18.2243	20.7334	20.5703	20.626
P07858	Cathepsin B	CTSB	14.2	37.821		-0.747643	1.79732	-1.47322	1.0343	17.3216	17.476	17.4689	17.7322	17.937	17.534	17.9699	17.0763	16.2175	16.0334	16.3917	17.3518	17.4887	17.6467	17.892	18.1057	18.0949	16.7572	16.8149	14.8736	14.6349	17.6583	17.527	17.6377
P07900	Heat shock protein HSP 90-alpha	HSP90AA1	43.9	84.659		-0.820651	1.73594	-0.912223	0.721876	23.6798	23.7244	23.7586	23.6025	23.4723	23.508	23.3922	22.3961	22.1635	22.1735	21.8841	23.5517	23.6866	23.5379	23.442	23.381	23.7173	22.2013	20.7619	22.2732	22.2155	23.4296	23.6617	23.6655
P07919	Cytochrome b-c1 complex subunit 6, mitochondrial	UQCRH	26.4	10.739		-1.13738	2.44148	0.329589	0.209827	17.5597	17.2743	17.3991	17.1855	17.0654	17.1563	18.121	16.6055	15.5542	15.4601	15.4078	16.9501	16.6906	17.1313	16.466	15.5501	16.5956	14.8928	16.7672	16.6864	15.5055	17.8448	16.8312	17.2065
P07954	Fumarate hydratase, mitochondrial	FH	24.7	54.636		-1.5657	1.36999	0.288494	0.109997	19.5229	18.364	18.3453	18.2153	20.5359	20.3718	18.1708	16.0952	16.5345	17.537	15.7302	18.3883	19.9185	18.3625	16.8875	17.2855	16.8734	16.4992	16.2075	15.1685	16.2728	18.8783	19.134	18.9676
P07996	Thrombospondin-1	THBS1	19.3	129.38		-2.0974	1.08454	1.71449	2.22797	24.0108	24.2595	24.3179	24.3583	18.9282	19.2435	19.4771	21.6758	18.8268	20.9951	20.8034	19.4317	19.3867	18.7941	17.1489	15.4073	16.0861	17.2451	18.2681	17.2456	18.2661	18.8019	17.6183	18.0549
P08133	Annexin A6	ANXA6	39.4	75.872		-1.83323	1.7386	-2.15888	0.645861	22.6573	22.7527	22.9354	22.8039	21.1486	21.4573	21.0517	19.137	20.0009	19.3334	18.0343	21.8738	21.5532	22.0419	20.7297	20.5409	20.8116	18.4305	16.1704	15.4895	15.7675	21.4867	21.2629	21.1391
P08238	Heat shock protein HSP 90-beta	HSP90AB1	53.5	83.263		-0.520195	1.83627	-0.104632	0.168134	26.0827	26.1665	26.1379	26.0991	25.6148	25.6894	25.5139	25.0354	25.0861	25.1222	25.0324	25.7753	25.8793	25.7325	25.5002	25.7368	25.8185	25.2858	25.3526	25.3359	25.1094	25.9373	26.078	25.9648
P08240	Signal recognition particle receptor subunit alpha	SRPR	12.2	69.81		-0.773357	0.671783	-0.615432	0.417167	17.386	17.8607	17.4439	17.1685	15.8046	15.3612	14.5472	17.3425	16.2203	16.028	15.5194	14.6191	15.5378	14.8915	16.8945	16.0051	16.214	16.5991	15.6315	14.9518	16.8272	16.9473	15.2637	14.0698
P08243	Asparagine synthetase [glutamine-hydrolyzing]	ASNS	4.1	64.369		-0.0945624	0.0673808	0.603437	0.872748	15.9506	16.887	16.2368	15.9935	15.7445	14.2205	15.5312	16.5511	16.6542	16.9979	15.6684	15.2238	14.571	14.2357	15.2151	15.9891	14.8741	16.6119	15.8854	16.4272	16.1394	15.4457	15.1881	16.0425
P08559	Pyruvate dehydrogenase E1 component subunit alpha, somatic form, mitochondrial	PDHA1	17.2	43.295		-1.49875	1.31365	1.01271	0.808847	19.3932	18.8224	19.608	19.5777	18.76	18.9066	18.7486	15.2859	16.4151	15.7844	18.2341	19.28	19.6601	18.6656	16.0883	18.6646	19.4581	19.3387	19.3458	19.086	19.1091	18.367	18.9128	19.4218
P08574	Cytochrome c1, heme protein, mitochondrial	CYC1	11.1	35.422		-0.565221	1.12397	0.448265	0.380016	17.6971	17.659	17.3762	17.1777	16.2306	16.8051	16.5843	16.2042	15.6779	16.7219	16.1254	16.7289	16.8946	17.2205	15.2161	16.9012	15.2025	15.8465	14.8883	16.2911	16.4636	16.8952	16.5617	16.6046
P08579	U2 small nuclear ribonucleoprotein B	SNRPB2	10.2	25.486		-0.692148	0.61573	0.84649	0.618068	17.2842	17.1295	16.9513	17.4294	17.5922	17.4623	17.8093	17.4532	14.2782	16.0241	15.4262	18.1757	17.7669	17.6887	15.531	16.0712	16.016	15.5066	15.4872	15.9855	16.5736	17.8398	17.6014	18.0406
P08621	U1 small nuclear ribonucleoprotein 70 kDa	SNRNP70	21.3	51.556		-1.6166	2.24916	-0.231099	0.0772737	18.7	18.7961	18.995	19.0341	18.3974	18.155	18.2977	16.5257	15.8252	16.3871	15.5438	18.1944	18.0486	18.5344	15.7534	19.069	18.2167	16.1882	18.5037	18.5323	14.5203	18.0753	17.9654	18.355
P08648	Integrin alpha-5	ITGA5	4.7	114.54		-1.74811	1.1788	0.285124	0.19414	19.5492	19.0135	19.5244	18.9399	15.5135	14.4612	16.0802	16.4564	16.2425	17.1168	15.1188	15.276	15.5169	15.1178	15.7005	15.9294	15.4861	15.9298	16.2049	15.764	15.1825	14.5374	17.3561	16.9587
P08670	Vimentin	VIM	84.8	53.651		0.740863	3.37232	-0.236416	0.120342	25.5774	25.4447	25.2488	25.4739	26.0824	26.0243	25.9699	26.652	26.689	26.6759	26.3707	26.2648	26.1468	26.2081	27.8768	27.5772	27.8834	28.3859	28.6107	28.5692	28.5619	26.2855	26.2429	26.1431
P08708	40S ribosomal protein S17	RPS17	52.6	15.55		-1.78953	2.05953	-1.13085	0.454713	20.5077	21.1942	20.778	20.285	19.7266	19.7381	19.661	18.9628	18.9816	17.2992	15.8459	19.2582	19.2973	19.7189	20.0303	19.5459	19.7595	15.9866	19.1989	15.8607	19.2016	20.1732	20.178	19.9349
P08754	Guanine nucleotide-binding protein G(k) subunit alpha	GNAI3	22.6	40.532		0.825491	1.13789	0	-4.34294e-08	14.5646	13.6601	14.5992	13.9422	15.4565	15.6994	14.9335	17.069	15.5989	15.7903	15.193	14.5925	15.6611	14.7292	15.9952	15.6662	16.2135	16.4264	16.0696	14.7921	16.884	15.7511	14.7145	14.9208
P08758	Annexin A5	ANXA5	54.4	35.936		-0.985694	1.60882	-1.22242	1.52768	23.5362	23.752	23.8207	23.8872	21.8948	21.8208	21.9586	21.693	22.0027	21.8459	21.878	22.0396	22.0674	22.2439	22.3982	22.2079	22.1917	20.537	20.6863	20.4698	20.0872	21.811	21.9866	21.7267
P09104	Gamma-enolase	ENO2	40.8	47.268		-2.58533	3.24242	-1.99594	1.0953	21.4343	20.9863	21.1238	21.3265	20.1127	20.6345	20.468	19.5281	16.6735	16.306	17.73	19.5697	18.6785	19.5031	19.7205	18.9564	18.7121	15.1628	15.9602	16.7063	15.7561	18.4862	18.4284	19.4362
P09211	Glutathione S-transferase P	GSTP1	69.5	23.356		-0.793168	3.43084	0.341376	0.601939	23.5683	23.2908	23.1474	23.7488	23.5471	23.669	23.5405	22.7846	22.5868	22.3836	22.5854	23.5115	22.5149	22.593	21.4861	21.5781	21.5627	21.698	21.5158	21.7001	21.3457	22.7004	22.0733	22.1524
P09382	Galectin-1	LGALS1	40	14.716		-1.86609	1.4715	-1.43257	3.7759	24.7992	24.3407	24.6269	24.8885	20.9031	20.8196	20.9487	21.8146	21.389	21.2006	21.1684	20.898	20.5814	21.212	22.5746	22.8514	23.3286	21.6082	21.6976	21.0216	21.219	21.4351	21.5516	21.8661
P09417	Dihydropteridine reductase	QDPR	5.3	25.789		-0.353998	0.524644	0	-4.34294e-08	14.6746	15.885	15.8328	15.79	15.4087	15.718	14.9417	15.4135	15.5008	14.9352	15.8212	14.7734	15.6096	13.7191	14.7785	15.2207	15.8535	15.2543	16.7137	15.8706	15.3269	15.6545	15.025	14.3065
P09493	Tropomyosin alpha-1 chain	TPM1	58.8	32.708		-0.734954	0.703177	-1.12453	0.507295	24.735	25.039	24.8806	24.4991	22.0842	22.3236	22.0674	22.954	22.8421	23.0423	23.1545	23.0341	22.7534	22.7038	22.4051	22.3338	22.0294	17.4864	21.1777	21.0478	21.0664	22.4551	22.1306	22.5567
P09525	Annexin A4	ANXA4	17.2	35.882		-2.68787	1.70416	0	-4.34294e-08	19.7947	19.7802	19.9772	19.4529	15.0759	15.6357	15.621	15.333	16.0755	16.7668	16.0873	15.0995	13.0402	14.1201	15.0642	15.7565	14.5849	15.4371	15.6517	15.791	14.4951	14.4341	15.3892	14.9282
P09622	Dihydrolipoyl dehydrogenase, mitochondrial	DLD	11.8	54.177		-1.33123	1.86702	-0.169251	0.0913559	18.754	18.3381	17.9555	18.8385	15.9945	17.1798	17.4237	16.0007	16.6824	16.5178	15.1135	16.9129	17.085	16.8531	15.499	17.177	17.6046	16.2096	16.1174	14.8712	17.5132	17.1067	17.5131	16.8055
P09661	U2 small nuclear ribonucleoprotein A	SNRPA1	24.7	28.415		1.00706	1.15594	-0.340657	0.407534	19.0589	19.0098	19.1164	19.2431	21.1568	21.109	21.5336	20.4656	20.6142	20.445	20.5561	21.6417	21.5872	21.9672	21.3538	21.084	21.0994	20.4673	20.2883	20.4049	20.2213	21.4166	21.6162	21.4542
P09874	Poly [ADP-ribose] polymerase 1	PARP1	26	113.08		-0.363723	0.446766	0.380575	0.536524	21.2162	21.1975	21.3148	21.3445	21.7175	21.7677	21.6875	20.5966	19.8748	21.1026	19.9875	21.958	22.0534	22.1268	20.78	20.2875	21.3366	20.8206	21.2833	21.283	20.3389	21.8247	21.4357	21.2874
P09960	Leukotriene A-4 hydrolase	LTA4H	21.8	69.284		-0.961663	0.513211	-0.0264869	0.00902715	19.9332	20.0063	19.9503	19.4782	17.8277	17.0886	18.1353	21.3464	15.5889	16.3674	16.0423	18.8008	18.6813	18.8607	17.5431	18.018	17.8905	16.1766	15.9789	16.8192	20.7861	18.1023	18.1981	18.4738
P09972	Fructose-bisphosphate aldolase C	ALDOC	19.2	39.455		-1.04776	1.59752	-1.6438	0.998478	20.3384	20.1426	20.2207	20.4728	19.2823	19.4158	19.3154	19.1353	19.1762	16.6904	19.2499	19.0188	19.2962	19.2868	19.5528	19.9308	20.0889	17.6787	18.3381	16.7449	16.0041	19.551	19.3742	19.8049
P0C5K6	Putative tumor antigen NA88-A	VENTXP1	63.6	3.5001		0.0881703	0.041748	0	-4.34294e-08	17.4587	17.1327	15.118	14.3936	15.4447	15.4566	14.9498	16.3908	16.8216	16.9534	17.8094	13.8373	15.118	13.6407	16.0724	14.7148	15.3596	15.5175	17.3999	16.0095	16.4731	15.0783	14.6386	13.8947
P0DN26	Peptidyl-prolyl cis-trans isomerase	PPIAL4E	29.3	18.197		0.840244	0.806622	0	-4.34294e-08	13.0112	13.9837	14.5105	14.3315	15.7412	14.7473	15.8593	16.511	16.6608	15.372	16.3132	14.4459	13.9224	14.8412	15.6069	14.7466	15.8211	16.1907	15.6337	15.9775	16.3705	14.8773	13.4989	15.7596
P0DN76	Splicing factor U2AF 35 kDa subunit	U2AF1	18.8	27.872		-1.78415	3.02427	1.12056	0.676205	19.3071	19.1981	19.0571	18.8698	18.1207	17.9462	18.4315	16.4785	16.8007	15.7649	15.8735	17.9368	17.5495	18.0377	15.5517	16.5618	15.1375	15.848	15.4789	16.9304	15.3609	18.2553	18.2869	17.9358
P0DN79	Cystathionine beta-synthase	CBS	21.6	60.586		-0.777627	0.745885	-0.0754395	0.0306528	18.0396	18.1637	17.5992	17.2375	18.2444	18.4606	17.8656	16.3064	16.0786	15.5074	16.5566	18.4796	19.1031	18.1355	17.426	17.5835	16.0513	16.9835	15.0488	15.3325	18.9207	17.3511	17.5164	17.4607
P10155	60 kDa SS-A/Ro ribonucleoprotein	TROVE2	9.7	60.67		0.33477	0.234617	0.201272	0.180443	16.0889	16.4484	16.2417	16.718	14.534	16.4416	16.582	16.286	17.3464	15.8315	16.929	13.7585	17.5286	17.7179	16.2972	14.9529	16.4437	15.7211	15.2395	15.9425	15.8236	16.6513	16.6629	16.6535
P10301	Ras-related protein R-Ras	RRAS	18.8	23.48		-0.743626	0.507486	-0.662046	0.373646	17.3302	17.8934	18.0754	17.5028	17.1806	15.1989	15.7847	19.3662	15.4077	16.5371	16.0877	14.9563	15.0427	16.3627	16.3056	17.8814	15.4602	15.8933	14.7023	15.3858	15.4988	15.4193	18.1722	16.1376
P10412	Histone H1.4	HIST1H1E	28.8	21.865		-0.75903	0.696597	0	-4.34294e-08	14.3607	16.787	15.9706	17.516	17.4699	15.8037	15.1339	15.4125	15.1987	15.3016	16.8345	16.1358	14.0582	14.7872	15.1009	16.5464	13.7526	15.3561	16.0279	15.3886	17.0679	14.6917	13.6275	14.997
P10599	Thioredoxin	TXN	57.1	11.737		-0.974004	0.464677	-0.174804	0.0517351	19.4597	19.7564	19.8125	20.1076	20.675	20.2594	18.4692	16.8472	20.6322	15.6836	15.9878	21.2141	21.0317	20.3253	20.249	20.2568	19.7161	20.489	21.189	15.4831	20.5871	21.0052	19.7826	20.7584
P10606	Cytochrome c oxidase subunit 5B, mitochondrial	COX5B	15.5	13.696		0.290074	0.260622	-1.5242	1.59015	16.2718	16.5327	16.6527	16.3704	17.8285	17.7396	15.6337	16.7696	15.6715	17.1462	15.9197	17.846	18.2365	17.4704	18.2441	18.1393	18.5308	16.7947	15.497	16.3587	15.8593	17.5973	17.9839	17.3729
P10644	cAMP-dependent protein kinase type I-alpha regulatory subunit	PRKAR1A	15.2	42.981		-0.920174	0.746885	1.05396	1.85263	17.6497	17.8389	18.0355	18.0916	15.3524	14.2879	16.7276	17.082	16.1674	15.439	15.1201	16.5387	16.3746	14.8204	14.8267	15.9228	15.4595	16.3735	15.6765	17.0563	16.2938	16.2411	16.6288	16.9289
P10768	S-formylglutathione hydrolase	ESD	27.7	31.462		-0.535598	0.282914	0.803829	0.347638	17.5215	17.8269	17.2638	17.1322	15.4301	14.8573	15.0363	16.5002	16.4427	15.9388	15.5409	14.654	13.3445	18.898	15.403	15.6034	14.9269	18.2273	17.8459	16.5544	16.519	15.5792	13.7382	14.3404
P10809	60 kDa heat shock protein, mitochondrial	HSPD1	57.6	61.054		-0.691057	2.37906	-0.470654	1.13851	24.429	24.275	24.3627	24.5439	23.7087	23.8459	23.8389	23.0536	23.1915	23.1793	23.1292	23.9009	23.893	23.8191	24.2203	23.8204	24.2821	23.4862	23.409	23.3351	23.2176	24.0237	24.0149	23.972
P11021	78 kDa glucose-regulated protein	HSPA5	48.9	72.332		-0.569751	2.01223	-0.17337	0.404927	25.1123	25.1262	25.1285	25.2535	24.47	24.2723	24.509	24.0833	24.0683	24.117	23.9531	24.4505	24.5326	24.6787	24.3637	24.3327	24.469	23.9037	23.9438	24.0434	23.9748	24.4214	24.6061	24.6123
P11137	Microtubule-associated protein 2	MAP2	2	199.52		-0.905833	2.0185	0.169122	0.148927	18.1975	18.1336	18.0981	18.1377	17.1095	16.9007	17.1267	17.781	16.3052	16.3338	16.5207	16.7478	16.6915	16.9828	15.4814	16.5784	15.8189	16.7858	15.061	16.5557	15.3562	16.5731	16.2925	16.2765
P11142	Heat shock cognate 71 kDa protein	HSPA8	58.7	70.897		1.4987	3.49088	0.748853	0.374597	25.8162	25.7401	25.7673	25.8004	25.3812	25.5083	25.4581	26.5383	26.5668	26.4462	26.5246	27.9705	27.8291	28.087	25.3976	25.3946	25.3938	25.1723	25.0951	24.8781	24.71	27.5954	27.8196	27.7387
P11166	Solute carrier family 2, facilitated glucose transporter member 1	SLC2A1	3.7	54.083		-0.85845	0.674208	-0.933111	0.316223	18.0361	17.586	18.1676	17.486	18.6977	18.7987	18.6768	16.843	15.8337	15.8758	15.7863	18.8799	19.5135	18.7074	18.0106	19.7045	19.4321	15.7181	17.5639	15.7121	17.3616	20.3687	20.5168	19.5704
P11169	Solute carrier family 2, facilitated glucose transporter member 3	SLC2A3	5.8	53.924		0.0128855	0.0177705	0.882899	0.703504	16.7125	16.0559	15.8692	16.7109	15.2898	17.0493	16.8501	16.0775	16.2587	16.4486	16.3129	16.3735	16.5027	16.654	15.8261	15.2754	14.0455	16.3665	16.4619	16.1324	15.9623	17.1509	14.5376	14.9119
P11172	Uridine 5-monophosphate synthase	UMPS	6.2	52.221		0.302264	0.24688	0.480264	0.302493	16.2912	15.7868	16.1541	16.1934	15.2653	18.0321	15.1433	16.9419	17.0176	15.575	14.6211	16.6454	16.9858	17.1951	15.658	15.6343	15.4498	15.243	14.9881	15.153	15.2892	17.5744	16.9659	17.2132
P11177	Pyruvate dehydrogenase E1 component subunit beta, mitochondrial	PDHB	30.6	39.233		-1.03144	1.13553	-1.07542	0.646373	18.1604	18.2196	18.0991	18.6242	18.2145	18.2846	18.0159	16.4346	16.2923	16.3897	15.435	18.8849	18.3041	18.6576	18.5211	18.7678	18.5329	18.6306	15.1866	18.729	16.0246	18.0993	17.9363	18.1165
P11216	Glycogen phosphorylase, brain form	PYGB	22.5	96.695		-2.33099	2.89355	-0.186107	0.0888308	20.1646	20.1169	20.4486	20.1428	18.45	18.0387	17.5509	16.0735	16.532	16.0094	16.5809	17.5579	17.7913	18.0505	17.1741	16.877	17.06	17.1513	16.1603	15.2133	15.3039	18.0022	18.1023	18.0232
P11279	Lysosome-associated membrane glycoprotein 1	LAMP1	7.7	44.882		-2.55596	4.54234	0.274384	0.143309	19.3326	19.3025	18.5824	18.5938	18.8601	18.2671	18.8683	16.9749	15.3866	16.4212	15.3038	17.4769	17.1357	15.2161	18.6244	16.2224	15.5805	16.9086	16.418	16.3928	16.5656	18.1953	18.2782	16.8261
P11387	DNA topoisomerase 1	TOP1	12.4	90.725		-0.510562	0.371187	-1.40986	0.736814	17.3725	18.7216	17.2315	17.7812	19.0975	18.2624	17.9724	16.7594	15.7479	17.8226	15.7154	19.2177	18.6317	18.9707	18.1439	18.4864	19.1736	15.8482	18.1052	15.7636	15.0068	18.4186	18.2321	18.9658
P11388	DNA topoisomerase 2-alpha	TOP2A	4.4	174.38		0.920134	1.19132	0.922556	0.245677	13.7656	14.3469	14.24	13.8966	15.8302	15.4165	15.5846	16.683	15.701	16.5648	15.7922	15.5844	14.6465	14.5494	14.6724	15.6626	17.684	19.391	19.3014	19.4576	16.3283	14.1085	15.8053	14.1101
P11413	Glucose-6-phosphate 1-dehydrogenase	G6PD	35.5	59.256		-2.04823	1.46245	-0.47762	0.186454	20.1946	20.7046	20.2153	20.4118	18.2815	18.6391	18.5497	16.6294	17.854	14.0775	16.1201	19.5202	19.0522	19.4056	18.3364	17.3084	19.7152	19.3096	15.881	17.1092	16.1907	18.5774	19.4848	19.2772
P11498	Pyruvate carboxylase, mitochondrial	PC	9.9	129.63		-1.71619	0.766731	0	-4.34294e-08	20.6535	20.4981	20.0547	20.2622	15.7343	14.1845	15.0444	15.922	17.1404	16.4547	16.1448	15.3917	15.0475	18.3173	15.791	15.384	14.6775	15.6419	14.4321	16.3586	17.3264	15.5964	13.1218	14.7783
P11717	Cation-independent mannose-6-phosphate receptor	IGF2R	5.7	274.37		-2.60799	3.95587	-1.85312	1.86496	18.4085	18.3505	18.3824	18.5804	18.2332	18.1608	17.627	16.0615	15.9083	16.2089	14.9412	15.0038	17.5502	13.813	17.398	18.5193	18.028	15.9506	16.9516	15.4324	16.1548	15.3683	15.2744	17.7684
P11766	Alcohol dehydrogenase class-3	ADH5	25.1	39.724		-1.08356	1.11044	-1.55697	0.525464	19.9182	20.7613	20.5657	20.421	20.4664	20.204	20.3042	18.7098	19.1209	16.7957	18.5089	20.4134	20.5908	20.9165	19.5197	19.8294	19.9174	16.6906	16.1577	16.5245	15.9594	20.6696	20.7198	20.6681
P11908	Ribose-phosphate pyrophosphokinase 2	PRPS2	38.4	34.769		-0.504964	1.77483	-0.408481	0.158903	19.4641	19.468	19.7443	19.2452	19.2411	19.3135	19.4665	18.6681	19.0145	18.548	18.2395	19.2086	19.2025	19.5267	18.3028	18.4853	18.7984	17.8608	17.4046	16.0165	16.2558	19.7739	19.9055	19.6252
P11940	Polyadenylate-binding protein 1	PABPC1	38.1	70.67		-0.404767	0.985532	-0.65699	1.09738	22.422	22.2924	22.383	22.5475	22.2325	22.4127	22.1124	21.6434	20.7587	21.9454	22.0823	22.3122	22.3862	22.4409	22.4813	22.2646	22.6851	21.4469	21.5025	21.3593	21.2837	22.4341	22.4628	22.2508
P12081	Histidine--tRNA ligase, cytoplasmic	HARS	19.4	57.41		-1.89911	1.87105	-0.224005	0.0860148	20.3065	19.795	19.9831	19.578	16.3391	18.2849	18.1255	16.0315	16.9021	15.9149	16.2143	18.2394	18.2276	17.5887	18.1393	14.8213	18.1695	16.4869	15.6293	15.9855	15.644	17.913	18.2864	17.7904
P12110	Collagen alpha-2(VI) chain	COL6A2	4.5	108.58		-0.889579	2.15982	-1.70298	2.24496	16.8656	16.7748	16.8994	16.2134	16.5764	16.6947	16.6885	15.4428	17.136	15.9834	15.1011	15.7359	15.8987	15.1878	17.77	17.5161	17.7862	16.8775	16.9593	15.933	16.0147	15.2645	15.9597	14.9058
P12111	Collagen alpha-3(VI) chain	COL6A3	4.2	343.67		-1.07117	1.27435	-2.88206	2.51085	17.9691	17.8149	18.0714	18.8681	18.094	18.2165	17.1665	16.0882	15.2145	16.4225	18.7356	18.2229	16.7942	17.2245	20.848	19.5979	19.354	15.1707	17.8839	17.0759	16.0995	17.3462	17.7027	18.08
P12235	ADP/ATP translocase 1	SLC25A4	46.6	33.064		-0.957165	0.670229	-1.82311	1.90003	19.3863	20.4508	19.4118	20.4298	17.5585	17.8192	18.4558	18.2681	15.3218	18.043	18.7648	19.1599	20.0843	17.1702	21.3506	20.3718	19.9758	19.0982	19.6396	18.0614	17.8843	19.3479	19.5589	17.6102
P12236	ADP/ATP translocase 3	SLC25A6	48.7	32.866		0.584025	1.5371	-0.167874	0.317312	22.5274	22.4569	22.6557	22.517	23.7894	23.6478	23.5926	23.5447	23.7016	23.7868	23.6068	23.6453	23.5168	23.4731	23.5664	23.3065	23.5516	23.093	23.1296	22.8948	22.9522	23.6264	23.7184	23.7341
P12268	Inosine-5-monophosphate dehydrogenase 2	IMPDH2	43.2	55.804		-1.69459	1.27578	-0.704835	0.635466	21.1912	21.0107	21.161	21.1816	21.0947	21.2407	21.0365	19.0497	15.2661	19.1362	19.4648	21.3559	21.4344	20.3472	20.9221	20.9564	20.7772	20.1892	19.7118	19.6151	18.7115	20.9644	21.3405	20.7302
P12270	Nucleoprotein TPR	TPR	9.7	267.29		0.0209936	0.00723837	2.86738	1.32997	19.4421	19.2673	18.8867	18.7294	16.5358	14.9509	15.0653	17.0901	16.4072	15.913	15.6414	19.5425	19.636	18.7943	14.9931	15.721	14.7714	20.2438	15.9637	14.9022	20.2899	18.0194	18.7263	18.0593
P12277	Creatine kinase B-type	CKB	41.5	42.644		-1.26388	1.34058	-0.690534	0.29942	21.1229	21.3926	21.4383	21.7999	20.4781	20.7784	21.0445	19.5025	20.663	20.3102	16.7815	20.5971	20.6207	20.7327	19.8639	20.0158	19.8455	19.0338	18.7898	19.1112	15.9653	20.8103	20.3429	20.4716
P12429	Annexin A3	ANXA3	36.2	36.375		-2.84305	2.03392	-0.256518	0.271358	21.5281	21.377	20.0184	21.3835	16.989	18.0946	17.0871	16.3811	15.173	15.5353	15.6495	18.1899	18.1597	17.4878	16.6091	16.2298	16.9549	15.1414	15.9936	16.4952	16.7521	16.5586	17.0975	16.3516
P12814	Alpha-actinin-1	ACTN1	61.8	103.06		-3.70688	3.12982	-2.79578	1.13259	23.5871	23.9835	23.3101	23.599	21.3622	21.3075	21.0494	17.1183	18.7968	17.4695	16.9528	20.7817	20.0478	21.0839	21.4713	21.6082	21.7366	16.7894	16.7308	16.8787	17.6246	21.4833	21.1083	21.0521
P12931	Proto-oncogene tyrosine-protein kinase Src	SRC	6.9	59.834		-0.0131792	0.00744187	-0.117585	0.058076	16.9713	17.1413	16.0903	17.9024	17.682	15.1728	14.1569	16.4639	16.2533	16.8045	16.8178	17.4546	14.7983	16.4323	17.1358	15.6585	14.2592	15.785	15.63	14.3566	15.0839	14.8443	16.8481	16.4207
P12955	Xaa-Pro dipeptidase	PEPD	18.1	54.548		-0.719051	0.615601	-1.79239	1.70889	18.3742	18.0297	18.3858	18.3848	16.4083	18.2982	15.7592	16.4212	15.5693	16.6126	15.8855	17.8279	18.0703	18.22	16.5772	17.7116	18.4357	15.8817	16.4615	15.0745	14.3374	16.1422	16.9638	15.6161
P12956	X-ray repair cross-complementing protein 6	XRCC6	45.5	69.842		-0.878838	0.433948	-0.734072	0.594203	21.3027	21.0682	21.095	21.3098	21.8064	22.0924	21.9206	20.0661	20.9744	20.9149	15.4633	22.2205	22.2825	22.5217	21.7922	21.9199	21.9915	21.2897	19.7058	19.9509	21.0918	21.9968	22.2155	21.9195
P13010	X-ray repair cross-complementing protein 5	XRCC5	22.5	82.704		-0.655166	0.45904	-1.37311	0.917568	20.1998	20.4561	20.4696	20.4765	20.6678	20.9493	20.6832	19.7752	18.6146	18.0915	17.9355	22.3227	21.2529	21.3238	21.2887	21.1748	21.2951	18.8792	19.4235	17.9799	19.3249	20.9535	21.6171	20.9804
P13489	Ribonuclease inhibitor	RNH1	9.8	49.973		0.620716	0.367992	-0.957684	0.647371	15.9886	13.5739	13.971	14.8283	18.8291	17.2611	17.1702	16.522	16.4241	15.4564	16.668	17.122	16.835	16.9397	18.3464	17.5428	18.7602	17.2493	17.1095	17.4956	17.7445	14.9423	17.45	18.8204
P13639	Elongation factor 2	EEF2	56.8	95.337		-0.829186	3.1476	-0.721894	1.39934	24.6533	24.7313	24.5393	24.6212	24.4441	24.3316	24.4468	23.3602	23.4035	23.3391	23.2706	24.2327	24.3234	24.0337	24.4901	24.4048	24.5409	23.1923	23.5761	23.4478	23.3044	24.1854	24.4229	24.1679
P13667	Protein disulfide-isomerase A4	PDIA4	31.6	72.932		-2.66657	1.84817	-1.57429	0.489109	21.8204	21.9532	21.5797	21.7951	18.8588	20.0973	20.2597	16.9276	16.9121	16.5996	15.825	20.5201	21.1176	19.7961	20.0621	19.7354	20.0207	18.2226	17.7441	15.6288	14.7895	20.4298	21.1738	20.5672
P13674	Prolyl 4-hydroxylase subunit alpha-1	P4HA1	23.8	61.049		-2.16663	1.34116	-1.19385	0.535213	20.2286	20.0787	20.0197	20.1203	17.4317	15.2036	15.6092	16.7106	15.3718	15.8216	15.8138	14.656	18.4542	16.6975	18.8072	16.9999	18.7346	16.4735	15.0623	15.5851	16.0483	19.6539	17.5234	18.5605
P13796	Plastin-2	LCP1	16.6	70.288		-1.07274	1.21799	-0.086387	0.061315	17.2051	16.7505	16.7669	16.4686	17.3426	14.278	15.2473	16.3688	15.8652	15.4726	15.5112	14.506	14.5006	14.3256	15.7309	15.8813	15.5061	16.3974	16.3428	15.9354	15.3841	14.9122	14.1725	16.1935
P13797	Plastin-3	PLS3	53	70.81		-1.07299	1.04027	-0.0608536	0.0820513	17.7379	17.1014	17.0785	17.6917	16.1169	14.5102	15.5058	16.6704	15.8364	16.1351	15.8012	15.3989	14.5227	13.8668	16.1095	15.4475	15.737	16.4573	15.5443	15.3501	15.2666	15.5788	15.7325	15.997
P13804	Electron transfer flavoprotein subunit alpha, mitochondrial	ETFA	23.4	35.079		-1.13754	1.3352	1.63304	0.837595	17.6303	18.1139	18.8032	17.7088	18.9435	16.9991	16.9436	16.8986	16.1738	15.9167	15.8454	16.7188	16.5698	19.0564	16.2526	15.2821	14.8033	15.4816	15.5454	16.3711	16.0844	17.589	18.9949	19.4871
P13807	Glycogen [starch] synthase, muscle	GYS1	2.3	83.785		0.0365327	0.0145604	0	-4.34294e-08	14.6255	13.3172	17.882	17.6943	15.3778	14.6933	15.2534	18.1623	15.5251	16.5	16.2276	15.1622	13.8411	13.681	16.8935	16.1553	16.0346	16.134	16.0305	14.8758	16.5808	15.5766	15.3307	14.246
P13929	Beta-enolase	ENO3	20	46.986		-2.73943	1.86181	1.63243	1.23093	21.3632	22.8629	22.5241	21.4342	18.258	18.0465	18.4563	15.8154	19.1704	19.5024	16.351	17.0194	17.7769	18.1337	15.3877	15.0512	15.6169	16.7595	15.4575	16.9149	15.4091	18.4199	18.2926	17.6372
P14174	Macrophage migration inhibitory factor	MIF	17.4	12.476		-1.3535	1.12554	-1.76407	0.911261	21.4005	21.1978	20.431	20.6102	20.9174	20.8051	21.3841	16.2865	18.8807	19.2919	19.2313	21.0685	21.2821	21.2306	21.4335	20.8637	20.7604	18.0027	17.7835	18.1039	17.7228	21.2333	20.7579	21.1818
P14550	Alcohol dehydrogenase [NADP(+)]	AKR1A1	36.3	36.573		-2.29855	1.99582	0.217622	0.070626	20.7103	20.8314	20.6481	20.3934	17.8558	18.6191	17.9049	16.4882	16.8421	16.2745	15.1955	19.1522	18.3001	18.6206	17.7031	18.0706	15.1442	16.3188	15.1072	15.1493	18.6288	18.0802	18.7013	18.3462
P14618	Pyruvate kinase PKM	PKM	68.2	57.936		-0.102661	0.188645	-0.206045	0.155495	25.0424	25.0194	25.0299	25.1674	24.3235	24.2873	24.4581	24.2953	24.2727	24.3346	24.3804	25.0881	24.958	25.2802	24.5406	24.5083	24.6812	23.5983	23.5836	23.8239	23.7375	25.3426	25.2445	25.2642
P14625	Endoplasmin	HSP90B1	53.3	92.468		-1.03083	3.22135	-0.426521	1.70543	24.4107	24.4884	24.5383	24.5131	23.678	23.7701	23.6203	22.6924	22.5994	22.9877	22.961	23.5804	23.5331	23.4492	23.8394	23.9173	23.836	23.4162	22.9656	23.4185	23.4256	23.4534	23.7362	23.6484
P14735	Insulin-degrading enzyme	IDE	10.5	117.97		-1.04161	1.41374	1.04647	0.585319	18.3933	18.5365	18.9385	17.5504	17.8189	16.9499	17.9786	15.7356	15.8046	17.1186	16.5173	17.7504	18.1395	17.809	16.575	16.1047	14.7214	15.4625	15.5386	16.5543	15.7235	18.296	18.0331	18.3198
P14854	Cytochrome c oxidase subunit 6B1	COX6B1	26.7	10.192		-1.63779	1.9438	-0.432514	0.185185	18.85	18.5871	18.742	18.7181	18.5501	18.3766	18.1646	15.9105	17.448	15.6499	14.9631	18.8715	17.6542	18.0268	18.5725	15.5045	16.8193	15.4871	15.1657	16.2394	15.4164	17.3464	17.7408	18.3347
P14866	Heterogeneous nuclear ribonucleoprotein L	HNRNPL	30.4	64.132		-0.474174	0.513429	1.38622	1.81217	21.1972	21.2589	21.3173	21.1289	21.5356	20.4839	20.105	20.2624	20.1484	19.6201	19.1087	20.9935	22.1497	21.4247	20.3236	21.3279	20.1201	22.003	22.6627	22.3371	22.8229	21.1636	21.4778	21.3703
P14868	Aspartate--tRNA ligase, cytoplasmic	DARS	37.9	57.136		-1.9895	1.50481	-1.15945	0.55766	20.6792	20.9901	20.8461	21.0241	20.6123	21.0217	20.4114	18.218	16.0569	18.443	16.2889	20.7226	21.3312	20.5977	20.5316	20.423	20.5421	18.9226	20.3491	18.6797	16.0119	20.3614	20.6308	20.4205
P14923	Junction plakoglobin	JUP	33.3	81.744		1.53178	1.09806	0.548195	0.852359	18.9611	19.0077	19.458	18.7051	22.777	23.0929	22.9028	22.3806	22.4069	22.5727	22.4166	21.7595	21.8138	22.2769	22.1073	22.2264	22.4562	23.5433	23.103	23.2753	22.9936	22.1426	22.2514	22.3714
P14927	Cytochrome b-c1 complex subunit 7	UQCRB	20.7	13.53		0.653061	0.815916	0.0788001	0.051724	14.1167	14.3175	14.3716	14.6707	15.2975	15.5713	15.4504	15.1549	16.6102	14.7881	16.7456	15.4705	15.5523	14.0455	16.0572	15.0366	14.7772	15.7459	15.755	16.3724	14.6672	15.3502	13.9361	15.757
P15121	Aldose reductase	AKR1B1	33.9	35.853		-1.99881	1.12752	0.47444	0.169454	21.5496	21.6591	21.668	21.5286	17.3064	17.0995	18.3302	15.7857	16.7951	16.4447	17.8168	19.7975	19.6365	18.8733	16.1218	16.6637	16.1788	15.5976	15.6659	14.5837	15.6497	18.6416	19.1367	18.2959
P15170	Eukaryotic peptide chain release factor GTP-binding subunit ERF3A	GSPT1	19.8	55.755		-1.96108	1.67086	-0.139081	0.0625615	19.628	19.3271	19.2249	19.6829	17.8427	18.4488	17.81	17.2926	16.2692	16.7962	15.8005	14.0231	19.1776	18.8778	18.1052	15.687	17.94	16.8953	16.2998	15.6266	16.3396	18.1506	18.3151	18.108
P15374	Ubiquitin carboxyl-terminal hydrolase isozyme L3	UCHL3	24.8	26.182		-0.879502	0.837211	0.426005	0.496957	17.2435	17.2789	17.8652	17.1601	15.4392	14.3787	15.898	15.3692	15.0024	16.7074	15.9654	15.804	14.2043	16.0545	16.2117	15.575	14.7684	16.5872	16.0618	15.7837	16.1312	14.8849	16.0781	16.0834
P15428	15-hydroxyprostaglandin dehydrogenase [NAD(+)]	HPGD	25.6	28.977		-2.28609	2.6869	0	-4.34294e-08	18.1005	18.8592	18.5395	18.5202	16.2092	17.3803	16.3202	15.3296	15.9522	15.395	17.4593	14.4683	15.2559	14.0662	15.8164	15.1177	14.5394	15.2515	15.6634	15.8465	17.7031	14.7263	15.2857	14.7858
P15531	Nucleoside diphosphate kinase A	NME1	63.8	17.149		-1.74631	1.01703	0.0946435	0.029907	19.9092	20.0973	19.7701	19.9343	14.8146	18.6351	18.877	16.4421	14.7349	16.4343	15.5739	18.9384	18.8841	18.8055	18.4933	15.5923	18.4275	15.984	16.1396	17.9825	15.8171	19.123	19.2346	18.9124
P15924	Desmoplakin	DSP	15.3	331.77		1.90184	0.729613	1.093	1.78313	18.0971	17.4835	16.5521	16.8717	23.9524	24.0928	23.4386	22.3062	22.1655	22.6193	21.2186	22.1431	21.9904	21.3579	22.2057	22.0404	22.4495	23.5662	23.5857	23.8819	24.0127	23.0599	22.7115	22.456
P16104	Histone H2AX	H2AFX	55.2	15.144		0	-4.34294e-08	0	-4.34294e-08	13.3167	13.163	14.0342	14.0161	14.7681	13.7768	15.07	16.4778	15.9873	17.0726	15.7695	14.3392	14.2805	13.4792	15.2092	16.3242	15.7379	14.9743	15.2602	15.7384	15.9514	15.6559	15.4948	14.5519
P16152	Carbonyl reductase [NADPH] 1	CBR1	24.9	30.375		0.114032	0.104881	-0.391256	0.183115	17.6212	17.1728	17.5093	17.5754	17.5084	18.0077	15.3041	16.9827	16.9906	16.4814	17.1297	18.1939	17.9099	17.8088	18.0174	15.8682	17.61	16.7061	15.2105	15.9402	15.5077	17.9001	18.1075	18.0455
P16401	Histone H1.5	HIST1H1B	22.1	22.58		0.642884	1.07218	0.994893	0.78885	21.8343	22.4445	22.0771	22.3835	21.9875	21.5739	21.4169	21.996	22.4161	21.5127	22.0009	23.5205	23.4326	23.3389	21.6344	22.3731	22.0923	23.6734	23.8267	23.929	24.0232	22.2384	21.6479	21.8587
P16402	Histone H1.3	HIST1H1D	28.5	22.35		1.59982	0.883183	-0.121096	0.0503501	15.4135	13.7673	18.5011	19.2336	18.5598	18.8921	18.873	19.2801	19.156	15.914	19.6341	20.2234	20.0984	20.133	19.0532	19.2093	18.9558	20.5223	19.848	16.1776	19.9546	18.7256	18.5775	18.8562
P16403	Histone H1.2	HIST1H1C	31.5	21.364		0.739595	1.02528	0.619199	0.74958	21.6557	22.1497	21.9175	21.9184	22.9701	22.8971	22.3886	22.0112	22.6283	22.3081	22.1322	23.9946	24.2118	23.7882	22.2673	22.3251	22.3172	23.0366	23.4762	23.5708	23.7285	22.0225	22.3596	22.2626
P16435	NADPH--cytochrome P450 reductase	POR	12	76.689		-0.862858	0.808723	-0.211274	0.0818542	17.6498	17.452	18.3913	18.5592	15.4348	16.5741	18.1591	16.4099	16.7158	16.2288	15.911	15.139	17.8959	17.8799	18.2369	15.1622	16.1862	16.0604	16.4653	15.2176	18.9115	14.9821	15.9718	16.6115
P16615	Sarcoplasmic/endoplasmic reticulum calcium ATPase 2	ATP2A2	16	114.76		-2.29343	1.60078	-0.194961	0.237392	21.1323	20.7396	20.8077	21.1266	19.9715	19.836	20.2834	16.4724	15.3075	19.3402	15.7667	20.3645	20.144	20.4478	20.5558	19.37	20.2424	19.699	19.7364	19.8035	19.0479	20.2581	20.2344	20.2485
P16989	Y-box-binding protein 3	YBX3	45.7	40.089		-1.70758	1.66545	0.44016	0.114839	18.3901	18.2414	18.6061	18.3887	16.399	18.703	15.7494	15.8515	16.8927	15.6012	16.1442	18.2859	15.2889	14.4602	18.385	15.4146	15.7242	17.3783	17.0007	15.0867	15.8805	19.5571	13.8761	19.8571
P17066	Heat shock 70 kDa protein 6	HSPA6	15.2	71.027		0.46335	0.154191	-0.380444	0.0758223	21.6654	21.9714	21.4647	21.6668	22.7323	22.4087	22.2487	22.9175	15.8578	22.7235	22.3772	24.7335	24.9198	23.8722	22.425	22.5409	22.333	15.6123	22.1629	22.0377	21.8803	24.2153	24.4065	24.0526
P17096	High mobility group protein HMG-I/HMG-Y	HMGA1	23.4	11.676		-0.94502	0.327738	1.96104	1.12359	20.1966	20.1898	20.1646	19.9731	15.3286	20.6272	20.2763	16.4296	16.3151	16.6108	16.1426	22.0708	21.5607	21.0115	19.8191	15.3019	19.8322	19.9876	20.7188	21.0411	20.782	19.6618	19.7973	19.963
P17152	Transmembrane protein 11, mitochondrial	TMEM11	8.3	21.541		0.0541846	0.0540711	0	-4.34294e-08	15.6148	16.4444	16.4422	14.011	15.5537	15.1972	15.4529	15.7049	15.8611	16.3487	15.5334	14.823	15.5414	15.2831	16.3046	14.8861	15.6626	16.3012	15.9401	16.7508	16.5486	14.827	15.7848	14.7655
P17174	Aspartate aminotransferase, cytoplasmic	GOT1	25.9	46.247		-1.71628	3.02463	0.461197	0.214691	19.0173	19.4019	19.8742	18.2723	17.9416	17.9901	18.6505	17.8714	16.2859	16.1405	16.362	17.4015	17.2524	17.8203	17.3971	16.4602	15.1937	16.8816	15.3388	14.8774	16.701	18.3364	18.0348	17.5107
P17301	Integrin alpha-2	ITGA2	4	129.29		0.517197	0.469647	0	-4.34294e-08	16.143	14.7939	15.8259	13.2367	15.2658	14.926	16.3894	16.9909	16.3043	15.9503	16.0776	14.2899	15.3339	15.2541	16.7949	15.2873	16.0788	16.1319	16.1134	15.6762	15.9523	15.2973	14.5123	13.9919
P17302	Gap junction alpha-1 protein	GJA1	4.2	43.008		0	-4.34294e-08	0	-4.34294e-08	13.698	14.6546	13.3003	14.5392	15.3243	14.7885	14.9142	15.8897	16.0142	16.0057	15.5952	14.9082	16.2945	16.1099	15.1646	15.9995	13.9795	15.5702	15.395	16.3	16.0762	15.5209	14.8379	16.4074
P17655	Calpain-2 catalytic subunit	CAPN2	9.9	79.994		-2.49296	1.5551	-1.9954	2.25295	20.2097	20.4614	20.5224	20.4244	16.1772	15.1758	15.7891	17.0272	15.7602	15.0757	16.1392	16.325	14.8195	16.1626	17.7189	17.2283	17.0967	15.3893	14.9124	15.7783	15.4569	16.1941	16.0864	13.6509
P17812	CTP synthase 1	CTPS1	34.9	66.69		-2.44583	2.10242	-0.950396	0.455429	20.9403	21.3272	21.0613	21.2435	18.2344	19.0303	19.2879	15.7489	16.2507	16.6213	17.4622	19.3927	18.921	19.6073	19.1445	18.082	18.2514	15.7807	16.8054	16.0781	16.6084	18.9042	19.2203	19.3987
P17858	ATP-dependent 6-phosphofructokinase, liver type	PFKL	11	85.018		-1.16116	3.34811	-0.261957	0.0794662	17.9084	17.9016	17.8714	17.8542	18.2603	17.9616	17.9955	16.0571	16.1824	16.3403	16.8975	17.2959	17.1268	17.7249	18.0264	14.1536	18.8521	15.9861	18.7569	15.188	14.9866	17.5362	17.5271	17.26
P17931	Galectin-3	LGALS3	12.8	26.152		-0.011855	0.00275132	-1.91031	1.69689	19.1947	18.3141	19.5079	20.3918	15.6012	14.3323	15.2342	16.1185	15.8748	16.5575	16.7956	14.8884	24.0087	18.2498	16.5428	17.9515	18.5111	16.156	14.6941	15.8284	15.0289	15.0618	17.4439	16.094
P17987	T-complex protein 1 subunit alpha	TCP1	42.6	60.343		-1.93664	1.94395	-1.42279	0.738983	21.9687	21.8578	21.9501	22.0896	20.7276	21.0455	20.7436	17.7823	18.0734	17.7747	20.0706	21.0036	21.0708	21.051	20.7705	19.7434	20.857	17.8395	17.3103	18.0851	17.8544	20.7409	20.6748	20.7341
P18084	Integrin beta-5	ITGB5	5.1	88.053		0.751251	0.770995	0.879019	1.06516	14.727	12.791	14.7027	16.1766	15.0674	14.7436	15.0725	16.6002	15.7832	15.8076	16.5091	14.3336	14.4984	15.0073	14.3866	15.6222	15.1017	14.7737	16.5481	15.8617	16.8239	15.7618	15.6683	15.9736
P18124	60S ribosomal protein L7	RPL7	41.9	29.225		-0.449794	1.21563	1.45268	2.30016	21.5764	21.5527	21.8573	21.8804	21.7979	22.3506	21.9893	21.4248	21.308	20.9666	20.6098	21.6479	22.1278	21.7711	20.0327	20.3408	19.6947	21.626	21.8744	21.7693	21.693	21.3288	21.8701	20.1663
P18206	Vinculin	VCL	41.9	123.8		-1.5032	1.55755	-2.88457	0.79462	23.8764	24.1826	24.2119	24.3125	21.6456	21.6238	21.6368	21.0584	20.87	21.2079	20.6099	22.5225	22.7342	21.9645	22.1036	21.8903	21.8806	16.7471	15.5061	19.1127	15.6698	22.2732	21.9238	22.2823
P18583	Protein SON	SON	1.1	263.83		1.53493	1.7454	-1.67528	1.77605	12.7671	13.2082	14.393	13.1451	15.454	16.3135	15.4976	15.9646	16.5954	15.6548	16.0268	16.1507	14.9697	16.161	17.509	17.5477	17.7977	15.8103	16.8629	17.1627	15.8929	15.5186	14.3289	16.0238
P18669	Phosphoglycerate mutase 1	PGAM1	64.6	28.804		-0.527375	0.76093	-1.9888	0.545088	23.188	23.3196	23.2227	23.3259	22.9237	22.7102	22.8509	21.8247	21.6737	21.8533	21.8732	23.4741	23.4773	23.6731	22.3691	22.4153	22.3415	18.8052	18.1833	16.3094	19.4621	23.3473	23.1292	23.4691
P18754	Regulator of chromosome condensation	RCC1	16.4	44.969		0.190472	0.175125	-0.869191	0.414763	17.6698	17.0419	17.1487	17.4019	15.8977	14.7725	15.4867	17.1591	16.5386	16.4762	16.2828	17.0819	16.5912	16.6224	18.3776	14.8574	16.5573	17.0473	15.6227	15.6681	16.0386	17.281	14.1584	14.2816
P18859	ATP synthase-coupling factor 6, mitochondrial	ATP5J	31.5	12.587		-0.412984	0.275854	1.14894	0.706059	17.7934	17.5114	17.5607	17.6749	15.081	18.1645	18.0897	17.0203	16.2199	16.0764	18.2157	14.936	18.1127	18.4037	15.4097	16.9073	15.6703	15.9958	16.2472	15.5852	16.8123	18.508	18.2554	18.6093
P19022	Cadherin-2	CDH2	2	99.808		0.621094	0.609378	-0.334537	0.258068	13.7382	14.5517	16.6665	16.9834	15.4955	14.3754	15.155	16.5655	15.5675	16.1161	15.6553	14.7832	16.417	16.2087	17.1057	15.2559	14.8674	15.7425	15.157	15.4356	15.8455	16.2122	14.5177	14.9488
P19174	1-phosphatidylinositol 4,5-bisphosphate phosphodiesterase gamma-1	PLCG1	7.3	148.53		-0.857354	1.10189	1.17911	1.25091	17.4632	17.18	17.3232	16.9208	16.6913	15.2317	14.6528	15.6762	16.5527	15.4091	15.564	15.2514	15.5253	15.4828	14.9925	15.6763	15.6456	16.3575	15.9002	17.4923	17.3676	15.2263	16.6213	17.3554
P19338	Nucleolin	NCL	31.1	76.613		-0.515557	1.04359	-0.626964	0.807765	22.6966	22.7361	22.8911	22.8557	23.6721	23.9287	23.92	22.1674	22.4854	22.3725	22.4095	23.2225	23.3352	23.0987	23.61	23.1298	23.8116	22.3634	22.1477	22.6548	22.4169	23.4133	23.6579	23.5772
P19367	Hexokinase-1	HK1	18.6	102.48		-3.19169	2.76541	-0.665603	0.501401	20.7915	21.119	20.0696	20.9976	17.8163	16.2179	17.6235	15.2697	16.3345	15.5595	16.5242	15.1318	16.4944	16.9795	17.1687	16.3894	17.3794	15.0814	16.6841	15.0818	16.5158	16.7702	16.1686	17.8933
P19623	Spermidine synthase	SRM	21.9	33.824		-1.61631	1.41409	-0.931085	0.909188	20.3635	19.1999	19.2513	18.8656	16.3826	16.4665	16.4232	15.8506	15.4517	17.3603	17.1071	15.812	17.082	16.9747	17.6245	17.2344	17.3022	16.5416	15.2711	16.2964	15.274	17.2903	17.236	17.2822
P19883	Follistatin	FST	7.6	38.007		-0.555255	0.806053	0	-4.34294e-08	16.026	15.8669	15.7551	15.8331	15.8064	14.9175	15.2149	16.5084	15.6576	15.4055	14.367	13.8071	14.9242	14.8633	15.9252	16.1937	15.9814	15.7794	15.6912	15.2909	15.2898	16.0702	15.0817	15.549
P20020	Plasma membrane calcium-transporting ATPase 1	ATP2B1	5.2	138.75		-1.17988	2.16241	-0.155901	0.0899459	17.1263	18.0135	17.4173	17.3471	16.1968	16.1643	16.9224	14.9377	16.2444	15.4323	16.6517	16.1601	15.0757	16.4265	18.0984	15.3985	15.6792	16.81	15.3167	16.2207	16.8254	16.567	15.395	16.5181
P20042	Eukaryotic translation initiation factor 2 subunit 2	EIF2S2	14.4	38.388		-1.99824	1.97836	-1.44276	0.823586	19.2634	19.075	19.4045	19.1352	18.4364	18.4375	18.3791	14.9838	15.6772	15.4166	16.2155	18.4567	18.2428	19.1509	18.7665	18.4561	18.5435	18.4946	16.19	15.1396	15.3741	18.1257	18.3581	18.3396
P20073	Annexin A7	ANXA7	12.1	52.739		-1.95338	1.82858	1.08463	0.933462	19.6321	19.9241	20.4092	19.9239	16.1176	17.998	17.2404	16.2455	16.1338	16.0048	16.4375	17.0537	17.8816	17.8147	14.4606	16.3716	15.1267	15.439	16.4386	16.5993	15.5383	15.8671	17.795	17.1523
P20290	Transcription factor BTF3	BTF3	40.3	22.168		-1.82701	1.59247	-0.752441	0.206465	19.979	20.0203	20.093	19.9141	19.4722	19.4904	19.3066	17.9051	15.3734	15.8882	17.1997	20.1056	19.3751	19.6394	18.7232	18.4758	18.6713	16.0698	16.1579	15.095	16.4272	20.3141	20.257	20.7761
P20336	Ras-related protein Rab-3A	RAB3A	10.5	24.984		-0.668284	0.830203	-0.472561	0.351486	15.9618	15.7709	16.143	16.8483	17.8624	17.8866	18.0559	16.2667	15.4926	16.636	15.4882	16.6949	16.4343	16.8381	17.1052	16.1417	16.7223	16.0147	15.5505	14.8619	15.5173	17.371	16.8635	17.1081
P20339	Ras-related protein Rab-5A	RAB5A	30.2	23.658		0.0683035	0.101613	-1.04804	1.47222	15.8001	16.1739	16.2401	16.3721	16.2506	16.3361	15.131	16.0204	16.9568	15.3235	16.4099	15.8826	16.0292	16.1598	16.9208	17.1437	16.9629	16.4477	15.081	15.6835	15.0374	16.4886	16.4747	16.5148
P20340	Ras-related protein Rab-6A	RAB6A	17.3	23.593		-1.88072	1.08664	-2.01193	0.735917	21.6117	21.4683	21.4595	22.0163	20.8675	20.9968	19.9373	19.3044	19.5241	16.8864	15.0621	20.8922	21.7335	21.7896	21.3542	20.9037	20.7668	16.7325	17.2419	17.6561	17.0246	21.1502	21.5633	21.6054
P20618	Proteasome subunit beta type-1	PSMB1	40.7	26.489		-0.694002	1.53557	-1.37575	0.494627	20.1499	20.3459	20.2728	20.3673	19.5744	19.3425	19.2668	19.3146	18.8328	19.3033	18.1447	19.6916	19.7425	19.4321	19.6462	19.8274	18.8482	14.979	18.1914	18.1762	15.3126	19.7758	20.2823	19.7367
P20645	Cation-dependent mannose-6-phosphate receptor	M6PR	10.1	30.993		0.392055	0.258261	-0.954247	0.862593	16.7689	16.6201	13.4775	13.4656	16.0459	14.4197	16.2544	14.8561	15.3885	16.9048	15.0929	16.9129	15.3536	15.2877	17.4557	15.8595	17.002	16.609	16.3187	15.6142	16.2859	16.4594	15.1039	14.3359
P20700	Lamin-B1	LMNB1	30.9	66.408		-1.10602	0.443504	2.1552	1.08204	20.3083	21.0734	20.1316	20.6373	19.4416	18.7044	19.6593	16.7553	19.8838	15.5459	15.1701	21.7288	21.4117	21.7182	18.782	18.78	20.5822	22.8755	23.0155	22.8901	22.832	19.7604	20.0419	19.3408
P21281	V-type proton ATPase subunit B, brain isoform	ATP6V1B2	17	56.5		-1.04507	0.836802	-1.10724	0.531827	19.7072	19.055	18.7602	17.6131	18.0529	15.2776	18.4253	15.602	16.6902	17.7327	15.8353	17.6435	18.3864	17.6857	17.8431	16.5074	18.6172	16.5794	14.5533	15.4932	15.2143	17.7187	17.5375	18.7443
P21283	V-type proton ATPase subunit C 1	ATP6V1C1	10.7	43.941		-0.00451946	0.00269083	0	-4.34294e-08	16.1108	16.4044	15.8048	15.9816	15.6603	14.3642	14.9568	15.7969	16.9314	17.7302	15.3049	14.7011	13.8756	14.9112	16.641	15.0779	14.9361	16.3441	15.2329	16.2883	16.2639	14.4719	15.9329	14.5213
P21291	Cysteine and glycine-rich protein 1	CSRP1	64.8	20.567		-2.47996	1.19757	-0.152263	0.103323	22.2072	21.3265	21.3659	21.5885	15.636	15.2952	17.4979	18.3599	17.1011	16.1725	16.6653	15.5351	17.9719	15.7516	16.5002	17.3661	15.3555	15.5773	17.46	16.1223	16.7803	15.7857	16.5242	15.535
P21333	Filamin-A	FLNA	54.1	280.74		-0.437263	1.78954	-0.807611	1.38549	26.0315	26.0745	26.1439	26.1587	25.3184	25.4557	25.4254	25.2381	25.2127	25.2575	25.2227	25.5218	25.5549	25.5397	26.0352	25.8217	25.866	24.734	24.7104	24.5485	24.6504	25.612	25.7224	25.7227
P21399	Cytoplasmic aconitate hydratase	ACO1	5.6	98.398		0.268707	0.302201	0.114702	0.0951515	16.8631	16.605	16.7856	16.5966	15.6084	15.1232	14.54	16.131	15.8301	15.6873	16.3317	16.531	16.6495	16.8423	15.4201	15.9917	15.9831	16.2984	15.5886	15.9821	16.3585	16.2787	16.4629	14.4217
P21796	Voltage-dependent anion-selective channel protein 1	VDAC1	60.1	30.772		-2.16854	1.91426	-1.21085	1.02092	22.965	23.154	22.9532	23.5138	21.3833	21.4646	21.2875	20.2464	18.6964	17.5954	19.5984	21.6411	21.8552	21.9087	22.135	21.5585	22.0338	20.5727	20.1333	19.5748	19.4062	21.4721	22.1039	21.6248
P21810	Biglycan	BGN	26.6	41.654		-2.383	1.14943	2.34961	0.501029	20.5283	20.7516	20.5848	21.0396	15.5464	14.8227	15.4633	16.3296	17.3439	16.405	17.4893	14.5256	15.621	14.3413	15.6527	16.0416	15.4947	21.5581	21.2833	20.2308	20.8911	14.8	13.7194	14.0722
P21980	Protein-glutamine gamma-glutamyltransferase 2	TGM2	3.1	77.328		-0.590514	0.614172	-1.38954	2.76338	14.7065	14.6981	17.2492	17.041	16.4919	15.4163	16.8585	15.6762	15.1368	15.5265	15.1938	16.3433	14.4189	16.0323	17.3204	17.6377	17.4826	15.378	16.5521	15.4859	15.9436	16.5176	16.2865	16.4712
P22033	Methylmalonyl-CoA mutase, mitochondrial	MUT	5.5	83.134		0.302474	0.123076	-2.02829	1.25277	17.0091	17.2428	17.6652	17.4165	14.8948	15.8288	15.4391	18.9572	18.9017	19.4147	15.999	15.1122	15.3288	13.9001	16.1271	19.9027	16.1691	16.562	15.8735	15.2727	15.7683	15.5973	14.0458	14.4798
P22059	Oxysterol-binding protein 1	OSBP	6.2	89.42		1.19751	3.10428	0	-4.34294e-08	14.5425	14.767	14.9643	14.9183	15.1705	14.2038	16.0202	16.4018	16.8139	15.6747	16.3461	15.9721	15.6162	16.1444	15.4997	15.1758	14.5148	15.7065	15.9634	15.3363	16.462	15.969	14.9076	14.4408
P22087	rRNA 2-O-methyltransferase fibrillarin	FBL	38.3	33.784		1.27829	0.396987	3.15061	1.22347	20.6138	20.701	20.621	20.0692	15.9025	14.3985	14.6714	15.9178	19.7172	20.5191	15.8735	21.3412	21.5512	21.0056	15.5427	18.7202	18.3175	22.346	22.6854	21.9839	22.6387	18.224	18.0703	18.7935
P22102	Trifunctional purine biosynthetic protein adenosine-3	GART	24.1	107.77		-1.58986	1.4332	1.85279	0.824386	19.2075	19.0887	19.8189	19.1222	17.5916	18.2548	18.3859	16.7824	15.919	15.4276	15.6002	18.7936	18.7503	19.0677	14.8681	14.8395	19.2748	18.1209	16.3617	16.6024	18.2181	19.3505	19.3093	19.2989
P22234	Multifunctional protein ADE2	PAICS	45.9	47.079		-0.743094	0.844192	-2.56757	0.76648	20.8106	20.8304	20.6057	20.744	21.3659	21.4642	21.4018	19.3865	19.6042	18.9381	19.4637	21.3384	21.8571	21.4331	21.1788	21.3111	21.5462	16.9546	15.4534	15.8133	18.1652	21.5861	21.8369	21.6351
P22307	Non-specific lipid-transfer protein	SCP2	3.5	58.993		-0.69594	0.731391	-1.07763	1.03557	16.992	16.9492	17.126	17.0658	15.7513	15.6693	15.0286	15.8508	15.5491	15.0412	17.3302	15.0262	14.4171	16.4961	15.8345	16.5494	16.6562	16.4445	15.0916	16.2002	15.9107	14.3908	14.2849	14.561
P22314	Ubiquitin-like modifier-activating enzyme 1	UBA1	31.3	117.85		-0.158694	0.28773	-0.893779	0.580108	22.9813	22.9676	23.0951	22.78	22.3449	22.4058	22.5353	22.2904	22.1681	22.1036	21.9884	23.0902	23.2047	23.1537	22.3437	22.5188	22.1928	20.6816	20.3002	20.5875	20.3215	22.813	22.6289	22.8733
P22626	Heterogeneous nuclear ribonucleoproteins A2/B1	HNRNPA2B1	61.2	37.429		0.0605455	0.0666967	0.612783	0.679885	23.2767	23.3276	23.3343	23.5509	23.4939	23.4718	23.4077	22.7345	22.7986	22.5929	23.0056	24.481	24.4371	24.237	23.5547	23.4689	23.6368	24.8723	24.807	24.671	24.6881	23.2114	23.5304	23.3835
P22897	Macrophage mannose receptor 1	MRC1	1.5	166.01		-0.564478	0.143153	2.82618	0.883989	21.8532	21.6657	21.6402	21.5839	15.6311	21.1608	15.0249	16.7288	15.5729	17.06	22.0739	21.1404	21.014	21.0186	14.5863	15.7544	15.3043	14.7965	21.0959	17.2867	16.4085	15.1642	21.1945	20.3418
P23193	Transcription elongation factor A protein 1	TCEA1	15.3	33.969		-1.08432	2.57569	-1.65026	2.98806	17.6348	17.8302	17.603	17.7729	17.9888	17.9411	17.6898	15.9376	16.3664	15.9221	16.3432	16.9923	17.6096	17.6992	17.8506	18.0102	18.3541	16.3217	15.4015	16.1497	16.6242	16.7953	16.6747	16.9825
P23229	Integrin alpha-6	ITGA6	1.3	126.6		0.670388	1.06808	-0.157643	0.216255	15.3439	14.9243	15.1545	14.7808	16.1761	16.283	14.6947	16.6512	16.1053	16.2083	16.894	14.8313	15.6442	15.7156	16.1645	16.4343	15.6768	16.0555	16.6889	15.5374	15.4675	15.6311	16.273	15.886
P23246	Splicing factor, proline- and glutamine-rich	SFPQ	21.8	76.149		-0.369421	0.428613	0.286073	0.539595	20.9944	21.1764	21.2046	20.8144	21.6463	21.6838	21.3307	19.9859	19.8667	20.133	20.437	22.062	22.0569	21.7234	21.3389	21.3373	21.2924	21.3539	21.5268	22.1009	22.2395	21.2005	21.6594	21.1817
P23284	Peptidyl-prolyl cis-trans isomerase B	PPIB	44	23.742		-0.658324	1.31547	-0.864676	0.55543	22.2705	22.0147	22.1973	22.1111	21.1048	21.3796	20.8489	20.7706	20.5851	20.5684	20.5804	21.4159	21.5877	21.8105	21.2808	21.3971	21.4398	19.7657	19.5135	19.5394	19.3067	22.0521	21.3907	21.9871
P23378	Glycine dehydrogenase (decarboxylating), mitochondrial	GLDC	3.9	112.73		0.430501	0.638763	-0.32893	0.238188	15.1694	15.4001	15.4613	14.761	15.4663	14.8223	15.4005	15.2818	16.1736	15.6491	17.1906	14.564	15.566	15.0693	15.6253	16.6907	15.8852	16.3212	15.0918	16.5269	16.0244	16.772	15	14.4306
P23381	Tryptophan--tRNA ligase, cytoplasmic	WARS	29.1	53.165		-1.35194	1.54184	-2.43006	1.05592	20.3869	20.2473	19.9188	19.3221	18.9539	19.2842	18.9721	18.4513	18.8568	18.2968	15.3157	18.9032	18.794	19.0037	19.9536	19.8196	20.162	15.6111	15.9449	16.2715	15.6973	19.7404	19.7214	19.852
P23396	40S ribosomal protein S3	RPS3	57.6	26.688		-0.446974	2.24906	-0.322763	1.30613	23.2039	23.1778	23.2701	23.5103	23.042	23.226	23.1268	22.4957	22.5579	22.6413	22.4159	23.0277	23.1058	23.1839	23.3435	23.3358	23.4539	22.7965	22.9905	22.8832	22.8836	23.1139	23.3406	23.3765
P23526	Adenosylhomocysteinase	AHCY	35.9	47.716		-1.16934	1.27449	-0.388845	0.195105	21.6547	21.7636	21.8616	21.2833	20.7246	21.148	20.9587	18.5725	19.78	19.3592	18.769	21.7603	21.305	21.6632	21.2326	21.1831	20.339	19.0828	19.5803	19.8355	19.5211	21.786	21.8473	22.0526
P23528	Cofilin-1	CFL1	75.3	18.502		-0.906628	2.33485	-0.616472	0.997432	24.5215	24.6048	24.6353	24.5878	23.6771	23.7132	23.7173	22.8983	22.9761	23.2319	22.6165	23.8509	23.9019	23.6351	24.0637	23.8011	23.7708	22.7817	22.8929	22.8538	22.7967	23.6367	23.9022	23.9704
P24534	Elongation factor 1-beta	EEF1B2	30.7	24.763		-0.642053	2.26095	-1.17841	0.9139	21.378	21.2607	21.3114	21.7191	20.8685	21.0352	21.0092	20.2516	20.4748	20.1453	20.2652	21.1278	20.6832	21.1398	20.8019	21.0784	20.5683	18.7919	18.8638	18.9724	19.0254	21.2777	19.2531	21.2801
P24666	Low molecular weight phosphotyrosine protein phosphatase	ACP1	29.1	18.042		-1.09866	0.856363	-1.55419	1.49019	18.5386	18.5315	19.4068	18.4228	15.6846	15.9732	15.3888	16.0291	17.1849	16.1967	15.6398	15.8137	15.7769	17.6145	17.8217	17.0742	17.3049	15.7313	15.4336	15.7048	15.9118	16.9464	14.142	17.0527
P24752	Acetyl-CoA acetyltransferase, mitochondrial	ACAT1	13.6	45.199		-1.44672	1.82914	-0.438497	0.215463	16.917	17.3835	16.5354	17.2124	17.7012	17.5453	17.7694	16.0007	16.3656	15.8799	15.2769	14.4092	18.2553	14.7495	16.27	18.0117	14.3535	15.5456	17.4163	16.4458	15.6567	14.7733	15.3568	15.2182
P24844	Myosin regulatory light polypeptide 9	MYL9	62.2	19.827		-1.69162	1.08767	0.672666	0.941302	19.1016	19.2581	19.0669	19.6401	15.2797	14.5345	16.1602	16.2987	15.5637	15.955	17.183	16.4202	14.2221	15.5572	16.2948	15.4577	14.7598	16.0283	15.8664	16.1248	16.875	15.4728	16.3892	16.4807
P25205	DNA replication licensing factor MCM3	MCM3	12.9	90.98		-0.227214	0.188967	-0.443171	0.373806	18.2796	18.1913	18.6101	18.0659	19.8495	19.7991	19.9845	16.8827	18.5296	18.5809	18.8519	19.5747	19.0242	19.7456	19.5706	19.5344	18.8823	18.574	18.3972	18.4874	17.5737	19.7854	19.6939	19.6898
P25311	Zinc-alpha-2-glycoprotein	AZGP1	7.4	34.258		1.61996	0.981874	-0.413376	0.205537	13.6072	14.754	13.8756	15.2998	18.9439	18.5846	18.4572	18.3379	16.7331	17.734	17.3213	18.3766	18.3673	17.992	17.5662	18.3236	18.4646	18.6646	18.7509	16.4935	15.245	18.1793	18.4549	18.1451
P25398	40S ribosomal protein S12	RPS12	43.9	14.515		-2.2329	1.75072	-0.349379	0.431133	22.2332	22.728	22.6929	22.7314	20.9112	21.3071	21.0305	19.6861	15.4371	19.6847	20.1686	20.9256	20.8852	21.2164	20.8634	21.4614	21.1936	20.4616	20.0121	20.5047	20.5474	21.3837	21.2163	21.6383
P25685	DnaJ homolog subfamily B member 1	DNAJB1	14.7	38.044		-0.380126	0.457677	0.484182	0.47935	16.7433	16.8391	17.1746	17.6839	15.4937	15.7568	15.4558	15.668	16.1509	15.7477	15.4648	15.8966	16.646	16.9124	15.9886	16.0269	14.1608	15.3611	15.4142	16.2217	15.3624	16.3052	16.4688	16.0007
P25705	ATP synthase subunit alpha, mitochondrial	ATP5A1	46.8	59.75		-0.571267	1.23672	-0.0314291	0.129486	23.8407	23.7776	23.8716	23.8334	22.5215	22.5834	22.6227	23.0563	22.4698	22.8579	22.3941	22.6389	22.6119	23.0233	22.8863	22.5801	22.7141	22.7979	22.613	22.5457	22.8899	22.5731	22.754	22.6943
P25786	Proteasome subunit alpha type-1	PSMA1	32.7	29.555		-0.989526	0.511096	-1.30476	0.551418	20.2286	20.8765	20.6455	20.6801	19.3673	19.3848	19.8638	16.3729	20.9647	20.6523	15.1674	20.48	19.6461	20.8366	19.7239	19.6445	19.9565	19.8791	15.7708	18.3009	15.9153	19.7678	20.0887	19.5688
P25788	Proteasome subunit alpha type-3	PSMA3	29.8	28.433		-0.495885	0.802656	-1.24781	0.590803	20.1463	19.9145	19.563	20.1789	19.6821	19.8223	19.9886	19.5595	18.9026	18.4857	18.3096	20.1427	20.3877	20.0367	19.4906	19.9238	19.8523	16.0015	17.621	19.1977	16.7729	19.6666	20.4144	19.8803
P26038	Moesin	MSN	50.6	67.819		-1.50343	1.5596	-1.40566	0.820895	23.3606	23.4437	23.2651	23.3435	20.9813	21.1596	21.1371	19.7891	19.8887	19.878	20.9098	21.9144	21.9623	21.8246	21.6857	21.7152	21.5299	19.0229	19.0622	18.911	19.2831	21.3632	21.8372	22.1862
P26196	Probable ATP-dependent RNA helicase DDX6	DDX6	23.8	54.416		-1.13306	0.777946	-1.84185	0.929502	19.7228	19.9913	20.1944	20.3008	18.7746	19.6142	18.5101	20.398	15.8373	15.5931	19.2657	19.2622	19.2508	19.5697	20.1672	19.1833	18.8759	15.4864	17.9742	16.3136	15.6664	18.834	19.4135	19.2803
P26232	Catenin alpha-2	CTNNA2	12.7	105.31		-0.879409	0.65551	0.447439	0.222661	18.1526	16.2942	18.8051	19.2673	16.4867	14.8875	15.9884	16.0317	16.9098	15.9334	15.3771	16.8173	15.3416	17.3152	15.2041	15.5723	16.9958	16.8262	16.3881	16.9043	15.9877	17.7178	16.9757	13.8009
P26368	Splicing factor U2AF 65 kDa subunit	U2AF2	22.3	53.5		-0.967163	0.738016	-0.0217229	0.00655375	19.3047	19.9332	19.2876	18.6095	19.4407	19.4275	19.1529	18.2349	15.6987	18.0804	16.5558	19.7756	19.3993	20.6412	19.2364	19.3055	15.5816	19.7383	16.4953	17.0785	16.3275	18.05	19.4826	18.964
P26373	60S ribosomal protein L13	RPL13	40.8	24.261		-0.380004	1.09732	-0.0175931	0.0265145	22.3085	22.2268	21.8613	22.0272	22.4133	22.1894	21.3912	21.8268	22.1564	21.3575	20.9785	21.8211	21.6658	21.9515	22.1522	22.0434	22.2192	22.2186	22.7414	22.4498	21.8471	21.636	21.8916	22.0603
P26447	Protein S100-A4	S100A4	15.8	11.728		-2.13797	1.16897	-0.512174	0.273423	20.0851	19.8449	19.4201	19.4481	15.3361	14.2942	15.9586	15.5652	18.0257	16.0839	16.2465	14.2866	15.2861	13.9274	17.7569	17.5549	14.643	15.4301	16.4362	15.4365	15.2146	17.2924	16.0184	17.148
P26583	High mobility group protein B2	HMGB2	33	24.033		-1.31348	0.746893	-0.204627	0.151077	18.0003	18.5609	18.2401	18.5232	19.9749	20.0179	20.0292	15.7927	15.975	16.5835	15.4371	20.078	20.1341	20.1518	19.4565	19.4514	19.7438	17.4379	19.6968	19.4905	19.3341	19.8016	20.0421	19.6188
P26639	Threonine--tRNA ligase, cytoplasmic	TARS	26.3	83.434		-1.65182	1.60213	-1.41735	0.569272	19.8549	20.2361	19.5821	20.0239	19.5064	19.3564	19.177	19.2723	16.8642	14.9559	17.5552	19.3657	19.2548	18.9059	19.3013	18.3051	19.5529	16.0844	15.9293	15.7894	16.5027	19.4101	19.8505	19.8837
P26640	Valine--tRNA ligase	VARS	12	140.47		-1.3622	1.31995	-0.408872	0.208706	18.9027	19.6105	19.1581	19.1637	19.1563	18.6946	18.3948	16.0992	18.2921	16.2341	15.7295	19.7083	18.8196	18.6624	18.6659	18.5994	18.473	18.2943	16.5096	18.2414	16.3064	18.709	19.6086	19.5246
P26641	Elongation factor 1-gamma	EEF1G	30.2	50.118		-0.818068	3.92916	-0.190662	0.205193	23.1386	23.3712	23.2995	23.2453	22.7553	22.7691	22.8878	21.8734	22.0534	22.0892	22.1224	22.5503	22.3982	22.6534	22.1204	22.231	22.4293	21.5242	21.8614	21.6456	21.3624	22.4646	22.8778	22.7509
P27105	Erythrocyte band 7 integral membrane protein	STOM	10.8	31.73		-2.10798	3.17776	-1.32938	1.24124	16.7005	16.3837	16.9185	16.8778	17.9347	18.1638	17.9582	16.0184	16.1545	16.3512	14.3295	15.0357	14.1271	14.165	17.365	15.6929	17.2229	16.5971	15.6668	15.4627	16.1954	14.1546	14.6079	15.3317
P27348	14-3-3 protein theta	YWHAQ	60	27.764		-2.31597	1.33053	-2.48419	0.697035	21.0764	21.7572	21.1797	21.3812	20.9758	21.4021	20.9643	16.0419	16.2487	18.5078	16.5159	21.8125	21.9972	21.4008	21.5023	21.3231	21.5963	16.0353	18.2221	16.1088	16.3399	22.2072	22.2633	21.7513
P27694	Replication protein A 70 kDa DNA-binding subunit	RPA1	7.3	68.137		1.2446	1.18648	1.04443	0.947067	14.8438	16.3467	15.8418	16.615	15.2669	14.2437	15.2982	18.4853	15.8211	15.5815	14.6418	17.4915	17.4925	17.6544	16.8272	15.7128	14.6623	15.9513	16.1851	16.4474	16.1471	17.595	17.5869	17.5371
P27695	DNA-(apurinic or apyrimidinic site) lyase	APEX1	28.9	35.554		-1.29064	1.1508	-1.75597	1.11084	19.5237	19.358	19.3378	18.5301	18.3086	19.0613	15.73	15.9628	17.7231	15.5527	17.1776	18.1427	18.4302	17.8261	18.3804	18.7529	18.3314	16.0492	14.7722	15.4892	16.255	18.29	17.9299	18.3403
P27797	Calreticulin	CALR	47.7	48.141		-0.865328	2.02459	-1.02212	0.692212	23.1719	23.1062	23.0922	23.0077	22.4019	22.4391	22.0754	21.288	21.6213	21.3026	21.4946	22.6415	22.562	22.3271	22.0686	21.9605	22.3402	20.4161	20.0438	20.2964	19.7722	22.274	22.3259	22.5784
P27824	Calnexin	CANX	19.3	67.567		-1.2666	0.901641	-1.07968	0.904039	21.1108	21.2896	21.0049	21.2592	21.5595	21.3566	21.6655	15.7172	19.622	20.4004	20.5593	21.3202	21.4605	21.3004	22.0105	21.517	21.6471	20.3858	20.4046	19.8915	18.9527	21.4143	21.6631	21.8044
P28066	Proteasome subunit alpha type-5	PSMA5	34.4	26.411		-2.49537	1.75045	0.290502	0.0667023	20.8462	21.1801	20.9369	21.2913	20.6481	20.6695	21.2605	15.6501	18.2605	16.0271	16.7989	20.7282	21.1834	20.7167	21.0906	15.5088	20.6207	19.4641	20.1602	15.3697	18.631	20.7381	20.8096	20.3742
P28070	Proteasome subunit beta type-4	PSMB4	17	29.204		-0.423072	0.353274	0.048385	0.0328269	16.9052	17.0892	16.7584	16.9102	15.6117	14.8042	15.181	16.4019	15.7254	17.3798	16.4117	15.1199	14.8567	14.403	15.3458	16.4191	16.498	15.7171	16.0742	16.8293	17.1703	14.9848	15.5707	16.606
P28072	Proteasome subunit beta type-6	PSMB6	29.3	25.357		0.638006	1.43904	-0.0328257	0.0325209	19.1248	18.9733	18.041	19.3063	19.7995	19.6847	19.86	19.7529	19.5965	19.648	19.6937	20.0457	20.5457	19.9732	19.4116	19.7272	19.5984	19.6846	19.023	19.2442	18.6694	19.8769	20.1672	20.1587
P28074	Proteasome subunit beta type-5	PSMB5	27	28.48		-2.19963	2.28952	-1.60968	0.591211	19.5514	19.1036	19.6218	19.3503	20.5948	20.813	19.1443	16.4224	16.7388	16.7256	15.4812	19.2586	19.3182	18.837	19.428	19.0805	19.0849	14.921	15.6782	16.3775	16.6524	19.068	20.1447	20.2751
P28288	ATP-binding cassette sub-family D member 3	ABCD3	5.6	75.475		0.205414	0.168701	-0.128184	0.0875464	16.5962	16.2198	16.0941	16.3719	15.8743	14.1884	14.4592	15.9114	16.618	15.4029	17.2346	16.0085	14.7144	15.352	15.8774	14.4523	17.0751	15.607	16.2507	16.0522	15.7459	14.7661	15.4331	15.8589
P28300	Protein-lysine 6-oxidase	LOX	12.5	46.944		-2.4697	2.23409	1.25063	0.615594	18.5806	19.3001	19.7115	19.4451	15.3739	15.4472	17.6563	15.8902	15.5223	14.704	16.3096	14.6309	15.3106	15.8593	14.4429	16.5164	14.225	15.3031	18.1764	18.3618	16.9165	15.258	14.86	15.3087
P28331	NADH-ubiquinone oxidoreductase 75 kDa subunit, mitochondrial	NDUFS1	17.6	79.467		-1.94477	1.99955	-0.474375	0.527889	19.0263	19.9041	19.9506	19.3211	16.6926	16.1607	16.8088	16.5986	16.234	16.2776	15.5731	16.6376	16.4714	16.4585	16.5999	16.7298	16.6223	16.4072	14.6938	16.9113	16.1297	16.6246	16.1309	16.3368
P28358	Homeobox protein Hox-D10	HOXD10	5	38.41		0	-4.34294e-08	0	-4.34294e-08	14.4372	14.3171	14.9245	13.7008	14.7839	16.1219	14.9216	16.1069	16.6055	16.2045	16.0724	14.4384	14.3459	14.8613	15.5079	16.9887	15.4214	15.3556	16.4685	16.073	15.8089	15.5165	14.323	15.3559
P28482	Mitogen-activated protein kinase 1	MAPK1	24.2	41.389		-2.00812	2.13639	-0.738634	0.542033	20.0616	20.1769	20.6418	19.7882	17.4603	18.2636	18.2407	17.2632	15.9174	16.6635	15.9843	17.6386	18.3449	18.7643	17.8081	17.9718	17.5152	16.9462	15.4441	16.389	16.2029	17.8251	18.2362	18.1415
P28838	Cytosol aminopeptidase	LAP3	19.1	56.166		-1.8014	2.27064	-0.280734	0.402246	19.99	19.4702	19.1912	18.8113	17.8727	17.672	17.7433	18.2674	16.0529	15.4869	16.1685	16.7975	18.094	17.2738	17.002	16.0859	16.3419	15.789	16.6644	15.8764	16.0267	16.2232	16.9449	15.8462
P29083	General transcription factor IIE subunit 1	GTF2E1	6.4	49.452		1.25796	1.03227	0.0328111	0.0286397	15.5521	14.6528	14.8002	14.1255	15.0366	16.5972	14.8559	15.7015	18.2107	18.1213	17.8014	14.6813	15.3934	14.5166	15.2832	16.1859	15.2435	16.0704	15.82	16.4321	15.5129	14.5962	15.293	15.5011
P29317	Ephrin type-A receptor 2	EPHA2	2.7	108.27		0.56329	0.734239	-0.737708	0.440388	14.3859	13.9856	14.2584	15.3284	14.8355	14.3998	15.2976	15.6255	16.0409	16.0525	15.9773	14.467	13.9692	14.3017	15.6338	14.7583	16.812	15.2147	16.0857	15.38	15.7401	14.2861	12.7628	15.5094
P29373	Cellular retinoic acid-binding protein 2	CRABP2	42	15.693		-1.46385	0.91972	-2.4881	0.93749	21.2252	20.8952	21.4182	21.2856	22.041	21.5638	21.6581	19.4202	19.3407	19.6573	15.6183	21.7193	22.1062	21.9781	21.1189	21.2645	21.2274	16.0288	19.0783	16.4608	16.4316	20.9897	21.0717	20.9476
P29401	Transketolase	TKT	51.7	67.877		-1.35683	1.81834	-2.7955	0.744776	23.3145	23.2129	23.0194	23.0664	22.9417	22.845	22.9693	20.2353	20.4529	21.1066	21.1405	23.2744	23.0527	22.6091	23.2073	23.2567	23.0187	15.5799	18.4441	19.5498	18.4332	23.4784	23.4922	23.5803
P29762	Cellular retinoic acid-binding protein 1	CRABP1	65	15.565		-2.73695	1.58488	-1.69938	0.671924	21.453	22.0824	21.8896	22.1079	22.2724	22.4133	22.0926	19.0913	16.4826	16.5996	16.4607	22.0701	22.4916	21.9566	18.9164	20.1032	19.7524	16.4118	15.2305	18.0909	15.8214	20.007	20.0399	19.6373
P30038	Delta-1-pyrroline-5-carboxylate dehydrogenase, mitochondrial	ALDH4A1	4.8	61.719		-0.870763	0.832329	0	-4.34294e-08	17.0991	17.2827	17.4286	17.2555	15.4439	15.5211	16.221	15.8177	16.8206	16.0218	16.7024	15.5252	13.2007	16.068	14.7583	15.9427	13.8003	15.3348	16.373	15.8495	16.3786	14.6063	13.1044	14.8985
P30040	Endoplasmic reticulum resident protein 29	ERP29	31.8	28.993		-2.68158	2.79379	-1.73649	0.647353	20.8528	21.0503	20.98	21.4147	19.6786	20.173	20.0434	16.2572	16.9041	17.7283	16.269	20.0352	18.0884	20.1396	18.6084	20.0327	18.7951	16.617	15.8693	14.8639	15.5553	19.3586	19.7945	19.8036
P30041	Peroxiredoxin-6	PRDX6	54	25.035		-2.67936	1.61179	-0.833893	0.325245	21.4031	21.5311	21.2861	21.1995	20.7383	20.9301	20.8937	15.2635	16.2321	15.3769	19.3097	21.1507	20.797	21.0962	20.672	20.6811	20.9093	19.5915	20.2428	19.7684	16.0725	20.9241	21.404	21.4382
P30043	Flavin reductase (NADPH)	BLVRB	12.1	22.119		0.34995	0.232444	0	-4.34294e-08	13.4562	15.8436	13.7237	15.8013	17.2295	14.4181	15.9272	15.8478	15.8756	16.2724	16.3702	15.7561	15.0261	13.701	15.4552	16.266	16.1006	16.4222	16.2723	15.2562	15.8834	15.197	13.6982	15.4541
P30044	Peroxiredoxin-5, mitochondrial	PRDX5	31.8	22.086		-1.42241	1.45537	-0.291849	0.49082	20.3397	20.1669	20.1835	20.3657	18.7743	18.9628	18.6694	18.7598	16.2676	18.8846	16.1794	18.9108	19.2975	19.2057	19.3706	19.7068	19.5776	19.4413	19.6926	18.7961	19.9886	19.0307	18.9023	18.9671
P30048	Thioredoxin-dependent peroxide reductase, mitochondrial	PRDX3	41.4	27.692		-0.498698	0.806942	-0.240949	0.0989512	19.4556	20.0186	20.0733	20.0961	19.4661	19.7719	20.1613	18.6297	19.4091	18.1978	18.877	20.1897	19.9855	20.2632	19.0002	19.2346	19.5621	17.4749	18.994	16.8991	18.4797	20.3037	20.1528	20.8685
P30049	ATP synthase subunit delta, mitochondrial	ATP5D	13.7	17.49		-0.87979	0.593915	-0.94937	0.448207	19.147	19.5158	19.1919	18.4104	19.7598	17.9786	17.6326	15.7752	16.6854	19.7324	15.8674	19.5949	18.4465	19.3758	18.9391	17.9508	19.3048	15.4231	17.3052	16.1432	17.963	19.4202	19.3298	18.8909
P30050	60S ribosomal protein L12	RPL12	58.8	17.818		-0.732575	1.95836	-1.36299	1.1383	22.4425	22.3454	22.4478	22.899	22.874	22.8543	22.798	21.2104	21.6312	21.5549	21.4661	22.5442	22.621	22.5054	22.7517	23.0372	23.1683	20.9589	20.5674	21.006	20.4913	22.8097	22.7664	22.7596
P30086	Phosphatidylethanolamine-binding protein 1	PEBP1	73.8	21.057		-1.31775	4.67464	-2.12675	1.0775	22.6391	22.2076	22.3927	22.6774	21.5907	21.9194	22.0726	20.503	20.5875	20.7953	20.7643	20.9942	21.1563	21.4747	21.5514	21.9594	22.0957	18.4613	19.1201	18.1854	17.6342	21.4211	21.8333	21.539
P30101	Protein disulfide-isomerase A3	PDIA3	65	56.782		-1.30301	2.12003	-0.67132	0.430609	24.3247	24.0737	23.9895	24.1549	23.4581	23.3102	23.0782	21.948	21.7074	22.3499	21.0387	23.479	23.3516	23.3936	22.8377	22.6258	22.8688	20.4067	21.5294	21.4559	21.5693	23.405	23.6538	22.723
P30153	Serine/threonine-protein phosphatase 2A 65 kDa regulatory subunit A alpha isoform	PPP2R1A	36.5	65.308		-1.16829	1.33575	-1.23893	0.457137	21.8991	22.0331	22.2402	22.514	20.0167	20.4828	20.5041	20.4808	20.1314	19.2728	18.6202	21.077	20.7807	21.149	20.8376	19.3737	20.4705	17.9606	16.5625	18.0947	17.0733	20.5756	21.1693	21.4826
P30154	Serine/threonine-protein phosphatase 2A 65 kDa regulatory subunit A beta isoform	PPP2R1B	12.5	66.213		-0.199092	0.184869	0.324664	0.394359	16.8573	15.1037	16.9139	17.5599	15.5481	15.504	15.4828	16.4112	15.3174	16.6527	15.7867	14.9131	16.0569	16.4381	15.8717	16.7892	15.0414	16.5239	16.516	15.5432	16.222	16.4983	16.0454	16.2292
P30520	Adenylosuccinate synthetase isozyme 2	ADSS	23	50.097		-2.03573	2.08887	-1.02823	0.697452	20.1536	19.8826	20.1097	20.2473	17.515	19.0966	17.253	16.3799	16.4365	15.912	16.3183	18.3681	18.2561	18.3368	18.4662	18.4998	17.719	15.9397	15.4432	17.7984	16.785	18.3882	17.4012	18.645
P30837	Aldehyde dehydrogenase X, mitochondrial	ALDH1B1	15.9	57.206		-0.78149	1.42033	0.425295	0.351565	17.2285	16.4613	16.8306	17.417	17.7804	18.4199	18.1062	16.0451	16.9089	16.7163	15.7762	17.0624	17.1481	17.1165	16.8724	16.8394	16.5156	18.1142	18.062	15.6154	17.5139	16.5322	17.1246	17.2119
P31150	Rab GDP dissociation inhibitor alpha	GDI1	36.2	50.582		-1.59487	2.03314	0.722715	0.271337	19.5316	19.8293	19.1545	19.116	17.8753	18.4776	17.8747	17.1136	16.4084	15.6707	16.556	18.427	17.8144	18.7047	18.2764	14.9856	15.5509	16.1278	16.332	15.7001	15.0557	19.1407	18.5151	18.0845
P31151	Protein S100-A7	S100A7	24.8	11.471		1.54086	0.682302	-1.93209	0.620072	15.6162	13.4944	14.8525	16.458	20.1007	19.9883	19.313	16.9936	19.8806	20.6079	16.4082	18.7872	18.865	19.0667	19.0925	20.2106	19.9882	16.4493	16.0153	15.8413	15.1239	19.7184	20.65	21.0235
P31153	S-adenosylmethionine synthase isoform type-2	MAT2A	22	43.66		-1.50924	1.39462	-1.85978	0.763059	19.8299	19.3289	19.6257	19.1062	19.2814	19.6041	19.3121	18.2979	16.1654	16.6947	15.6976	19.5917	19.4016	19.6748	19.4173	19.5489	19.8945	18.9677	14.7877	15.6347	16.421	19.5019	19.6668	19.3434
P31323	cAMP-dependent protein kinase type II-beta regulatory subunit	PRKAR2B	7.9	46.302		-0.288967	0.251416	0	-4.34294e-08	16.5064	16.7371	16.5756	16.0199	15.3108	15.569	14.5485	16.6003	15.7951	16.874	15.4037	14.4309	15.8869	14.2536	15.5073	15.5484	14.9087	15.8875	15.5088	15.3172	15.6051	15.1748	14.8098	14.9216
P31689	DnaJ homolog subfamily A member 1	DNAJA1	24.7	44.868		-0.0787205	0.0418232	-0.701884	0.323333	17.2708	17.4589	17.498	17.8279	19.3887	19.6995	19.1332	18.6332	15.876	18.7284	16.5685	19.1003	19.5579	19.2617	19.5248	19.3192	19.4594	19.6529	19.2606	18.9133	15.2296	19.5282	19.0916	19.4517
P31749	RAC-alpha serine/threonine-protein kinase	AKT1	13.1	55.686		-0.507389	0.893279	0	-4.34294e-08	17.1978	16.7474	16.7251	16.597	15.2761	16.0178	15.8582	15.9854	16.7554	15.3359	15.929	15.5752	15.9511	15.3356	15.6796	15.943	16.4315	15.9934	16.2752	14.6811	16.0937	13.9625	13.5947	14.9983
P31930	Cytochrome b-c1 complex subunit 1, mitochondrial	UQCRC1	36.7	52.645		-1.69695	2.07454	-1.73724	0.751755	20.3064	20.0397	20.5016	19.781	18.9719	19.4773	19.6027	18.3145	15.8808	18.1087	16.7857	19.2466	19.2445	19.2211	19.2611	18.9172	19.5991	15.5509	16.0417	16.087	16.2002	19.6289	19.2703	19.8743
P31939	Bifunctional purine biosynthesis protein PURH	ATIC	42.6	64.615		-1.7721	1.24745	-0.623884	0.3266	21.6517	21.1863	21.58	21.7585	20.6683	20.867	21.1598	19.2914	19.4512	15.1871	18.7361	21.3302	21.1807	21.2904	20.8993	21.0776	20.2459	19.8907	19.2364	17.9693	19.4683	21.1959	21.687	21.3715
P31942	Heterogeneous nuclear ribonucleoprotein H3	HNRNPH3	16.2	36.926		-1.09358	0.904986	0.75542	0.391312	15.9916	15.865	17.8218	17.604	17.414	18.645	18.2064	15.967	15.3357	16.5573	16.1164	17.4219	18.3987	14.0959	16.0553	17.0828	15.1775	16.2014	15.5779	16.4164	15.3644	17.6874	17.7625	19.0144
P31946	14-3-3 protein beta/alpha	YWHAB	49.6	28.082		-0.278386	0.229858	0.4064	0.0959122	20.6583	20.5727	20.5006	20.4435	19.2106	20.3807	20.063	19.5523	19.1096	17.8318	21.4467	20.765	20.598	20.5774	19.5659	20.1801	19.5308	15.1234	22.5833	23.2489	20.2309	20.1323	20.0797	19.7588
P31947	14-3-3 protein sigma	SFN	10.5	27.774		-1.50999	1.30595	-1.13036	0.538822	21.0335	20.4196	19.8791	20.3092	21.4782	20.8743	20.4862	19.1692	17.0437	19.0401	16.6474	21.1892	20.8217	19.9988	20.4779	19.6241	20.1336	17.9157	16.0268	18.7962	18.6486	20.6752	20.3483	20.2265
P31948	Stress-induced-phosphoprotein 1	STIP1	33.7	62.639		-3.18222	2.84918	-0.653117	0.182267	21.0791	21.648	21.2305	21.6123	18.3343	19.8727	18.3046	16.3047	15.3033	16.0998	16.4228	18.608	18.1552	18.9122	19.9258	16.1152	18.0545	15.4799	15.9401	15.7951	15.6054	19.7507	19.8576	19.2221
P31949	Protein S100-A11	S100A11	52.4	11.74		-1.48637	1.1943	-2.01864	1.21993	19.2848	19.2279	19.1306	18.9773	19.0364	19.4475	18.8126	16.4355	18.4806	15.1136	15.4727	19.4348	19.5426	19.0326	19.2627	19.5131	19.2871	15.4282	16.7526	15.8883	16.5223	18.851	19.047	18.86
P32119	Peroxiredoxin-2	PRDX2	62.1	21.892		0.120933	0.133744	0.990671	0.687978	20.0856	20.9772	20.6502	20.0063	21.4761	21.3603	20.9532	20.6255	21.023	19.4508	21.2495	21.7409	21.1371	21.1287	17.7762	20.0449	20.6716	19.9121	19.6502	20.062	19.7578	21.5199	21.141	21.3746
P32969	60S ribosomal protein L9	RPL9	39.6	21.863		-0.91936	0.781088	-0.427753	0.605125	20.2797	20.465	20.471	20.119	20.1858	20.6054	20.4227	18.9924	19.9766	19.324	16.1128	21.2504	20.1679	20.289	20.7342	20.4364	20.2476	19.7158	19.675	19.5028	19.5974	20.8222	20.2746	20.7272
P33176	Kinesin-1 heavy chain	KIF5B	21.2	109.68		-1.61117	1.12372	0.0166946	0.00678636	20.3031	20.6272	20.3521	20.5154	16.3477	17.8096	17.5362	16.9768	16.5155	16.655	15.8398	19.08	18.2524	18.8936	16.7628	17.1214	17.1866	15.6135	16.3027	15.8014	16.2187	18.8955	18.7279	17.7223
P33991	DNA replication licensing factor MCM4	MCM4	15.5	96.557		-1.05666	0.770087	-1.16836	0.603608	19.245	19.4247	19.1196	19.2851	19.9343	20.1288	19.637	17.7283	15.3213	18.3592	17.3094	20.3907	19.9431	20.3259	19.9385	19.6094	19.5111	15.2062	18.3785	18.5	18.6395	19.5647	19.6911	19.6457
P33993	DNA replication licensing factor MCM7	MCM7	26	81.307		-1.3564	1.07364	-0.186355	0.0778848	18.7934	19.3098	19.0795	17.8308	19.3327	19.6315	19.5291	16.625	15.7015	15.2919	18.3354	19.271	19.314	19.4731	19.2587	18.3154	18.9346	19.0045	18.6484	15.5764	18.5893	19.7098	19.7202	19.3006
P34897	Serine hydroxymethyltransferase, mitochondrial	SHMT2	25.4	55.992		-2.08902	1.45812	-0.495653	0.172937	20.1603	20.416	20.5785	20.7046	19.2823	20.0997	19.9226	15.9574	15.2656	19.7824	15.7489	19.9755	19.9289	19.8821	19.6249	18.9574	20.1381	20.2484	15.1569	20.3832	18.3407	19.7945	19.6848	19.9362
P34932	Heat shock 70 kDa protein 4	HSPA4	42.3	94.33		-0.984596	1.16125	-0.540484	0.167234	22.2633	22.204	21.8646	22.1084	20.8761	21.1513	21.1591	19.8553	19.4921	19.6922	19.985	21.7182	22.2065	21.7854	21.7568	20.6533	21.3056	19.1904	19.2132	19.0428	18.6779	23.1786	22.6536	22.9302
P35221	Catenin alpha-1	CTNNA1	38.4	100.07		-2.32642	1.49587	-1.33501	0.592473	21.2264	21.5982	21.3523	21.4565	19.2902	18.9158	18.9433	16.3729	15.8511	15.5081	17.9913	20.2712	20.5392	19.964	19.5177	19.0194	19.6431	16.4329	17.4673	18.7532	15.1234	18.7233	19.8306	20.078
P35232	Prohibitin	PHB	68.8	29.804		-1.75058	2.85803	-0.999916	0.944869	22.165	22.3067	22.1129	21.7451	21.2321	21.1577	21.3777	19.9052	19.8682	19.4	18.1399	20.7226	21.1922	20.615	21.2114	20.8164	21.0566	19.2613	19.0273	20.2599	18.9199	20.7706	21.0514	20.9071
P35241	Radixin	RDX	22.1	68.563		-2.42259	1.8207	-1.3177	0.889863	19.5475	19.4002	19.4772	19.2652	15.8983	18.7709	14.3441	16.624	16.0394	16.4774	16.0882	14.4217	14.8515	15.2432	15.1016	16.8318	18.7063	16.1599	16.0968	15.9211	14.9199	14.915	14.4488	16.4739
P35326	Small proline-rich protein 2A	SPRR2A	43.1	7.9653		1.95558	0.8387	-0.871542	0.477184	13.9952	13.9767	14.3258	13.3638	19.6214	19.7778	19.343	18.9082	19.3348	19.2029	15.4508	18.2516	18.6325	18.3119	18.9325	19.2325	18.8541	16.3897	16.7525	16.7648	19.09	19.3776	19.3899	19.1795
P35442	Thrombospondin-2	THBS2	4.7	129.99		-1.40523	1.29136	0	-4.34294e-08	17.7071	18.8677	17.1076	18.3912	16.4575	15.1494	15.1924	16.6087	16.3542	16.4217	15.2813	14.608	14.4479	15.3144	15.1243	16.4494	14.6237	15.8124	15.9875	15.8058	15.7895	15.0197	15.084	14.1994
P35555	Fibrillin-1	FBN1	5.1	312.24		-2.12041	1.5547	0	-4.34294e-08	19.1196	19.1398	19.4016	19.1851	15.9482	14.9003	15.4677	16.8763	15.6915	15.5944	16.3699	14.5346	14.7778	14.4751	15.9764	15.6781	16.2062	16.7054	16.8523	16.4714	16.8531	15.4879	13.8808	14.6102
P35579	Myosin-9	MYH9	46.4	226.53		-0.862253	1.91953	-0.656114	3.30443	25.7815	25.8322	25.7186	25.7815	24.3851	24.3111	24.3608	24.4764	24.3897	24.3458	24.2809	24.2017	24.1293	24.3112	24.9971	24.6506	24.7446	23.9818	24.1266	24.2113	23.8931	24.3852	24.2543	24.137
P35580	Myosin-10	MYH10	38.5	229		-2.14566	1.99623	1.38012	1.55543	23.3467	23.4299	23.1918	23.621	21.5101	21.32	21.1444	18.6201	19.6871	20.0839	18.6281	21.8434	21.5956	22.086	19.5627	19.7018	20.081	20.4936	20.9319	19.9756	20.6986	22.097	21.9083	22.0286
P35606	Coatomer subunit beta	COPB2	31.3	102.49		-2.28358	2.91344	-2.05304	0.874156	21.7662	22.0996	21.5777	21.6484	20.3343	20.4609	20.5406	17.8197	17.0043	18.7537	18.6006	20.0591	20.2978	19.9075	20.8158	20.1357	20.8319	18.2601	14.8062	18.3498	17.3915	20.0335	20.5311	20.4179
P35609	Alpha-actinin-2	ACTN2	14	103.85		0.389581	0.131833	0	-4.34294e-08	13.2297	15.0202	14.2762	21.7485	16.0166	14.1531	14.6262	17.1819	16.2182	16.8179	15.8978	15.795	14.1223	15.7645	14.92	16.1261	15.6454	16.2463	15.7033	15.4343	16.3954	16.2192	15.0245	16.4338
P35754	Glutaredoxin-1	GLRX	19.8	11.776		-1.20282	1.94516	-2.06338	1.66112	17.7922	17.7334	18.3168	16.6891	17.0247	17.1921	15.9201	15.6608	15.9473	15.2095	15.2239	16.5636	16.8745	16.7693	17.4125	17.2449	17.1724	15.7711	16.1177	16.7118	15.5901	15.1227	13.7339	13.4453
P35998	26S protease regulatory subunit 7	PSMC2	29.8	48.633		-1.11897	1.22967	0.133629	0.0413061	20.4005	20.3847	20.4531	20.5051	18.7867	18.8485	19.1903	17.3308	18.1728	17.6656	17.8945	19.8184	20.0247	19.8292	19.6341	16.9883	17.3146	17.1927	17.4161	15.3206	17.6017	19.5421	19.8187	19.8964
P36404	ADP-ribosylation factor-like protein 2	ARL2	12	20.878		0.125474	0.0941325	0.161257	0.206257	16.1076	16.0894	16.4451	16.2816	16.6275	14.4362	14.5517	16.1599	15.4724	17.1498	16.8016	14.7098	16.3354	14.7886	14.8698	16.0163	15.0111	15.3207	15.2935	15.588	14.7356	15.6602	15.8507	15.7737
P36405	ADP-ribosylation factor-like protein 3	ARL3	40.7	20.455		-1.15653	1.34373	-0.367349	0.198762	18.5626	18.0413	18.1841	18.6651	16.5352	17.2056	17.174	16.2167	14.9121	16.079	16.0446	17.5286	17.342	18.1491	16.6317	17.0108	16.5464	15.0601	14.8679	16.0721	15.7598	17.753	17.2722	17.7511
P36507	Dual specificity mitogen-activated protein kinase kinase 2	MAP2K2	6.5	44.424		0.913689	0.895336	0	-4.34294e-08	15.9877	16.6798	13.2282	13.8361	15.2191	13.9463	14.3267	15.5635	16.7905	15.5313	14.531	15.0007	16.4217	15.781	16.1356	15.8536	14.3096	16.49	16.4604	16.4446	13.9485	14.7417	14.6507	14.5774
P36542	ATP synthase subunit gamma, mitochondrial	ATP5C1	9.7	32.996		0.141626	0.104459	-1.68785	1.02532	17.5809	17.7524	17.5661	17.7635	15.1487	18.2738	18.6065	17.7161	17.014	16.6404	17.6957	18.3086	17.4162	18.8923	18.7768	18.7282	17.4296	15.5771	15.8646	15.6696	14.9233	18.2272	18.0648	18.0394
P36543	V-type proton ATPase subunit E 1	ATP6V1E1	10.2	26.145		-0.537615	0.378398	0.268707	0.403383	17.5498	17.3852	17.3334	15.9595	14.5303	16.2761	17.0314	15.5227	16.3211	17.4368	17.0395	14.5808	14.1856	17.2159	15.4278	15.9822	14.9171	15.1188	15.277	15.5701	15.8539	16.0686	16.0929	15.9959
P36578	60S ribosomal protein L4	RPL4	44	47.697		-1.27389	2.70516	-0.470122	0.656671	23.2231	23.2076	23.1585	23.064	23.3401	23.2956	23.2845	21.1435	21.7556	21.157	21.1115	22.8068	22.8079	22.8738	23.4795	22.9729	23.086	22.2392	22.9293	23.0134	21.6452	22.7573	23.2097	23.1713
P36871	Phosphoglucomutase-1	PGM1	35.6	61.448		-2.08218	2.31029	-2.65187	1.03091	20.4616	20.369	20.7007	20.6898	19.0674	19.0213	18.6996	16.5814	16.4489	16.3665	17.6546	19.1532	19.219	19.0107	20.9468	20.463	20.8405	17.8759	15.6706	15.3595	16.4939	20.3911	20.6449	20.2518
P36952	Serpin B5	SERPINB5	5.3	42.1		3.2627	0.972142	2.41789	0.478907	19.3964	14.6572	19.2236	13.7944	16.3582	23.896	22.7814	24.0699	18.4754	23.3988	23.2199	23.6164	16.4252	23.7406	16.1367	23.1295	17.3626	17.0309	16.29	23.1833	22.3535	22.1633	23.4274	24.6108
P36957	Dihydrolipoyllysine-residue succinyltransferase component of 2-oxoglutarate dehydrogenase complex, mitochondrial	DLST	13.9	48.755		-0.930815	0.820256	-0.493241	1.26584	19.0656	19.2455	18.8684	17.8523	18.6454	18.6265	17.5136	16.4775	15.5164	18.4015	16.2543	19.076	18.852	18.7239	18.97	19.2275	19.0211	18.9446	19.0432	18.6497	18.7534	18.2449	18.2076	18.214
P37108	Signal recognition particle 14 kDa protein	SRP14	48.5	14.57		-0.807314	0.520604	-2.73234	0.930018	18.9021	19.1807	19.0726	18.734	20.5493	20.6897	20.8324	16.4746	16.3955	19.1327	19.499	20.4672	20.2745	20.0662	20.2099	20.2242	20.3695	15.5572	15.0484	15.4915	15.7177	20.2115	20.4868	20.2358
P37198	Nuclear pore glycoprotein p62	NUP62	5.4	53.254		0.926648	0.982736	0.912539	0.395218	16.6474	16.4832	16.8381	16.8317	15.9911	14.2075	15.5549	16.2304	16.874	15.867	15.9573	18.1943	17.9669	17.9507	15.43	16.0398	14.3919	18.4357	16.5118	17.8666	16.7663	15.2466	14.492	14.0794
P37235	Hippocalcin-like protein 1	HPCAL1	25.4	22.313		-0.749737	0.716774	0.363393	0.223453	17.6454	17.3309	17.0948	17.3796	15.8635	14.8961	15.5053	16.5652	16.1777	16.262	16.7621	15.0372	15.5161	14.147	15.1689	16.3935	16.1516	17.1388	17.5426	16.51	15.8788	14.4153	15.7081	16.6829
P37802	Transgelin-2	TAGLN2	66.8	22.391		-2.57303	1.23207	-1.25336	0.430165	22.7021	22.4697	22.4714	22.539	17.326	18.4287	14.9878	16.5517	17.6804	18.1431	16.6857	18.3629	18.0995	17.3903	18.6715	17.4144	18.8086	15.676	14.8469	15.3778	15.4849	19.953	18.5814	19.3933
P37837	Transaldolase	TALDO1	24.3	37.54		-1.98033	1.67565	-2.4048	0.942811	20.5673	20.6664	20.5551	20.346	19.413	19.9952	19.253	16.1046	19.0015	16.1495	16.1787	19.9412	19.5507	20.0073	20.1743	19.4843	20.4959	15.7116	16.5565	16.3441	14.9561	19.8132	19.9708	20.1745
P38117	Electron transfer flavoprotein subunit beta	ETFB	8.6	27.843		-1.17771	1.35561	0	-4.34294e-08	18.0256	17.3722	17.1739	18.0367	15.6486	15.4745	16.1397	14.9788	14.5475	15.9657	17.2605	15.3505	15.622	15.9023	15.8002	16.8837	16.2787	15.7531	15.3714	16.8474	16.5217	14.5263	13.5606	12.8142
P38606	V-type proton ATPase catalytic subunit A	ATP6V1A	27.9	68.303		-2.21544	3.30325	-1.51664	0.687733	20.321	20.3334	20.2177	20.0121	19.0068	18.7486	18.4327	16.6346	16.6732	17.2272	16.7365	17.0718	19.1558	18.0651	18.2104	15.7917	19.0851	15.9273	15.4145	15.3636	15.2161	14.5781	18.5128	18.2415
P38646	Stress-70 protein, mitochondrial	HSPA9	43.6	73.68		-0.956979	3.79131	-0.412835	2.41159	23.0842	23.1592	23.286	23.1393	23.4035	23.4285	23.3408	22.0435	21.9066	22.0418	21.8146	22.7916	22.768	22.7766	23.526	23.5133	23.4264	23.2231	23.0099	23.0737	22.7902	23.0499	23.056	23.3272
P38919	Eukaryotic initiation factor 4A-III	EIF4A3	20	46.871		-0.931056	0.589217	1.0739	0.924585	18.4444	19.251	18.1788	20.4003	18.9371	18.9033	19.3141	16.4099	16.3984	17.9112	15.8954	20.0662	20.252	19.9788	18.5537	18.6312	19.1306	20.4077	20.5425	20.6055	21.0176	18.7464	18.7181	18.8824
P39019	40S ribosomal protein S19	RPS19	42.1	16.06		-0.98857	1.67787	-1.66686	1.1637	21.9711	22.0963	21.8433	22.0072	21.5237	21.6125	21.4105	20.3533	20.0461	19.4358	20.4806	21.77	21.7627	21.6962	21.7328	21.8307	21.5563	18.9285	18.7719	19.3419	18.9307	21.1612	21.5441	21.5997
P39023	60S ribosomal protein L3	RPL3	34.2	46.108		-0.565636	1.29756	0.21679	0.358379	22.0132	22.2985	22.0804	22.1999	22.9145	22.6591	22.2799	21.1004	21.7617	22.1772	20.8184	22.2842	22.4018	21.9422	22.3333	22.3681	22.3549	22.7052	22.9622	23.263	22.3583	22.0228	22.5336	22.137
P39748	Flap endonuclease 1	FEN1	12.4	42.592		-0.53471	0.467261	-0.463829	0.326279	16.9713	17.1757	17.1976	17.2215	17.2173	17.9538	17.5292	17.3701	14.3318	17.1891	15.3536	17.5814	17.6031	18.0944	17.7749	16.598	17.6726	15.604	16.0211	16.2802	16.8227	18.0777	17.7058	17.6812
P40121	Macrophage-capping protein	CAPG	15.2	38.498		-2.11617	1.75554	0	-4.34294e-08	19.1665	19.1	18.7063	18.8616	15.7174	14.9594	15.7658	16.5877	15.6231	14.8007	16.0556	15.0855	14.9071	14.4042	15.4401	15.587	15.5512	15.6103	16.0389	15.0319	15.7167	16.0138	13.5533	15.2732
P40222	Alpha-taxilin	TXLNA	18.5	61.89		-0.518999	0.229307	0.412576	0.164771	18.0705	18.045	18.4217	17.9582	14.5399	13.1148	16.3063	15.7928	16.2444	15.8491	16.1328	18.9382	14.811	15.0551	14.5285	15.9669	16.1094	14.7274	15.4624	15.8537	17.206	15.6066	14.0729	18.7037
P40227	T-complex protein 1 subunit zeta	CCT6A	29.4	58.024		-2.1949	1.66351	-1.58215	0.736841	21.384	21.6144	21.3166	21.4907	20.8843	21.0826	21.0502	15.6586	17.9555	17.0553	19.9474	21.1978	20.4261	21.2178	21.0597	20.5584	20.9577	19.5311	18.5185	18.4817	15.956	20.3949	20.9746	21.0783
P40429	60S ribosomal protein L13a	RPL13A	20.7	23.577		-1.81654	0.821432	-0.126323	0.105729	18.626	19.8673	20.0451	20.0738	22.3297	22.3902	22.1879	16.4946	14.9174	17.0024	20.3101	21.3072	21.2866	21.4858	21.4506	21.4283	20.4936	20.6348	21.2226	20.5603	19.8897	21.2129	21.6614	21.8029
P40763	Signal transducer and activator of transcription 3	STAT3	25.8	88.067		-1.51333	1.41975	-0.267992	0.0944313	20.1107	19.9618	20.0121	19.3241	18.4702	17.6239	19.303	16.6446	16.0591	18.8591	16.0262	19.2514	18.2781	19.0943	18.4165	15.3794	19.2344	17.7329	15.4348	16.2622	16.8757	18.2133	19.2866	18.0556
P40818	Ubiquitin carboxyl-terminal hydrolase 8	USP8	1.5	127.52		-0.313704	0.337521	-0.450354	0.273941	15.9676	16.1193	16.2502	16.4352	16.1539	14.9495	15.174	15.8391	16.0315	17.0662	15.9212	14.8128	14.6276	14.5553	16.1463	16.1849	15.2546	14.1427	15.6452	17.5567	15.5983	15.6007	14.6448	14.6928
P40925	Malate dehydrogenase, cytoplasmic	MDH1	33.2	36.426		-2.2281	1.66701	-2.83904	0.91598	22.0956	22.2577	22.0866	22.2804	20.9973	21.1267	21.3019	19.4295	15.1513	18.7781	19.6554	21.1026	21.07	21.3625	21.8878	21.0977	20.0536	16.507	16.2949	15.3678	15.9813	21.1224	21.1347	20.8099
P40926	Malate dehydrogenase, mitochondrial	MDH2	58.6	35.503		-1.61427	1.93403	-1.0832	0.438356	23.3251	23.328	23.8146	23.8592	21.7565	22.0333	22.0813	22.1398	21.579	20.5952	19.0235	22.0874	21.5379	21.9352	21.8728	21.0216	20.7061	18.7441	18.5466	18.8037	18.46	21.8639	22.0567	22.3437
P40939	Trifunctional enzyme subunit alpha, mitochondrial	HADHA	21.6	82.999		-0.797225	0.702558	-1.79195	1.01193	18.2697	18.5116	18.6012	17.8481	18.8735	18.5696	19.0636	19.142	15.9814	15.7506	16.7983	18.7954	18.8554	18.8337	19.7353	18.8738	19.7625	18.978	18.4924	15.3542	15.4296	18.3886	18.739	18.2752
[truncated: 1,030 more rows]

## Sheet: b) FLCN IP'd
Uniprot	Protein name	Gene name	Sequence coverage [%]	Mol. weight [kDa]	FLCN IP'd	Difference Dox +/-	-Log10 p-value Dox +/-	Difference TESR_Dox +/-	-Log10 p-value TESR_Dox +/-	Dox-_B1_01	Dox-_B1_02	Dox-_B1_03	Dox-_B1_04	Dox-_B2_01	Dox-_B2_02	Dox-_B2_03	Dox+_B1_01	Dox+_B1_02	Dox+_B1_03	Dox+_B1_04	Dox+_B2_01	Dox+_B2_02	Dox+_B2_03	TESR_Dox-_B2_01	TESR_Dox-_B2_02	TESR_Dox-_B2_03	TESR_Dox+_B1_01	TESR_Dox+_B1_02	TESR_Dox+_B1_03	TESR_Dox+_B1_04	TESR_Dox+_B2_01	TESR_Dox+_B2_02	TESR_Dox+_B2_03
[truncated: 64 more rows]
