# Supplementary material for: Folliculin regulates mTORC1/2 and WNT pathways in early human pluripotency
Source: Nat Commun. 2019 Feb 7;10:632. doi: 10.1038/s41467-018-08020-0 (PMC6367455; doi:10.1038/s41467-018-08020-0)
Supplement: Supplementary file 9 — Supplementary Data 6 [file 41467_2018_8020_MOESM9_ESM.xlsx]

## Sheet: A. gRNA
FLCN guides
Guide 1	TGAATGCCATCGTGGCTCTC
Guide 2	TAAATACGTCAGCCACCAGC
Guide 3	GGAATCATCGATGAGCTCCA
Guide 4	CCTTTGCCTGGTAACGGGCG
ESRRB guides
Guide 1	GGACGGCTCAGTCTTGATGA
Guide 2	ATGCCCGAGGACGGGCTGGA
Guide 3	AGGGCATCGATGCCCGAGGA
Guide 4	TGGCGTCGGACGAGCCACTG
SIN1 guides
Guide 1	GACAGTGGGTCAGAAATTCA
Guide 2	GCTCATTGGAATCCAGCGGG
Guide 3	GGAATCCAGCGGGGGGAAAT
RICTOR guide
Guide 1	TAGCACCTTCTGGAGAATAC

## Sheet: B. shRNA
KLF4 shRNA
KLF4-F1	CGCCACCCACACTTGTGATTACTCGAGTAATCACAAGTGTGGGTGGCGTTTTTG
KLF4-F2	TTGTGGATATCAGGGTATAAACTCGAGTTTATACCCTGATATCCACAATTTTTG
KLF4-F3	CTGACCAGGCACTACCGTAAACTCGAGTTTACGGTAGTGCCTGGTCAGTTTTTG
TFCP2L1 shRNA
TFCP2L1-F2	CCTCATCAACACTTGCTATTACTCGAGTAATAGCAAGTGTTGATGAGGTTTTTG
TFCP2L1-F3	GTCCAACCCTGACGTTCTAAACTCGAGTTTAGAACGTCAGGGTTGGACTTTTTG

## Sheet: C. PCR primers
Name	Sequence (5' --> 3')
FLCN
FLCN 1.1_F1	TGGGGAGGTTTCATGGAGTC
FLCN 1.1_R1	CACACCTACTGCAGGGATCA
FLCN 2.1_F1	AGAGAGTTTGTCGCCCTGCTT
FLCN 2.1 _R1	GCCTGCCTCCCTGTGCAAT
FLCN 3.1_F1	GCTTTGTGTTCAGCCACACC
FLCN 3.1_R1	GTAAGCAGAGGGGAAGACGC
FLCN 4.1_F1	TTGGACTGGTGGCACTTTGT
FLCN 4.1 _R1	TCCATGGACAAGCCAACCAA
For Gibson cloning:
FLCNgenomic_F-1	cgacctctctccccaggggcCAGCACACTCAGGGGAAGAG
FLCNgenomic_R-1	gggagaggggcggaatttgcTGTGTGCTCTGCATGGAGAG
FLCNgenomic_F-2	cgacctctctccccaggggcAAGACACCAGGGGTCTGACT
FLCNgenomic_R-2	gggagaggggcggaatttgcCGAGGAAAGGGCTGTCTGAG
ESRRB
ESRRB_F1	TCCCGATTTGTGTCCACAGG
ESRRB_R1	TGTAACGGAGACCGATGGTG
ESRRB_F2	GGCTGACTTCCCGATTTGTG
ESRRB _R2	ATGTACGAGTTGCGGTAGGG
SIN1
SIN1 g1 F Primer	CAAGGTGGCATTTTACTACACTGA
SIN1 g1 R Primer	ATTCGCAGTCGCAGAGATGG
SIN1 g2/3 F Primer	TCGTAGCTGCAATAGGGCTC
SIN1 g2/3 R Primer	GCGAATGTCGTCCTCAGCAT
Rictor
Rictor F primer	GTGTGGCTTGGAGTGAGTAAT
Rictor R Primer	GAACATTCAGGGCAGCTTTATTC

## Sheet: D. qPCR primers
		Fwd	Rev
KLF4	SYBR GREEN	GGGAGAAGACACTGCGTCA	GGAAGCACTGGGGGAAGT
OCT_4	SYBR GREEN	GCTGAAGCTGGAGAAGGAGAAGCTG	CAAGGGCCGCAGCTTACACATGTTC
NANOG	SYBR GREEN	CCTGTGATTTGTGGGCCTG	GACAGTCTCCGTGTGAGGCAT
DNMT3L	RealTime primers VHPS-2693
LBP9 / TFCP2L1	TaqMan HS00232708
IDO1	TaqMan HS00986555
NNMT	TaqMan HS00196287
ESRRB	TaqMan HS01584024
