# Supplementary material for: Folliculin regulates mTORC1/2 and WNT pathways in early human pluripotency
Source: Nat Commun. 2019 Feb 7;10:632. doi: 10.1038/s41467-018-08020-0 (PMC6367455; doi:10.1038/s41467-018-08020-0)
Supplement: Supplementary file 10 — Source Data [file 41467_2018_8020_MOESM10_ESM.xlsx]

## Sheet: 1E
	cell number
	without M/A	with M/A
naïve	1.45 x10e5	2.33 x 10e5
	1.58 x 10e5	8.8 x 10e4
	1.6 x 10e5	3.7 x 10e4
average	1.543 x10e5	1.193 x10e5
SEM	0.047	0.587
p value		0.584 (NS)
Naive to primed	2.73 x 10e5	2.0 x 10e4
	1.75 x 10e5	4.71 x 10e4
	2.48 x 10e5	1.59 x 10e4
	2.01 x 10e5	5.13 x 10e4
average	2.24 x10e5	0.336 x10e5
SEM	0.222	0.091
p value		0.0002 (***)
primed	9.3 x 10e4	5.7 x 10e3
	2.53 x 10e5	1.38 x 10e4
	3.47 x 10e5	4.65 x 10e4
average	2.31 x10e5	0.22 x10e5
SEM	0.741	0.125
p value		0.05 (*)

## Sheet: 1G
	control no M/A	control M/A	GREB1	NELL2	FLCN
cell number (x10^5)	3.21	0.85	2.5	1.96	1.69
	2.39	0.94	1.9	1.75	1.27
	2.83	1	2.02	1.63	1.42
average cell number (x10^5)	2.81	0.93	2.14	1.78	1.46
SEM	0.24	0.04	0.18	0.096	0.12
pValue			0.003	0.0013	0.015
			**	**	*

## Sheet: 2G
DNMT3L qPCR
	fold change	rq max	rq min	p-value (2-tailed t-test)		n (biological replicates)
Elf 2iLIF	1	0.481917	0.325198			7
Elf 2iLIF KO -Dox	4.8265	0.745737	0.645934	0.001	**	6
Elf 2iLIF KO +dox	0.125955	0.102096	0.0563888	<0.0001	***	6
TFCP2L1 qPCR
	fold change	rq max	rq min	p-value (2-tailed t-test)		n (biological replicates)
Elf 2iLIF	1	0.381521	0.27616			10
Elf 2iLIF KO -Dox	5.05076	0.668589	0.590431	<0.0001	***	8
Elf 2iLIF KO +dox	0.547669	0.29608	0.192183	<0.0001	***	8

## Sheet: 2H
DNMT3L qPCR
	Fold change relative to 2iLIF	max	min	n (biological replicates)	p value
Elf 2iLIF	1	0.481917	0.325198	7
WIBR3 5iLA	63.9177	10.034	8.67252	3	<0.0001	***
WIBR3 5iLA FLCN KO	153.718	14.6335	13.3616	3	0.0072	**
TFCP2L1 qPCR
	Fold change relative to 2iLIF	max	min	n (biological replicates)	p value
Elf 2iLIF	1	0.381521	0.27616	10
WIBR3 5iLA	25.8663	0.351992	0.347266	3	<0.0001	***
WIBR3 5iLA FLCN KO	42.2096	1.57948	1.52251	3	0.0005	***

## Sheet: 3D
DNMT3L qPCR
	fold change	max	min	n (biological replicates)	pvalue
WT 2iLIF	1	0.173425	0.147794	3
WT TeSR	0.374473	0.165485	0.114768	5	0.049	*
FLCN KO 2iLIF	1	0.211728	0.174732	3
FLCN KO TeSR	0.987259	0.120774	0.10761	3
FLCN KO+ FLCN OE - Dox TeSR	1.064	0.188663	0.160249	3
FLCN KO+ FLCN OE +Dox TeSR	0.0986819	0.00137754	0.00135859	4	0.0018	**

## Sheet: 3E
IDO1 qPCR
	fold change	max	min	n (biological replicates)	p value
WT 2iLIF	1	0.312565	0.238133	3
WT TeSR	11.0655	1.53059	1.34461	3	0.003	**
FLCN KO 2iLIF	1	0.397286	0.284327	3
FLCN KO TeSR	1.7031	1.55036	0.811572	6	0.77	NS
FLCN KO+ FLCN OE TeSR	16.7606	1.54721	1.41646	4	0.0004	***

## Sheet: 3G
NNMT qPCR
	fold change	max	min	n (biological replicates)	p value
2iLIF	1	0.222411	0.181944	6
TeSR	0.0388161	0.0271589	0.0159788	5	0.0035	**
FLCN KO 2iLIF	1	0.274528	0.215396	5
FLCN KO -Dox TeSR	0.0853874	0.0406487	0.0275388	6	0.005	**
FLCN KO +dox TeSR	0.098995	0.0204178	0.0169266	6	0.005	**

## Sheet: 3J
	WIBR3 WT FGF	naïve -like colonies	primed-like colonies	% primed-like colonies				mean	SEM	p value
	1	4	6	60			WT FGF	60.5	6.2
	2	2	5	71.4			FLCN KO FGF	0.6	0.15	0.0006	***
	3	10	10	50
	WIBR3 FLCN KO FGF
	1	39	1	0.25
	2	38	0	1
	3	18	1	0.526

## Sheet: 3K
DNMT3L qPCR
	fold change relative to respective differentiation timing	max	min	n (biological replicates)	p value
WT FGF 4D or 7D	1	0.0270454	0.0263332	3
FLCN KO FGF 4D	2.90694	0.0879463	0.0853638	3	<0.0001	***
FLCN KO FGF 7D	10.3987	1.84266	1.56529	6	0.01	*
TFCP2L1 qPCR
	fold change relative to respective differentiation timing	max	min	n (biological replicates)	p value
WT FGF 4D or 7D	1	0.0833504	0.0769377	4
FLCN KO FGF 4D	1.78139	0.060904	0.0588906	3	0.0009	***
FLCN KO FGF 7D	6.229	2.08626	1.56282	4	0.046	*
KLF4 qPCR
	fold change relative to respective differentiation timing	max	min	n (biological replicates)	p value
WT FGF 4D or 7D	1	0.0242018	0.0236299	3
FLCN KO FGF 4D	1.86671	0.143711	0.133439	3	0.0036	**
FLCN KO FGF 7D	8.42884	1.51302	1.28276	6	0.012	*
KLF4
WIBR3 FGF 4D	8.254	8.2195	0.0345	8.185	8.254	0.00335493	8.11954e-05	7.92768e-05	2
	8.185
WIBR3 FGF 7D DMSO	10.173	10.9233	0.436514	10.4868	11.3598	0.000514931	0.000181941	0.000134439	3
	10.912
	11.685
WIBR3 KO FGF 4D	7.426	7.319	0.107	7.212	7.426	0.0062627	0.000482142	0.000447677	2
	7.212
WIBR3 KO FGF 7D DMSO	8.704	7.848	0.238182	7.60982	8.08618	0.00434027	0.0007791	0.000660531	6
	7.145
	8.054
	8.114
	7.824
	7.247

## Sheet: 4H
TFCP2L1 qPCR
	fold change relative to FLCN KO	max	min	n (biological replicates)	pvalue
WT	0.201932	0.0132192	0.012407	9
FLCN KO	1	0.0678622	0.0635496	4	<0.0001	***
FLCN KO ESRRB #1	1.78695	0.0773064	0.0741007	3	<0.0001	***
FLCN KO ESRRB #3	2.01042	0.0708975	0.0684824	2	<0.0001	***
FLCN KO ESRRB #6	1.31418	0.0400721	0.0388864	3	<0.0001	***
FLCN KO ESRRB #8	0.901771	0.136547	0.11859	3	<0.0001	***
KLF4 qPCR
	fold change relative to FLCN KO	max	min	n (biological replicates)	pvalue
WT	0.226225	0.038796	0.0331167	6
FLCN KO	1	0.0701078	0.0655147	4	<0.0001	***
FLCN KO ESRRB #1	1.16272	0.0286508	0.0279618	3	<0.0001	***
FLCN KO ESRRB #3	1.12311	0.0806095	0.0752114	2	<0.0001	***
FLCN KO ESRRB #6	0.893475	0.0930616	0.084283	3	<0.0001	***
FLCN KO ESRRB #8	0.649544	0.120453	0.10161	3	0.0033	**
DNMT3L qPCR
	fold change relative to FLCN KO	max	min	n (biological replicates)	pvalue
WT	0.249423	0.0324368	0.028704	3
FLCN KO	1	0.0410382	0.0394204	4	<0.0001	***
FLCN KO ESRRB #1	2.19872	0.0969827	0.0928856	3	<0.0001	***
FLCN KO ESRRB #3	2.68515	0.182765	0.171118	2	<0.0001	***
FLCN KO ESRRB #6	1.90528	0.0698731	0.0674012	3	<0.0001	***
FLCN KO ESRRB #8	1.61702	0.193834	0.173086	3

[truncated: 15 more sheets: 4K, 4L, 5B, 5C, 5D, 5E, 5F, 5G, S3B, S4D, S4J, S4L, S5B, S5C, S7A]
